# Supplementary material for: Varying Selection Pressure for a Na+ Sensing Site in Epithelial Na+ Channel Subunits Reflect Divergent Roles in Na+ Homeostasis
Source: Mol Biol Evol. 2024 Aug 5;41(8):msae162. doi: 10.1093/molbev/msae162 (PMC11331422; doi:10.1093/molbev/msae162)
Supplement: msae162_Supplementary_Data [file msae162_supplementary_data.zip]

Archive with 102 entries (80 files):
- Supplementary file 4/
- Supplementary file 4/Supplementary file 4/
- Supplementary file 4/Supplementary file 4/Contrast-FEL.json
- Supplementary file 4/Supplementary file 4/FEL_alpha.json
- Supplementary file 4/Supplementary file 4/FEL_delta.json
- Supplementary file 4/Supplementary file 4/input_FEL.nxs
- Supplementary file 4/__MACOSX/
- Supplementary file 4/__MACOSX/._Supplementary file 4
- Supplementary file 4/__MACOSX/Supplementary file 4/
- Supplementary file 4/__MACOSX/Supplementary file 4/._Contrast-FEL.json
- Supplementary file 4/__MACOSX/Supplementary file 4/._FEL_alpha.json
- Supplementary file 4/__MACOSX/Supplementary file 4/._FEL_delta.json
- Supplementary file 4/__MACOSX/Supplementary file 4/._input_FEL.nxs
- Figure 5-source data.pdf
- Supplementary file 1.txt
- Supplementary file 2.txt
- Supplementary file 5.pdf
- Supplementary Table 1.pdf
- Supplementary Table 2.pdf
- Supplementary Table 3.pdf
- Supplementary file 3/
- Supplementary file 3/Supplementary file 3/
- Supplementary file 3/Supplementary file 3/.DS_Store
- Supplementary file 3/Supplementary file 3/MCMC ancient fossil 0/
- Supplementary file 3/Supplementary file 3/MCMC ancient fossil 0/MCMC_in_ancient_fossil_0.txt
- Supplementary file 3/Supplementary file 3/MCMC ancient fossil 0/MCMC_out_ancient_fossil_0.Log.txt
- Supplementary file 3/Supplementary file 3/MCMC ancient fossil 0/MCMC_out_ancient_fossil_0.Schedule.txt
- Supplementary file 3/Supplementary file 3/MCMC ancient fossil 0/MCMC_out_ancient_fossil_0.Stones.txt
- Supplementary file 3/Supplementary file 3/MCMC ancient fossil 1/
- Supplementary file 3/Supplementary file 3/MCMC ancient fossil 1/MCMC_in_ancient_fossil_1.txt
- Supplementary file 3/Supplementary file 3/MCMC ancient fossil 1/MCMC_out_ancient_fossil_1.Log.txt
- Supplementary file 3/Supplementary file 3/MCMC ancient fossil 1/MCMC_out_ancient_fossil_1.Schedule.txt
- Supplementary file 3/Supplementary file 3/MCMC ancient fossil 1/MCMC_out_ancient_fossil_1.Stones.txt
- Supplementary file 3/Supplementary file 3/MCMC primate treeshrew fossil 0/
- Supplementary file 3/Supplementary file 3/MCMC primate treeshrew fossil 0/MCMC_in_primate_scandentia_fossil_0.txt
- Supplementary file 3/Supplementary file 3/MCMC primate treeshrew fossil 0/MCMC_out_primate_scandentia_fossil_0.Log.txt
- Supplementary file 3/Supplementary file 3/MCMC primate treeshrew fossil 0/MCMC_out_primate_scandentia_fossil_0.Schedule.txt
- Supplementary file 3/Supplementary file 3/MCMC primate treeshrew fossil 0/MCMC_out_primate_scandentia_fossil_0.Stones.txt
- Supplementary file 3/Supplementary file 3/MCMC primate treeshrew fossil 1/
- Supplementary file 3/Supplementary file 3/MCMC primate treeshrew fossil 1/MCMC_in_primate_scandentia_fossil_1.txt
- Supplementary file 3/Supplementary file 3/MCMC primate treeshrew fossil 1/MCMC_out_primate_scandentia_fossil_1.Log.txt
- Supplementary file 3/Supplementary file 3/MCMC primate treeshrew fossil 1/MCMC_out_primate_scandentia_fossil_1.Schedule.txt
- Supplementary file 3/Supplementary file 3/MCMC primate treeshrew fossil 1/MCMC_out_primate_scandentia_fossil_1.Stones.txt
- Supplementary file 3/Supplementary file 3/MCMC unconstrained/
- Supplementary file 3/Supplementary file 3/MCMC unconstrained/.DS_Store
- Supplementary file 3/Supplementary file 3/MCMC unconstrained/MCMC_in_reconstruction.txt
- Supplementary file 3/Supplementary file 3/MCMC unconstrained/MCMC_out_reconstruction.Log.txt
- Supplementary file 3/Supplementary file 3/MCMC unconstrained/MCMC_out_reconstruction.Schedule.txt
- Supplementary file 3/Supplementary file 3/MCMC unconstrained/MCMC_out_reconstruction.Stones.txt
- Supplementary file 3/Supplementary file 3/ML dependent/
- Supplementary file 3/Supplementary file 3/ML dependent/ML_in_dependent_amph_aves_mamm_delta.txt
- Supplementary file 3/Supplementary file 3/ML dependent/ML_out_dependent_amph_aves_mamm.Log.txt
- Supplementary file 3/Supplementary file 3/ML independent/
- Supplementary file 3/Supplementary file 3/ML independent/ML_in_independent.txt
- Supplementary file 3/Supplementary file 3/ML independent/ML_out_independent.Log.txt
- Supplementary file 3/Supplementary file 3/~$BayesTraits_results.xlsx
- Supplementary file 3/Supplementary file 3/~$ratio of rates.xlsx
- Supplementary file 3/__MACOSX/
- Supplementary file 3/__MACOSX/._Supplementary file 3
- Supplementary file 3/__MACOSX/Supplementary file 3/
- Supplementary file 3/__MACOSX/Supplementary file 3/._.DS_Store
- Supplementary file 3/__MACOSX/Supplementary file 3/._MCMC ancient fossil 0
- Supplementary file 3/__MACOSX/Supplementary file 3/._MCMC ancient fossil 1
- Supplementary file 3/__MACOSX/Supplementary file 3/._MCMC primate treeshrew fossil 0
- Supplementary file 3/__MACOSX/Supplementary file 3/._MCMC primate treeshrew fossil 1
- Supplementary file 3/__MACOSX/Supplementary file 3/._MCMC unconstrained
- Supplementary file 3/__MACOSX/Supplementary file 3/._ML dependent
- Supplementary file 3/__MACOSX/Supplementary file 3/._ML independent
- Supplementary file 3/__MACOSX/Supplementary file 3/._~$BayesTraits_results.xlsx
- Supplementary file 3/__MACOSX/Supplementary file 3/._~$ratio of rates.xlsx
- Supplementary file 3/__MACOSX/Supplementary file 3/MCMC ancient fossil 0/
- Supplementary file 3/__MACOSX/Supplementary file 3/MCMC ancient fossil 0/._MCMC_in_ancient_fossil_0.txt
- Supplementary file 3/__MACOSX/Supplementary file 3/MCMC ancient fossil 0/._MCMC_out_ancient_fossil_0.Log.txt
- Supplementary file 3/__MACOSX/Supplementary file 3/MCMC ancient fossil 0/._MCMC_out_ancient_fossil_0.Schedule.txt
- Supplementary file 3/__MACOSX/Supplementary file 3/MCMC ancient fossil 0/._MCMC_out_ancient_fossil_0.Stones.txt
- Supplementary file 3/__MACOSX/Supplementary file 3/MCMC ancient fossil 1/
- Supplementary file 3/__MACOSX/Supplementary file 3/MCMC ancient fossil 1/._MCMC_in_ancient_fossil_1.txt
- Supplementary file 3/__MACOSX/Supplementary file 3/MCMC ancient fossil 1/._MCMC_out_ancient_fossil_1.Log.txt
- Supplementary file 3/__MACOSX/Supplementary file 3/MCMC ancient fossil 1/._MCMC_out_ancient_fossil_1.Schedule.txt
- Supplementary file 3/__MACOSX/Supplementary file 3/MCMC ancient fossil 1/._MCMC_out_ancient_fossil_1.Stones.txt
- Supplementary file 3/__MACOSX/Supplementary file 3/MCMC primate treeshrew fossil 0/
- Supplementary file 3/__MACOSX/Supplementary file 3/MCMC primate treeshrew fossil 0/._MCMC_in_primate_scandentia_fossil_0.txt
- Supplementary file 3/__MACOSX/Supplementary file 3/MCMC primate treeshrew fossil 0/._MCMC_out_primate_scandentia_fossil_0.Log.txt
- Supplementary file 3/__MACOSX/Supplementary file 3/MCMC primate treeshrew fossil 0/._MCMC_out_primate_scandentia_fossil_0.Schedule.txt
- Supplementary file 3/__MACOSX/Supplementary file 3/MCMC primate treeshrew fossil 0/._MCMC_out_primate_scandentia_fossil_0.Stones.txt
- Supplementary file 3/__MACOSX/Supplementary file 3/MCMC primate treeshrew fossil 1/
- Supplementary file 3/__MACOSX/Supplementary file 3/MCMC primate treeshrew fossil 1/._MCMC_in_primate_scandentia_fossil_1.txt
- Supplementary file 3/__MACOSX/Supplementary file 3/MCMC primate treeshrew fossil 1/._MCMC_out_primate_scandentia_fossil_1.Log.txt
- Supplementary file 3/__MACOSX/Supplementary file 3/MCMC primate treeshrew fossil 1/._MCMC_out_primate_scandentia_fossil_1.Schedule.txt
- Supplementary file 3/__MACOSX/Supplementary file 3/MCMC primate treeshrew fossil 1/._MCMC_out_primate_scandentia_fossil_1.Stones.txt
- Supplementary file 3/__MACOSX/Supplementary file 3/MCMC unconstrained/
- Supplementary file 3/__MACOSX/Supplementary file 3/MCMC unconstrained/._.DS_Store
- Supplementary file 3/__MACOSX/Supplementary file 3/MCMC unconstrained/._MCMC_in_reconstruction.txt
- Supplementary file 3/__MACOSX/Supplementary file 3/MCMC unconstrained/._MCMC_out_reconstruction.Log.txt
- Supplementary file 3/__MACOSX/Supplementary file 3/MCMC unconstrained/._MCMC_out_reconstruction.Schedule.txt
- Supplementary file 3/__MACOSX/Supplementary file 3/MCMC unconstrained/._MCMC_out_reconstruction.Stones.txt
- Supplementary file 3/__MACOSX/Supplementary file 3/ML dependent/
- Supplementary file 3/__MACOSX/Supplementary file 3/ML dependent/._ML_in_dependent_amph_aves_mamm_delta.txt
- Supplementary file 3/__MACOSX/Supplementary file 3/ML dependent/._ML_out_dependent_amph_aves_mamm.Log.txt
- Supplementary file 3/__MACOSX/Supplementary file 3/ML independent/
- Supplementary file 3/__MACOSX/Supplementary file 3/ML independent/._ML_in_independent.txt
- Supplementary file 3/__MACOSX/Supplementary file 3/ML independent/._ML_out_independent.Log.txt
