# Supplementary material for: Varying Selection Pressure for a Na+ Sensing Site in Epithelial Na+ Channel Subunits Reflect Divergent Roles in Na+ Homeostasis
Source: Mol Biol Evol. 2024 Aug 5;41(8):msae162. doi: 10.1093/molbev/msae162 (PMC11331422; doi:10.1093/molbev/msae162)
Supplement: msae162_Supplementary_Data [file msae162_supplementary_data.zip › Supplementary file 3/Supplementary file 3/MCMC ancient fossil 0/MCMC_out_ancient_fossil_0.Log.txt]

Options:
Model:                           MultiState
Tree File Name:                  rooted_scnn1b.trees
Data File Name:                  site_only_table.txt
Log File Name:                   MCMC_out_ancient_fossil_0.Log.txt
Save Initial Trees:              False
Save Trees:                      False
Summary:                         False
Seed:                            4038008999
Precision:                       64 bits
Cores:                           1
Analysis Type:                   MCMC
Sample Period:                   1000
Iterations:                      1010000
Burn in:                         10000
MCMC ML Start:                   False
Schedule File:                   MCMC_out_ancient_fossil_0.Schedule.txt
Rate Dev:                        AutoTune
No of Rates:                     8
Base frequency (PI's):           None
Character Symbols:               0,1
Using a covarion model:          False
Normalise Q Matrix:              False
Tags:	5
	delta_amph_Tag	7	NP_001082645_1_Xenopus_laevis XP_018424177_1_Nanorana_parkeri XP_030078006_1_Microcaecilia_unicolor XP_031762206_1_Xenopus_tropicalis XP_033778426_1_Geotrypetes_seraphini XP_040181776_1_Rana_temporaria XP_040276107_1_Bufo_bufo 
	delta_aves_Tag	232	KAF1399825_1_Spheniscus_magellanicus KAF1442053_1_Pygoscelis_papua KAF1474385_1_Eudyptula_novaehollandiae KAF1533217_1_Eudyptula_albosignata KAF1657190_1_Eudyptes_robustus KAF1661705_1_Aptenodytes_patagonicus KAF2985723_1_Melospiza_melodia_maxima KFP29097_1_Colius_striatus KFP50332_1_Cathartes_aura KFQ14849_1_Leptosomus_discolor KFQ46795_1_Nestor_notabilis KFQ85501_1_Phoenicopterus_ruber_ruber KFU95381_1_Chaetura_pelagica KFV05873_1_Pterocles_gutturalis KFV47250_1_Gavia_stellata KFV72326_1_Dryobates_pubescens KFZ57524_1_Podiceps_cristatus NWH41556_1_Chloropsis_hardwickii NWH51152_1_Fregata_magnificens NWH66695_1_Geococcyx_californianus NWH98596_1_Tichodroma_muraria NWI20306_1_Crypturellus_soui NWI29419_1_Sula_dactylatra NWI48106_1_Picathartes_gymnocephalus NWI59237_1_Calyptomena_viridis NWI63147_1_Todus_mexicanus NWI81927_1_Dryoscopus_gambensis NWI84702_1_Pitta_sordida NWQ58280_1_Melospiza_melodia NWQ59139_1_Neopipo_cinnamomea NWQ82484_1_Columbina_picui NWQ93322_1_Burhinus_bistriatus NWR29693_1_Tachuris_rubrigastra NWR41742_1_Regulus_satrapa NWR59579_1_Bucorvus_abyssinicus NWR85171_1_Furnarius_figulus NWS17542_1_Pachyramphus_minor NWS43684_1_Probosciger_aterrimus NWS54375_1_Chunga_burmeisteri NWS69582_1_Crotophaga_sulcirostris NWT30580_1_Cardinalis_cardinalis NWT41978_1_Chroicocephalus_maculipennis NWT90449_1_Lanius_ludovicianus NWU01473_1_Urocynchramus_pylzowi NWU11556_1_Cephalopterus_ornatus NWU48592_1_Dromas_ardeola NWU79396_1_Onychorhynchus_coronatus NWU91471_1_Upupa_epops NWV52805_1_Daphoenositta_chrysoptera NWV77641_1_Dasyornis_broadbenti NWV99658_1_Machaerirhynchus_nigripectus NWW10308_1_Oreocharis_arfaki NWW18378_1_Falcunculus_frontatus NWW51359_1_Pedionomus_torquatus NWW65201_1_Ifrita_kowaldi NWW74589_1_Climacteris_rufus NWW88250_1_Rhynochetos_jubatus NWX04113_1_Caloenas_nicobarica NWX22426_1_Aegotheles_bennettii NWX47620_1_Steatornis_caripensis NWX69072_1_Alca_torda NWX88720_1_Nothoprocta_pentlandii NWY17777_1_Aphelocoma_coerulescens NWY35867_1_Pheucticus_melanocephalus NWY49930_1_Chionis_minor NWY94550_1_Loxia_curvirostra NWZ23027_1_Asarcornis_scutulata NWZ43822_1_Brachypodius_atriceps NXA02619_1_Nesospiza_acunhae NXA02983_1_Sapayoa_aenigma NXA24214_1_Ibidorhyncha_struthersii NXA40278_1_Eudromia_elegans NXA51988_1_Nothocercus_julius NXA59613_1_Mohoua_ochrocephala NXB21694_1_Rhagologus_leucostigma NXB36200_1_Eulacestoma_nigropectus NXB60724_1_Struthidea_cinerea NXC12166_1_Corythaeola_cristata NXC28707_1_Campylorhamphus_procurvoides NXC46646_1_Penelope_pileata NXC69615_1_Anhinga_anhinga NXD10910_1_Nothocercus_nigrocapillus NXD65719_1_Eolophus_roseicapilla NXD79678_1_Halcyon_senegalensis NXE01244_1_Chaetorhynchus_papuensis NXE15550_1_Lophotis_ruficrista NXE20016_1_Ardeotis_kori NXE42273_1_Ptilorrhoa_leucosticta NXE80541_1_Cochlearius_cochlearius NXE94837_1_Menura_novaehollandiae NXF09216_1_Smithornis_capensis NXF30417_1_Nyctibius_bracteatus NXF63850_1_Ciccaba_nigrolineata NXF80337_1_Sclerurus_mexicanus NXF95656_1_Eubucco_bourcierii NXG45394_1_Psilopogon_haemacephalus NXG80832_1_Baryphthengus_martii NXG85551_1_Stercorarius_parasiticus NXH12505_1_Bucco_capensis NXH33867_1_Myiagra_hebetior NXH77130_1_Oceanodroma_tethys NXH85680_1_Edolisoma_coerulescens NXI40105_1_Galbula_dea NXI58284_1_Chloroceryle_aenea NXI71067_1_Anseranas_semipalmata NXI90373_1_Psophia_crepitans NXJ05299_1_Odontophorus_gujanensis NXJ25911_1_Dicrurus_megarhynchus NXJ37922_1_Ciconia_maguari NXJ48698_1_Spizaetus_tyrannus NXJ64910_1_Rostratula_benghalensis NXJ82532_1_Trogon_melanurus NXK16322_1_Arenaria_interpres NXK36217_1_Piprites_chloris NXK56546_1_Chauna_torquata NXK81785_1_Amazona_guildingii NXK92902_1_Formicarius_rufipectus NXL12165_1_Mesembrinibis_cayennensis NXL27695_1_Glaucidium_brasilianum NXL46643_1_Podilymbus_podiceps NXL57152_1_Chordeiles_acutipennis NXL95324_1_Alectura_lathami NXM03285_1_Tyrannus_savana NXM32830_1_Oxyruncus_cristatus NXM41369_1_Gymnorhina_tibicen NXM76250_1_Serilophus_lunatus NXN18134_1_Indicator_maculatus NXN40788_1_Rhinoptilus_africanus NXN50236_1_Rynchops_niger NXN76312_1_Himantopus_himantopus NXN98538_1_Rhinopomastus_cyanomelas NXO12356_1_Oriolus_oriolus NXO21296_1_Cisticola_juncidis NXO46941_1_Aramus_guarauna NXP14533_1_Thinocorus_orbignyianus NXP27102_1_Scytalopus_superciliaris NXP44749_1_Heliornis_fulica NXP65661_1_Chloropsis_cyanopogon NXP81238_1_Ramphastos_sulfuratus NXQ26196_1_Alaudala_cheleensis NXQ81407_1_Nyctibius_grandis NXQ94816_1_Sagittarius_serpentarius NXS47091_1_Balaeniceps_rex NXS54209_1_Brachypteracias_leptosomus NXS75091_1_Pandion_haliaetus NXS82496_1_Erpornis_zantholeuca NXS93465_1_Jacana_jacana NXT17992_1_Syrrhaptes_paradoxus NXT42957_1_Pelecanoides_urinatrix NXT58126_1_Pluvianellus_socialis NXT81529_1_Zapornia_atra NXT88645_1_Anhinga_rufa NXU28145_1_Thalassarche_chlororhynchos NXU45387_1_Drymodes_brunneopygia NXU47721_1_Turnix_velox NXU76082_1_Oreotrochilus_melanogaster NXU88294_1_Xiphorhynchus_elegans NXV35382_1_Rissa_tridactyla NXV51397_1_Uria_aalge NXV87018_1_Calonectris_borealis NXW05858_1_Fregetta_grallaria NXW13522_1_Circaetus_pectoralis NXW37782_1_Phaetusa_simplex NXW43319_1_Nyctiprogne_leucopyga NXW61853_1_Eurystomus_gularis NXW74284_1_Hirundo_rustica NXX15905_1_Podargus_strigoides NXX50580_1_Tricholaema_leucomelas NXX75109_1_Urocolius_indicus NXY72737_1_Glareola_pratincola NXY91382_1_Ceyx_cyanopectus OPJ86087_1_Patagioenas_fasciata_monilis OWK53309_1_Lonchura_striata_domestica OXB60992_1_Callipepla_squamata OXB78169_1_Colinus_virginianus POI33736_1_Bambusicola_thoracicus RMB91608_1_Hirundo_rustica_rustica XP_005008876_2_Anas_platyrhynchos XP_005143759_2_Melopsittacus_undulatus XP_005238076_1_Falco_peregrinus XP_008501928_2_Calypte_anna XP_008923882_2_Manacus_vitellinus XP_009272513_1_Aptenodytes_forsteri XP_009323536_1_Pygoscelis_adeliae XP_009459285_1_Nipponia_nippon XP_009481490_1_Pelecanus_crispus XP_009509950_1_Phalacrocorax_carbo XP_009555057_1_Cuculus_canorus XP_009578785_1_Fulmarus_glacialis XP_009645087_1_Egretta_garzetta XP_009669810_1_Struthio_camelus_australis XP_009696851_1_Cariama_cristata XP_009868858_1_Apaloderma_vittatum XP_009887967_1_Charadrius_vociferus XP_009910145_1_Haliaeetus_albicilla XP_009940173_1_Opisthocomus_hoazin XP_009988730_1_Tauraco_erythrolophus XP_010120102_1_Chlamydotis_macqueenii XP_010135402_1_Buceros_rhinoceros_silvestris XP_010156624_1_Eurypyga_helias XP_010175753_1_Antrostomus_carolinensis XP_010185680_1_Mesitornis_unicolor XP_010210790_1_Tinamus_guttatus XP_010298429_1_Balearica_regulorum_gibbericeps XP_010575842_1_Haliaeetus_leucocephalus XP_013811509_1_Apteryx_mantelli_mantelli XP_014796825_1_Calidris_pugnax XP_017599463_1_Corvus_brachyrhynchos XP_017681185_1_Lepidothrix_coronata XP_019145331_2_Corvus_cornix_cornix XP_021137584_1_Columba_livia XP_021230336_1_Numida_meleagris XP_025956438_1_Dromaius_novaehollandiae XP_026718565_1_Athene_cunicularia XP_027584457_1_Pipra_filicauda XP_027764760_1_Empidonax_traillii XP_029875133_1_Aquila_chrysaetos_chrysaetos XP_030363702_1_Strigops_habroptila XP_030819914_1_Camarhynchus_parvulus XP_031987350_1_Corvus_moneduloides XP_032057175_1_Aythya_fuligula XP_032304611_1_Coturnix_japonica XP_032564981_1_Chiroxiphia_lanceolata XP_032863374_1_Tyto_alba_alba XP_032935794_1_Catharus_ustulatus XP_035200520_1_Oxyura_jamaicensis XP_036260685_1_Molothrus_ater XP_037236674_1_Falco_rusticolus XP_039583486_1_Passer_montanus XP_040443157_1_Falco_naumanni XP_041275781_1_Onychostruthus_taczanowskii XP_004947475_2_Gallus_gallus 
	delta_mamm_Tag	104	AAI25075_1_Homo_sapiens CAD7689419_1_Nyctereutes_procyonoides ELK23616_1_Myotis_davidii KAB0341096_1_Muntiacus_muntjak KAB0354034_1_Muntiacus_reevesi KAF3820439_1_Mirounga_leonina KAF4018533_1_Cervus_hanglu_yarkandensis KAF5927193_1_Diceros_bicornis_minor KAF6394943_1_Molossus_molossus NP_001009072_1_Pan_troglodytes OWK08439_1_Cervus_elaphus_hippelaphus PNJ04390_1_Pongo_abelii VFV29629_1_Lynx_pardinus XP_003461599_2_Cavia_porcellus XP_004024514_3_Gorilla_gorilla_gorilla XP_004607225_1_Sorex_araneus XP_004639733_1_Octodon_degus XP_004657476_1_Jaculus_jaculus XP_004863993_1_Heterocephalus_glaber XP_005217258_1_Bos_taurus XP_005404383_1_Chinchilla_lanigera XP_005888969_1_Bos_mutus XP_006067018_1_Bubalus_bubalis XP_006878457_1_Chrysochloris_asiatica XP_006886008_1_Elephantulus_edwardii XP_007525801_1_Erinaceus_europaeus XP_008529865_1_Equus_przewalskii XP_008576389_1_Galeopterus_variegatus XP_008850903_2_Nannospalax_galili XP_010348668_2_Saimiri_boliviensis_boliviensis XP_010375489_1_Rhinopithecus_roxellana XP_010625992_1_Fukomys_damarensis XP_010848530_1_Bison_bison_bison XP_010956130_1_Camelus_bactrianus XP_011375630_1_Pteropus_vampyrus XP_011768647_2_Macaca_nemestrina XP_011811772_1_Colobus_angolensis_palliatus XP_011857366_1_Mandrillus_leucophaeus XP_011886575_1_Cercocebus_atys XP_012376989_2_Dasypus_novemcinctus XP_012905866_1_Mustela_putorius_furo XP_014639206_1_Ceratotherium_simum_simum XP_014718579_1_Equus_asinus XP_015398634_1_Panthera_tigris_altaica XP_017534879_2_Manis_javanica XP_017750698_1_Rhinopithecus_bieti XP_019316581_1_Panthera_pardus XP_019514039_1_Hipposideros_armiger XP_020011157_1_Castor_canadensis XP_020729446_1_Odocoileus_virginianus_texanus XP_020827532_1_Phascolarctos_cinereus XP_020953090_1_Sus_scrofa XP_021523120_1_Aotus_nancymaae XP_021540026_1_Neomonachus_schauinslandi XP_021563524_1_Carlito_syrichta XP_023594556_1_Trichechus_manatus_latirostris XP_024410648_1_Desmodus_rotundus XP_025242263_1_Theropithecus_gelada XP_025712406_1_Callorhinus_ursinus XP_025862713_1_Vulpes_vulpes XP_026916564_1_Acinonyx_jubatus XP_027470810_2_Zalophus_californianus XP_027622342_1_Tupaia_chinensis XP_027711200_1_Vombatus_ursinus XP_027831921_1_Ovis_aries XP_028016669_1_Eptesicus_fuscus XP_028702982_1_Macaca_mulatta XP_028921777_1_Ornithorhynchus_anatinus XP_029801812_1_Suricata_suricatta XP_030661122_1_Nomascus_leucogenys XP_030743899_1_Echinops_telfairi XP_031319641_1_Camelus_dromedarius XP_031519213_1_Papio_anubis XP_031529322_1_Vicugna_pacos XP_031790725_1_Piliocolobus_tephrosceles XP_031818927_1_Sarcophilus_harrisii XP_032117895_1_Sapajus_apella XP_032271219_1_Phoca_vitulina XP_032350794_1_Camelus_ferus XP_032450062_1_Lynx_canadensis XP_032614469_1_Hylobates_moloch XP_032719009_1_Lontra_canadensis XP_033084661_1_Trachypithecus_francoisi XP_034526906_1_Ailuropoda_melanoleuca XP_035108548_1_Callithrix_jacchus XP_035571831_1_Canis_lupus_dingo XP_035880991_1_Phyllostomus_discolor XP_035945638_1_Halichoerus_grypus XP_036079706_1_Rousettus_aegyptiacus XP_036163388_1_Myotis_myotis XP_036316875_1_Pipistrellus_kuhlii XP_036599541_1_Trichosurus_vulpecula XP_036738603_1_Manis_pentadactyla XP_037002859_1_Artibeus_jamaicensis XP_037599404_1_Cebus_imitator XP_037841154_1_Chlorocebus_sabaeus XP_038522238_1_Canis_lupus_familiaris XP_038603243_1_Tachyglossus_aculeatus XP_039104244_1_Hyaena_hyaena XP_039732735_1_Pteropus_giganteus XP_040120096_1_Oryx_dammah XP_040314080_1_Puma_yagouaroundi XP_042637531_1_Orycteropus_afer_afer XP_043849802_1_Dromiciops_gliroides 
	AncientTag	3	XP_032824081_1_Petromyzon_marinus XP_006009076_1_Latimeria_chalumnae XP_005986143_1_Latimeria_chalumnae 
	PrimateScandentiaTag	2	AAI25075_1_Homo_sapiens XP_027622342_1_Tupaia_chinensis 
Scale Tree:                      10.000000
Restrictions:
    q01                          q01-delta_mamm
    q10                          None
    q01-delta_amph               q01-delta_mamm
    q10-delta_amph               q10-delta_mamm
    q01-delta_aves               q01-delta_mamm
    q10-delta_aves               q10-delta_mamm
    q01-delta_mamm               None
    q10-delta_mamm               None
Prior Information:
    Prior Categories:            100
    Priors
        q10 - exp 0.10 
        q01-delta_mamm - exp 0.10 
        q10-delta_mamm - exp 0.10 
Node reconstruction / fossilisation:
	Fossil Ancient AncientTag 0 
	MRCA PrimateScandentia PrimateScandentiaTag
Patterns 3:
	delta_amph	delta_amph_Tag	
	delta_aves	delta_aves_Tag	
	delta_mamm	delta_mamm_Tag	
Tree Information
     Trees:                      1
     Taxa:                       851
     Sites:                      1
     States:                     2
Iteration	Lh	Tree No	q01	q10	q01-delta_amph	q10-delta_amph	q01-delta_aves	q10-delta_aves	q01-delta_mamm	q10-delta_mamm	Root P(0)	Root P(1)	Ancient P(0)	Ancient P(1)	PrimateScandentia P(0)	PrimateScandentia P(1)	
11000	-54.998205	1	0.028293	0.027284	0.028293	0.102257	0.028293	0.102257	0.028293	0.102257	0.758311	0.241689	1.000000	0.000000	0.000308	0.999692	
12000	-52.408166	1	0.069851	0.016096	0.069851	0.093631	0.069851	0.093631	0.069851	0.093631	0.797626	0.202374	1.000000	0.000000	0.003521	0.996479	
13000	-54.530885	1	0.105734	0.030729	0.105734	0.047047	0.105734	0.047047	0.105734	0.047047	0.673642	0.326358	1.000000	0.000000	0.035787	0.964213	
14000	-53.103167	1	0.047256	0.001434	0.047256	0.087199	0.047256	0.087199	0.047256	0.087199	0.977560	0.022440	1.000000	0.000000	0.001440	0.998560	
15000	-54.085946	1	0.026720	0.004890	0.026720	0.057478	0.026720	0.057478	0.026720	0.057478	0.937311	0.062689	1.000000	0.000000	0.000634	0.999366	
16000	-52.847892	1	0.068986	0.019093	0.068986	0.068426	0.068986	0.068426	0.068986	0.068426	0.774905	0.225095	1.000000	0.000000	0.005843	0.994157	
17000	-52.529389	1	0.091441	0.002653	0.091441	0.072450	0.091441	0.072450	0.091441	0.072450	0.946930	0.053070	1.000000	0.000000	0.010741	0.989259	
18000	-53.339936	1	0.158759	0.009130	0.158759	0.068392	0.158759	0.068392	0.158759	0.068392	0.791934	0.208066	1.000000	0.000000	0.043018	0.956982	
19000	-55.857970	1	0.189910	0.031103	0.189910	0.049581	0.189910	0.049581	0.189910	0.049581	0.605274	0.394726	1.000000	0.000000	0.112431	0.887569	
20000	-52.893303	1	0.056934	0.010468	0.056934	0.124615	0.056934	0.124615	0.056934	0.124615	0.860014	0.139986	1.000000	0.000000	0.001424	0.998576	
21000	-51.990229	1	0.087111	0.009908	0.087111	0.086150	0.087111	0.086150	0.087111	0.086150	0.844160	0.155840	1.000000	0.000000	0.007019	0.992981	
22000	-52.421921	1	0.048175	0.011275	0.048175	0.084003	0.048175	0.084003	0.048175	0.084003	0.857949	0.142051	1.000000	0.000000	0.001606	0.998394	
23000	-53.766546	1	0.169445	0.007321	0.169445	0.118662	0.169445	0.118662	0.169445	0.118662	0.809896	0.190104	1.000000	0.000000	0.020365	0.979635	
24000	-54.981324	1	0.041503	0.017801	0.041503	0.042290	0.041503	0.042290	0.041503	0.042290	0.807519	0.192481	1.000000	0.000000	0.003880	0.996120	
25000	-52.661155	1	0.061081	0.016422	0.061081	0.071548	0.061081	0.071548	0.061081	0.071548	0.802302	0.197698	1.000000	0.000000	0.003926	0.996074	
26000	-52.765859	1	0.127242	0.009971	0.127242	0.061449	0.127242	0.061449	0.127242	0.061449	0.809919	0.190081	1.000000	0.000000	0.032354	0.967646	
27000	-53.240070	1	0.100789	0.006677	0.100789	0.041861	0.100789	0.041861	0.100789	0.041861	0.876196	0.123804	1.000000	0.000000	0.040584	0.959416	
28000	-52.150255	1	0.073856	0.005205	0.073856	0.103233	0.073856	0.103233	0.073856	0.103233	0.913382	0.086618	1.000000	0.000000	0.003497	0.996503	
29000	-52.571580	1	0.107056	0.012691	0.107056	0.114395	0.107056	0.114395	0.107056	0.114395	0.796803	0.203197	1.000000	0.000000	0.007501	0.992499	
30000	-52.576367	1	0.071163	0.017007	0.071163	0.102590	0.071163	0.102590	0.071163	0.102590	0.789048	0.210952	1.000000	0.000000	0.003215	0.996785	
31000	-52.417398	1	0.101565	0.010749	0.101565	0.113035	0.101565	0.113035	0.101565	0.113035	0.822804	0.177196	1.000000	0.000000	0.006722	0.993278	
32000	-55.796994	1	0.017307	0.026184	0.017307	0.090169	0.017307	0.090169	0.017307	0.090169	0.773385	0.226615	1.000000	0.000000	0.000103	0.999897	
33000	-52.799408	1	0.104550	0.010987	0.104550	0.052046	0.104550	0.052046	0.104550	0.052046	0.817557	0.182443	1.000000	0.000000	0.028357	0.971643	
34000	-54.712799	1	0.208715	0.008375	0.208715	0.103242	0.208715	0.103242	0.208715	0.103242	0.752926	0.247074	1.000000	0.000000	0.038029	0.961971	
35000	-53.843418	1	0.055941	0.021406	0.055941	0.126672	0.055941	0.126672	0.055941	0.126672	0.770048	0.229952	1.000000	0.000000	0.001337	0.998663	
36000	-52.207772	1	0.077067	0.010244	0.077067	0.107281	0.077067	0.107281	0.077067	0.107281	0.847959	0.152041	1.000000	0.000000	0.003680	0.996320	
37000	-53.845005	1	0.067837	0.030221	0.067837	0.096926	0.067837	0.096926	0.067837	0.096926	0.709070	0.290930	1.000000	0.000000	0.003100	0.996900	
38000	-52.563938	1	0.117104	0.014960	0.117104	0.073295	0.117104	0.073295	0.117104	0.073295	0.765247	0.234753	1.000000	0.000000	0.019133	0.980867	
39000	-53.774558	1	0.050223	0.019592	0.050223	0.055713	0.050223	0.055713	0.050223	0.055713	0.787376	0.212624	1.000000	0.000000	0.003744	0.996256	
40000	-54.436738	1	0.119708	0.001245	0.119708	0.043321	0.119708	0.043321	0.119708	0.043321	0.968270	0.031730	1.000000	0.000000	0.056639	0.943361	
41000	-52.871298	1	0.061797	0.019956	0.061797	0.097180	0.061797	0.097180	0.061797	0.097180	0.774937	0.225063	1.000000	0.000000	0.002437	0.997563	
42000	-54.476303	1	0.031905	0.020268	0.031905	0.059840	0.031905	0.059840	0.031905	0.059840	0.797712	0.202288	1.000000	0.000000	0.000956	0.999044	
43000	-52.692891	1	0.121408	0.012482	0.121408	0.063218	0.121408	0.063218	0.121408	0.063218	0.785926	0.214074	1.000000	0.000000	0.027491	0.972509	
44000	-54.524594	1	0.017115	0.005995	0.017115	0.067886	0.017115	0.067886	0.017115	0.067886	0.928631	0.071369	1.000000	0.000000	0.000145	0.999855	
45000	-56.119230	1	0.077916	0.038201	0.077916	0.038602	0.077916	0.038602	0.077916	0.038602	0.666327	0.333673	1.000000	0.000000	0.025333	0.974667	
46000	-52.134593	1	0.074875	0.012531	0.074875	0.079808	0.074875	0.079808	0.074875	0.079808	0.825769	0.174231	1.000000	0.000000	0.005467	0.994533	
47000	-53.611041	1	0.044362	0.021900	0.044362	0.104553	0.044362	0.104553	0.044362	0.104553	0.776670	0.223330	1.000000	0.000000	0.000943	0.999057	
48000	-54.873149	1	0.021130	0.021872	0.021130	0.084664	0.021130	0.084664	0.021130	0.084664	0.795821	0.204179	1.000000	0.000000	0.000185	0.999815	
49000	-53.642452	1	0.027231	0.014385	0.027231	0.095355	0.027231	0.095355	0.027231	0.095355	0.844862	0.155138	1.000000	0.000000	0.000305	0.999695	
50000	-53.452446	1	0.032081	0.015128	0.032081	0.075503	0.032081	0.075503	0.032081	0.075503	0.835401	0.164599	1.000000	0.000000	0.000652	0.999348	
51000	-55.738204	1	0.058504	0.023160	0.058504	0.031728	0.058504	0.031728	0.058504	0.031728	0.756488	0.243512	1.000000	0.000000	0.018105	0.981895	
52000	-54.715970	1	0.023300	0.021622	0.023300	0.099733	0.023300	0.099733	0.023300	0.099733	0.795693	0.204307	1.000000	0.000000	0.000194	0.999806	
53000	-52.332499	1	0.055497	0.006801	0.055497	0.069489	0.055497	0.069489	0.055497	0.069489	0.901920	0.098080	1.000000	0.000000	0.003219	0.996781	
54000	-52.895441	1	0.136120	0.016815	0.136120	0.082573	0.136120	0.082573	0.136120	0.082573	0.730704	0.269296	1.000000	0.000000	0.021906	0.978094	
55000	-53.201385	1	0.130184	0.022526	0.130184	0.092343	0.130184	0.092343	0.130184	0.092343	0.695235	0.304765	1.000000	0.000000	0.016407	0.983593	
56000	-52.704727	1	0.129218	0.015555	0.129218	0.081978	0.129218	0.081978	0.129218	0.081978	0.748287	0.251713	1.000000	0.000000	0.019700	0.980300	
57000	-52.165996	1	0.091833	0.010748	0.091833	0.071218	0.091833	0.071218	0.091833	0.071218	0.830840	0.169160	1.000000	0.000000	0.011204	0.988796	
58000	-52.011637	1	0.083203	0.007332	0.083203	0.097959	0.083203	0.097959	0.083203	0.097959	0.878796	0.121204	1.000000	0.000000	0.005093	0.994907	
59000	-51.968340	1	0.073942	0.007514	0.073942	0.080611	0.073942	0.080611	0.073942	0.080611	0.882388	0.117612	1.000000	0.000000	0.005204	0.994796	
60000	-53.435223	1	0.124884	0.020553	0.124884	0.121839	0.124884	0.121839	0.124884	0.121839	0.713092	0.286908	1.000000	0.000000	0.009902	0.990098	
61000	-53.226294	1	0.039842	0.017633	0.039842	0.079577	0.039842	0.079577	0.039842	0.079577	0.810090	0.189910	1.000000	0.000000	0.001064	0.998936	
62000	-53.695001	1	0.024979	0.013341	0.024979	0.086762	0.024979	0.086762	0.024979	0.086762	0.855025	0.144975	1.000000	0.000000	0.000276	0.999724	
63000	-52.807963	1	0.102061	0.005951	0.102061	0.127573	0.102061	0.127573	0.102061	0.127573	0.886257	0.113743	1.000000	0.000000	0.005796	0.994204	
64000	-52.152969	1	0.077429	0.010347	0.077429	0.104133	0.077429	0.104133	0.077429	0.104133	0.846555	0.153445	1.000000	0.000000	0.003886	0.996114	
65000	-53.982887	1	0.049063	0.024547	0.049063	0.114986	0.049063	0.114986	0.049063	0.114986	0.756210	0.243790	1.000000	0.000000	0.001079	0.998921	
66000	-54.429465	1	0.021692	0.007651	0.021692	0.124906	0.021692	0.124906	0.021692	0.124906	0.909480	0.090520	1.000000	0.000000	0.000131	0.999869	
67000	-54.590056	1	0.200771	0.006009	0.200771	0.090730	0.200771	0.090730	0.200771	0.090730	0.804296	0.195704	1.000000	0.000000	0.042772	0.957228	
68000	-53.599444	1	0.111662	0.020633	0.111662	0.047797	0.111662	0.047797	0.111662	0.047797	0.724946	0.275054	1.000000	0.000000	0.039435	0.960565	
69000	-52.462368	1	0.097152	0.007152	0.097152	0.118062	0.097152	0.118062	0.097152	0.118062	0.871889	0.128111	1.000000	0.000000	0.005691	0.994309	
70000	-52.733263	1	0.129901	0.004434	0.129901	0.079131	0.129901	0.079131	0.129901	0.079131	0.894682	0.105318	1.000000	0.000000	0.021212	0.978788	
71000	-52.854838	1	0.121080	0.004748	0.121080	0.117216	0.121080	0.117216	0.121080	0.117216	0.894319	0.105681	1.000000	0.000000	0.009703	0.990297	
72000	-52.556493	1	0.078330	0.016715	0.078330	0.069208	0.078330	0.069208	0.078330	0.069208	0.785193	0.214807	1.000000	0.000000	0.007924	0.992076	
73000	-54.119725	1	0.073703	0.013821	0.073703	0.035046	0.073703	0.035046	0.073703	0.035046	0.814386	0.185614	1.000000	0.000000	0.026924	0.973076	
74000	-52.347142	1	0.101849	0.014943	0.101849	0.094810	0.101849	0.094810	0.101849	0.094810	0.779535	0.220465	1.000000	0.000000	0.008804	0.991196	
75000	-54.642300	1	0.075437	0.036162	0.075437	0.065280	0.075437	0.065280	0.075437	0.065280	0.676244	0.323756	1.000000	0.000000	0.008034	0.991966	
76000	-54.922754	1	0.034908	0.018779	0.034908	0.140247	0.034908	0.140247	0.034908	0.140247	0.805642	0.194358	1.000000	0.000000	0.000378	0.999622	
77000	-52.312434	1	0.092482	0.004102	0.092482	0.070449	0.092482	0.070449	0.092482	0.070449	0.921266	0.078734	1.000000	0.000000	0.011633	0.988367	
78000	-52.416887	1	0.106056	0.015286	0.106056	0.096396	0.106056	0.096396	0.106056	0.096396	0.772561	0.227439	1.000000	0.000000	0.009454	0.990546	
79000	-52.669687	1	0.087542	0.019827	0.087542	0.096622	0.087542	0.096622	0.087542	0.096622	0.752965	0.247035	1.000000	0.000000	0.005901	0.994099	
80000	-53.737811	1	0.073177	0.011986	0.073177	0.149369	0.073177	0.149369	0.073177	0.149369	0.832547	0.167453	1.000000	0.000000	0.002171	0.997829	
81000	-52.916405	1	0.065813	0.003562	0.065813	0.055034	0.065813	0.055034	0.065813	0.055034	0.940875	0.059125	1.000000	0.000000	0.007866	0.992134	
82000	-53.160552	1	0.103866	0.001431	0.103866	0.103448	0.103866	0.103448	0.103866	0.103448	0.967545	0.032455	1.000000	0.000000	0.008066	0.991934	
83000	-54.964199	1	0.038406	0.000684	0.038406	0.053826	0.038406	0.053826	0.038406	0.053826	0.989693	0.010307	1.000000	0.000000	0.001935	0.998065	
84000	-52.094646	1	0.070076	0.009411	0.070076	0.073936	0.070076	0.073936	0.070076	0.073936	0.862324	0.137676	1.000000	0.000000	0.005282	0.994718	
85000	-55.634706	1	0.168367	0.005463	0.168367	0.026746	0.168367	0.026746	0.168367	0.026746	0.845506	0.154494	1.000000	0.000000	0.279130	0.720870	
86000	-53.041211	1	0.131695	0.018658	0.131695	0.104075	0.131695	0.104075	0.131695	0.104075	0.720310	0.279690	1.000000	0.000000	0.013978	0.986022	
87000	-54.501385	1	0.130281	0.032451	0.130281	0.056935	0.130281	0.056935	0.130281	0.056935	0.645677	0.354323	1.000000	0.000000	0.039616	0.960384	
88000	-53.409096	1	0.056476	0.004899	0.056476	0.047351	0.056476	0.047351	0.056476	0.047351	0.925642	0.074358	1.000000	0.000000	0.007106	0.992894	
89000	-57.315402	1	0.027032	0.039472	0.027032	0.126540	0.027032	0.126540	0.027032	0.126540	0.703476	0.296524	1.000000	0.000000	0.000221	0.999779	
90000	-53.193827	1	0.120365	0.003515	0.120365	0.124594	0.120365	0.124594	0.120365	0.124594	0.918227	0.081773	1.000000	0.000000	0.008826	0.991174	
91000	-53.753150	1	0.118004	0.012182	0.118004	0.149060	0.118004	0.149060	0.118004	0.149060	0.792313	0.207687	1.000000	0.000000	0.006822	0.993178	
92000	-53.706317	1	0.105742	0.019426	0.105742	0.043020	0.105742	0.043020	0.105742	0.043020	0.739101	0.260899	1.000000	0.000000	0.043026	0.956974	
93000	-53.936346	1	0.031525	0.016925	0.031525	0.113609	0.031525	0.113609	0.031525	0.113609	0.821837	0.178163	1.000000	0.000000	0.000360	0.999640	
94000	-53.285264	1	0.111439	0.021837	0.111439	0.059184	0.111439	0.059184	0.111439	0.059184	0.717039	0.282961	1.000000	0.000000	0.025559	0.974441	
95000	-54.627127	1	0.201096	0.017434	0.201096	0.112607	0.201096	0.112607	0.201096	0.112607	0.663493	0.336507	1.000000	0.000000	0.031284	0.968716	
96000	-52.351493	1	0.090669	0.006133	0.090669	0.062061	0.090669	0.062061	0.090669	0.062061	0.890667	0.109333	1.000000	0.000000	0.014095	0.985905	
97000	-53.726259	1	0.134653	0.026520	0.134653	0.105490	0.134653	0.105490	0.134653	0.105490	0.668723	0.331277	1.000000	0.000000	0.014415	0.985585	
98000	-52.135634	1	0.098189	0.011518	0.098189	0.079182	0.098189	0.079182	0.098189	0.079182	0.817048	0.182952	1.000000	0.000000	0.010906	0.989094	
99000	-54.985144	1	0.043571	0.005462	0.043571	0.035585	0.043571	0.035585	0.043571	0.035585	0.923964	0.076036	1.000000	0.000000	0.006360	0.993640	
100000	-54.089822	1	0.125628	0.028759	0.125628	0.057156	0.125628	0.057156	0.125628	0.057156	0.665611	0.334389	1.000000	0.000000	0.036199	0.963801	
101000	-55.105510	1	0.191665	0.002626	0.191665	0.120460	0.191665	0.120460	0.191665	0.120460	0.898874	0.101126	1.000000	0.000000	0.025931	0.974069	
102000	-52.153044	1	0.061582	0.011136	0.061582	0.090330	0.061582	0.090330	0.061582	0.090330	0.849892	0.150108	1.000000	0.000000	0.002702	0.997298	
103000	-52.457767	1	0.090583	0.012871	0.090583	0.062465	0.090583	0.062465	0.090583	0.062465	0.809373	0.190627	1.000000	0.000000	0.013886	0.986114	
104000	-52.649493	1	0.093439	0.016797	0.093439	0.064751	0.093439	0.064751	0.093439	0.064751	0.771035	0.228965	1.000000	0.000000	0.013994	0.986006	
105000	-52.381498	1	0.103958	0.003583	0.103958	0.092550	0.103958	0.092550	0.103958	0.092550	0.924921	0.075079	1.000000	0.000000	0.009617	0.990383	
106000	-52.198436	1	0.099631	0.011720	0.099631	0.074834	0.099631	0.074834	0.099631	0.074834	0.813618	0.186382	1.000000	0.000000	0.012503	0.987497	
107000	-52.489600	1	0.056043	0.011780	0.056043	0.107024	0.056043	0.107024	0.056043	0.107024	0.847498	0.152502	1.000000	0.000000	0.001657	0.998343	
108000	-52.221181	1	0.054433	0.006908	0.054433	0.076033	0.054433	0.076033	0.054433	0.076033	0.901197	0.098803	1.000000	0.000000	0.002609	0.997391	
109000	-53.655747	1	0.101054	0.030458	0.101054	0.086483	0.101054	0.086483	0.101054	0.086483	0.678933	0.321067	1.000000	0.000000	0.010045	0.989955	
110000	-54.953283	1	0.189338	0.012189	0.189338	0.046093	0.189338	0.046093	0.189338	0.046093	0.722312	0.277688	1.000000	0.000000	0.128322	0.871678	
111000	-52.482045	1	0.053924	0.009225	0.053924	0.110115	0.053924	0.110115	0.053924	0.110115	0.875121	0.124879	1.000000	0.000000	0.001447	0.998553	
112000	-52.701591	1	0.116236	0.004444	0.116236	0.063901	0.116236	0.063901	0.116236	0.063901	0.902769	0.097231	1.000000	0.000000	0.024324	0.975676	
113000	-52.072513	1	0.085448	0.011217	0.085448	0.095335	0.085448	0.095335	0.085448	0.095335	0.830825	0.169175	1.000000	0.000000	0.005675	0.994325	
114000	-52.653273	1	0.105603	0.018949	0.105603	0.078564	0.105603	0.078564	0.105603	0.078564	0.742781	0.257219	1.000000	0.000000	0.013195	0.986805	
115000	-53.041276	1	0.070574	0.005419	0.070574	0.048403	0.070574	0.048403	0.070574	0.048403	0.912017	0.087983	1.000000	0.000000	0.012242	0.987758	
116000	-52.518704	1	0.097733	0.013387	0.097733	0.113488	0.097733	0.113488	0.097733	0.113488	0.798038	0.201962	1.000000	0.000000	0.006093	0.993907	
117000	-55.145599	1	0.062173	0.018254	0.062173	0.031479	0.062173	0.031479	0.062173	0.031479	0.787046	0.212954	1.000000	0.000000	0.021652	0.978348	
118000	-52.910079	1	0.034006	0.009777	0.034006	0.080735	0.034006	0.080735	0.034006	0.080735	0.881646	0.118354	1.000000	0.000000	0.000685	0.999315	
119000	-52.285028	1	0.064976	0.003426	0.064976	0.096485	0.064976	0.096485	0.064976	0.096485	0.943202	0.056798	1.000000	0.000000	0.002799	0.997201	
120000	-52.453264	1	0.109242	0.009500	0.109242	0.112753	0.109242	0.112753	0.109242	0.112753	0.831413	0.168587	1.000000	0.000000	0.008031	0.991969	
121000	-53.647896	1	0.145106	0.009398	0.145106	0.046087	0.145106	0.046087	0.145106	0.046087	0.801127	0.198873	1.000000	0.000000	0.076304	0.923696	
122000	-52.357382	1	0.110645	0.012150	0.110645	0.101610	0.110645	0.101610	0.110645	0.101610	0.799318	0.200682	1.000000	0.000000	0.009642	0.990358	
123000	-55.904497	1	0.113189	0.028668	0.113189	0.169767	0.113189	0.169767	0.113189	0.169767	0.676858	0.323142	1.000000	0.000000	0.005444	0.994556	
124000	-52.464239	1	0.108103	0.003617	0.108103	0.096850	0.108103	0.096850	0.108103	0.096850	0.922325	0.077675	1.000000	0.000000	0.009825	0.990175	
125000	-55.054705	1	0.056079	0.032555	0.056079	0.126396	0.056079	0.126396	0.056079	0.126396	0.708192	0.291808	1.000000	0.000000	0.001349	0.998651	
126000	-55.882162	1	0.076218	0.024757	0.076218	0.171804	0.076218	0.171804	0.076218	0.171804	0.731043	0.268957	1.000000	0.000000	0.002109	0.997891	
127000	-53.122363	1	0.064745	0.018629	0.064745	0.060281	0.064745	0.060281	0.064745	0.060281	0.782031	0.217969	1.000000	0.000000	0.006301	0.993699	
128000	-52.066265	1	0.091953	0.006952	0.091953	0.074762	0.091953	0.074762	0.091953	0.074762	0.878201	0.121799	1.000000	0.000000	0.010284	0.989716	
129000	-53.183057	1	0.063805	0.017725	0.063805	0.121724	0.063805	0.121724	0.063805	0.121724	0.789701	0.210299	1.000000	0.000000	0.001945	0.998055	
130000	-53.867468	1	0.031258	0.018176	0.031258	0.071504	0.031258	0.071504	0.031258	0.071504	0.812820	0.187180	1.000000	0.000000	0.000665	0.999335	
131000	-54.583396	1	0.030988	0.026330	0.030988	0.092244	0.030988	0.092244	0.030988	0.092244	0.761295	0.238705	1.000000	0.000000	0.000443	0.999557	
132000	-53.960621	1	0.050245	0.014569	0.050245	0.046263	0.050245	0.046263	0.050245	0.046263	0.826431	0.173569	1.000000	0.000000	0.005439	0.994561	
133000	-52.839668	1	0.061923	0.013318	0.061923	0.120641	0.061923	0.120641	0.061923	0.120641	0.828490	0.171510	1.000000	0.000000	0.001825	0.998175	
134000	-52.475852	1	0.109922	0.008008	0.109922	0.062116	0.109922	0.062116	0.109922	0.062116	0.850573	0.149427	1.000000	0.000000	0.022509	0.977491	
135000	-53.376698	1	0.121244	0.022863	0.121244	0.112891	0.121244	0.112891	0.121244	0.112891	0.701408	0.298592	1.000000	0.000000	0.010254	0.989746	
136000	-52.495265	1	0.057216	0.014635	0.057216	0.077166	0.057216	0.077166	0.057216	0.077166	0.820415	0.179585	1.000000	0.000000	0.002897	0.997103	
137000	-52.805521	1	0.078161	0.005986	0.078161	0.050928	0.078161	0.050928	0.078161	0.050928	0.900092	0.099908	1.000000	0.000000	0.014364	0.985636	
138000	-52.499795	1	0.107551	0.003150	0.107551	0.090124	0.107551	0.090124	0.107551	0.090124	0.931426	0.068574	1.000000	0.000000	0.010898	0.989102	
139000	-52.702931	1	0.102588	0.007507	0.102588	0.053032	0.102588	0.053032	0.102588	0.053032	0.863058	0.136942	1.000000	0.000000	0.026081	0.973919	
140000	-52.147305	1	0.087980	0.004914	0.087980	0.100135	0.087980	0.100135	0.087980	0.100135	0.910486	0.089514	1.000000	0.000000	0.005654	0.994346	
141000	-52.907500	1	0.128515	0.009904	0.128515	0.120884	0.128515	0.120884	0.128515	0.120884	0.809625	0.190375	1.000000	0.000000	0.010693	0.989307	
142000	-53.129477	1	0.039282	0.007647	0.039282	0.119157	0.039282	0.119157	0.039282	0.119157	0.900770	0.099230	1.000000	0.000000	0.000592	0.999408	
143000	-53.328240	1	0.098533	0.020304	0.098533	0.052548	0.098533	0.052548	0.098533	0.052548	0.739466	0.260534	1.000000	0.000000	0.024086	0.975914	
144000	-52.759612	1	0.062304	0.006573	0.062304	0.055048	0.062304	0.055048	0.062304	0.055048	0.901082	0.098918	1.000000	0.000000	0.006807	0.993193	
145000	-53.132546	1	0.045701	0.003938	0.045701	0.122141	0.045701	0.122141	0.045701	0.122141	0.942554	0.057446	1.000000	0.000000	0.000842	0.999158	
146000	-55.971681	1	0.187233	0.038933	0.187233	0.067379	0.187233	0.067379	0.187233	0.067379	0.584712	0.415288	1.000000	0.000000	0.061833	0.938167	
147000	-54.004248	1	0.090295	0.026434	0.090295	0.128684	0.090295	0.128684	0.090295	0.128684	0.708811	0.291189	1.000000	0.000000	0.004269	0.995731	
148000	-52.388210	1	0.085848	0.002726	0.085848	0.079592	0.085848	0.079592	0.085848	0.079592	0.947499	0.052501	1.000000	0.000000	0.007754	0.992246	
149000	-53.617861	1	0.055096	0.010620	0.055096	0.141805	0.055096	0.141805	0.055096	0.141805	0.859714	0.140286	1.000000	0.000000	0.001143	0.998857	
150000	-54.795443	1	0.102572	0.014027	0.102572	0.023329	0.102572	0.023329	0.102572	0.023329	0.787477	0.212523	1.000000	0.000000	0.138332	0.861668	
151000	-53.741927	1	0.122700	0.005170	0.122700	0.038269	0.122700	0.038269	0.122700	0.038269	0.885711	0.114289	1.000000	0.000000	0.077078	0.922922	
152000	-53.381274	1	0.039702	0.003299	0.039702	0.059550	0.039702	0.059550	0.039702	0.059550	0.952855	0.047145	1.000000	0.000000	0.001748	0.998252	
153000	-52.865726	1	0.069165	0.005506	0.069165	0.129689	0.069165	0.129689	0.069165	0.129689	0.911528	0.088472	1.000000	0.000000	0.002202	0.997798	
154000	-51.965386	1	0.085700	0.008758	0.085700	0.089835	0.085700	0.089835	0.085700	0.089835	0.858935	0.141065	1.000000	0.000000	0.006288	0.993712	
155000	-53.975958	1	0.175199	0.008305	0.175199	0.123474	0.175199	0.123474	0.175199	0.123474	0.788250	0.211750	1.000000	0.000000	0.020778	0.979222	
156000	-52.499714	1	0.083457	0.010838	0.083457	0.058345	0.083457	0.058345	0.083457	0.058345	0.836523	0.163477	1.000000	0.000000	0.012919	0.987081	
157000	-54.233131	1	0.178569	0.018684	0.178569	0.120519	0.178569	0.120519	0.178569	0.120519	0.675526	0.324474	1.000000	0.000000	0.022329	0.977671	
158000	-52.609290	1	0.134069	0.011482	0.134069	0.088801	0.134069	0.088801	0.134069	0.088801	0.785254	0.214746	1.000000	0.000000	0.018713	0.981287	
159000	-54.112748	1	0.048668	0.005385	0.048668	0.150100	0.048668	0.150100	0.048668	0.150100	0.922726	0.077274	1.000000	0.000000	0.000800	0.999200	
160000	-56.364049	1	0.051833	0.032936	0.051833	0.152650	0.051833	0.152650	0.051833	0.152650	0.710094	0.289906	1.000000	0.000000	0.000919	0.999081	
161000	-52.269689	1	0.071034	0.014270	0.071034	0.094154	0.071034	0.094154	0.071034	0.094154	0.812475	0.187525	1.000000	0.000000	0.003642	0.996358	
162000	-53.393893	1	0.085845	0.023483	0.085845	0.117493	0.085845	0.117493	0.085845	0.117493	0.730069	0.269931	1.000000	0.000000	0.004238	0.995762	
163000	-52.445146	1	0.082865	0.002665	0.082865	0.099529	0.082865	0.099529	0.082865	0.099529	0.949534	0.050466	1.000000	0.000000	0.004920	0.995080	
164000	-52.158378	1	0.077237	0.010314	0.077237	0.070161	0.077237	0.070161	0.077237	0.070161	0.847058	0.152942	1.000000	0.000000	0.007454	0.992546	
165000	-52.056937	1	0.093638	0.008838	0.093638	0.076207	0.093638	0.076207	0.093638	0.076207	0.852089	0.147911	1.000000	0.000000	0.010391	0.989609	
166000	-54.141509	1	0.125548	0.006098	0.125548	0.031645	0.125548	0.031645	0.125548	0.031645	0.867745	0.132255	1.000000	0.000000	0.118540	0.881460	
167000	-53.508042	1	0.129786	0.023642	0.129786	0.111211	0.129786	0.111211	0.129786	0.111211	0.688855	0.311145	1.000000	0.000000	0.012268	0.987732	
168000	-52.614193	1	0.093548	0.005986	0.093548	0.054958	0.093548	0.054958	0.093548	0.054958	0.891056	0.108944	1.000000	0.000000	0.019367	0.980633	
169000	-54.193615	1	0.070471	0.017403	0.070471	0.038275	0.070471	0.038275	0.070471	0.038275	0.786490	0.213510	1.000000	0.000000	0.019896	0.980104	
170000	-52.436182	1	0.058027	0.005073	0.058027	0.110514	0.058027	0.110514	0.058027	0.110514	0.922648	0.077352	1.000000	0.000000	0.001734	0.998266	
171000	-52.582162	1	0.093443	0.018739	0.093443	0.077115	0.093443	0.077115	0.093443	0.077115	0.755623	0.244377	1.000000	0.000000	0.010121	0.989879	
172000	-52.097001	1	0.073979	0.010062	0.073979	0.100466	0.073979	0.100466	0.073979	0.100466	0.852260	0.147740	1.000000	0.000000	0.003655	0.996345	
173000	-52.769167	1	0.042472	0.013195	0.042472	0.078417	0.042472	0.078417	0.042472	0.078417	0.844170	0.155830	1.000000	0.000000	0.001290	0.998710	
174000	-54.611939	1	0.018039	0.011110	0.018039	0.114317	0.018039	0.114317	0.018039	0.114317	0.878615	0.121385	1.000000	0.000000	0.000090	0.999910	
175000	-53.079887	1	0.083432	0.016754	0.083432	0.052711	0.083432	0.052711	0.083432	0.052711	0.780373	0.219627	1.000000	0.000000	0.015818	0.984182	
176000	-53.072118	1	0.095909	0.002845	0.095909	0.052951	0.095909	0.052951	0.095909	0.052951	0.941833	0.058167	1.000000	0.000000	0.022198	0.977802	
177000	-52.351338	1	0.065787	0.002860	0.065787	0.081156	0.065787	0.081156	0.065787	0.081156	0.951615	0.048385	1.000000	0.000000	0.003815	0.996185	
178000	-51.992897	1	0.066611	0.006573	0.066611	0.086055	0.066611	0.086055	0.066611	0.086055	0.898716	0.101284	1.000000	0.000000	0.003572	0.996428	
179000	-52.656311	1	0.099659	0.014150	0.099659	0.059255	0.099659	0.059255	0.099659	0.059255	0.788924	0.211076	1.000000	0.000000	0.019483	0.980517	
180000	-52.806556	1	0.071325	0.015999	0.071325	0.116786	0.071325	0.116786	0.071325	0.116786	0.797186	0.202814	1.000000	0.000000	0.002704	0.997296	
181000	-56.498568	1	0.125257	0.031319	0.125257	0.176404	0.125257	0.176404	0.125257	0.176404	0.654475	0.345525	1.000000	0.000000	0.006659	0.993341	
182000	-53.756232	1	0.021956	0.007569	0.021956	0.101103	0.021956	0.101103	0.021956	0.101103	0.910196	0.089804	1.000000	0.000000	0.000165	0.999835	
183000	-54.114160	1	0.119412	0.028200	0.119412	0.052881	0.119412	0.052881	0.119412	0.052881	0.673697	0.326303	1.000000	0.000000	0.037593	0.962407	
184000	-52.426244	1	0.049562	0.008670	0.049562	0.071941	0.049562	0.071941	0.049562	0.071941	0.883824	0.116176	1.000000	0.000000	0.002245	0.997755	
185000	-53.611857	1	0.129350	0.026591	0.129350	0.101545	0.129350	0.101545	0.129350	0.101545	0.673026	0.326974	1.000000	0.000000	0.013920	0.986080	
186000	-53.875048	1	0.031189	0.008163	0.031189	0.055294	0.031189	0.055294	0.031189	0.055294	0.899509	0.100491	1.000000	0.000000	0.001040	0.998960	
187000	-52.101471	1	0.070207	0.006254	0.070207	0.072536	0.070207	0.072536	0.070207	0.072536	0.900874	0.099126	1.000000	0.000000	0.005493	0.994507	
188000	-53.213805	1	0.061026	0.007996	0.061026	0.047655	0.061026	0.047655	0.061026	0.047655	0.884513	0.115487	1.000000	0.000000	0.008623	0.991377	
189000	-52.275212	1	0.063327	0.009171	0.063327	0.068122	0.063327	0.068122	0.063327	0.068122	0.869603	0.130397	1.000000	0.000000	0.004717	0.995283	
190000	-52.364492	1	0.045148	0.007113	0.045148	0.087890	0.045148	0.087890	0.045148	0.087890	0.903679	0.096321	1.000000	0.000000	0.001263	0.998737	
191000	-52.889887	1	0.098693	0.022635	0.098693	0.084384	0.098693	0.084384	0.098693	0.084384	0.723662	0.276338	1.000000	0.000000	0.009887	0.990113	
192000	-53.981274	1	0.152143	0.027583	0.152143	0.086609	0.152143	0.086609	0.152143	0.086609	0.648510	0.351490	1.000000	0.000000	0.025885	0.974115	
193000	-56.043167	1	0.072112	0.038110	0.072112	0.041674	0.072112	0.041674	0.072112	0.041674	0.671437	0.328563	1.000000	0.000000	0.017665	0.982335	
194000	-52.386117	1	0.100626	0.015936	0.100626	0.092476	0.100626	0.092476	0.100626	0.092476	0.771787	0.228213	1.000000	0.000000	0.008899	0.991101	
195000	-54.088551	1	0.094459	0.014987	0.094459	0.032446	0.094459	0.032446	0.094459	0.032446	0.785810	0.214190	1.000000	0.000000	0.058917	0.941083	
196000	-53.266960	1	0.148933	0.018850	0.148933	0.083561	0.148933	0.083561	0.148933	0.083561	0.702405	0.297595	1.000000	0.000000	0.026240	0.973760	
197000	-54.171795	1	0.128764	0.019550	0.128764	0.037707	0.128764	0.037707	0.128764	0.037707	0.716503	0.283497	1.000000	0.000000	0.088304	0.911696	
198000	-54.661134	1	0.138801	0.023143	0.138801	0.036174	0.138801	0.036174	0.138801	0.036174	0.683562	0.316438	1.000000	0.000000	0.112469	0.887531	
199000	-52.919444	1	0.141851	0.011533	0.141851	0.069554	0.141851	0.069554	0.141851	0.069554	0.777251	0.222749	1.000000	0.000000	0.032672	0.967328	
200000	-54.582231	1	0.059275	0.031451	0.059275	0.059866	0.059275	0.059866	0.059275	0.059866	0.710588	0.289412	1.000000	0.000000	0.005063	0.994937	
201000	-52.301494	1	0.089117	0.015756	0.089117	0.086045	0.089117	0.086045	0.089117	0.086045	0.783759	0.216241	1.000000	0.000000	0.007442	0.992558	
202000	-53.619315	1	0.053550	0.007217	0.053550	0.143150	0.053550	0.143150	0.053550	0.143150	0.898002	0.101998	1.000000	0.000000	0.001056	0.998944	
203000	-53.076181	1	0.130217	0.021068	0.130217	0.086307	0.130217	0.086307	0.130217	0.086307	0.704585	0.295415	1.000000	0.000000	0.018361	0.981639	
204000	-53.783440	1	0.117972	0.020493	0.117972	0.044476	0.117972	0.044476	0.117972	0.044476	0.720004	0.279996	1.000000	0.000000	0.051911	0.948089	
205000	-53.507118	1	0.128243	0.026092	0.128243	0.096976	0.128243	0.096976	0.128243	0.096976	0.676605	0.323395	1.000000	0.000000	0.014655	0.985345	
206000	-52.551980	1	0.046384	0.012104	0.046384	0.094644	0.046384	0.094644	0.046384	0.094644	0.851304	0.148696	1.000000	0.000000	0.001214	0.998786	
207000	-53.235529	1	0.027942	0.006420	0.027942	0.098378	0.027942	0.098378	0.027942	0.098378	0.919618	0.080382	1.000000	0.000000	0.000313	0.999687	
208000	-52.356170	1	0.095117	0.003556	0.095117	0.073828	0.095117	0.073828	0.095117	0.073828	0.929389	0.070611	1.000000	0.000000	0.011438	0.988562	
209000	-53.675055	1	0.110516	0.026081	0.110516	0.058390	0.110516	0.058390	0.110516	0.058390	0.692542	0.307458	1.000000	0.000000	0.025734	0.974266	
210000	-54.310303	1	0.036403	0.009510	0.036403	0.046116	0.036403	0.046116	0.036403	0.046116	0.882880	0.117120	1.000000	0.000000	0.002265	0.997735	
211000	-52.123056	1	0.057185	0.007575	0.057185	0.093496	0.057185	0.093496	0.057185	0.093496	0.891735	0.108265	1.000000	0.000000	0.002118	0.997882	
212000	-53.875305	1	0.052077	0.023362	0.052077	0.118625	0.052077	0.118625	0.052077	0.118625	0.760809	0.239191	1.000000	0.000000	0.001208	0.998792	
213000	-53.343231	1	0.140402	0.022225	0.140402	0.082271	0.140402	0.082271	0.140402	0.082271	0.687656	0.312344	1.000000	0.000000	0.023639	0.976361	
214000	-53.514272	1	0.082524	0.026206	0.082524	0.064269	0.082524	0.064269	0.082524	0.064269	0.717053	0.282947	1.000000	0.000000	0.010403	0.989597	
215000	-55.956101	1	0.023233	0.032357	0.023233	0.079484	0.023233	0.079484	0.023233	0.079484	0.736998	0.263002	1.000000	0.000000	0.000257	0.999743	
216000	-52.693821	1	0.096189	0.012741	0.096189	0.121959	0.096189	0.121959	0.096189	0.121959	0.805865	0.194135	1.000000	0.000000	0.005323	0.994677	
217000	-53.012705	1	0.039693	0.006948	0.039693	0.062850	0.039693	0.062850	0.039693	0.062850	0.908314	0.091686	1.000000	0.000000	0.001581	0.998419	
218000	-53.765061	1	0.125601	0.029396	0.125601	0.094964	0.125601	0.094964	0.125601	0.094964	0.662672	0.337328	1.000000	0.000000	0.014438	0.985562	
219000	-54.020560	1	0.148663	0.018453	0.148663	0.136305	0.148663	0.136305	0.148663	0.136305	0.705610	0.294390	1.000000	0.000000	0.012821	0.987179	
220000	-53.103442	1	0.120864	0.006577	0.120864	0.131041	0.120864	0.131041	0.120864	0.131041	0.863428	0.136572	1.000000	0.000000	0.008364	0.991636	
221000	-52.954087	1	0.036645	0.003358	0.036645	0.098038	0.036645	0.098038	0.036645	0.098038	0.952927	0.047073	1.000000	0.000000	0.000630	0.999370	
222000	-52.887053	1	0.047897	0.015431	0.047897	0.104352	0.047897	0.104352	0.047897	0.104352	0.821023	0.178977	1.000000	0.000000	0.001150	0.998850	
223000	-52.755803	1	0.119141	0.016540	0.119141	0.068708	0.119141	0.068708	0.119141	0.068708	0.749292	0.250708	1.000000	0.000000	0.022458	0.977542	
224000	-53.328776	1	0.095617	0.007033	0.095617	0.144135	0.095617	0.144135	0.095617	0.144135	0.874611	0.125389	1.000000	0.000000	0.004299	0.995701	
225000	-52.506082	1	0.120731	0.013911	0.120731	0.078433	0.120731	0.078433	0.120731	0.078433	0.771860	0.228140	1.000000	0.000000	0.018188	0.981812	
226000	-52.494357	1	0.122915	0.005803	0.122915	0.098371	0.122915	0.098371	0.122915	0.098371	0.874607	0.125393	1.000000	0.000000	0.012987	0.987013	
227000	-54.501684	1	0.162047	0.030194	0.162047	0.073267	0.162047	0.073267	0.162047	0.073267	0.629289	0.370711	1.000000	0.000000	0.039636	0.960364	
228000	-52.735567	1	0.084239	0.020027	0.084239	0.073098	0.084239	0.073098	0.084239	0.073098	0.754534	0.245466	1.000000	0.000000	0.008610	0.991390	
229000	-52.489680	1	0.049076	0.012004	0.049076	0.096544	0.049076	0.096544	0.049076	0.096544	0.850346	0.149654	1.000000	0.000000	0.001364	0.998636	
230000	-53.751185	1	0.061145	0.019153	0.061145	0.050008	0.061145	0.050008	0.061145	0.050008	0.781261	0.218739	1.000000	0.000000	0.007856	0.992144	
231000	-53.151178	1	0.036730	0.006447	0.036730	0.116468	0.036730	0.116468	0.036730	0.116468	0.915392	0.084608	1.000000	0.000000	0.000513	0.999487	
232000	-53.609283	1	0.028225	0.008496	0.028225	0.115129	0.028225	0.115129	0.028225	0.115129	0.897650	0.102350	1.000000	0.000000	0.000269	0.999731	
233000	-53.804558	1	0.063705	0.029517	0.063705	0.079067	0.063705	0.079067	0.063705	0.079067	0.716181	0.283819	1.000000	0.000000	0.003672	0.996328	
234000	-52.497815	1	0.044767	0.004096	0.044767	0.088589	0.044767	0.088589	0.044767	0.088589	0.940789	0.059211	1.000000	0.000000	0.001221	0.998779	
235000	-52.311826	1	0.050921	0.006292	0.050921	0.075343	0.050921	0.075343	0.050921	0.075343	0.910454	0.089546	1.000000	0.000000	0.002225	0.997775	
236000	-52.929231	1	0.057551	0.018040	0.057551	0.106943	0.057551	0.106943	0.057551	0.106943	0.792577	0.207423	1.000000	0.000000	0.001774	0.998226	
237000	-51.962954	1	0.074862	0.008792	0.074862	0.083683	0.074862	0.083683	0.074862	0.083683	0.866171	0.133829	1.000000	0.000000	0.005038	0.994962	
238000	-52.758492	1	0.075729	0.019305	0.075729	0.103908	0.075729	0.103908	0.075729	0.103908	0.767401	0.232599	1.000000	0.000000	0.003688	0.996312	
239000	-52.260821	1	0.064177	0.013340	0.064177	0.081014	0.064177	0.081014	0.064177	0.081014	0.826525	0.173475	1.000000	0.000000	0.003590	0.996410	
240000	-52.775770	1	0.131532	0.004149	0.131532	0.089789	0.131532	0.089789	0.131532	0.089789	0.899283	0.100717	1.000000	0.000000	0.017588	0.982412	
241000	-52.849350	1	0.039706	0.006344	0.039706	0.067349	0.039706	0.067349	0.039706	0.067349	0.915196	0.084804	1.000000	0.000000	0.001397	0.998603	
242000	-53.575241	1	0.146193	0.017956	0.146193	0.057146	0.146193	0.057146	0.146193	0.057146	0.711779	0.288221	1.000000	0.000000	0.050722	0.949278	
243000	-54.097775	1	0.185088	0.018221	0.185088	0.092031	0.185088	0.092031	0.185088	0.092031	0.672713	0.327287	1.000000	0.000000	0.035527	0.964473	
244000	-52.999068	1	0.078084	0.019163	0.078084	0.116161	0.078084	0.116161	0.078084	0.116161	0.766350	0.233650	1.000000	0.000000	0.003408	0.996592	
245000	-52.083558	1	0.081151	0.012241	0.081151	0.083290	0.081151	0.083290	0.081151	0.083290	0.823598	0.176402	1.000000	0.000000	0.006226	0.993774	
246000	-52.445485	1	0.110732	0.015377	0.110732	0.079976	0.110732	0.079976	0.110732	0.079976	0.767402	0.232598	1.000000	0.000000	0.014327	0.985673	
247000	-52.755101	1	0.067564	0.016250	0.067564	0.063889	0.067564	0.063889	0.067564	0.063889	0.798281	0.201719	1.000000	0.000000	0.006298	0.993702	
248000	-54.125801	1	0.043554	0.008974	0.043554	0.146817	0.043554	0.146817	0.043554	0.146817	0.884152	0.115848	1.000000	0.000000	0.000623	0.999377	
249000	-55.770507	1	0.094751	0.046047	0.094751	0.060332	0.094751	0.060332	0.094751	0.060332	0.627843	0.372157	1.000000	0.000000	0.016612	0.983388	
250000	-53.011514	1	0.086090	0.023875	0.086090	0.079360	0.086090	0.079360	0.086090	0.079360	0.727441	0.272559	1.000000	0.000000	0.007848	0.992152	
251000	-53.490027	1	0.124120	0.007173	0.124120	0.141848	0.124120	0.141848	0.124120	0.141848	0.851646	0.148354	1.000000	0.000000	0.008104	0.991896	
252000	-53.423147	1	0.049454	0.016211	0.049454	0.057096	0.049454	0.057096	0.049454	0.057096	0.813464	0.186536	1.000000	0.000000	0.003425	0.996575	
253000	-52.264041	1	0.104792	0.013217	0.104792	0.093201	0.104792	0.093201	0.104792	0.093201	0.793447	0.206553	1.000000	0.000000	0.009693	0.990307	
254000	-53.342233	1	0.076440	0.001868	0.076440	0.127034	0.076440	0.127034	0.076440	0.127034	0.965199	0.034801	1.000000	0.000000	0.002887	0.997113	
255000	-53.210731	1	0.067416	0.020244	0.067416	0.116763	0.067416	0.116763	0.067416	0.116763	0.768011	0.231989	1.000000	0.000000	0.002350	0.997650	
256000	-54.261809	1	0.082260	0.032674	0.082260	0.062200	0.082260	0.062200	0.082260	0.062200	0.685115	0.314885	1.000000	0.000000	0.010990	0.989010	
257000	-52.639465	1	0.052865	0.011036	0.052865	0.064828	0.052865	0.064828	0.052865	0.064828	0.857065	0.142935	1.000000	0.000000	0.003215	0.996785	
258000	-53.838212	1	0.036166	0.011965	0.036166	0.054091	0.036166	0.054091	0.036166	0.054091	0.859583	0.140417	1.000000	0.000000	0.001626	0.998374	
259000	-52.142362	1	0.061334	0.007780	0.061334	0.074255	0.061334	0.074255	0.061334	0.074255	0.886882	0.113118	1.000000	0.000000	0.003713	0.996287	
260000	-54.247823	1	0.130353	0.020495	0.130353	0.145923	0.130353	0.145923	0.130353	0.145923	0.708338	0.291662	1.000000	0.000000	0.008795	0.991205	
261000	-51.972861	1	0.075583	0.006436	0.075583	0.092318	0.075583	0.092318	0.075583	0.092318	0.895409	0.104591	1.000000	0.000000	0.004394	0.995606	
262000	-55.243758	1	0.035634	0.031448	0.035634	0.066224	0.035634	0.066224	0.035634	0.066224	0.730880	0.269120	1.000000	0.000000	0.001076	0.998924	
263000	-53.482530	1	0.086916	0.000719	0.086916	0.094060	0.086916	0.094060	0.086916	0.094060	0.985097	0.014903	1.000000	0.000000	0.006047	0.993953	
264000	-53.300864	1	0.044724	0.002047	0.044724	0.064085	0.044724	0.064085	0.044724	0.064085	0.968948	0.031052	1.000000	0.000000	0.002103	0.997897	
265000	-52.231302	1	0.054136	0.009934	0.054136	0.081393	0.054136	0.081393	0.054136	0.081393	0.867450	0.132550	1.000000	0.000000	0.002292	0.997708	
266000	-53.305532	1	0.045160	0.001758	0.045160	0.066751	0.045160	0.066751	0.045160	0.066751	0.973069	0.026931	1.000000	0.000000	0.002004	0.997996	
267000	-53.232352	1	0.149712	0.015631	0.149712	0.070419	0.149712	0.070419	0.149712	0.070419	0.727693	0.272307	1.000000	0.000000	0.035948	0.964052	
268000	-52.093988	1	0.103229	0.009527	0.103229	0.086686	0.103229	0.086686	0.103229	0.086686	0.836003	0.163997	1.000000	0.000000	0.010535	0.989465	
269000	-52.845755	1	0.106565	0.003550	0.106565	0.058106	0.106565	0.058106	0.106565	0.058106	0.924317	0.075683	1.000000	0.000000	0.023818	0.976182	
270000	-56.570775	1	0.157074	0.037698	0.157074	0.030869	0.157074	0.030869	0.157074	0.030869	0.607420	0.392580	1.000000	0.000000	0.193466	0.806534	
271000	-53.143292	1	0.064128	0.016666	0.064128	0.056174	0.064128	0.056174	0.064128	0.056174	0.797786	0.202214	1.000000	0.000000	0.007055	0.992945	
272000	-52.499796	1	0.087688	0.004779	0.087688	0.059590	0.087688	0.059590	0.087688	0.059590	0.912736	0.087264	1.000000	0.000000	0.014037	0.985963	
273000	-52.701864	1	0.127025	0.011877	0.127025	0.065971	0.127025	0.065971	0.127025	0.065971	0.787342	0.212658	1.000000	0.000000	0.028128	0.971872	
274000	-51.978685	1	0.077195	0.007937	0.077195	0.094942	0.077195	0.094942	0.077195	0.094942	0.874983	0.125017	1.000000	0.000000	0.004434	0.995566	
275000	-52.819071	1	0.087901	0.016886	0.087901	0.059149	0.087901	0.059149	0.087901	0.059149	0.775295	0.224705	1.000000	0.000000	0.014330	0.985670	
276000	-54.306903	1	0.141295	0.019343	0.141295	0.038521	0.141295	0.038521	0.141295	0.038521	0.706095	0.293905	1.000000	0.000000	0.103076	0.896924	
277000	-52.616187	1	0.079263	0.014425	0.079263	0.115744	0.079263	0.115744	0.079263	0.115744	0.804178	0.195822	1.000000	0.000000	0.003554	0.996446	
278000	-53.404137	1	0.089844	0.025930	0.089844	0.107976	0.089844	0.107976	0.089844	0.107976	0.712020	0.287980	1.000000	0.000000	0.005325	0.994675	
279000	-53.378857	1	0.115644	0.020484	0.115644	0.053962	0.115644	0.053962	0.115644	0.053962	0.722250	0.277750	1.000000	0.000000	0.033503	0.966497	
280000	-52.452288	1	0.088821	0.015899	0.088821	0.103535	0.088821	0.103535	0.088821	0.103535	0.782781	0.217219	1.000000	0.000000	0.005505	0.994495	
281000	-52.276427	1	0.086095	0.015382	0.086095	0.083150	0.086095	0.083150	0.086095	0.083150	0.789702	0.210298	1.000000	0.000000	0.007240	0.992760	
282000	-54.266488	1	0.042449	0.000630	0.042449	0.066546	0.042449	0.066546	0.042449	0.066546	0.990251	0.009749	1.000000	0.000000	0.001707	0.998293	
283000	-52.686031	1	0.079979	0.015433	0.079979	0.060779	0.079979	0.060779	0.079979	0.060779	0.794594	0.205406	1.000000	0.000000	0.010703	0.989297	
284000	-53.683840	1	0.038147	0.021316	0.038147	0.096946	0.038147	0.096946	0.038147	0.096946	0.785663	0.214337	1.000000	0.000000	0.000709	0.999291	
285000	-52.519032	1	0.047306	0.012549	0.047306	0.088335	0.047306	0.088335	0.047306	0.088335	0.846526	0.153474	1.000000	0.000000	0.001415	0.998585	
286000	-55.397342	1	0.069498	0.039492	0.069498	0.057541	0.069498	0.057541	0.069498	0.057541	0.668452	0.331548	1.000000	0.000000	0.008302	0.991698	
287000	-53.842623	1	0.166065	0.021877	0.166065	0.084683	0.166065	0.084683	0.166065	0.084683	0.666331	0.333669	1.000000	0.000000	0.032460	0.967540	
288000	-52.448228	1	0.077418	0.009406	0.077418	0.059064	0.077418	0.059064	0.077418	0.059064	0.857188	0.142812	1.000000	0.000000	0.010417	0.989583	
289000	-52.400956	1	0.100158	0.014460	0.100158	0.070752	0.100158	0.070752	0.100158	0.070752	0.785547	0.214453	1.000000	0.000000	0.014039	0.985961	
290000	-54.087830	1	0.079662	0.014682	0.079662	0.154619	0.079662	0.154619	0.079662	0.154619	0.801518	0.198482	1.000000	0.000000	0.002578	0.997422	
291000	-54.571375	1	0.085305	0.009544	0.085305	0.025549	0.085305	0.025549	0.085305	0.025549	0.849781	0.150219	1.000000	0.000000	0.075305	0.924695	
292000	-53.692035	1	0.105741	0.026162	0.105741	0.118643	0.105741	0.118643	0.105741	0.118643	0.696400	0.303600	1.000000	0.000000	0.006930	0.993070	
293000	-52.799035	1	0.034469	0.007736	0.034469	0.083401	0.034469	0.083401	0.034469	0.083401	0.902297	0.097703	1.000000	0.000000	0.000675	0.999325	
294000	-53.152714	1	0.125207	0.022748	0.125207	0.080900	0.125207	0.080900	0.125207	0.080900	0.698460	0.301540	1.000000	0.000000	0.018745	0.981255	
295000	-52.552002	1	0.087203	0.014228	0.087203	0.114169	0.087203	0.114169	0.087203	0.114169	0.799183	0.200817	1.000000	0.000000	0.004578	0.995422	
296000	-52.479416	1	0.065796	0.010429	0.065796	0.061951	0.065796	0.061951	0.065796	0.061951	0.854200	0.145800	1.000000	0.000000	0.006234	0.993766	
297000	-52.611837	1	0.099445	0.004790	0.099445	0.118821	0.099445	0.118821	0.099445	0.118821	0.906305	0.093695	1.000000	0.000000	0.005969	0.994031	
298000	-53.527199	1	0.082178	0.018825	0.082178	0.047179	0.082178	0.047179	0.082178	0.047179	0.765201	0.234799	1.000000	0.000000	0.019093	0.980907	
299000	-52.932342	1	0.083519	0.020953	0.083519	0.107356	0.083519	0.107356	0.083519	0.107356	0.748699	0.251301	1.000000	0.000000	0.004487	0.995513	
300000	-53.267701	1	0.039875	0.001547	0.039875	0.086986	0.039875	0.086986	0.039875	0.086986	0.976954	0.023046	1.000000	0.000000	0.000928	0.999072	
301000	-52.633238	1	0.098349	0.011770	0.098349	0.121044	0.098349	0.121044	0.098349	0.121044	0.814178	0.185822	1.000000	0.000000	0.005671	0.994329	
302000	-52.503809	1	0.100611	0.017235	0.100611	0.076949	0.100611	0.076949	0.100611	0.076949	0.760860	0.239140	1.000000	0.000000	0.012178	0.987822	
303000	-52.865830	1	0.092099	0.001541	0.092099	0.094728	0.092099	0.094728	0.092099	0.094728	0.967834	0.032166	1.000000	0.000000	0.006898	0.993102	
304000	-52.020814	1	0.067394	0.006485	0.067394	0.079429	0.067394	0.079429	0.067394	0.079429	0.899408	0.100592	1.000000	0.000000	0.004212	0.995788	
305000	-55.066646	1	0.122726	0.032157	0.122726	0.039978	0.122726	0.039978	0.122726	0.039978	0.653069	0.346931	1.000000	0.000000	0.070567	0.929433	
306000	-54.097982	1	0.146187	0.001719	0.146187	0.062018	0.146187	0.062018	0.146187	0.062018	0.948510	0.051490	1.000000	0.000000	0.043314	0.956686	
307000	-55.423218	1	0.102909	0.005478	0.102909	0.017684	0.102909	0.017684	0.102909	0.017684	0.893145	0.106855	1.000000	0.000000	0.230191	0.769809	
308000	-53.190657	1	0.052808	0.021615	0.052808	0.078978	0.052808	0.078978	0.052808	0.078978	0.771358	0.228642	1.000000	0.000000	0.002259	0.997741	
309000	-52.793798	1	0.048355	0.006262	0.048355	0.061009	0.048355	0.061009	0.048355	0.061009	0.912079	0.087921	1.000000	0.000000	0.002841	0.997159	
310000	-52.894135	1	0.095671	0.022823	0.095671	0.086374	0.095671	0.086374	0.095671	0.086374	0.725244	0.274756	1.000000	0.000000	0.008808	0.991192	
311000	-52.662120	1	0.062863	0.015761	0.062863	0.068054	0.062863	0.068054	0.062863	0.068054	0.806268	0.193732	1.000000	0.000000	0.004636	0.995364	
312000	-52.681128	1	0.119775	0.012924	0.119775	0.112381	0.119775	0.112381	0.119775	0.112381	0.782762	0.217238	1.000000	0.000000	0.010029	0.989971	
313000	-52.886949	1	0.070896	0.001650	0.070896	0.105786	0.070896	0.105786	0.070896	0.105786	0.970152	0.029848	1.000000	0.000000	0.003047	0.996953	
314000	-52.161851	1	0.061409	0.010817	0.061409	0.079886	0.061409	0.079886	0.061409	0.079886	0.853280	0.146720	1.000000	0.000000	0.003281	0.996719	
315000	-53.438079	1	0.044250	0.007014	0.044250	0.051673	0.044250	0.051673	0.044250	0.051673	0.905277	0.094723	1.000000	0.000000	0.003083	0.996917	
316000	-52.490822	1	0.116436	0.009623	0.116436	0.065430	0.116436	0.065430	0.116436	0.065430	0.823811	0.176189	1.000000	0.000000	0.023342	0.976658	
317000	-54.715071	1	0.199698	0.005208	0.199698	0.080179	0.199698	0.080179	0.199698	0.080179	0.822815	0.177185	1.000000	0.000000	0.051729	0.948271	
318000	-53.838969	1	0.050270	0.013606	0.050270	0.139891	0.050270	0.139891	0.050270	0.139891	0.834804	0.165196	1.000000	0.000000	0.000925	0.999075	
319000	-53.158574	1	0.098038	0.008663	0.098038	0.139660	0.098038	0.139660	0.098038	0.139660	0.850971	0.149029	1.000000	0.000000	0.004727	0.995273	
320000	-52.393452	1	0.119663	0.005976	0.119663	0.094110	0.119663	0.094110	0.119663	0.094110	0.874007	0.125993	1.000000	0.000000	0.013083	0.986917	
321000	-52.760687	1	0.122859	0.005071	0.122859	0.112812	0.122859	0.112812	0.122859	0.112812	0.887361	0.112639	1.000000	0.000000	0.010586	0.989414	
322000	-52.601672	1	0.100973	0.005267	0.100973	0.119331	0.100973	0.119331	0.100973	0.119331	0.897687	0.102313	1.000000	0.000000	0.006157	0.993843	
323000	-54.831659	1	0.117923	0.038714	0.117923	0.065080	0.117923	0.065080	0.117923	0.065080	0.632760	0.367240	1.000000	0.000000	0.024296	0.975704	
324000	-53.245550	1	0.083725	0.006911	0.083725	0.142356	0.083725	0.142356	0.083725	0.142356	0.884091	0.115909	1.000000	0.000000	0.003164	0.996836	
325000	-52.782134	1	0.067513	0.019264	0.067513	0.101101	0.067513	0.101101	0.067513	0.101101	0.774940	0.225060	1.000000	0.000000	0.002877	0.997123	
326000	-52.152125	1	0.065314	0.008720	0.065314	0.102797	0.065314	0.102797	0.065314	0.102797	0.873408	0.126592	1.000000	0.000000	0.002583	0.997417	
327000	-52.474476	1	0.052881	0.012137	0.052881	0.073422	0.052881	0.073422	0.052881	0.073422	0.846359	0.153641	1.000000	0.000000	0.002570	0.997430	
328000	-53.321642	1	0.127629	0.020004	0.127629	0.059264	0.127629	0.059264	0.127629	0.059264	0.714331	0.285669	1.000000	0.000000	0.034955	0.965045	
329000	-52.348558	1	0.084843	0.005660	0.084843	0.114082	0.084843	0.114082	0.084843	0.114082	0.900990	0.099010	1.000000	0.000000	0.004284	0.995716	
330000	-54.901093	1	0.120248	0.024763	0.120248	0.031180	0.120248	0.031180	0.120248	0.031180	0.691064	0.308936	1.000000	0.000000	0.111253	0.888747	
331000	-53.324505	1	0.097179	0.017204	0.097179	0.132890	0.097179	0.132890	0.097179	0.132890	0.764273	0.235727	1.000000	0.000000	0.004903	0.995097	
332000	-52.902976	1	0.106600	0.015742	0.106600	0.055931	0.106600	0.055931	0.106600	0.055931	0.767986	0.232014	1.000000	0.000000	0.025712	0.974288	
333000	-52.831784	1	0.053958	0.017897	0.053958	0.097143	0.053958	0.097143	0.053958	0.097143	0.796662	0.203338	1.000000	0.000000	0.001724	0.998276	
334000	-52.836552	1	0.121732	0.012558	0.121732	0.058124	0.121732	0.058124	0.121732	0.058124	0.784816	0.215184	1.000000	0.000000	0.032576	0.967424	
335000	-55.000917	1	0.085934	0.028027	0.085934	0.036424	0.085934	0.036424	0.085934	0.036424	0.704193	0.295807	1.000000	0.000000	0.036674	0.963326	
336000	-55.052882	1	0.179499	0.011247	0.179499	0.037286	0.179499	0.037286	0.179499	0.037286	0.743300	0.256700	1.000000	0.000000	0.173590	0.826410	
337000	-53.687069	1	0.162334	0.016597	0.162334	0.064832	0.162334	0.064832	0.162334	0.064832	0.707033	0.292967	1.000000	0.000000	0.049778	0.950222	
338000	-54.191263	1	0.111712	0.032549	0.111712	0.062981	0.111712	0.062981	0.111712	0.062981	0.660615	0.339385	1.000000	0.000000	0.022773	0.977227	
339000	-53.902704	1	0.118597	0.026461	0.118597	0.122727	0.118597	0.122727	0.118597	0.122727	0.683257	0.316743	1.000000	0.000000	0.008694	0.991306	
340000	-52.556775	1	0.081946	0.013268	0.081946	0.116546	0.081946	0.116546	0.081946	0.116546	0.812770	0.187230	1.000000	0.000000	0.003822	0.996178	
341000	-52.487508	1	0.119333	0.014546	0.119333	0.084713	0.119333	0.084713	0.119333	0.084713	0.767040	0.232960	1.000000	0.000000	0.015476	0.984524	
342000	-52.099340	1	0.059875	0.008064	0.059875	0.094744	0.059875	0.094744	0.059875	0.094744	0.884424	0.115576	1.000000	0.000000	0.002336	0.997664	
343000	-52.370983	1	0.046888	0.009585	0.046888	0.086183	0.046888	0.086183	0.046888	0.086183	0.875751	0.124249	1.000000	0.000000	0.001437	0.998563	
344000	-52.859580	1	0.109960	0.012220	0.109960	0.052784	0.109960	0.052784	0.109960	0.052784	0.799177	0.200823	1.000000	0.000000	0.031096	0.968904	
345000	-53.134356	1	0.060512	0.023010	0.060512	0.089756	0.060512	0.089756	0.060512	0.089756	0.755672	0.244328	1.000000	0.000000	0.002609	0.997391	
346000	-53.293070	1	0.084163	0.013817	0.084163	0.044605	0.084163	0.044605	0.084163	0.044605	0.805656	0.194344	1.000000	0.000000	0.022781	0.977219	
347000	-53.136142	1	0.123496	0.022728	0.123496	0.079598	0.123496	0.079598	0.123496	0.079598	0.700167	0.299833	1.000000	0.000000	0.018680	0.981320	
348000	-53.569546	1	0.128614	0.013448	0.128614	0.139625	0.128614	0.139625	0.128614	0.139625	0.769046	0.230954	1.000000	0.000000	0.008960	0.991040	
349000	-52.688573	1	0.105063	0.012410	0.105063	0.056630	0.105063	0.056630	0.105063	0.056630	0.801512	0.198488	1.000000	0.000000	0.024223	0.975777	
350000	-53.216983	1	0.074189	0.024841	0.074189	0.074983	0.074189	0.074983	0.074189	0.074983	0.732361	0.267639	1.000000	0.000000	0.005961	0.994039	
351000	-52.656382	1	0.086591	0.001884	0.086591	0.093679	0.086591	0.093679	0.086591	0.093679	0.962533	0.037467	1.000000	0.000000	0.006030	0.993970	
352000	-52.149356	1	0.083639	0.008675	0.083639	0.068233	0.083639	0.068233	0.083639	0.068233	0.861441	0.138559	1.000000	0.000000	0.009606	0.990394	
353000	-54.173070	1	0.159879	0.026041	0.159879	0.068937	0.159879	0.068937	0.159879	0.068937	0.649299	0.350701	1.000000	0.000000	0.043029	0.956971	
354000	-52.779749	1	0.131300	0.010836	0.131300	0.064677	0.131300	0.064677	0.131300	0.064677	0.795487	0.204513	1.000000	0.000000	0.031496	0.968504	
355000	-55.345608	1	0.033511	0.008947	0.033511	0.161074	0.033511	0.161074	0.033511	0.161074	0.890216	0.109784	1.000000	0.000000	0.000309	0.999691	
356000	-55.146942	1	0.141968	0.038084	0.141968	0.117342	0.141968	0.117342	0.141968	0.117342	0.616921	0.383079	1.000000	0.000000	0.013976	0.986024	
357000	-54.596844	1	0.176202	0.024280	0.176202	0.061332	0.176202	0.061332	0.176202	0.061332	0.644223	0.355777	1.000000	0.000000	0.065248	0.934752	
358000	-53.685542	1	0.117031	0.021629	0.117031	0.048556	0.117031	0.048556	0.117031	0.048556	0.713199	0.286801	1.000000	0.000000	0.042619	0.957381	
359000	-54.064003	1	0.042191	0.005567	0.042191	0.045077	0.042191	0.045077	0.042191	0.045077	0.923280	0.076720	1.000000	0.000000	0.003562	0.996438	
360000	-53.875675	1	0.135310	0.004875	0.135310	0.040638	0.135310	0.040638	0.135310	0.040638	0.882628	0.117372	1.000000	0.000000	0.084562	0.915438	
361000	-53.334081	1	0.078517	0.008636	0.078517	0.041506	0.078517	0.041506	0.078517	0.041506	0.865509	0.134491	1.000000	0.000000	0.022188	0.977812	
362000	-53.359548	1	0.070857	0.009762	0.070857	0.043203	0.070857	0.043203	0.070857	0.043203	0.857843	0.142157	1.000000	0.000000	0.015651	0.984349	
363000	-52.257206	1	0.078884	0.003128	0.078884	0.090843	0.078884	0.090843	0.078884	0.090843	0.943044	0.056956	1.000000	0.000000	0.005020	0.994980	
364000	-52.333806	1	0.094511	0.015743	0.094511	0.081088	0.094511	0.081088	0.094511	0.081088	0.779038	0.220962	1.000000	0.000000	0.009525	0.990475	
365000	-52.167549	1	0.088023	0.012736	0.088023	0.076375	0.088023	0.076375	0.088023	0.076375	0.812901	0.187099	1.000000	0.000000	0.008879	0.991121	
366000	-55.264692	1	0.022481	0.015103	0.022481	0.135923	0.022481	0.135923	0.022481	0.135923	0.842446	0.157554	1.000000	0.000000	0.000134	0.999866	
367000	-52.398602	1	0.052543	0.012704	0.052543	0.089383	0.052543	0.089383	0.052543	0.089383	0.841293	0.158707	1.000000	0.000000	0.001825	0.998175	
368000	-51.987094	1	0.068082	0.006847	0.068082	0.090641	0.068082	0.090641	0.068082	0.090641	0.894372	0.105628	1.000000	0.000000	0.003472	0.996528	
369000	-53.252450	1	0.035048	0.015253	0.035048	0.096567	0.035048	0.096567	0.035048	0.096567	0.832221	0.167779	1.000000	0.000000	0.000573	0.999427	
370000	-56.340050	1	0.094224	0.008051	0.094224	0.012355	0.094224	0.012355	0.094224	0.012355	0.861756	0.138244	1.000000	0.000000	0.342245	0.657755	
371000	-52.518993	1	0.054672	0.009523	0.054672	0.111831	0.054672	0.111831	0.054672	0.111831	0.871439	0.128561	1.000000	0.000000	0.001469	0.998531	
372000	-52.598095	1	0.132377	0.009648	0.132377	0.076343	0.132377	0.076343	0.132377	0.076343	0.809464	0.190536	1.000000	0.000000	0.023605	0.976395	
373000	-52.587950	1	0.049508	0.014352	0.049508	0.089214	0.049508	0.089214	0.049508	0.089214	0.828851	0.171149	1.000000	0.000000	0.001569	0.998431	
374000	-54.983012	1	0.060808	0.033785	0.060808	0.123416	0.060808	0.123416	0.060808	0.123416	0.698609	0.301391	1.000000	0.000000	0.001697	0.998303	
375000	-52.321758	1	0.081974	0.015535	0.081974	0.095239	0.081974	0.095239	0.081974	0.095239	0.791971	0.208029	1.000000	0.000000	0.005127	0.994873	
376000	-53.563209	1	0.043965	0.007870	0.043965	0.050155	0.043965	0.050155	0.043965	0.050155	0.895803	0.104197	1.000000	0.000000	0.003214	0.996786	
377000	-52.594030	1	0.062082	0.008319	0.062082	0.058758	0.062082	0.058758	0.062082	0.058758	0.880098	0.119902	1.000000	0.000000	0.005931	0.994069	
378000	-55.312889	1	0.164703	0.032325	0.164703	0.049692	0.164703	0.049692	0.164703	0.049692	0.619267	0.380733	1.000000	0.000000	0.085332	0.914668	
379000	-52.837634	1	0.066291	0.020573	0.066291	0.079138	0.066291	0.079138	0.066291	0.079138	0.766702	0.233298	1.000000	0.000000	0.004062	0.995938	
380000	-57.819825	1	0.198416	0.024071	0.198416	0.203160	0.198416	0.203160	0.198416	0.203160	0.626962	0.373038	1.000000	0.000000	0.016653	0.983347	
381000	-53.223188	1	0.134292	0.016380	0.134292	0.119677	0.134292	0.119677	0.134292	0.119677	0.736146	0.263854	1.000000	0.000000	0.011991	0.988009	
382000	-53.529824	1	0.088721	0.014323	0.088721	0.040586	0.088721	0.040586	0.088721	0.040586	0.796979	0.203021	1.000000	0.000000	0.031660	0.968340	
383000	-52.276729	1	0.058248	0.003952	0.058248	0.078444	0.058248	0.078444	0.058248	0.078444	0.937937	0.062063	1.000000	0.000000	0.002951	0.997049	
384000	-52.518834	1	0.103775	0.006285	0.103775	0.117123	0.103775	0.117123	0.103775	0.117123	0.880032	0.119968	1.000000	0.000000	0.006741	0.993259	
385000	-52.842148	1	0.041774	0.002997	0.041774	0.099726	0.041774	0.099726	0.041774	0.099726	0.956334	0.043666	1.000000	0.000000	0.000861	0.999139	
386000	-54.715945	1	0.105276	0.039569	0.105276	0.097487	0.105276	0.097487	0.105276	0.097487	0.639651	0.360349	1.000000	0.000000	0.009125	0.990875	
387000	-54.589497	1	0.057397	0.021113	0.057397	0.042314	0.057397	0.042314	0.057397	0.042314	0.770753	0.229247	1.000000	0.000000	0.009363	0.990637	
388000	-55.493578	1	0.061322	0.013195	0.061322	0.177670	0.061322	0.177670	0.061322	0.177670	0.830096	0.169904	1.000000	0.000000	0.001221	0.998779	
389000	-52.850372	1	0.125483	0.018598	0.125483	0.094554	0.125483	0.094554	0.125483	0.094554	0.726682	0.273318	1.000000	0.000000	0.014506	0.985494	
390000	-52.002334	1	0.080507	0.008596	0.080507	0.096832	0.080507	0.096832	0.080507	0.096832	0.864612	0.135388	1.000000	0.000000	0.004776	0.995224	
391000	-53.796964	1	0.084006	0.031668	0.084006	0.085737	0.084006	0.085737	0.084006	0.085737	0.688137	0.311863	1.000000	0.000000	0.006464	0.993536	
392000	-53.250811	1	0.144126	0.008174	0.144126	0.056851	0.144126	0.056851	0.144126	0.056851	0.819562	0.180438	1.000000	0.000000	0.049683	0.950317	
393000	-54.224722	1	0.154808	0.002003	0.154808	0.119590	0.154808	0.119590	0.154808	0.119590	0.937314	0.062686	1.000000	0.000000	0.016539	0.983461	
394000	-52.571703	1	0.070818	0.010749	0.070818	0.058388	0.070818	0.058388	0.070818	0.058388	0.847137	0.152863	1.000000	0.000000	0.008470	0.991530	
395000	-52.470245	1	0.096501	0.012746	0.096501	0.062489	0.096501	0.062489	0.096501	0.062489	0.805544	0.194456	1.000000	0.000000	0.016228	0.983772	
396000	-52.076959	1	0.066940	0.008399	0.066940	0.075105	0.066940	0.075105	0.066940	0.075105	0.876089	0.123911	1.000000	0.000000	0.004565	0.995435	
397000	-55.256467	1	0.159220	0.036655	0.159220	0.118314	0.159220	0.118314	0.159220	0.118314	0.609033	0.390967	1.000000	0.000000	0.017851	0.982149	
398000	-52.444348	1	0.122931	0.009200	0.122931	0.100790	0.122931	0.100790	0.122931	0.100790	0.823725	0.176275	1.000000	0.000000	0.012512	0.987488	
399000	-52.812431	1	0.107146	0.014889	0.107146	0.057223	0.107146	0.057223	0.107146	0.057223	0.775186	0.224814	1.000000	0.000000	0.024874	0.975126	
400000	-52.081575	1	0.084721	0.009787	0.084721	0.073151	0.084721	0.073151	0.084721	0.073151	0.847378	0.152622	1.000000	0.000000	0.008723	0.991277	
401000	-53.027243	1	0.047585	0.014494	0.047585	0.064372	0.047585	0.064372	0.047585	0.064372	0.829101	0.170899	1.000000	0.000000	0.002462	0.997538	
402000	-54.054540	1	0.101758	0.024436	0.101758	0.044386	0.101758	0.044386	0.101758	0.044386	0.709809	0.290191	1.000000	0.000000	0.036794	0.963206	
403000	-53.298135	1	0.150725	0.006563	0.150725	0.063588	0.150725	0.063588	0.150725	0.063588	0.839824	0.160176	1.000000	0.000000	0.044122	0.955878	
404000	-52.576418	1	0.114456	0.005904	0.114456	0.062971	0.114456	0.062971	0.114456	0.062971	0.878805	0.121195	1.000000	0.000000	0.024128	0.975872	
405000	-52.812574	1	0.113616	0.019249	0.113616	0.100939	0.113616	0.100939	0.113616	0.100939	0.733032	0.266968	1.000000	0.000000	0.010372	0.989628	
406000	-52.028974	1	0.073731	0.004925	0.073731	0.085070	0.073731	0.085070	0.073731	0.085070	0.917466	0.082534	1.000000	0.000000	0.004716	0.995284	
407000	-53.827587	1	0.148944	0.026034	0.148944	0.078537	0.148944	0.078537	0.148944	0.078537	0.658710	0.341290	1.000000	0.000000	0.029218	0.970782	
408000	-55.301692	1	0.193391	0.030970	0.193391	0.111686	0.193391	0.111686	0.193391	0.111686	0.603295	0.396705	1.000000	0.000000	0.029211	0.970789	
409000	-54.981069	1	0.020357	0.017244	0.020357	0.118123	0.020357	0.118123	0.020357	0.118123	0.827790	0.172210	1.000000	0.000000	0.000118	0.999882	
410000	-52.894176	1	0.036350	0.004487	0.036350	0.074134	0.036350	0.074134	0.036350	0.074134	0.938753	0.061247	1.000000	0.000000	0.000936	0.999064	
411000	-52.454945	1	0.089145	0.017505	0.089145	0.093436	0.089145	0.093436	0.089145	0.093436	0.769157	0.230843	1.000000	0.000000	0.006506	0.993494	
412000	-56.286295	1	0.169350	0.016782	0.169350	0.188362	0.169350	0.188362	0.169350	0.188362	0.698695	0.301305	1.000000	0.000000	0.012473	0.987527	
413000	-53.021373	1	0.051641	0.008933	0.051641	0.126676	0.051641	0.126676	0.051641	0.126676	0.879712	0.120288	1.000000	0.000000	0.001096	0.998904	
414000	-56.285296	1	0.017976	0.030812	0.017976	0.085369	0.017976	0.085369	0.017976	0.085369	0.748752	0.251248	1.000000	0.000000	0.000121	0.999879	
415000	-55.642476	1	0.205317	0.012147	0.205317	0.043600	0.205317	0.043600	0.205317	0.043600	0.706502	0.293498	1.000000	0.000000	0.163483	0.836517	
416000	-54.462244	1	0.132104	0.034952	0.132104	0.102606	0.132104	0.102606	0.132104	0.102606	0.634747	0.365253	1.000000	0.000000	0.014382	0.985618	
417000	-52.353661	1	0.096154	0.004607	0.096154	0.067176	0.096154	0.067176	0.096154	0.067176	0.911092	0.088908	1.000000	0.000000	0.014002	0.985998	
418000	-55.431557	1	0.141775	0.001024	0.141775	0.150946	0.141775	0.150946	0.141775	0.150946	0.969147	0.030853	1.000000	0.000000	0.010276	0.989724	
419000	-52.020354	1	0.070900	0.005343	0.070900	0.082489	0.070900	0.082489	0.070900	0.082489	0.912914	0.087086	1.000000	0.000000	0.004496	0.995504	
420000	-53.710643	1	0.115317	0.026775	0.115317	0.060605	0.115317	0.060605	0.115317	0.060605	0.684535	0.315465	1.000000	0.000000	0.026454	0.973546	
421000	-52.138611	1	0.067682	0.012251	0.067682	0.086728	0.067682	0.086728	0.067682	0.086728	0.834186	0.165814	1.000000	0.000000	0.003673	0.996327	
422000	-52.927489	1	0.044901	0.004022	0.044901	0.115037	0.044901	0.115037	0.044901	0.115037	0.941716	0.058284	1.000000	0.000000	0.000863	0.999137	
423000	-52.463955	1	0.120948	0.010256	0.120948	0.103698	0.120948	0.103698	0.120948	0.103698	0.811951	0.188049	1.000000	0.000000	0.011536	0.988464	
424000	-53.041907	1	0.081975	0.001121	0.081975	0.091246	0.081975	0.091246	0.081975	0.091246	0.977824	0.022176	1.000000	0.000000	0.005488	0.994512	
425000	-54.081197	1	0.044997	0.028021	0.044997	0.088417	0.044997	0.088417	0.044997	0.088417	0.740183	0.259817	1.000000	0.000000	0.001241	0.998759	
426000	-54.051103	1	0.078572	0.004662	0.078572	0.033390	0.078572	0.033390	0.078572	0.033390	0.919025	0.080975	1.000000	0.000000	0.035136	0.964864	
427000	-53.027573	1	0.126066	0.020378	0.126066	0.074936	0.126066	0.074936	0.126066	0.074936	0.713188	0.286812	1.000000	0.000000	0.021823	0.978177	
428000	-54.960836	1	0.065844	0.024760	0.065844	0.150266	0.065844	0.150266	0.065844	0.150266	0.740271	0.259729	1.000000	0.000000	0.001670	0.998330	
429000	-54.083953	1	0.079089	0.004108	0.079089	0.033578	0.079089	0.033578	0.079089	0.033578	0.927275	0.072725	1.000000	0.000000	0.035305	0.964695	
430000	-53.386903	1	0.028396	0.011622	0.028396	0.098060	0.028396	0.098060	0.028396	0.098060	0.867733	0.132267	1.000000	0.000000	0.000327	0.999673	
431000	-54.309059	1	0.026874	0.018386	0.026874	0.110680	0.026874	0.110680	0.026874	0.110680	0.814692	0.185308	1.000000	0.000000	0.000248	0.999752	
432000	-53.275038	1	0.066742	0.016967	0.066742	0.053047	0.066742	0.053047	0.066742	0.053047	0.793159	0.206841	1.000000	0.000000	0.008783	0.991217	
433000	-52.265708	1	0.071130	0.008649	0.071130	0.110913	0.071130	0.110913	0.071130	0.110913	0.870397	0.129603	1.000000	0.000000	0.002876	0.997124	
434000	-52.322901	1	0.113937	0.012011	0.113937	0.078929	0.113937	0.078929	0.113937	0.078929	0.797868	0.202132	1.000000	0.000000	0.015694	0.984306	
435000	-52.731569	1	0.039944	0.005174	0.039944	0.103219	0.039944	0.103219	0.039944	0.103219	0.928981	0.071019	1.000000	0.000000	0.000734	0.999266	
436000	-53.134443	1	0.029828	0.004977	0.029828	0.096730	0.029828	0.096730	0.029828	0.096730	0.935186	0.064814	1.000000	0.000000	0.000378	0.999622	
437000	-54.151231	1	0.125260	0.002806	0.125260	0.038227	0.125260	0.038227	0.125260	0.038227	0.930630	0.069370	1.000000	0.000000	0.080867	0.919133	
438000	-52.786111	1	0.038922	0.006120	0.038922	0.070762	0.038922	0.070762	0.038922	0.070762	0.918159	0.081841	1.000000	0.000000	0.001215	0.998785	
439000	-53.922971	1	0.064158	0.030920	0.064158	0.084655	0.064158	0.084655	0.064158	0.084655	0.708885	0.291115	1.000000	0.000000	0.003333	0.996667	
440000	-53.404134	1	0.121493	0.016467	0.121493	0.132112	0.121493	0.132112	0.121493	0.132112	0.747678	0.252322	1.000000	0.000000	0.008382	0.991618	
441000	-52.167201	1	0.069021	0.003736	0.069021	0.089554	0.069021	0.089554	0.069021	0.089554	0.937069	0.062931	1.000000	0.000000	0.003665	0.996335	
442000	-53.799543	1	0.044554	0.000991	0.044554	0.066445	0.044554	0.066445	0.044554	0.066445	0.984590	0.015410	1.000000	0.000000	0.001949	0.998051	
443000	-52.400435	1	0.079960	0.014905	0.079960	0.104345	0.079960	0.104345	0.079960	0.104345	0.799261	0.200739	1.000000	0.000000	0.004197	0.995803	
444000	-52.962648	1	0.127978	0.013364	0.127978	0.058282	0.127978	0.058282	0.127978	0.058282	0.770507	0.229493	1.000000	0.000000	0.036342	0.963658	
445000	-52.298191	1	0.051497	0.005939	0.051497	0.098802	0.051497	0.098802	0.051497	0.098802	0.914520	0.085480	1.000000	0.000000	0.001493	0.998507	
446000	-54.205808	1	0.167049	0.013310	0.167049	0.047721	0.167049	0.047721	0.167049	0.047721	0.732784	0.267216	1.000000	0.000000	0.094931	0.905069	
447000	-53.655600	1	0.146898	0.010997	0.146898	0.135988	0.146898	0.135988	0.146898	0.135988	0.778783	0.221217	1.000000	0.000000	0.012516	0.987484	
448000	-54.593369	1	0.196630	0.019804	0.196630	0.078268	0.196630	0.078268	0.196630	0.078268	0.651640	0.348360	1.000000	0.000000	0.052283	0.947717	
449000	-52.223850	1	0.060832	0.006233	0.060832	0.070857	0.060832	0.070857	0.060832	0.070857	0.906171	0.093829	1.000000	0.000000	0.003953	0.996047	
450000	-52.327578	1	0.052541	0.007697	0.052541	0.072373	0.052541	0.072373	0.052541	0.072373	0.892977	0.107023	1.000000	0.000000	0.002591	0.997409	
451000	-52.679501	1	0.126263	0.015493	0.126263	0.096505	0.126263	0.096505	0.126263	0.096505	0.751683	0.248317	1.000000	0.000000	0.014246	0.985754	
452000	-53.332493	1	0.128725	0.002296	0.128725	0.110882	0.128725	0.110882	0.128725	0.110882	0.940629	0.059371	1.000000	0.000000	0.012089	0.987911	
453000	-53.687905	1	0.029819	0.008118	0.029819	0.060086	0.029819	0.060086	0.029819	0.060086	0.900678	0.099322	1.000000	0.000000	0.000790	0.999210	
454000	-53.836117	1	0.052228	0.001861	0.052228	0.050820	0.052228	0.050820	0.052228	0.050820	0.970279	0.029721	1.000000	0.000000	0.004991	0.995009	
455000	-54.495009	1	0.026573	0.003270	0.026573	0.131764	0.026573	0.131764	0.026573	0.131764	0.956715	0.043285	1.000000	0.000000	0.000205	0.999795	
456000	-52.520844	1	0.105944	0.002953	0.105944	0.082776	0.105944	0.082776	0.105944	0.082776	0.935894	0.064106	1.000000	0.000000	0.012135	0.987865	
457000	-52.938079	1	0.056949	0.014084	0.056949	0.059570	0.056949	0.059570	0.056949	0.059570	0.825445	0.174555	1.000000	0.000000	0.004598	0.995402	
458000	-54.654232	1	0.034352	0.005363	0.034352	0.043484	0.034352	0.043484	0.034352	0.043484	0.928951	0.071049	1.000000	0.000000	0.002172	0.997828	
459000	-54.045913	1	0.151463	0.019354	0.151463	0.048915	0.151463	0.048915	0.151463	0.048915	0.696354	0.303646	1.000000	0.000000	0.074189	0.925811	
460000	-52.242660	1	0.073020	0.003760	0.073020	0.074074	0.073020	0.074074	0.073020	0.074074	0.935165	0.064835	1.000000	0.000000	0.005850	0.994150	
461000	-52.454870	1	0.083100	0.002330	0.083100	0.086200	0.083100	0.086200	0.083100	0.086200	0.955344	0.044656	1.000000	0.000000	0.006235	0.993765	
462000	-55.417169	1	0.029832	0.032524	0.029832	0.081361	0.029832	0.081361	0.029832	0.081361	0.730691	0.269309	1.000000	0.000000	0.000480	0.999520	
463000	-55.426819	1	0.075570	0.010827	0.075570	0.020638	0.075570	0.020638	0.075570	0.020638	0.842744	0.157256	1.000000	0.000000	0.086309	0.913691	
464000	-52.976877	1	0.040897	0.015565	0.040897	0.082329	0.040897	0.082329	0.040897	0.082329	0.825324	0.174676	1.000000	0.000000	0.001080	0.998920	
465000	-54.399191	1	0.085192	0.006516	0.085192	0.027300	0.085192	0.027300	0.085192	0.027300	0.888584	0.111416	1.000000	0.000000	0.065514	0.934486	
466000	-53.337498	1	0.094148	0.006599	0.094148	0.144238	0.094148	0.144238	0.094148	0.144238	0.881746	0.118254	1.000000	0.000000	0.004139	0.995861	
467000	-53.558856	1	0.097852	0.029238	0.097852	0.094874	0.097852	0.094874	0.097852	0.094874	0.687540	0.312460	1.000000	0.000000	0.007980	0.992020	
468000	-53.471787	1	0.055489	0.022303	0.055489	0.111022	0.055489	0.111022	0.055489	0.111022	0.764560	0.235440	1.000000	0.000000	0.001539	0.998461	
469000	-52.593820	1	0.069150	0.002343	0.069150	0.071380	0.069150	0.071380	0.069150	0.071380	0.958925	0.041075	1.000000	0.000000	0.005439	0.994561	
470000	-52.059645	1	0.089747	0.006903	0.089747	0.074365	0.089747	0.074365	0.089747	0.074365	0.880327	0.119673	1.000000	0.000000	0.009777	0.990223	
471000	-55.054943	1	0.074916	0.001629	0.074916	0.163993	0.074916	0.163993	0.074916	0.163993	0.969729	0.030271	1.000000	0.000000	0.002106	0.997894	
472000	-53.176956	1	0.142832	0.014245	0.142832	0.115981	0.142832	0.115981	0.142832	0.115981	0.747363	0.252637	1.000000	0.000000	0.014396	0.985604	
473000	-52.207092	1	0.075078	0.014015	0.075078	0.082488	0.075078	0.082488	0.075078	0.082488	0.811457	0.188543	1.000000	0.000000	0.005201	0.994799	
474000	-52.528288	1	0.072519	0.003452	0.072519	0.112742	0.072519	0.112742	0.072519	0.112742	0.940140	0.059860	1.000000	0.000000	0.002952	0.997048	
475000	-53.465258	1	0.107941	0.005399	0.107941	0.039751	0.107941	0.039751	0.107941	0.039751	0.891299	0.108701	1.000000	0.000000	0.053175	0.946825	
476000	-55.913574	1	0.105204	0.047343	0.105204	0.114765	0.105204	0.114765	0.105204	0.114765	0.616912	0.383088	1.000000	0.000000	0.007162	0.992838	
477000	-53.321216	1	0.158721	0.006682	0.158721	0.105765	0.158721	0.105765	0.158721	0.105765	0.830804	0.169196	1.000000	0.000000	0.020749	0.979251	
478000	-52.508811	1	0.112396	0.011432	0.112396	0.111259	0.112396	0.111259	0.112396	0.111259	0.805676	0.194324	1.000000	0.000000	0.008757	0.991243	
479000	-52.645248	1	0.048592	0.003674	0.048592	0.070141	0.048592	0.070141	0.048592	0.070141	0.945134	0.054866	1.000000	0.000000	0.002228	0.997772	
480000	-53.158378	1	0.064422	0.006833	0.064422	0.047403	0.064422	0.047403	0.064422	0.047403	0.896638	0.103362	1.000000	0.000000	0.010061	0.989939	
481000	-52.968790	1	0.054339	0.017963	0.054339	0.069708	0.054339	0.069708	0.054339	0.069708	0.795846	0.204154	1.000000	0.000000	0.003028	0.996972	
482000	-53.385482	1	0.040100	0.006601	0.040100	0.127580	0.040100	0.127580	0.040100	0.127580	0.912056	0.087944	1.000000	0.000000	0.000580	0.999420	
483000	-52.225519	1	0.069285	0.010476	0.069285	0.069467	0.069285	0.069467	0.069285	0.069467	0.851172	0.148828	1.000000	0.000000	0.005746	0.994254	
484000	-53.285808	1	0.066798	0.003354	0.066798	0.048650	0.066798	0.048650	0.066798	0.048650	0.943668	0.056332	1.000000	0.000000	0.010492	0.989508	
485000	-53.299791	1	0.156520	0.016706	0.156520	0.087610	0.156520	0.087610	0.156520	0.087610	0.711803	0.288197	1.000000	0.000000	0.027015	0.972985	
486000	-54.469384	1	0.132174	0.031005	0.132174	0.123264	0.132174	0.123264	0.132174	0.123264	0.650059	0.349941	1.000000	0.000000	0.011119	0.988881	
487000	-52.628026	1	0.081646	0.019323	0.081646	0.077217	0.081646	0.077217	0.081646	0.077217	0.761973	0.238027	1.000000	0.000000	0.007212	0.992788	
488000	-53.476369	1	0.038155	0.019663	0.038155	0.092815	0.038155	0.092815	0.038155	0.092815	0.796819	0.203181	1.000000	0.000000	0.000753	0.999247	
489000	-53.173134	1	0.107324	0.016271	0.107324	0.049824	0.107324	0.049824	0.107324	0.049824	0.762708	0.237292	1.000000	0.000000	0.032988	0.967012	
490000	-52.455935	1	0.106106	0.007047	0.106106	0.114369	0.106106	0.114369	0.106106	0.114369	0.867086	0.132914	1.000000	0.000000	0.007345	0.992655	
491000	-53.529223	1	0.041179	0.021616	0.041179	0.084271	0.041179	0.084271	0.041179	0.084271	0.781183	0.218817	1.000000	0.000000	0.001060	0.998940	
492000	-52.866418	1	0.070248	0.002403	0.070248	0.116779	0.070248	0.116779	0.070248	0.116779	0.957658	0.042342	1.000000	0.000000	0.002604	0.997396	
493000	-52.600911	1	0.085939	0.005800	0.085939	0.055068	0.085939	0.055068	0.085939	0.055068	0.898317	0.101683	1.000000	0.000000	0.015607	0.984393	
494000	-53.216779	1	0.109790	0.016453	0.109790	0.049441	0.109790	0.049441	0.109790	0.049441	0.758853	0.241147	1.000000	0.000000	0.035370	0.964630	
495000	-53.071188	1	0.069716	0.001439	0.069716	0.109295	0.069716	0.109295	0.069716	0.109295	0.973994	0.026006	1.000000	0.000000	0.002791	0.997209	
496000	-52.173680	1	0.109605	0.006992	0.109605	0.086904	0.109605	0.086904	0.109605	0.086904	0.865369	0.134631	1.000000	0.000000	0.012116	0.987884	
497000	-53.298503	1	0.113336	0.024109	0.113336	0.106842	0.113336	0.106842	0.113336	0.106842	0.701157	0.298843	1.000000	0.000000	0.009469	0.990531	
498000	-53.920359	1	0.086010	0.030114	0.086010	0.063480	0.086010	0.063480	0.086010	0.063480	0.693685	0.306315	1.000000	0.000000	0.011824	0.988176	
499000	-52.710108	1	0.057398	0.015407	0.057398	0.068843	0.057398	0.068843	0.057398	0.068843	0.813694	0.186306	1.000000	0.000000	0.003577	0.996423	
500000	-59.199919	1	0.292108	0.010171	0.292108	0.049224	0.292108	0.049224	0.292108	0.049224	0.642959	0.357041	1.000000	0.000000	0.217411	0.782589	
501000	-56.353540	1	0.106152	0.005307	0.106152	0.012368	0.106152	0.012368	0.106152	0.012368	0.893914	0.106086	1.000000	0.000000	0.414613	0.585387	
502000	-52.836642	1	0.062174	0.001958	0.062174	0.068748	0.062174	0.068748	0.062174	0.068748	0.966793	0.033207	1.000000	0.000000	0.004421	0.995579	
503000	-54.079019	1	0.088987	0.024616	0.088987	0.135785	0.088987	0.135785	0.088987	0.135785	0.720362	0.279638	1.000000	0.000000	0.003866	0.996134	
504000	-52.608223	1	0.097897	0.008906	0.097897	0.054698	0.097897	0.054698	0.097897	0.054698	0.847983	0.152017	1.000000	0.000000	0.021867	0.978133	
505000	-51.968582	1	0.080899	0.007671	0.080899	0.079554	0.080899	0.079554	0.080899	0.079554	0.875905	0.124095	1.000000	0.000000	0.006686	0.993314	
506000	-54.756944	1	0.103036	0.034903	0.103036	0.052066	0.103036	0.052066	0.103036	0.052066	0.658281	0.341719	1.000000	0.000000	0.027355	0.972645	
507000	-51.994685	1	0.076014	0.009641	0.076014	0.080949	0.076014	0.080949	0.076014	0.080949	0.855505	0.144495	1.000000	0.000000	0.005543	0.994457	
508000	-53.090946	1	0.149645	0.013290	0.149645	0.104566	0.149645	0.104566	0.149645	0.104566	0.750288	0.249712	1.000000	0.000000	0.018531	0.981469	
509000	-52.615346	1	0.038103	0.007002	0.038103	0.088483	0.038103	0.088483	0.038103	0.088483	0.908493	0.091507	1.000000	0.000000	0.000804	0.999196	
510000	-53.010612	1	0.048358	0.002384	0.048358	0.066406	0.048358	0.066406	0.048358	0.066406	0.963316	0.036684	1.000000	0.000000	0.002427	0.997573	
511000	-54.826207	1	0.037830	0.002188	0.037830	0.044085	0.037830	0.044085	0.037830	0.044085	0.968292	0.031708	1.000000	0.000000	0.002759	0.997241	
512000	-52.041644	1	0.079910	0.004728	0.079910	0.086621	0.079910	0.086621	0.079910	0.086621	0.917392	0.082608	1.000000	0.000000	0.005607	0.994393	
513000	-54.806739	1	0.059688	0.023802	0.059688	0.041955	0.059688	0.041955	0.059688	0.041955	0.751468	0.248532	1.000000	0.000000	0.010582	0.989418	
514000	-54.194835	1	0.073106	0.011713	0.073106	0.159175	0.073106	0.159175	0.073106	0.159175	0.835369	0.164631	1.000000	0.000000	0.002039	0.997961	
515000	-55.483472	1	0.027849	0.030990	0.027849	0.102557	0.027849	0.102557	0.027849	0.102557	0.739662	0.260338	1.000000	0.000000	0.000295	0.999705	
516000	-53.397073	1	0.039079	0.018898	0.039079	0.078056	0.039079	0.078056	0.039079	0.078056	0.801462	0.198538	1.000000	0.000000	0.001043	0.998957	
517000	-54.407912	1	0.150346	0.013180	0.150346	0.034708	0.150346	0.034708	0.150346	0.034708	0.750748	0.249252	1.000000	0.000000	0.143125	0.856875	
518000	-55.991443	1	0.167904	0.034109	0.167904	0.039147	0.167904	0.039147	0.167904	0.039147	0.610878	0.389122	1.000000	0.000000	0.140439	0.859561	
519000	-52.720486	1	0.082695	0.002908	0.082695	0.116508	0.082695	0.116508	0.082695	0.116508	0.945409	0.054591	1.000000	0.000000	0.003910	0.996090	
520000	-53.246727	1	0.094647	0.019895	0.094647	0.124021	0.094647	0.124021	0.094647	0.124021	0.745973	0.254027	1.000000	0.000000	0.005010	0.994990	
521000	-52.392840	1	0.086631	0.004152	0.086631	0.110539	0.086631	0.110539	0.086631	0.110539	0.923188	0.076812	1.000000	0.000000	0.004711	0.995289	
522000	-52.582699	1	0.045903	0.003210	0.045903	0.087835	0.045903	0.087835	0.045903	0.087835	0.952305	0.047695	1.000000	0.000000	0.001320	0.998680	
523000	-55.442857	1	0.026789	0.010620	0.026789	0.153404	0.026789	0.153404	0.026789	0.153404	0.877887	0.122113	1.000000	0.000000	0.000187	0.999813	
524000	-52.822070	1	0.111751	0.002461	0.111751	0.073216	0.111751	0.073216	0.111751	0.073216	0.943473	0.056527	1.000000	0.000000	0.017162	0.982838	
525000	-55.682725	1	0.055790	0.032563	0.055790	0.044889	0.055790	0.044889	0.055790	0.044889	0.708403	0.291597	1.000000	0.000000	0.007675	0.992325	
526000	-52.917652	1	0.134841	0.013992	0.134841	0.066352	0.134841	0.066352	0.134841	0.066352	0.757606	0.242394	1.000000	0.000000	0.031864	0.968136	
527000	-52.601473	1	0.099533	0.002325	0.099533	0.090385	0.099533	0.090385	0.099533	0.090385	0.950447	0.049553	1.000000	0.000000	0.008996	0.991004	
528000	-53.134704	1	0.053625	0.002073	0.053625	0.116023	0.053625	0.116023	0.053625	0.116023	0.966787	0.033213	1.000000	0.000000	0.001335	0.998665	
529000	-54.340537	1	0.067664	0.004675	0.067664	0.032778	0.067664	0.032778	0.067664	0.032778	0.923855	0.076145	1.000000	0.000000	0.024838	0.975162	
530000	-54.111288	1	0.156067	0.025285	0.156067	0.114674	0.156067	0.114674	0.156067	0.114674	0.656340	0.343660	1.000000	0.000000	0.017823	0.982177	
531000	-55.511035	1	0.227021	0.007520	0.227021	0.081120	0.227021	0.081120	0.227021	0.081120	0.747928	0.252072	1.000000	0.000000	0.064478	0.935522	
532000	-52.437724	1	0.058705	0.012781	0.058705	0.071461	0.058705	0.071461	0.058705	0.071461	0.835965	0.164035	1.000000	0.000000	0.003547	0.996453	
533000	-53.246593	1	0.096936	0.019059	0.096936	0.126159	0.096936	0.126159	0.096936	0.126159	0.749999	0.250001	1.000000	0.000000	0.005193	0.994807	
534000	-54.424854	1	0.060550	0.032512	0.060550	0.067158	0.060550	0.067158	0.060550	0.067158	0.704542	0.295458	1.000000	0.000000	0.004308	0.995692	
535000	-53.477712	1	0.063593	0.023543	0.063593	0.112564	0.063593	0.112564	0.063593	0.112564	0.749634	0.250366	1.000000	0.000000	0.002130	0.997870	
536000	-52.634770	1	0.132381	0.012389	0.132381	0.079111	0.132381	0.079111	0.132381	0.079111	0.776638	0.223362	1.000000	0.000000	0.022159	0.977841	
537000	-52.684158	1	0.057782	0.011057	0.057782	0.060766	0.057782	0.060766	0.057782	0.060766	0.853407	0.146593	1.000000	0.000000	0.004599	0.995401	
538000	-52.166198	1	0.079802	0.004448	0.079802	0.100626	0.079802	0.100626	0.079802	0.100626	0.921700	0.078300	1.000000	0.000000	0.004407	0.995593	
539000	-56.622316	1	0.075139	0.016357	0.075139	0.015101	0.075139	0.015101	0.075139	0.015101	0.790922	0.209078	1.000000	0.000000	0.155450	0.844550	
540000	-53.484425	1	0.038663	0.019176	0.038663	0.075333	0.038663	0.075333	0.038663	0.075333	0.799824	0.200176	1.000000	0.000000	0.001074	0.998926	
541000	-53.972328	1	0.155863	0.002377	0.155863	0.068625	0.155863	0.068625	0.155863	0.068625	0.926627	0.073373	1.000000	0.000000	0.041110	0.958890	
542000	-52.033853	1	0.086498	0.005268	0.086498	0.090921	0.086498	0.090921	0.086498	0.090921	0.905873	0.094127	1.000000	0.000000	0.006310	0.993690	
543000	-53.005530	1	0.072374	0.001143	0.072374	0.083164	0.072374	0.083164	0.072374	0.083164	0.978793	0.021207	1.000000	0.000000	0.004673	0.995327	
544000	-53.384353	1	0.093857	0.006214	0.093857	0.039535	0.093857	0.039535	0.093857	0.039535	0.887507	0.112493	1.000000	0.000000	0.038435	0.961565	
545000	-52.240556	1	0.089081	0.012472	0.089081	0.070682	0.089081	0.070682	0.089081	0.070682	0.814679	0.185321	1.000000	0.000000	0.010535	0.989465	
546000	-52.018824	1	0.090499	0.006048	0.090499	0.091387	0.090499	0.091387	0.090499	0.091387	0.892017	0.107983	1.000000	0.000000	0.006999	0.993001	
547000	-55.807221	1	0.208986	0.032636	0.208986	0.110989	0.208986	0.110989	0.208986	0.110989	0.587892	0.412108	1.000000	0.000000	0.034468	0.965532	
548000	-52.093731	1	0.063707	0.005191	0.063707	0.080053	0.063707	0.080053	0.063707	0.080053	0.918481	0.081519	1.000000	0.000000	0.003595	0.996405	
549000	-53.758355	1	0.072498	0.002976	0.072498	0.041339	0.072498	0.041339	0.072498	0.041339	0.947686	0.052314	1.000000	0.000000	0.018217	0.981783	
550000	-52.454551	1	0.086633	0.006038	0.086633	0.058640	0.086633	0.058640	0.086633	0.058640	0.894473	0.105527	1.000000	0.000000	0.014055	0.985945	
551000	-56.667356	1	0.174515	0.047122	0.174515	0.059147	0.174515	0.059147	0.174515	0.059147	0.574509	0.425491	1.000000	0.000000	0.068531	0.931469	
552000	-52.050644	1	0.093652	0.010202	0.093652	0.080263	0.093652	0.080263	0.093652	0.080263	0.835613	0.164387	1.000000	0.000000	0.009481	0.990519	
553000	-52.827680	1	0.118852	0.011142	0.118852	0.055567	0.118852	0.055567	0.118852	0.055567	0.803232	0.196768	1.000000	0.000000	0.033684	0.966316	
554000	-54.852966	1	0.141580	0.022484	0.141580	0.154730	0.141580	0.154730	0.141580	0.154730	0.684979	0.315021	1.000000	0.000000	0.009983	0.990017	
555000	-52.339241	1	0.111018	0.008849	0.111018	0.068828	0.111018	0.068828	0.111018	0.068828	0.838340	0.161660	1.000000	0.000000	0.018947	0.981053	
556000	-52.637890	1	0.112181	0.012411	0.112181	0.060497	0.112181	0.060497	0.112181	0.060497	0.795139	0.204861	1.000000	0.000000	0.024872	0.975128	
557000	-54.558066	1	0.083760	0.025030	0.083760	0.145951	0.083760	0.145951	0.083760	0.145951	0.722652	0.277348	1.000000	0.000000	0.003084	0.996916	
558000	-52.425233	1	0.095118	0.015481	0.095118	0.071426	0.095118	0.071426	0.095118	0.071426	0.780790	0.219210	1.000000	0.000000	0.012155	0.987845	
559000	-52.801209	1	0.056594	0.018811	0.056594	0.089582	0.056594	0.089582	0.056594	0.089582	0.787637	0.212363	1.000000	0.000000	0.002203	0.997797	
560000	-52.356615	1	0.114377	0.010163	0.114377	0.102856	0.114377	0.102856	0.114377	0.102856	0.818847	0.181153	1.000000	0.000000	0.010240	0.989760	
561000	-54.425063	1	0.094090	0.017149	0.094090	0.030032	0.094090	0.030032	0.094090	0.030032	0.767547	0.232453	1.000000	0.000000	0.068472	0.931528	
562000	-53.654240	1	0.029771	0.001939	0.029771	0.077378	0.029771	0.077378	0.029771	0.077378	0.973094	0.026906	1.000000	0.000000	0.000515	0.999485	
563000	-52.738383	1	0.126940	0.012644	0.126940	0.065430	0.126940	0.065430	0.126940	0.065430	0.779025	0.220975	1.000000	0.000000	0.028527	0.971473	
564000	-53.564369	1	0.112636	0.001710	0.112636	0.054886	0.112636	0.054886	0.112636	0.054886	0.959285	0.040715	1.000000	0.000000	0.030439	0.969561	
565000	-56.177054	1	0.012864	0.013397	0.012864	0.055930	0.012864	0.055930	0.012864	0.055930	0.862434	0.137566	1.000000	0.000000	0.000091	0.999909	
566000	-52.043913	1	0.069680	0.004914	0.069680	0.084896	0.069680	0.084896	0.069680	0.084896	0.919542	0.080458	1.000000	0.000000	0.004098	0.995902	
567000	-54.112063	1	0.061432	0.032083	0.061432	0.090302	0.061432	0.090302	0.061432	0.090302	0.705762	0.294238	1.000000	0.000000	0.002686	0.997314	
568000	-52.675300	1	0.128202	0.010513	0.128202	0.109515	0.128202	0.109515	0.128202	0.109515	0.802279	0.197721	1.000000	0.000000	0.012191	0.987809	
569000	-52.021400	1	0.083693	0.010260	0.083693	0.093946	0.083693	0.093946	0.083693	0.093946	0.842762	0.157238	1.000000	0.000000	0.005516	0.994484	
570000	-52.630680	1	0.097009	0.019669	0.097009	0.089297	0.097009	0.089297	0.097009	0.089297	0.745435	0.254565	1.000000	0.000000	0.008620	0.991380	
571000	-53.076930	1	0.044819	0.004732	0.044819	0.058652	0.044819	0.058652	0.044819	0.058652	0.932558	0.067442	1.000000	0.000000	0.002496	0.997504	
572000	-53.578212	1	0.066620	0.001434	0.066620	0.126498	0.066620	0.126498	0.066620	0.126498	0.974612	0.025388	1.000000	0.000000	0.002067	0.997933	
573000	-52.371916	1	0.122371	0.010146	0.122371	0.083651	0.122371	0.083651	0.122371	0.083651	0.812057	0.187943	1.000000	0.000000	0.016772	0.983228	
574000	-51.958582	1	0.071091	0.007246	0.071091	0.086376	0.071091	0.086376	0.071091	0.086376	0.887533	0.112467	1.000000	0.000000	0.004191	0.995809	
575000	-52.528306	1	0.092925	0.012637	0.092925	0.059920	0.092925	0.059920	0.092925	0.059920	0.809737	0.190263	1.000000	0.000000	0.016046	0.983954	
576000	-52.707691	1	0.050812	0.002790	0.050812	0.071695	0.050812	0.071695	0.050812	0.071695	0.956862	0.043138	1.000000	0.000000	0.002412	0.997588	
577000	-55.742930	1	0.083946	0.019709	0.083946	0.020685	0.083946	0.020685	0.083946	0.020685	0.757088	0.242912	1.000000	0.000000	0.110624	0.889376	
578000	-53.603952	1	0.036172	0.015189	0.036172	0.116135	0.036172	0.116135	0.036172	0.116135	0.831905	0.168095	1.000000	0.000000	0.000496	0.999504	
579000	-52.468205	1	0.093395	0.014999	0.093395	0.067233	0.093395	0.067233	0.093395	0.067233	0.786654	0.213346	1.000000	0.000000	0.013011	0.986989	
580000	-53.114817	1	0.105892	0.017319	0.105892	0.052829	0.105892	0.052829	0.105892	0.052829	0.755275	0.244725	1.000000	0.000000	0.028371	0.971629	
581000	-53.030622	1	0.123130	0.020454	0.123130	0.102410	0.123130	0.102410	0.123130	0.102410	0.715425	0.284575	1.000000	0.000000	0.012257	0.987743	
582000	-54.082837	1	0.037454	0.006943	0.037454	0.141417	0.037454	0.141417	0.037454	0.141417	0.909462	0.090538	1.000000	0.000000	0.000445	0.999555	
583000	-53.823834	1	0.086226	0.005899	0.086226	0.034013	0.086226	0.034013	0.086226	0.034013	0.896712	0.103288	1.000000	0.000000	0.042700	0.957300	
584000	-53.834177	1	0.022098	0.004253	0.022098	0.075464	0.022098	0.075464	0.022098	0.075464	0.946206	0.053794	1.000000	0.000000	0.000243	0.999757	
585000	-52.109708	1	0.073052	0.011519	0.073052	0.095935	0.073052	0.095935	0.073052	0.095935	0.837398	0.162602	1.000000	0.000000	0.003798	0.996202	
586000	-53.256704	1	0.128967	0.004429	0.128967	0.126396	0.128967	0.126396	0.128967	0.126396	0.895369	0.104631	1.000000	0.000000	0.010173	0.989827	
587000	-52.318748	1	0.092982	0.004237	0.092982	0.105152	0.092982	0.105152	0.092982	0.105152	0.918792	0.081208	1.000000	0.000000	0.006019	0.993981	
588000	-53.457135	1	0.121746	0.005670	0.121746	0.042600	0.121746	0.042600	0.121746	0.042600	0.877667	0.122333	1.000000	0.000000	0.060899	0.939101	
589000	-53.028978	1	0.128992	0.018656	0.128992	0.069194	0.128992	0.069194	0.128992	0.069194	0.722902	0.277098	1.000000	0.000000	0.026634	0.973366	
590000	-52.869046	1	0.081877	0.001546	0.081877	0.101266	0.081877	0.101266	0.081877	0.101266	0.969852	0.030148	1.000000	0.000000	0.004653	0.995347	
591000	-52.265442	1	0.063100	0.011609	0.063100	0.073376	0.063100	0.073376	0.063100	0.073376	0.844012	0.155988	1.000000	0.000000	0.004083	0.995917	
592000	-52.507519	1	0.068090	0.017144	0.068090	0.079945	0.068090	0.079945	0.068090	0.079945	0.790593	0.209407	1.000000	0.000000	0.004276	0.995724	
593000	-53.613480	1	0.048746	0.016761	0.048746	0.126986	0.048746	0.126986	0.048746	0.126986	0.809668	0.190332	1.000000	0.000000	0.000947	0.999053	
594000	-52.878594	1	0.142204	0.009764	0.142204	0.070965	0.142204	0.070965	0.142204	0.070965	0.798909	0.201091	1.000000	0.000000	0.031657	0.968343	
595000	-53.985045	1	0.117370	0.021904	0.117370	0.138583	0.117370	0.138583	0.117370	0.138583	0.711088	0.288912	1.000000	0.000000	0.007305	0.992695	
596000	-55.680451	1	0.076959	0.046675	0.076959	0.076336	0.076959	0.076336	0.076959	0.076336	0.639205	0.360795	1.000000	0.000000	0.006338	0.993662	
597000	-53.205247	1	0.074614	0.014367	0.074614	0.048540	0.074614	0.048540	0.074614	0.048540	0.808632	0.191368	1.000000	0.000000	0.014061	0.985939	
598000	-52.775799	1	0.070366	0.018094	0.070366	0.067241	0.070366	0.067241	0.070366	0.067241	0.781206	0.218794	1.000000	0.000000	0.006353	0.993647	
599000	-52.274132	1	0.090973	0.008920	0.090973	0.111557	0.090973	0.111557	0.090973	0.111557	0.853069	0.146931	1.000000	0.000000	0.005242	0.994758	
600000	-52.968650	1	0.133260	0.009952	0.133260	0.058155	0.133260	0.058155	0.133260	0.058155	0.804711	0.195289	1.000000	0.000000	0.039985	0.960015	
601000	-52.450749	1	0.064479	0.013140	0.064479	0.107439	0.064479	0.107439	0.064479	0.107439	0.828153	0.171847	1.000000	0.000000	0.002349	0.997651	
602000	-53.390271	1	0.038433	0.017060	0.038433	0.105333	0.038433	0.105333	0.038433	0.105333	0.815516	0.184484	1.000000	0.000000	0.000648	0.999352	
603000	-52.377518	1	0.120591	0.006268	0.120591	0.083897	0.120591	0.083897	0.120591	0.083897	0.868584	0.131416	1.000000	0.000000	0.016126	0.983874	
604000	-52.028751	1	0.096503	0.008578	0.096503	0.082072	0.096503	0.082072	0.096503	0.082072	0.853230	0.146770	1.000000	0.000000	0.009817	0.990183	
605000	-53.116267	1	0.067431	0.002317	0.067431	0.123724	0.067431	0.123724	0.067431	0.123724	0.959793	0.040207	1.000000	0.000000	0.002187	0.997813	
606000	-52.502427	1	0.080435	0.018080	0.080435	0.080068	0.080435	0.080068	0.080435	0.080068	0.772447	0.227553	1.000000	0.000000	0.006516	0.993484	
607000	-52.469673	1	0.085475	0.015861	0.085475	0.104898	0.085475	0.104898	0.085475	0.104898	0.786081	0.213919	1.000000	0.000000	0.004913	0.995087	
608000	-52.261392	1	0.051557	0.009461	0.051557	0.082341	0.051557	0.082341	0.051557	0.082341	0.874106	0.125894	1.000000	0.000000	0.001980	0.998020	
609000	-51.996848	1	0.081123	0.010302	0.081123	0.083653	0.081123	0.083653	0.081123	0.083653	0.844256	0.155744	1.000000	0.000000	0.006174	0.993826	
610000	-52.520971	1	0.043436	0.007439	0.043436	0.100101	0.043436	0.100101	0.043436	0.100101	0.900887	0.099113	1.000000	0.000000	0.000947	0.999053	
611000	-52.599520	1	0.091033	0.008850	0.091033	0.124054	0.091033	0.124054	0.091033	0.124054	0.853881	0.146119	1.000000	0.000000	0.004557	0.995443	
612000	-54.169222	1	0.109626	0.035005	0.109626	0.086495	0.109626	0.086495	0.109626	0.086495	0.652488	0.347512	1.000000	0.000000	0.012219	0.987781	
613000	-53.039673	1	0.082787	0.023852	0.082787	0.096005	0.082787	0.096005	0.082787	0.096005	0.730572	0.269428	1.000000	0.000000	0.005189	0.994811	
614000	-53.837507	1	0.118056	0.026360	0.118056	0.055748	0.118056	0.055748	0.118056	0.055748	0.684274	0.315726	1.000000	0.000000	0.032947	0.967053	
615000	-52.478598	1	0.073262	0.006296	0.073262	0.058658	0.073262	0.058658	0.073262	0.058658	0.898618	0.101382	1.000000	0.000000	0.009164	0.990836	
616000	-55.993330	1	0.219987	0.005765	0.219987	0.147217	0.219987	0.147217	0.219987	0.147217	0.790131	0.209869	1.000000	0.000000	0.027275	0.972725	
617000	-52.492198	1	0.053001	0.007238	0.053001	0.111328	0.053001	0.111328	0.053001	0.111328	0.898054	0.101946	1.000000	0.000000	0.001366	0.998634	
618000	-52.435215	1	0.103690	0.012497	0.103690	0.109713	0.103690	0.109713	0.103690	0.109713	0.801815	0.198185	1.000000	0.000000	0.007370	0.992630	
619000	-52.638254	1	0.067226	0.017652	0.067226	0.073587	0.067226	0.073587	0.067226	0.073587	0.787335	0.212665	1.000000	0.000000	0.004787	0.995213	
620000	-53.294662	1	0.029738	0.008612	0.029738	0.070676	0.029738	0.070676	0.029738	0.070676	0.895673	0.104327	1.000000	0.000000	0.000593	0.999407	
621000	-55.182801	1	0.092264	0.012537	0.092264	0.020169	0.092264	0.020169	0.092264	0.020169	0.811320	0.188680	1.000000	0.000000	0.144273	0.855727	
622000	-52.277462	1	0.095562	0.012702	0.095562	0.070711	0.095562	0.070711	0.095562	0.070711	0.806800	0.193200	1.000000	0.000000	0.012526	0.987474	
623000	-52.685083	1	0.135816	0.009417	0.135816	0.101256	0.135816	0.101256	0.135816	0.101256	0.809421	0.190579	1.000000	0.000000	0.015635	0.984365	
624000	-52.974375	1	0.122039	0.021023	0.122039	0.092933	0.122039	0.092933	0.122039	0.092933	0.712557	0.287443	1.000000	0.000000	0.013980	0.986020	
625000	-55.854506	1	0.102543	0.049781	0.102543	0.081541	0.102543	0.081541	0.102543	0.081541	0.612627	0.387373	1.000000	0.000000	0.011512	0.988488	
626000	-60.122951	1	0.163297	0.029172	0.163297	0.005525	0.163297	0.005525	0.163297	0.005525	0.632436	0.367564	1.000000	0.000000	0.919415	0.080585	
627000	-52.664847	1	0.055549	0.016972	0.055549	0.090869	0.055549	0.090869	0.055549	0.090869	0.802481	0.197519	1.000000	0.000000	0.002054	0.997946	
628000	-54.288522	1	0.049329	0.000453	0.049329	0.069543	0.049329	0.069543	0.049329	0.069543	0.992642	0.007358	1.000000	0.000000	0.002354	0.997646	
629000	-52.326674	1	0.060693	0.008803	0.060693	0.067202	0.060693	0.067202	0.060693	0.067202	0.875455	0.124545	1.000000	0.000000	0.004329	0.995671	
630000	-52.281027	1	0.077618	0.014523	0.077618	0.097192	0.077618	0.097192	0.077618	0.097192	0.804692	0.195308	1.000000	0.000000	0.004334	0.995666	
631000	-52.268201	1	0.086273	0.003186	0.086273	0.089235	0.086273	0.089235	0.086273	0.089235	0.939375	0.060625	1.000000	0.000000	0.006464	0.993536	
632000	-53.524695	1	0.171237	0.009587	0.171237	0.081214	0.171237	0.081214	0.171237	0.081214	0.773242	0.226758	1.000000	0.000000	0.037158	0.962842	
633000	-53.489275	1	0.077495	0.013071	0.077495	0.041955	0.077495	0.041955	0.077495	0.041955	0.818369	0.181631	1.000000	0.000000	0.020978	0.979022	
634000	-52.143923	1	0.073783	0.011778	0.073783	0.098214	0.073783	0.098214	0.073783	0.098214	0.834175	0.165825	1.000000	0.000000	0.003757	0.996243	
635000	-53.998591	1	0.050439	0.022437	0.050439	0.123954	0.050439	0.123954	0.050439	0.123954	0.768048	0.231952	1.000000	0.000000	0.001059	0.998941	
636000	-52.512578	1	0.082536	0.004296	0.082536	0.060315	0.082536	0.060315	0.082536	0.060315	0.922793	0.077207	1.000000	0.000000	0.011768	0.988232	
637000	-54.072325	1	0.145409	0.012986	0.145409	0.038539	0.145409	0.038539	0.145409	0.038539	0.757636	0.242364	1.000000	0.000000	0.109249	0.890751	
638000	-53.600957	1	0.157551	0.021189	0.157551	0.093242	0.157551	0.093242	0.157551	0.093242	0.678331	0.321669	1.000000	0.000000	0.024763	0.975237	
639000	-54.240693	1	0.128109	0.017122	0.128109	0.033788	0.128109	0.033788	0.128109	0.033788	0.735860	0.264140	1.000000	0.000000	0.108736	0.891264	
640000	-53.342099	1	0.132296	0.002460	0.132296	0.066899	0.132296	0.066899	0.132296	0.066899	0.935346	0.064654	1.000000	0.000000	0.030054	0.969946	
641000	-54.182357	1	0.089690	0.035086	0.089690	0.078648	0.089690	0.078648	0.089690	0.078648	0.668635	0.331365	1.000000	0.000000	0.008830	0.991170	
642000	-52.426849	1	0.054273	0.011246	0.054273	0.071763	0.054273	0.071763	0.054273	0.071763	0.853997	0.146003	1.000000	0.000000	0.002865	0.997135	
643000	-52.575428	1	0.071149	0.017581	0.071149	0.099298	0.071149	0.099298	0.071149	0.099298	0.784501	0.215499	1.000000	0.000000	0.003372	0.996628	
644000	-53.494099	1	0.043669	0.015338	0.043669	0.122234	0.043669	0.122234	0.043669	0.122234	0.825051	0.174949	1.000000	0.000000	0.000751	0.999249	
645000	-52.789208	1	0.125505	0.017062	0.125505	0.074967	0.125505	0.074967	0.125505	0.074967	0.738853	0.261147	1.000000	0.000000	0.021584	0.978416	
646000	-52.062699	1	0.074227	0.004671	0.074227	0.081345	0.074227	0.081345	0.074227	0.081345	0.920945	0.079055	1.000000	0.000000	0.005174	0.994826	
647000	-52.880063	1	0.147332	0.009640	0.147332	0.082751	0.147332	0.082751	0.147332	0.082751	0.795748	0.204252	1.000000	0.000000	0.026053	0.973947	
648000	-52.185820	1	0.067806	0.012167	0.067806	0.077346	0.067806	0.077346	0.067806	0.077346	0.834916	0.165084	1.000000	0.000000	0.004480	0.995520	
649000	-52.282984	1	0.048857	0.006522	0.048857	0.081810	0.048857	0.081810	0.048857	0.081810	0.908708	0.091292	1.000000	0.000000	0.001739	0.998261	
650000	-54.894708	1	0.012395	0.006723	0.012395	0.097675	0.012395	0.097675	0.012395	0.097675	0.922980	0.077020	1.000000	0.000000	0.000041	0.999959	
651000	-56.266593	1	0.223004	0.025344	0.223004	0.146219	0.223004	0.146219	0.223004	0.146219	0.602911	0.397089	1.000000	0.000000	0.028236	0.971764	
652000	-52.528843	1	0.126349	0.010820	0.126349	0.073994	0.126349	0.073994	0.126349	0.073994	0.800239	0.199761	1.000000	0.000000	0.022446	0.977554	
653000	-53.335938	1	0.129600	0.023843	0.129600	0.076619	0.129600	0.076619	0.129600	0.076619	0.687848	0.312152	1.000000	0.000000	0.022344	0.977656	
654000	-54.868053	1	0.199941	0.023576	0.199941	0.082330	0.199941	0.082330	0.199941	0.082330	0.628110	0.371890	1.000000	0.000000	0.049617	0.950383	
655000	-53.642411	1	0.056058	0.026073	0.056058	0.074302	0.056058	0.074302	0.056058	0.074302	0.741276	0.258724	1.000000	0.000000	0.002933	0.997067	
656000	-55.209698	1	0.062093	0.003295	0.062093	0.172766	0.062093	0.172766	0.062093	0.172766	0.946137	0.053863	1.000000	0.000000	0.001285	0.998715	
657000	-52.556426	1	0.074945	0.009361	0.074945	0.121914	0.074945	0.121914	0.074945	0.121914	0.859477	0.140523	1.000000	0.000000	0.002893	0.997107	
658000	-52.586847	1	0.092461	0.013424	0.092461	0.117135	0.092461	0.117135	0.092461	0.117135	0.802285	0.197715	1.000000	0.000000	0.005101	0.994899	
659000	-52.736351	1	0.080436	0.009353	0.080436	0.128154	0.080436	0.128154	0.080436	0.128154	0.855626	0.144374	1.000000	0.000000	0.003237	0.996763	
660000	-52.806449	1	0.092822	0.006160	0.092822	0.050212	0.092822	0.050212	0.092822	0.050212	0.888939	0.111061	1.000000	0.000000	0.022807	0.977193	
661000	-52.479446	1	0.081305	0.009444	0.081305	0.119892	0.081305	0.119892	0.081305	0.119892	0.853924	0.146076	1.000000	0.000000	0.003612	0.996388	
662000	-53.653972	1	0.147248	0.022476	0.147248	0.067733	0.147248	0.067733	0.147248	0.067733	0.679834	0.320166	1.000000	0.000000	0.037257	0.962743	
663000	-52.838762	1	0.035675	0.010148	0.035675	0.081312	0.035675	0.081312	0.035675	0.081312	0.877014	0.122986	1.000000	0.000000	0.000769	0.999231	
664000	-53.365388	1	0.062738	0.011093	0.062738	0.138861	0.062738	0.138861	0.062738	0.138861	0.849484	0.150516	1.000000	0.000000	0.001606	0.998394	
665000	-52.256423	1	0.078763	0.003903	0.078763	0.102718	0.078763	0.102718	0.078763	0.102718	0.930624	0.069376	1.000000	0.000000	0.004137	0.995863	
666000	-52.045814	1	0.089656	0.005594	0.089656	0.093339	0.089656	0.093339	0.089656	0.093339	0.899218	0.100782	1.000000	0.000000	0.006610	0.993390	
667000	-53.145704	1	0.142144	0.008537	0.142144	0.120753	0.142144	0.120753	0.142144	0.120753	0.815982	0.184018	1.000000	0.000000	0.013486	0.986514	
668000	-51.995581	1	0.072206	0.007943	0.072206	0.095294	0.072206	0.095294	0.072206	0.095294	0.878160	0.121840	1.000000	0.000000	0.003726	0.996274	
669000	-52.798020	1	0.038740	0.004948	0.038740	0.072341	0.038740	0.072341	0.038740	0.072341	0.932210	0.067790	1.000000	0.000000	0.001156	0.998844	
670000	-54.352127	1	0.084485	0.032870	0.084485	0.116508	0.084485	0.116508	0.084485	0.116508	0.682344	0.317656	1.000000	0.000000	0.004122	0.995878	
671000	-52.992823	1	0.103682	0.007227	0.103682	0.134017	0.103682	0.134017	0.103682	0.134017	0.866223	0.133777	1.000000	0.000000	0.005668	0.994332	
672000	-56.273977	1	0.068105	0.020357	0.068105	0.183580	0.068105	0.183580	0.068105	0.183580	0.766615	0.233385	1.000000	0.000000	0.001531	0.998469	
673000	-54.541781	1	0.161159	0.002133	0.161159	0.128425	0.161159	0.128425	0.161159	0.128425	0.930813	0.069187	1.000000	0.000000	0.016491	0.983509	
674000	-52.593161	1	0.086813	0.010698	0.086813	0.122455	0.086813	0.122455	0.086813	0.122455	0.835419	0.164581	1.000000	0.000000	0.004128	0.995872	
675000	-52.864135	1	0.099656	0.001831	0.099656	0.100297	0.099656	0.100297	0.099656	0.100297	0.960238	0.039762	1.000000	0.000000	0.007649	0.992351	
676000	-52.612079	1	0.083589	0.011084	0.083589	0.055681	0.083589	0.055681	0.083589	0.055681	0.833743	0.166257	1.000000	0.000000	0.014234	0.985766	
677000	-52.209470	1	0.100365	0.004605	0.100365	0.080602	0.100365	0.080602	0.100365	0.080602	0.908868	0.091132	1.000000	0.000000	0.011151	0.988849	
678000	-52.714073	1	0.096012	0.014575	0.096012	0.057798	0.096012	0.057798	0.096012	0.057798	0.788201	0.211799	1.000000	0.000000	0.018677	0.981323	
679000	-53.544026	1	0.038964	0.017501	0.038964	0.111279	0.038964	0.111279	0.038964	0.111279	0.811768	0.188232	1.000000	0.000000	0.000628	0.999372	
680000	-52.765675	1	0.053827	0.001860	0.053827	0.086696	0.053827	0.086696	0.053827	0.086696	0.970001	0.029999	1.000000	0.000000	0.002038	0.997962	
681000	-52.395856	1	0.044110	0.006844	0.044110	0.086568	0.044110	0.086568	0.044110	0.086568	0.907299	0.092701	1.000000	0.000000	0.001217	0.998783	
682000	-52.172200	1	0.077184	0.013490	0.077184	0.091990	0.077184	0.091990	0.077184	0.091990	0.814616	0.185384	1.000000	0.000000	0.004658	0.995342	
683000	-52.200394	1	0.066991	0.009803	0.066991	0.070378	0.066991	0.070378	0.066991	0.070378	0.860111	0.139889	1.000000	0.000000	0.005142	0.994858	
684000	-53.116013	1	0.087186	0.018827	0.087186	0.055235	0.087186	0.055235	0.087186	0.055235	0.760663	0.239337	1.000000	0.000000	0.016085	0.983915	
685000	-55.197631	1	0.155174	0.005747	0.155174	0.026794	0.155174	0.026794	0.155174	0.026794	0.850971	0.149029	1.000000	0.000000	0.243141	0.756859	
686000	-52.904577	1	0.064825	0.009768	0.064825	0.129309	0.064825	0.129309	0.064825	0.129309	0.862000	0.138000	1.000000	0.000000	0.001883	0.998117	
687000	-52.245407	1	0.078730	0.012042	0.078730	0.069428	0.078730	0.069428	0.078730	0.069428	0.827575	0.172425	1.000000	0.000000	0.007980	0.992020	
688000	-52.474848	1	0.053099	0.008819	0.053099	0.066974	0.053099	0.066974	0.053099	0.066974	0.880049	0.119951	1.000000	0.000000	0.003064	0.996936	
689000	-53.256811	1	0.039345	0.017136	0.039345	0.099567	0.039345	0.099567	0.039345	0.099567	0.814225	0.185775	1.000000	0.000000	0.000740	0.999260	
690000	-52.526760	1	0.063637	0.013903	0.063637	0.067598	0.063637	0.067598	0.063637	0.067598	0.821793	0.178207	1.000000	0.000000	0.004847	0.995153	
691000	-52.834310	1	0.120444	0.002779	0.120444	0.078569	0.120444	0.078569	0.120444	0.078569	0.933333	0.066667	1.000000	0.000000	0.018032	0.981968	
692000	-54.629949	1	0.119957	0.017646	0.119957	0.027709	0.119957	0.027709	0.119957	0.027709	0.739381	0.260619	1.000000	0.000000	0.139361	0.860639	
693000	-52.689188	1	0.077742	0.020166	0.077742	0.080425	0.077742	0.080425	0.077742	0.080425	0.759396	0.240604	1.000000	0.000000	0.005934	0.994066	
694000	-52.862183	1	0.103972	0.021150	0.103972	0.098985	0.103972	0.098985	0.103972	0.098985	0.728564	0.271436	1.000000	0.000000	0.008648	0.991352	
695000	-53.819048	1	0.042973	0.023198	0.042973	0.070444	0.042973	0.070444	0.042973	0.070444	0.769610	0.230390	1.000000	0.000000	0.001595	0.998405	
696000	-53.782190	1	0.145898	0.001790	0.145898	0.078518	0.145898	0.078518	0.145898	0.078518	0.946698	0.053302	1.000000	0.000000	0.027931	0.972069	
697000	-52.493902	1	0.049456	0.008251	0.049456	0.107338	0.049456	0.107338	0.049456	0.107338	0.888498	0.111502	1.000000	0.000000	0.001202	0.998798	
698000	-52.521782	1	0.088057	0.017000	0.088057	0.071032	0.088057	0.071032	0.088057	0.071032	0.774221	0.225779	1.000000	0.000000	0.010142	0.989858	
699000	-53.602273	1	0.120957	0.013036	0.120957	0.039667	0.120957	0.039667	0.120957	0.039667	0.780496	0.219504	1.000000	0.000000	0.069400	0.930600	
700000	-53.001674	1	0.077963	0.020452	0.077963	0.111622	0.077963	0.111622	0.077963	0.111622	0.757182	0.242818	1.000000	0.000000	0.003583	0.996417	
701000	-53.018530	1	0.113636	0.011807	0.113636	0.049289	0.113636	0.049289	0.113636	0.049289	0.800378	0.199622	1.000000	0.000000	0.038599	0.961401	
702000	-52.993944	1	0.137890	0.017904	0.137890	0.082648	0.137890	0.082648	0.137890	0.082648	0.720175	0.279825	1.000000	0.000000	0.022520	0.977480	
703000	-52.199921	1	0.083419	0.008595	0.083419	0.066063	0.083419	0.066063	0.083419	0.066063	0.862576	0.137424	1.000000	0.000000	0.010143	0.989857	
704000	-53.693733	1	0.049897	0.018520	0.049897	0.055552	0.049897	0.055552	0.049897	0.055552	0.795380	0.204620	1.000000	0.000000	0.003700	0.996300	
705000	-52.109501	1	0.092326	0.012369	0.092326	0.086392	0.092326	0.086392	0.092326	0.086392	0.812999	0.187001	1.000000	0.000000	0.008067	0.991933	
706000	-52.622800	1	0.041638	0.009142	0.041638	0.100049	0.041638	0.100049	0.041638	0.100049	0.883536	0.116464	1.000000	0.000000	0.000851	0.999149	
707000	-53.701107	1	0.077503	0.012218	0.077503	0.038270	0.077503	0.038270	0.077503	0.038270	0.826775	0.173225	1.000000	0.000000	0.025449	0.974551	
708000	-53.509955	1	0.046783	0.012362	0.046783	0.052213	0.046783	0.052213	0.046783	0.052213	0.848628	0.151372	1.000000	0.000000	0.003513	0.996487	
709000	-53.080092	1	0.151600	0.013779	0.151600	0.096758	0.151600	0.096758	0.151600	0.096758	0.743365	0.256635	1.000000	0.000000	0.021466	0.978534	
710000	-53.542630	1	0.035338	0.001426	0.035338	0.093531	0.035338	0.093531	0.035338	0.093531	0.979288	0.020712	1.000000	0.000000	0.000611	0.999389	
711000	-52.918217	1	0.107199	0.003838	0.107199	0.054886	0.107199	0.054886	0.107199	0.054886	0.918708	0.081292	1.000000	0.000000	0.027061	0.972939	
712000	-51.965882	1	0.071470	0.007337	0.071470	0.082666	0.071470	0.082666	0.071470	0.082666	0.886144	0.113856	1.000000	0.000000	0.004572	0.995428	
713000	-54.516010	1	0.034315	0.009403	0.034315	0.045227	0.034315	0.045227	0.034315	0.045227	0.885175	0.114825	1.000000	0.000000	0.002000	0.998000	
714000	-52.575009	1	0.128813	0.005725	0.128813	0.081808	0.128813	0.081808	0.128813	0.081808	0.871721	0.128279	1.000000	0.000000	0.019629	0.980371	
715000	-54.137600	1	0.143822	0.026924	0.143822	0.119068	0.143822	0.119068	0.143822	0.119068	0.658726	0.341274	1.000000	0.000000	0.014111	0.985889	
716000	-51.979268	1	0.081777	0.007595	0.081777	0.078435	0.081777	0.078435	0.081777	0.078435	0.876302	0.123698	1.000000	0.000000	0.007043	0.992957	
717000	-52.145959	1	0.056710	0.007650	0.056710	0.095206	0.056710	0.095206	0.056710	0.095206	0.891134	0.108866	1.000000	0.000000	0.002018	0.997982	
718000	-53.190369	1	0.094853	0.008380	0.094853	0.042195	0.094853	0.042195	0.094853	0.042195	0.857012	0.142988	1.000000	0.000000	0.034441	0.965559	
719000	-52.316287	1	0.071788	0.015118	0.071788	0.080229	0.071788	0.080229	0.071788	0.080229	0.804325	0.195675	1.000000	0.000000	0.004867	0.995133	
720000	-52.400166	1	0.053454	0.003877	0.053454	0.075692	0.053454	0.075692	0.053454	0.075692	0.940707	0.059293	1.000000	0.000000	0.002507	0.997493	
721000	-54.025239	1	0.119008	0.032259	0.119008	0.073534	0.119008	0.073534	0.119008	0.073534	0.655731	0.344269	1.000000	0.000000	0.019754	0.980246	
722000	-54.768105	1	0.145776	0.029548	0.145776	0.133427	0.145776	0.133427	0.145776	0.133427	0.645039	0.354961	1.000000	0.000000	0.012583	0.987417	
723000	-52.761542	1	0.135178	0.007089	0.135178	0.070520	0.135178	0.070520	0.135178	0.070520	0.844059	0.155941	1.000000	0.000000	0.028597	0.971403	
724000	-52.241643	1	0.077285	0.007559	0.077285	0.111433	0.077285	0.111433	0.077285	0.111433	0.879693	0.120307	1.000000	0.000000	0.003514	0.996486	
725000	-52.619136	1	0.042901	0.011753	0.042901	0.091458	0.042901	0.091458	0.042901	0.091458	0.857001	0.142999	1.000000	0.000000	0.001042	0.998958	
726000	-52.505532	1	0.099262	0.008845	0.099262	0.119205	0.099262	0.119205	0.099262	0.119205	0.847703	0.152297	1.000000	0.000000	0.005917	0.994083	
727000	-53.296556	1	0.030681	0.003600	0.030681	0.102931	0.030681	0.102931	0.030681	0.102931	0.951527	0.048473	1.000000	0.000000	0.000376	0.999624	
728000	-53.215068	1	0.031009	0.007316	0.031009	0.107724	0.031009	0.107724	0.031009	0.107724	0.908521	0.091479	1.000000	0.000000	0.000366	0.999634	
729000	-53.350219	1	0.140952	0.007206	0.140952	0.052277	0.140952	0.052277	0.140952	0.052277	0.837366	0.162634	1.000000	0.000000	0.055823	0.944177	
730000	-54.434605	1	0.178499	0.015889	0.178499	0.135388	0.178499	0.135388	0.178499	0.135388	0.697198	0.302802	1.000000	0.000000	0.019323	0.980677	
731000	-52.458682	1	0.107174	0.012286	0.107174	0.065249	0.107174	0.065249	0.107174	0.065249	0.800952	0.199048	1.000000	0.000000	0.019270	0.980730	
732000	-53.643056	1	0.075415	0.028873	0.075415	0.073874	0.075415	0.073874	0.075415	0.073874	0.709154	0.290846	1.000000	0.000000	0.006384	0.993616	
733000	-51.974002	1	0.074174	0.009174	0.074174	0.089676	0.074174	0.089676	0.074174	0.089676	0.862180	0.137820	1.000000	0.000000	0.004390	0.995610	
734000	-52.201217	1	0.109520	0.010535	0.109520	0.081549	0.109520	0.081549	0.109520	0.081549	0.818551	0.181449	1.000000	0.000000	0.013487	0.986513	
735000	-54.295021	1	0.185624	0.014505	0.185624	0.063678	0.185624	0.063678	0.185624	0.063678	0.702474	0.297526	1.000000	0.000000	0.067406	0.932594	
736000	-52.843928	1	0.106941	0.003240	0.106941	0.060135	0.106941	0.060135	0.106941	0.060135	0.929965	0.070035	1.000000	0.000000	0.022451	0.977549	
737000	-57.680563	1	0.225460	0.049462	0.225460	0.095857	0.225460	0.095857	0.225460	0.095857	0.547599	0.452401	1.000000	0.000000	0.049148	0.950852	
738000	-53.145706	1	0.054168	0.020276	0.054168	0.103681	0.054168	0.103681	0.054168	0.103681	0.779252	0.220748	1.000000	0.000000	0.001587	0.998413	
739000	-54.574994	1	0.086258	0.004621	0.086258	0.026496	0.086258	0.026496	0.086258	0.026496	0.915924	0.084076	1.000000	0.000000	0.071814	0.928186	
740000	-52.999546	1	0.079259	0.017682	0.079259	0.120862	0.079259	0.120862	0.079259	0.120862	0.776601	0.223399	1.000000	0.000000	0.003358	0.996642	
741000	-53.421557	1	0.059951	0.019157	0.059951	0.056614	0.059951	0.056614	0.059951	0.056614	0.782254	0.217746	1.000000	0.000000	0.005817	0.994183	
742000	-53.388472	1	0.030609	0.014272	0.030609	0.081913	0.030609	0.081913	0.030609	0.081913	0.843417	0.156583	1.000000	0.000000	0.000508	0.999492	
743000	-52.231092	1	0.104063	0.009177	0.104063	0.103806	0.104063	0.103806	0.104063	0.103806	0.839714	0.160286	1.000000	0.000000	0.008061	0.991939	
744000	-54.685602	1	0.078259	0.034838	0.078259	0.118706	0.078259	0.118706	0.078259	0.118706	0.679257	0.320743	1.000000	0.000000	0.003331	0.996669	
745000	-52.657390	1	0.114471	0.018200	0.114471	0.083744	0.114471	0.083744	0.114471	0.083744	0.740197	0.259803	1.000000	0.000000	0.014310	0.985690	
746000	-56.378802	1	0.127550	0.031470	0.127550	0.021405	0.127550	0.021405	0.127550	0.021405	0.651933	0.348067	1.000000	0.000000	0.251065	0.748935	
747000	-52.005095	1	0.066733	0.006358	0.066733	0.082810	0.066733	0.082810	0.066733	0.082810	0.901423	0.098577	1.000000	0.000000	0.003825	0.996175	
748000	-52.837452	1	0.050862	0.013433	0.050862	0.112494	0.050862	0.112494	0.050862	0.112494	0.835901	0.164099	1.000000	0.000000	0.001215	0.998785	
749000	-52.961343	1	0.041678	0.014058	0.041678	0.103054	0.041678	0.103054	0.041678	0.103054	0.837242	0.162758	1.000000	0.000000	0.000820	0.999180	
750000	-54.635546	1	0.072537	0.013436	0.072537	0.029436	0.072537	0.029436	0.072537	0.029436	0.818935	0.181065	1.000000	0.000000	0.037359	0.962641	
751000	-52.646091	1	0.050216	0.013647	0.050216	0.102046	0.050216	0.102046	0.050216	0.102046	0.834473	0.165527	1.000000	0.000000	0.001337	0.998663	
752000	-55.080138	1	0.155859	0.016089	0.155859	0.166168	0.155859	0.166168	0.155859	0.166168	0.717659	0.282341	1.000000	0.000000	0.011558	0.988442	
753000	-52.499855	1	0.122665	0.010436	0.122665	0.104107	0.122665	0.104107	0.122665	0.104107	0.808216	0.191784	1.000000	0.000000	0.011852	0.988148	
754000	-54.179249	1	0.113082	0.030408	0.113082	0.120052	0.113082	0.120052	0.113082	0.120052	0.668781	0.331219	1.000000	0.000000	0.008001	0.991999	
755000	-52.696351	1	0.075553	0.001936	0.075553	0.072315	0.075553	0.072315	0.075553	0.072315	0.964208	0.035792	1.000000	0.000000	0.006666	0.993334	
756000	-52.500772	1	0.092914	0.004783	0.092914	0.060239	0.092914	0.060239	0.092914	0.060239	0.909949	0.090051	1.000000	0.000000	0.015875	0.984125	
757000	-52.934229	1	0.127124	0.019769	0.127124	0.085094	0.127124	0.085094	0.127124	0.085094	0.716483	0.283517	1.000000	0.000000	0.017794	0.982206	
758000	-53.089198	1	0.084212	0.001129	0.084212	0.096922	0.084212	0.096922	0.084212	0.096922	0.977327	0.022673	1.000000	0.000000	0.005334	0.994666	
759000	-54.706879	1	0.018721	0.016570	0.018721	0.075724	0.018721	0.075724	0.018721	0.075724	0.833920	0.166080	1.000000	0.000000	0.000157	0.999843	
760000	-52.063666	1	0.070304	0.010075	0.070304	0.096047	0.070304	0.096047	0.070304	0.096047	0.854775	0.145225	1.000000	0.000000	0.003441	0.996559	
761000	-53.092540	1	0.051077	0.012167	0.051077	0.123914	0.051077	0.123914	0.051077	0.123914	0.847379	0.152621	1.000000	0.000000	0.001093	0.998907	
762000	-55.679832	1	0.051733	0.020949	0.051733	0.033359	0.051733	0.033359	0.051733	0.033359	0.776722	0.223278	1.000000	0.000000	0.011675	0.988325	
763000	-54.511630	1	0.056647	0.010177	0.056647	0.034530	0.056647	0.034530	0.056647	0.034530	0.863226	0.136774	1.000000	0.000000	0.013869	0.986131	
764000	-53.293491	1	0.032025	0.004307	0.032025	0.067921	0.032025	0.067921	0.032025	0.067921	0.942422	0.057578	1.000000	0.000000	0.000773	0.999227	
765000	-52.410843	1	0.059102	0.002865	0.059102	0.081651	0.059102	0.081651	0.059102	0.081651	0.953490	0.046510	1.000000	0.000000	0.002864	0.997136	
766000	-54.655512	1	0.049493	0.019436	0.049493	0.146388	0.049493	0.146388	0.049493	0.146388	0.789092	0.210908	1.000000	0.000000	0.000853	0.999147	
767000	-52.871247	1	0.136882	0.005577	0.136882	0.071163	0.136882	0.071163	0.136882	0.071163	0.868429	0.131571	1.000000	0.000000	0.028927	0.971073	
768000	-53.979321	1	0.091274	0.016182	0.091274	0.151271	0.091274	0.151271	0.091274	0.151271	0.778161	0.221839	1.000000	0.000000	0.003655	0.996345	
769000	-53.328554	1	0.110015	0.012817	0.110015	0.042787	0.110015	0.042787	0.110015	0.042787	0.792830	0.207170	1.000000	0.000000	0.047781	0.952219	
770000	-52.311420	1	0.108772	0.004518	0.108772	0.089029	0.108772	0.089029	0.108772	0.089029	0.905720	0.094280	1.000000	0.000000	0.011426	0.988574	
771000	-52.393860	1	0.048034	0.006412	0.048034	0.100472	0.048034	0.100472	0.048034	0.100472	0.910431	0.089569	1.000000	0.000000	0.001220	0.998780	
772000	-53.621135	1	0.101203	0.005525	0.101203	0.149238	0.101203	0.149238	0.101203	0.149238	0.893433	0.106567	1.000000	0.000000	0.004743	0.995257	
773000	-52.213037	1	0.098247	0.013236	0.098247	0.079618	0.098247	0.079618	0.098247	0.079618	0.799075	0.200925	1.000000	0.000000	0.010816	0.989184	
774000	-52.631019	1	0.078879	0.019794	0.078879	0.087253	0.078879	0.087253	0.078879	0.087253	0.761034	0.238966	1.000000	0.000000	0.005361	0.994639	
775000	-53.709171	1	0.156110	0.019149	0.156110	0.063292	0.156110	0.063292	0.156110	0.063292	0.693407	0.306593	1.000000	0.000000	0.047973	0.952027	
776000	-52.911488	1	0.034711	0.004840	0.034711	0.099411	0.034711	0.099411	0.034711	0.099411	0.935036	0.064964	1.000000	0.000000	0.000538	0.999462	
777000	-52.613235	1	0.125191	0.008596	0.125191	0.066144	0.125191	0.066144	0.125191	0.066144	0.829995	0.170005	1.000000	0.000000	0.027069	0.972931	
778000	-52.122588	1	0.083406	0.010657	0.083406	0.101763	0.083406	0.101763	0.083406	0.101763	0.838556	0.161444	1.000000	0.000000	0.004836	0.995164	
779000	-52.072850	1	0.068275	0.005296	0.068275	0.096019	0.068275	0.096019	0.068275	0.096019	0.914857	0.085143	1.000000	0.000000	0.003197	0.996803	
780000	-52.580420	1	0.124743	0.009207	0.124743	0.108339	0.124743	0.108339	0.124743	0.108339	0.822065	0.177935	1.000000	0.000000	0.011622	0.988378	
781000	-53.366086	1	0.106113	0.022335	0.106113	0.056821	0.106113	0.056821	0.106113	0.056821	0.718741	0.281259	1.000000	0.000000	0.024644	0.975356	
782000	-52.103863	1	0.060986	0.009851	0.060986	0.083364	0.060986	0.083364	0.060986	0.083364	0.863730	0.136270	1.000000	0.000000	0.003000	0.997000	
783000	-56.167077	1	0.180709	0.022360	0.180709	0.027558	0.180709	0.027558	0.180709	0.027558	0.650569	0.349431	1.000000	0.000000	0.296617	0.703383	
784000	-52.760915	1	0.076469	0.019521	0.076469	0.103187	0.076469	0.103187	0.076469	0.103187	0.765162	0.234838	1.000000	0.000000	0.003817	0.996183	
785000	-52.206036	1	0.081678	0.011325	0.081678	0.105223	0.081678	0.105223	0.081678	0.105223	0.832676	0.167324	1.000000	0.000000	0.004371	0.995629	
786000	-52.285739	1	0.050991	0.006428	0.050991	0.097769	0.050991	0.097769	0.050991	0.097769	0.908768	0.091232	1.000000	0.000000	0.001477	0.998523	
787000	-52.992630	1	0.068940	0.022860	0.068940	0.086523	0.068940	0.086523	0.068940	0.086523	0.749184	0.250816	1.000000	0.000000	0.003865	0.996135	
788000	-52.999011	1	0.099436	0.017987	0.099436	0.120248	0.099436	0.120248	0.099436	0.120248	0.755913	0.244087	1.000000	0.000000	0.005874	0.994126	
789000	-52.053766	1	0.072521	0.005474	0.072521	0.096950	0.072521	0.096950	0.072521	0.096950	0.910261	0.089739	1.000000	0.000000	0.003669	0.996331	
790000	-52.259445	1	0.091014	0.010747	0.091014	0.066474	0.091014	0.066474	0.091014	0.066474	0.831520	0.168480	1.000000	0.000000	0.012469	0.987531	
791000	-56.427781	1	0.197928	0.035757	0.197928	0.050954	0.197928	0.050954	0.197928	0.050954	0.586215	0.413785	1.000000	0.000000	0.115036	0.884964	
792000	-55.138822	1	0.081211	0.029612	0.081211	0.037983	0.081211	0.037983	0.081211	0.037983	0.700341	0.299659	1.000000	0.000000	0.029126	0.970874	
793000	-57.278779	1	0.053981	0.007229	0.053981	0.015736	0.053981	0.015736	0.053981	0.015736	0.897617	0.102383	1.000000	0.000000	0.063541	0.936459	
794000	-52.810807	1	0.037415	0.004005	0.037415	0.095638	0.037415	0.095638	0.037415	0.095638	0.944411	0.055589	1.000000	0.000000	0.000687	0.999313	
795000	-53.904724	1	0.118731	0.013159	0.118731	0.151631	0.118731	0.151631	0.118731	0.151631	0.781306	0.218694	1.000000	0.000000	0.006796	0.993204	
796000	-52.465630	1	0.089638	0.002508	0.089638	0.080108	0.089638	0.080108	0.089638	0.080108	0.950165	0.049835	1.000000	0.000000	0.008537	0.991463	
797000	-52.168042	1	0.063908	0.005498	0.063908	0.073100	0.063908	0.073100	0.063908	0.073100	0.914231	0.085769	1.000000	0.000000	0.004249	0.995751	
798000	-54.298491	1	0.071597	0.018144	0.071597	0.151589	0.071597	0.151589	0.071597	0.151589	0.779751	0.220249	1.000000	0.000000	0.002030	0.997970	
799000	-52.387859	1	0.078925	0.005271	0.078925	0.115073	0.078925	0.115073	0.078925	0.115073	0.909849	0.090151	1.000000	0.000000	0.003544	0.996456	
800000	-56.221845	1	0.158773	0.002879	0.158773	0.182401	0.158773	0.182401	0.158773	0.182401	0.911875	0.088125	1.000000	0.000000	0.011094	0.988906	
801000	-52.035756	1	0.095731	0.008145	0.095731	0.079494	0.095731	0.079494	0.095731	0.079494	0.859425	0.140575	1.000000	0.000000	0.010178	0.989822	
802000	-52.925525	1	0.127907	0.015020	0.127907	0.062613	0.127907	0.062613	0.127907	0.062613	0.754437	0.245563	1.000000	0.000000	0.031577	0.968423	
803000	-54.268932	1	0.052705	0.027445	0.052705	0.117550	0.052705	0.117550	0.052705	0.117550	0.736599	0.263401	1.000000	0.000000	0.001258	0.998742	
804000	-52.617129	1	0.053649	0.008944	0.053649	0.062550	0.053649	0.062550	0.053649	0.062550	0.878340	0.121660	1.000000	0.000000	0.003575	0.996425	
805000	-52.218367	1	0.085718	0.010882	0.085718	0.106816	0.085718	0.106816	0.085718	0.106816	0.834254	0.165746	1.000000	0.000000	0.004819	0.995181	
806000	-54.867907	1	0.099125	0.013262	0.099125	0.022490	0.099125	0.022490	0.099125	0.022490	0.798046	0.201954	1.000000	0.000000	0.137589	0.862411	
807000	-53.142379	1	0.064585	0.023678	0.064585	0.091092	0.064585	0.091092	0.064585	0.091092	0.747923	0.252077	1.000000	0.000000	0.003012	0.996988	
808000	-52.461870	1	0.046916	0.010324	0.046916	0.077603	0.046916	0.077603	0.046916	0.077603	0.868187	0.131813	1.000000	0.000000	0.001705	0.998295	
809000	-52.290829	1	0.054289	0.004091	0.054289	0.091707	0.054289	0.091707	0.054289	0.091707	0.937463	0.062537	1.000000	0.000000	0.001909	0.998091	
810000	-53.164212	1	0.076094	0.007008	0.076094	0.044501	0.076094	0.044501	0.076094	0.044501	0.887538	0.112462	1.000000	0.000000	0.017702	0.982298	
811000	-53.451233	1	0.076771	0.003026	0.076771	0.139030	0.076771	0.139030	0.076771	0.139030	0.945461	0.054539	1.000000	0.000000	0.002630	0.997370	
812000	-52.596901	1	0.057182	0.004232	0.057182	0.063673	0.057182	0.063673	0.057182	0.063673	0.934426	0.065574	1.000000	0.000000	0.004094	0.995906	
813000	-52.255251	1	0.073680	0.003117	0.073680	0.083340	0.073680	0.083340	0.073680	0.083340	0.945030	0.054970	1.000000	0.000000	0.004873	0.995127	
814000	-55.151685	1	0.129436	0.023482	0.129436	0.027453	0.129436	0.027453	0.129436	0.027453	0.690122	0.309878	1.000000	0.000000	0.165890	0.834110	
815000	-55.623551	1	0.080822	0.019867	0.080822	0.176710	0.080822	0.176710	0.080822	0.176710	0.758763	0.241237	1.000000	0.000000	0.002371	0.997629	
816000	-53.867546	1	0.114219	0.001319	0.114219	0.125615	0.114219	0.125615	0.114219	0.125615	0.967743	0.032257	1.000000	0.000000	0.007723	0.992277	
817000	-52.933254	1	0.057584	0.001403	0.057584	0.084231	0.057584	0.084231	0.057584	0.084231	0.976544	0.023456	1.000000	0.000000	0.002543	0.997457	
818000	-52.175107	1	0.053175	0.008056	0.053175	0.086627	0.053175	0.086627	0.053175	0.086627	0.888508	0.111492	1.000000	0.000000	0.001977	0.998023	
819000	-53.378872	1	0.104099	0.008618	0.104099	0.144519	0.104099	0.144519	0.104099	0.144519	0.846883	0.153117	1.000000	0.000000	0.005250	0.994750	
820000	-53.747425	1	0.107675	0.014332	0.107675	0.148098	0.107675	0.148098	0.107675	0.148098	0.779918	0.220082	1.000000	0.000000	0.005538	0.994462	
821000	-53.091602	1	0.100749	0.020914	0.100749	0.061104	0.100749	0.061104	0.100749	0.061104	0.733164	0.266836	1.000000	0.000000	0.018837	0.981163	
822000	-52.602291	1	0.135351	0.009624	0.135351	0.087119	0.135351	0.087119	0.135351	0.087119	0.807080	0.192920	1.000000	0.000000	0.019743	0.980257	
823000	-52.488543	1	0.042053	0.006686	0.042053	0.081086	0.042053	0.081086	0.042053	0.081086	0.910142	0.089858	1.000000	0.000000	0.001190	0.998810	
824000	-53.321258	1	0.074263	0.008300	0.074263	0.042479	0.074263	0.042479	0.074263	0.042479	0.872473	0.127527	1.000000	0.000000	0.018315	0.981685	
825000	-56.910968	1	0.136720	0.051890	0.136720	0.048476	0.136720	0.048476	0.136720	0.048476	0.586447	0.413553	1.000000	0.000000	0.060706	0.939294	
826000	-52.871007	1	0.068907	0.021604	0.068907	0.086365	0.068907	0.086365	0.068907	0.086365	0.757386	0.242614	1.000000	0.000000	0.003872	0.996128	
827000	-53.404507	1	0.135458	0.011532	0.135458	0.047614	0.135458	0.047614	0.135458	0.047614	0.783359	0.216641	1.000000	0.000000	0.061666	0.938334	
828000	-52.102080	1	0.088532	0.010102	0.088532	0.100871	0.088532	0.100871	0.088532	0.100871	0.840816	0.159184	1.000000	0.000000	0.005678	0.994322	
829000	-52.423927	1	0.043339	0.007019	0.043339	0.084719	0.043339	0.084719	0.043339	0.084719	0.905689	0.094311	1.000000	0.000000	0.001202	0.998798	
830000	-54.554900	1	0.125901	0.030589	0.125901	0.129846	0.125901	0.129846	0.125901	0.129846	0.657079	0.342921	1.000000	0.000000	0.009302	0.990698	
831000	-53.625154	1	0.106039	0.025187	0.106039	0.056631	0.106039	0.056631	0.106039	0.056631	0.701561	0.298439	1.000000	0.000000	0.024767	0.975233	
832000	-52.713196	1	0.140027	0.009819	0.140027	0.082881	0.140027	0.082881	0.140027	0.082881	0.800213	0.199787	1.000000	0.000000	0.023200	0.976800	
833000	-52.116003	1	0.085092	0.012185	0.085092	0.095230	0.085092	0.095230	0.085092	0.095230	0.820943	0.179057	1.000000	0.000000	0.005626	0.994374	
834000	-54.184081	1	0.046124	0.019662	0.046124	0.132634	0.046124	0.132634	0.046124	0.132634	0.790300	0.209700	1.000000	0.000000	0.000789	0.999211	
835000	-53.081819	1	0.116065	0.015564	0.116065	0.125021	0.116065	0.125021	0.116065	0.125021	0.760725	0.239275	1.000000	0.000000	0.008069	0.991931	
836000	-52.510710	1	0.119010	0.010638	0.119010	0.067245	0.119010	0.067245	0.119010	0.067245	0.809030	0.190970	1.000000	0.000000	0.023326	0.976674	
837000	-52.293897	1	0.048972	0.008112	0.048972	0.081029	0.048972	0.081029	0.048972	0.081029	0.890318	0.109682	1.000000	0.000000	0.001777	0.998223	
838000	-54.099225	1	0.177887	0.019817	0.177887	0.074767	0.177887	0.074767	0.177887	0.074767	0.668468	0.331532	1.000000	0.000000	0.046379	0.953621	
839000	-51.966763	1	0.070164	0.008087	0.070164	0.086334	0.070164	0.086334	0.070164	0.086334	0.877720	0.122280	1.000000	0.000000	0.004057	0.995943	
840000	-52.596387	1	0.066877	0.016507	0.066877	0.103698	0.066877	0.103698	0.066877	0.103698	0.796755	0.203245	1.000000	0.000000	0.002707	0.997293	
841000	-53.208867	1	0.129100	0.017260	0.129100	0.119960	0.129100	0.119960	0.129100	0.119960	0.733781	0.266219	1.000000	0.000000	0.010917	0.989083	
842000	-53.699220	1	0.067975	0.001457	0.067975	0.130582	0.067975	0.130582	0.067975	0.130582	0.973981	0.026019	1.000000	0.000000	0.002093	0.997907	
843000	-53.568375	1	0.067394	0.019421	0.067394	0.051243	0.067394	0.051243	0.067394	0.051243	0.773901	0.226099	1.000000	0.000000	0.009662	0.990338	
844000	-52.460972	1	0.052237	0.011215	0.052237	0.072204	0.052237	0.072204	0.052237	0.072204	0.855734	0.144266	1.000000	0.000000	0.002563	0.997437	
845000	-52.772100	1	0.043396	0.004748	0.043396	0.109683	0.043396	0.109683	0.043396	0.109683	0.932912	0.067088	1.000000	0.000000	0.000839	0.999161	
846000	-52.998827	1	0.145985	0.013919	0.145985	0.076078	0.145985	0.076078	0.145985	0.076078	0.747488	0.252512	1.000000	0.000000	0.029576	0.970424	
847000	-52.821580	1	0.068377	0.003979	0.068377	0.055237	0.068377	0.055237	0.068377	0.055237	0.933678	0.066322	1.000000	0.000000	0.008629	0.991371	
848000	-51.962980	1	0.088310	0.007961	0.088310	0.085627	0.088310	0.085627	0.088310	0.085627	0.867140	0.132860	1.000000	0.000000	0.007336	0.992664	
849000	-52.484633	1	0.063043	0.007693	0.063043	0.060894	0.063043	0.060894	0.063043	0.060894	0.886893	0.113107	1.000000	0.000000	0.005763	0.994237	
850000	-54.573374	1	0.078251	0.019663	0.078251	0.156277	0.078251	0.156277	0.078251	0.156277	0.762546	0.237454	1.000000	0.000000	0.002444	0.997556	
851000	-52.702557	1	0.104777	0.010195	0.104777	0.054021	0.104777	0.054021	0.104777	0.054021	0.826600	0.173400	1.000000	0.000000	0.026444	0.973556	
852000	-54.649198	1	0.092066	0.039400	0.092066	0.090705	0.092066	0.090705	0.092066	0.090705	0.650588	0.349412	1.000000	0.000000	0.007390	0.992610	
853000	-52.112632	1	0.085530	0.009476	0.085530	0.103366	0.085530	0.103366	0.085530	0.103366	0.850412	0.149588	1.000000	0.000000	0.005028	0.994972	
854000	-53.955642	1	0.058393	0.029378	0.058393	0.099987	0.058393	0.099987	0.058393	0.099987	0.721519	0.278481	1.000000	0.000000	0.002023	0.997977	
855000	-52.823727	1	0.088993	0.010541	0.088993	0.129832	0.088993	0.129832	0.088993	0.129832	0.835447	0.164553	1.000000	0.000000	0.004077	0.995923	
856000	-52.544065	1	0.058457	0.004418	0.058457	0.064076	0.058457	0.064076	0.058457	0.064076	0.931352	0.068648	1.000000	0.000000	0.004288	0.995712	
857000	-52.601149	1	0.072300	0.005790	0.072300	0.056292	0.072300	0.056292	0.072300	0.056292	0.905999	0.094001	1.000000	0.000000	0.009606	0.990394	
858000	-54.356226	1	0.117737	0.006991	0.117737	0.164555	0.117737	0.164555	0.117737	0.164555	0.859356	0.140644	1.000000	0.000000	0.006143	0.993857	
859000	-53.652098	1	0.074652	0.006010	0.074652	0.038134	0.074652	0.038134	0.074652	0.038134	0.901718	0.098282	1.000000	0.000000	0.023285	0.976715	
860000	-52.119276	1	0.056907	0.006414	0.056907	0.091540	0.056907	0.091540	0.056907	0.091540	0.905931	0.094069	1.000000	0.000000	0.002161	0.997839	
861000	-53.597710	1	0.091809	0.028764	0.091809	0.070712	0.091809	0.070712	0.091809	0.070712	0.695220	0.304780	1.000000	0.000000	0.011346	0.988654	
862000	-54.805687	1	0.038143	0.030503	0.038143	0.072972	0.038143	0.072972	0.038143	0.072972	0.733344	0.266656	1.000000	0.000000	0.001093	0.998907	
863000	-52.203753	1	0.085641	0.003718	0.085641	0.094339	0.085641	0.094339	0.085641	0.094339	0.930701	0.069299	1.000000	0.000000	0.005802	0.994198	
864000	-52.909156	1	0.071249	0.022213	0.071249	0.083997	0.071249	0.083997	0.071249	0.083997	0.751295	0.248705	1.000000	0.000000	0.004415	0.995585	
865000	-52.657789	1	0.127935	0.009589	0.127935	0.066574	0.127935	0.066574	0.127935	0.066574	0.814212	0.185788	1.000000	0.000000	0.028103	0.971897	
866000	-52.263705	1	0.053975	0.006905	0.053975	0.073988	0.053975	0.073988	0.053975	0.073988	0.901486	0.098514	1.000000	0.000000	0.002676	0.997324	
867000	-52.436778	1	0.064458	0.005682	0.064458	0.062479	0.064458	0.062479	0.064458	0.062479	0.911504	0.088496	1.000000	0.000000	0.005813	0.994187	
868000	-52.454563	1	0.103494	0.016782	0.103494	0.082619	0.103494	0.082619	0.103494	0.082619	0.761931	0.238069	1.000000	0.000000	0.011507	0.988493	
869000	-53.042342	1	0.092723	0.018627	0.092723	0.056445	0.092723	0.056445	0.092723	0.056445	0.757137	0.242863	1.000000	0.000000	0.017962	0.982038	
870000	-53.209736	1	0.099129	0.023804	0.099129	0.066229	0.099129	0.066229	0.099129	0.066229	0.715992	0.284008	1.000000	0.000000	0.015501	0.984499	
871000	-53.956609	1	0.139347	0.001274	0.139347	0.103904	0.139347	0.103904	0.139347	0.103904	0.962784	0.037216	1.000000	0.000000	0.015940	0.984060	
872000	-53.129890	1	0.104777	0.019845	0.104777	0.057573	0.104777	0.057573	0.104777	0.057573	0.736951	0.263049	1.000000	0.000000	0.023288	0.976712	
873000	-54.138158	1	0.056899	0.015885	0.056899	0.146470	0.056899	0.146470	0.056899	0.146470	0.810122	0.189878	1.000000	0.000000	0.001199	0.998801	
874000	-52.600083	1	0.086284	0.006971	0.086284	0.054230	0.086284	0.054230	0.086284	0.054230	0.881637	0.118363	1.000000	0.000000	0.016259	0.983741	
875000	-52.608455	1	0.062294	0.015108	0.062294	0.107005	0.062294	0.107005	0.062294	0.107005	0.812264	0.187736	1.000000	0.000000	0.002166	0.997834	
876000	-52.215210	1	0.063494	0.006639	0.063494	0.105983	0.063494	0.105983	0.063494	0.105983	0.899599	0.100401	1.000000	0.000000	0.002303	0.997697	
877000	-53.694874	1	0.078727	0.013790	0.078727	0.147142	0.078727	0.147142	0.078727	0.147142	0.810499	0.189501	1.000000	0.000000	0.002632	0.997368	
878000	-53.446676	1	0.035635	0.001579	0.035635	0.081598	0.035635	0.081598	0.035635	0.081598	0.977104	0.022896	1.000000	0.000000	0.000762	0.999238	
879000	-55.005936	1	0.071658	0.040968	0.071658	0.081420	0.071658	0.081420	0.071658	0.081420	0.661451	0.338549	1.000000	0.000000	0.004723	0.995277	
880000	-52.597056	1	0.124125	0.012698	0.124125	0.070666	0.124125	0.070666	0.124125	0.070666	0.781089	0.218911	1.000000	0.000000	0.023444	0.976556	
881000	-53.275278	1	0.081028	0.012330	0.081028	0.044007	0.081028	0.044007	0.081028	0.044007	0.822792	0.177208	1.000000	0.000000	0.021280	0.978720	
882000	-55.699822	1	0.028207	0.027343	0.028207	0.056790	0.028207	0.056790	0.028207	0.056790	0.758064	0.241936	1.000000	0.000000	0.000752	0.999248	
883000	-53.625046	1	0.117187	0.017045	0.117187	0.042599	0.117187	0.042599	0.117187	0.042599	0.746910	0.253090	1.000000	0.000000	0.055830	0.944170	
884000	-53.863178	1	0.142592	0.019262	0.142592	0.048781	0.142592	0.048781	0.142592	0.048781	0.705439	0.294561	1.000000	0.000000	0.065662	0.934338	
885000	-51.986788	1	0.081795	0.009085	0.081795	0.079359	0.081795	0.079359	0.081795	0.079359	0.857802	0.142198	1.000000	0.000000	0.006904	0.993096	
886000	-52.015407	1	0.069805	0.006825	0.069805	0.077866	0.069805	0.077866	0.069805	0.077866	0.893650	0.106350	1.000000	0.000000	0.004771	0.995229	
887000	-52.895139	1	0.095148	0.022621	0.095148	0.092754	0.095148	0.092754	0.095148	0.092754	0.727007	0.272993	1.000000	0.000000	0.007727	0.992273	
888000	-52.721900	1	0.093952	0.001825	0.093952	0.083286	0.093952	0.083286	0.093952	0.083286	0.961815	0.038185	1.000000	0.000000	0.008963	0.991037	
889000	-53.126463	1	0.030688	0.003894	0.030688	0.083266	0.030688	0.083266	0.030688	0.083266	0.947887	0.052113	1.000000	0.000000	0.000499	0.999501	
890000	-52.627051	1	0.105270	0.017631	0.105270	0.072031	0.105270	0.072031	0.105270	0.072031	0.753333	0.246667	1.000000	0.000000	0.015325	0.984675	
891000	-54.299936	1	0.018530	0.002710	0.018530	0.085825	0.018530	0.085825	0.018530	0.085825	0.965385	0.034615	1.000000	0.000000	0.000129	0.999871	
892000	-52.683647	1	0.063980	0.018750	0.063980	0.081453	0.063980	0.081453	0.063980	0.081453	0.781786	0.218214	1.000000	0.000000	0.003529	0.996471	
893000	-52.114450	1	0.100475	0.006945	0.100475	0.096902	0.100475	0.096902	0.100475	0.096902	0.872524	0.127476	1.000000	0.000000	0.008230	0.991770	
894000	-52.526424	1	0.055407	0.003844	0.055407	0.107892	0.055407	0.107892	0.055407	0.107892	0.940479	0.059521	1.000000	0.000000	0.001592	0.998408	
895000	-54.508983	1	0.137536	0.003530	0.137536	0.154914	0.137536	0.154914	0.137536	0.154914	0.908623	0.091377	1.000000	0.000000	0.009334	0.990666	
896000	-54.775441	1	0.038605	0.013152	0.038605	0.151036	0.038605	0.151036	0.038605	0.151036	0.847300	0.152700	1.000000	0.000000	0.000454	0.999546	
897000	-53.104282	1	0.056289	0.004836	0.056289	0.130573	0.056289	0.130573	0.056289	0.130573	0.926568	0.073432	1.000000	0.000000	0.001313	0.998687	
898000	-54.357421	1	0.080500	0.007833	0.080500	0.028348	0.080500	0.028348	0.080500	0.028348	0.874109	0.125891	1.000000	0.000000	0.052663	0.947337	
899000	-55.251008	1	0.174916	0.004880	0.174916	0.159453	0.174916	0.159453	0.174916	0.159453	0.852374	0.147626	1.000000	0.000000	0.015514	0.984486	
900000	-53.430737	1	0.062783	0.001169	0.062783	0.062544	0.062783	0.062544	0.062783	0.062544	0.979660	0.020340	1.000000	0.000000	0.005416	0.994584	
901000	-52.785643	1	0.135190	0.013682	0.135190	0.101450	0.135190	0.101450	0.135190	0.101450	0.760372	0.239628	1.000000	0.000000	0.015426	0.984574	
902000	-54.921343	1	0.147817	0.004294	0.147817	0.163575	0.147817	0.163575	0.147817	0.163575	0.885736	0.114264	1.000000	0.000000	0.010416	0.989584	
903000	-52.695959	1	0.096971	0.020343	0.096971	0.091636	0.096971	0.091636	0.096971	0.091636	0.740635	0.259365	1.000000	0.000000	0.008255	0.991745	
904000	-53.255953	1	0.039385	0.017674	0.039385	0.079014	0.039385	0.079014	0.039385	0.079014	0.810142	0.189858	1.000000	0.000000	0.001044	0.998956	
905000	-52.963403	1	0.085298	0.023316	0.085298	0.078916	0.085298	0.078916	0.085298	0.078916	0.731605	0.268395	1.000000	0.000000	0.007745	0.992255	
906000	-52.432558	1	0.077490	0.016365	0.077490	0.074919	0.077490	0.074919	0.077490	0.074919	0.788817	0.211183	1.000000	0.000000	0.006669	0.993331	
907000	-53.428044	1	0.115747	0.007997	0.115747	0.143267	0.115747	0.143267	0.115747	0.143267	0.846151	0.153849	1.000000	0.000000	0.006808	0.993192	
908000	-52.239332	1	0.107384	0.009741	0.107384	0.101144	0.107384	0.101144	0.107384	0.101144	0.829948	0.170052	1.000000	0.000000	0.009040	0.990960	
909000	-57.766456	1	0.167636	0.047920	0.167636	0.160046	0.167636	0.160046	0.167636	0.160046	0.576709	0.423291	1.000000	0.000000	0.014083	0.985917	
910000	-52.604689	1	0.119349	0.010369	0.119349	0.062943	0.119349	0.062943	0.119349	0.062943	0.811980	0.188020	1.000000	0.000000	0.026642	0.973358	
911000	-55.506555	1	0.158648	0.040566	0.158648	0.067338	0.158648	0.067338	0.158648	0.067338	0.598449	0.401551	1.000000	0.000000	0.044205	0.955795	
912000	-54.889641	1	0.112724	0.034745	0.112724	0.129266	0.112724	0.129266	0.112724	0.129266	0.650963	0.349037	1.000000	0.000000	0.007221	0.992779	
913000	-52.477661	1	0.077274	0.014562	0.077274	0.066218	0.077274	0.066218	0.077274	0.066218	0.804629	0.195371	1.000000	0.000000	0.008316	0.991684	
914000	-52.528238	1	0.094946	0.003590	0.094946	0.064743	0.094946	0.064743	0.094946	0.064743	0.928872	0.071128	1.000000	0.000000	0.014562	0.985438	
915000	-53.546245	1	0.038224	0.016689	0.038224	0.112920	0.038224	0.112920	0.038224	0.112920	0.818516	0.181484	1.000000	0.000000	0.000588	0.999412	
916000	-53.340737	1	0.036298	0.008331	0.036298	0.059572	0.036298	0.059572	0.036298	0.059572	0.895034	0.104966	1.000000	0.000000	0.001370	0.998630	
917000	-58.852356	1	0.132658	0.068767	0.132658	0.048922	0.132658	0.048922	0.132658	0.048922	0.562179	0.437821	1.000000	0.000000	0.055779	0.944221	
918000	-55.994370	1	0.127984	0.048499	0.127984	0.108771	0.127984	0.108771	0.127984	0.108771	0.598921	0.401079	1.000000	0.000000	0.012263	0.987737	
919000	-52.751842	1	0.077750	0.012112	0.077750	0.124970	0.077750	0.124970	0.077750	0.124970	0.827651	0.172349	1.000000	0.000000	0.003071	0.996929	
920000	-53.523925	1	0.145030	0.023052	0.145030	0.098665	0.145030	0.098665	0.145030	0.098665	0.678422	0.321578	1.000000	0.000000	0.018871	0.981129	
921000	-52.387420	1	0.046235	0.005799	0.046235	0.079463	0.046235	0.079463	0.046235	0.079463	0.918681	0.081319	1.000000	0.000000	0.001578	0.998422	
922000	-52.505914	1	0.116395	0.006803	0.116395	0.065593	0.116395	0.065593	0.116395	0.065593	0.863235	0.136765	1.000000	0.000000	0.023212	0.976788	
923000	-52.405747	1	0.053943	0.009991	0.053943	0.070370	0.053943	0.070370	0.053943	0.070370	0.866984	0.133016	1.000000	0.000000	0.002920	0.997080	
924000	-52.177130	1	0.075524	0.013304	0.075524	0.079798	0.075524	0.079798	0.075524	0.079798	0.817748	0.182252	1.000000	0.000000	0.005589	0.994411	
925000	-55.672977	1	0.129773	0.046687	0.129773	0.073260	0.129773	0.073260	0.129773	0.073260	0.601993	0.398007	1.000000	0.000000	0.024305	0.975695	
926000	-52.700278	1	0.087946	0.005968	0.087946	0.052581	0.087946	0.052581	0.087946	0.052581	0.894703	0.105297	1.000000	0.000000	0.018153	0.981847	
927000	-52.078394	1	0.102277	0.007492	0.102277	0.083730	0.102277	0.083730	0.102277	0.083730	0.863498	0.136502	1.000000	0.000000	0.010927	0.989073	
928000	-52.513033	1	0.102037	0.008221	0.102037	0.118826	0.102037	0.118826	0.102037	0.118826	0.853717	0.146283	1.000000	0.000000	0.006349	0.993651	
929000	-52.835504	1	0.053969	0.008572	0.053969	0.123141	0.053969	0.123141	0.053969	0.123141	0.882244	0.117756	1.000000	0.000000	0.001263	0.998737	
930000	-53.243703	1	0.082036	0.011917	0.082036	0.044028	0.082036	0.044028	0.082036	0.044028	0.826193	0.173807	1.000000	0.000000	0.021937	0.978063	
931000	-53.007414	1	0.054781	0.001370	0.054781	0.081493	0.054781	0.081493	0.054781	0.081493	0.977480	0.022520	1.000000	0.000000	0.002359	0.997641	
932000	-53.413799	1	0.147912	0.006156	0.147912	0.123642	0.147912	0.123642	0.147912	0.123642	0.849368	0.150632	1.000000	0.000000	0.014301	0.985699	
933000	-52.738544	1	0.058894	0.006626	0.058894	0.123429	0.058894	0.123429	0.058894	0.123429	0.902258	0.097742	1.000000	0.000000	0.001567	0.998433	
934000	-53.952894	1	0.072493	0.024814	0.072493	0.052019	0.072493	0.052019	0.072493	0.052019	0.734034	0.265966	1.000000	0.000000	0.011333	0.988667	
935000	-53.616208	1	0.040138	0.001496	0.040138	0.111362	0.040138	0.111362	0.040138	0.111362	0.977651	0.022349	1.000000	0.000000	0.000676	0.999324	
936000	-52.318145	1	0.102377	0.014566	0.102377	0.079715	0.102377	0.079715	0.102377	0.079715	0.782547	0.217453	1.000000	0.000000	0.011931	0.988069	
937000	-52.052400	1	0.073747	0.010761	0.073747	0.079751	0.073747	0.079751	0.073747	0.079751	0.844818	0.155182	1.000000	0.000000	0.005266	0.994734	
938000	-52.006523	1	0.086259	0.010187	0.086259	0.090992	0.086259	0.090992	0.086259	0.090992	0.841602	0.158398	1.000000	0.000000	0.006259	0.993741	
939000	-52.941420	1	0.055811	0.013775	0.055811	0.059591	0.055811	0.059591	0.055811	0.059591	0.829075	0.170925	1.000000	0.000000	0.004355	0.995645	
940000	-53.088759	1	0.031857	0.008283	0.031857	0.102985	0.031857	0.102985	0.031857	0.102985	0.897916	0.102084	1.000000	0.000000	0.000413	0.999587	
941000	-53.431774	1	0.110770	0.027426	0.110770	0.093980	0.110770	0.093980	0.110770	0.093980	0.685204	0.314796	1.000000	0.000000	0.010924	0.989076	
942000	-52.415780	1	0.074377	0.002530	0.074377	0.078969	0.074377	0.078969	0.074377	0.078969	0.954411	0.045589	1.000000	0.000000	0.005474	0.994526	
943000	-53.455710	1	0.103935	0.011176	0.103935	0.145019	0.103935	0.145019	0.103935	0.145019	0.815939	0.184061	1.000000	0.000000	0.005210	0.994790	
944000	-54.429488	1	0.153288	0.001169	0.153288	0.106278	0.153288	0.106278	0.153288	0.106278	0.962067	0.037933	1.000000	0.000000	0.019083	0.980917	
945000	-53.352109	1	0.113389	0.026625	0.113389	0.083926	0.113389	0.083926	0.113389	0.083926	0.687045	0.312955	1.000000	0.000000	0.013939	0.986061	
946000	-56.310126	1	0.070095	0.031915	0.070095	0.163314	0.070095	0.163314	0.070095	0.163314	0.699048	0.300952	1.000000	0.000000	0.001801	0.998199	
947000	-52.554634	1	0.105137	0.016987	0.105137	0.099606	0.105137	0.099606	0.105137	0.099606	0.758703	0.241297	1.000000	0.000000	0.008797	0.991203	
948000	-52.731064	1	0.078594	0.009865	0.078594	0.052541	0.078594	0.052541	0.078594	0.052541	0.851073	0.148927	1.000000	0.000000	0.013675	0.986325	
949000	-54.048629	1	0.054923	0.025986	0.054923	0.117536	0.054923	0.117536	0.054923	0.117536	0.742760	0.257240	1.000000	0.000000	0.001396	0.998604	
950000	-53.570905	1	0.040747	0.001329	0.040747	0.070138	0.040747	0.070138	0.040747	0.070138	0.979995	0.020005	1.000000	0.000000	0.001395	0.998605	
951000	-52.082876	1	0.078741	0.012276	0.078741	0.087342	0.078741	0.087342	0.078741	0.087342	0.825201	0.174799	1.000000	0.000000	0.005329	0.994671	
952000	-53.689486	1	0.158908	0.020198	0.158908	0.108069	0.158908	0.108069	0.158908	0.108069	0.683521	0.316479	1.000000	0.000000	0.020161	0.979839	
953000	-54.112625	1	0.069059	0.026160	0.069059	0.127461	0.069059	0.127461	0.069059	0.127461	0.729330	0.270670	1.000000	0.000000	0.002239	0.997761	
954000	-53.168521	1	0.038011	0.002090	0.038011	0.078561	0.038011	0.078561	0.038011	0.078561	0.969609	0.030391	1.000000	0.000000	0.000959	0.999041	
955000	-52.523880	1	0.093012	0.015227	0.093012	0.065422	0.093012	0.065422	0.093012	0.065422	0.784942	0.215058	1.000000	0.000000	0.013566	0.986434	
956000	-54.463405	1	0.158185	0.031388	0.158185	0.079590	0.158185	0.079590	0.158185	0.079590	0.627662	0.372338	1.000000	0.000000	0.032531	0.967469	
957000	-52.140563	1	0.056988	0.005747	0.056988	0.092431	0.056988	0.092431	0.056988	0.092431	0.914310	0.085690	1.000000	0.000000	0.002137	0.997863	
958000	-55.479268	1	0.059896	0.026726	0.059896	0.037535	0.059896	0.037535	0.059896	0.037535	0.734253	0.265747	1.000000	0.000000	0.013496	0.986504	
959000	-53.439801	1	0.098386	0.001746	0.098386	0.053202	0.098386	0.053202	0.098386	0.053202	0.962279	0.037721	1.000000	0.000000	0.023406	0.976594	
960000	-53.411471	1	0.081117	0.025071	0.081117	0.111037	0.081117	0.111037	0.081117	0.111037	0.724796	0.275204	1.000000	0.000000	0.003981	0.996019	
961000	-52.157403	1	0.062755	0.004164	0.062755	0.085369	0.062755	0.085369	0.062755	0.085369	0.933217	0.066783	1.000000	0.000000	0.003105	0.996895	
962000	-53.204007	1	0.029576	0.010279	0.029576	0.079665	0.029576	0.079665	0.029576	0.079665	0.879430	0.120570	1.000000	0.000000	0.000484	0.999516	
963000	-52.822278	1	0.115078	0.002982	0.115078	0.068436	0.115078	0.068436	0.115078	0.068436	0.931450	0.068550	1.000000	0.000000	0.020854	0.979146	
964000	-52.170881	1	0.073636	0.010629	0.073636	0.070905	0.073636	0.070905	0.073636	0.070905	0.846327	0.153673	1.000000	0.000000	0.006471	0.993529	
965000	-53.353371	1	0.109980	0.008529	0.109980	0.142763	0.109980	0.142763	0.109980	0.142763	0.843425	0.156575	1.000000	0.000000	0.006061	0.993939	
966000	-52.362407	1	0.103783	0.014460	0.103783	0.075469	0.103783	0.075469	0.103783	0.075469	0.782260	0.217740	1.000000	0.000000	0.013598	0.986402	
967000	-53.510436	1	0.058756	0.026132	0.058756	0.092711	0.058756	0.092711	0.058756	0.092711	0.738579	0.261421	1.000000	0.000000	0.002300	0.997700	
968000	-52.007583	1	0.092154	0.009595	0.092154	0.084291	0.092154	0.084291	0.092154	0.084291	0.843953	0.156047	1.000000	0.000000	0.008372	0.991628	
969000	-52.127160	1	0.106264	0.008524	0.106264	0.081913	0.106264	0.081913	0.106264	0.081913	0.846427	0.153573	1.000000	0.000000	0.012448	0.987552	
970000	-53.481521	1	0.098239	0.028681	0.098239	0.080590	0.098239	0.080590	0.098239	0.080590	0.689948	0.310052	1.000000	0.000000	0.010586	0.989414	
971000	-53.610146	1	0.097070	0.012546	0.097070	0.037189	0.097070	0.037189	0.097070	0.037189	0.807096	0.192904	1.000000	0.000000	0.047390	0.952610	
972000	-53.335351	1	0.062306	0.022474	0.062306	0.110237	0.062306	0.110237	0.062306	0.110237	0.757510	0.242490	1.000000	0.000000	0.002081	0.997919	
973000	-54.595022	1	0.090640	0.015487	0.090640	0.027264	0.090640	0.027264	0.090640	0.027264	0.784751	0.215249	1.000000	0.000000	0.076344	0.923656	
974000	-52.502882	1	0.091320	0.002954	0.091320	0.104742	0.091320	0.104742	0.091320	0.104742	0.941551	0.058449	1.000000	0.000000	0.005793	0.994207	
975000	-52.674676	1	0.059326	0.007875	0.059326	0.057868	0.059326	0.057868	0.059326	0.057868	0.886954	0.113046	1.000000	0.000000	0.005421	0.994579	
976000	-52.586366	1	0.126546	0.007720	0.126546	0.106341	0.126546	0.106341	0.126546	0.106341	0.841449	0.158551	1.000000	0.000000	0.012347	0.987653	
977000	-52.960424	1	0.056928	0.009688	0.056928	0.127460	0.056928	0.127460	0.056928	0.127460	0.868206	0.131794	1.000000	0.000000	0.001387	0.998613	
978000	-53.341434	1	0.072696	0.004505	0.072696	0.044201	0.072696	0.044201	0.072696	0.044201	0.924074	0.075926	1.000000	0.000000	0.015953	0.984047	
979000	-56.345110	1	0.203844	0.002339	0.203844	0.151906	0.203844	0.151906	0.203844	0.151906	0.900302	0.099698	1.000000	0.000000	0.022577	0.977423	
980000	-52.513675	1	0.103499	0.008875	0.103499	0.118196	0.103499	0.118196	0.103499	0.118196	0.844012	0.155988	1.000000	0.000000	0.006617	0.993383	
981000	-52.577146	1	0.102856	0.010749	0.102856	0.119267	0.102856	0.119267	0.102856	0.119267	0.821727	0.178273	1.000000	0.000000	0.006440	0.993560	
982000	-52.878300	1	0.065055	0.005579	0.065055	0.052499	0.065055	0.052499	0.065055	0.052499	0.912584	0.087416	1.000000	0.000000	0.008386	0.991614	
983000	-52.163907	1	0.100095	0.005087	0.100095	0.092687	0.100095	0.092687	0.100095	0.092687	0.901090	0.098910	1.000000	0.000000	0.008754	0.991246	
984000	-55.490380	1	0.118859	0.030574	0.118859	0.030158	0.118859	0.030158	0.118859	0.030158	0.663100	0.336900	1.000000	0.000000	0.115867	0.884133	
985000	-52.591587	1	0.102650	0.006272	0.102650	0.056937	0.102650	0.056937	0.102650	0.056937	0.880976	0.119024	1.000000	0.000000	0.022656	0.977344	
986000	-52.872459	1	0.123077	0.019174	0.123077	0.077387	0.123077	0.077387	0.123077	0.077387	0.724646	0.275354	1.000000	0.000000	0.019483	0.980517	
987000	-52.955417	1	0.039470	0.008967	0.039470	0.065568	0.039470	0.065568	0.039470	0.065568	0.886620	0.113380	1.000000	0.000000	0.001442	0.998558	
988000	-55.797324	1	0.082853	0.048164	0.082853	0.095775	0.082853	0.095775	0.082853	0.095775	0.630657	0.369343	1.000000	0.000000	0.005219	0.994781	
989000	-52.987023	1	0.064937	0.012710	0.064937	0.127575	0.064937	0.127575	0.064937	0.127575	0.831859	0.168141	1.000000	0.000000	0.001921	0.998079	
990000	-52.347273	1	0.067526	0.005847	0.067526	0.112745	0.067526	0.112745	0.067526	0.112745	0.907742	0.092258	1.000000	0.000000	0.002471	0.997529	
991000	-52.706837	1	0.041117	0.006188	0.041117	0.070436	0.041117	0.070436	0.041117	0.070436	0.916363	0.083637	1.000000	0.000000	0.001418	0.998582	
992000	-53.203613	1	0.103931	0.008204	0.103931	0.140038	0.103931	0.140038	0.103931	0.140038	0.852506	0.147494	1.000000	0.000000	0.005416	0.994584	
993000	-53.227152	1	0.104612	0.004033	0.104612	0.134749	0.104612	0.134749	0.104612	0.134749	0.916504	0.083496	1.000000	0.000000	0.005752	0.994248	
994000	-56.365260	1	0.122149	0.048374	0.122149	0.126605	0.122149	0.126605	0.122149	0.126605	0.602961	0.397039	1.000000	0.000000	0.008949	0.991051	
995000	-51.993415	1	0.067288	0.007998	0.067288	0.082884	0.067288	0.082884	0.067288	0.082884	0.880619	0.119381	1.000000	0.000000	0.003901	0.996099	
996000	-53.992554	1	0.072017	0.023856	0.072017	0.131837	0.072017	0.131837	0.072017	0.131837	0.740222	0.259778	1.000000	0.000000	0.002387	0.997613	
997000	-52.855332	1	0.135458	0.016297	0.135458	0.092893	0.135458	0.092893	0.135458	0.092893	0.735738	0.264262	1.000000	0.000000	0.017795	0.982205	
998000	-52.865440	1	0.133419	0.016569	0.133419	0.077481	0.133419	0.077481	0.133419	0.077481	0.735378	0.264622	1.000000	0.000000	0.023403	0.976597	
999000	-52.204794	1	0.092835	0.011934	0.092835	0.072040	0.092835	0.072040	0.092835	0.072040	0.817101	0.182899	1.000000	0.000000	0.011268	0.988732	
1000000	-53.851191	1	0.083912	0.026091	0.083912	0.124142	0.083912	0.124142	0.083912	0.124142	0.716448	0.283552	1.000000	0.000000	0.003734	0.996266	
1001000	-53.381146	1	0.152736	0.005272	0.152736	0.066708	0.152736	0.066708	0.152736	0.066708	0.862120	0.137880	1.000000	0.000000	0.041489	0.958511	
1002000	-52.815232	1	0.112493	0.018971	0.112493	0.070452	0.112493	0.070452	0.112493	0.070452	0.736161	0.263839	1.000000	0.000000	0.018717	0.981283	
1003000	-53.147135	1	0.081577	0.015443	0.081577	0.131009	0.081577	0.131009	0.081577	0.131009	0.793115	0.206885	1.000000	0.000000	0.003263	0.996737	
1004000	-55.555512	1	0.171597	0.026148	0.171597	0.036705	0.171597	0.036705	0.171597	0.036705	0.638986	0.361014	1.000000	0.000000	0.165013	0.834987	
1005000	-52.601490	1	0.107334	0.018420	0.107334	0.083580	0.107334	0.083580	0.107334	0.083580	0.745197	0.254803	1.000000	0.000000	0.012315	0.987685	
1006000	-53.528447	1	0.122287	0.002508	0.122287	0.052214	0.122287	0.052214	0.122287	0.052214	0.938422	0.061578	1.000000	0.000000	0.040736	0.959264	
1007000	-54.479473	1	0.047566	0.022469	0.047566	0.050440	0.047566	0.050440	0.047566	0.050440	0.770295	0.229705	1.000000	0.000000	0.003936	0.996064	
1008000	-55.209486	1	0.135969	0.015529	0.135969	0.022168	0.135969	0.022168	0.135969	0.022168	0.742005	0.257995	1.000000	0.000000	0.265612	0.734388	
1009000	-53.428846	1	0.048964	0.002057	0.048964	0.058211	0.048964	0.058211	0.048964	0.058211	0.967970	0.032030	1.000000	0.000000	0.003212	0.996788	
1010000	-53.413281	1	0.096221	0.001319	0.096221	0.059801	0.096221	0.059801	0.096221	0.059801	0.971481	0.028519	1.000000	0.000000	0.017557	0.982443	
