# Supplementary material for: Varying Selection Pressure for a Na+ Sensing Site in Epithelial Na+ Channel Subunits Reflect Divergent Roles in Na+ Homeostasis
Source: Mol Biol Evol. 2024 Aug 5;41(8):msae162. doi: 10.1093/molbev/msae162 (PMC11331422; doi:10.1093/molbev/msae162)
Supplement: msae162_Supplementary_Data [file msae162_supplementary_data.zip › Supplementary file 3/Supplementary file 3/MCMC ancient fossil 0/MCMC_out_ancient_fossil_0.Schedule.txt]

Rate	100.00
Rate Tried	% Accepted	Rates - Dev	Rates - Tried	Rates - Accepted	Sample Ave Acceptance	Total Ave Acceptance
1000	0.234000	2.491053	1000	0.234000	0.234000	0.237887
1000	0.224000	2.491053	1000	0.224000	0.224000	0.236730
1000	0.231000	2.491053	1000	0.231000	0.231000	0.236290
1000	0.255000	2.491053	1000	0.255000	0.255000	0.237626
1000	0.224000	2.491053	1000	0.224000	0.224000	0.236718
1000	0.202000	2.491053	1000	0.202000	0.202000	0.234548
1000	0.220000	2.491053	1000	0.220000	0.220000	0.233692
1000	0.215000	2.491053	1000	0.215000	0.215000	0.232654
1000	0.246000	2.491053	1000	0.246000	0.246000	0.233356
1000	0.214000	2.491053	1000	0.214000	0.214000	0.232388
1000	0.267000	2.491053	1000	0.267000	0.267000	0.234036
1000	0.223000	2.491053	1000	0.223000	0.223000	0.233535
1000	0.251000	2.491053	1000	0.251000	0.251000	0.234294
1000	0.246000	2.491053	1000	0.246000	0.246000	0.234782
1000	0.215000	2.491053	1000	0.215000	0.215000	0.233991
1000	0.229000	2.491053	1000	0.229000	0.229000	0.233799
1000	0.230000	2.491053	1000	0.230000	0.230000	0.233658
1000	0.253000	2.491053	1000	0.253000	0.253000	0.234349
1000	0.202000	2.491053	1000	0.202000	0.202000	0.233233
1000	0.242000	2.491053	1000	0.242000	0.242000	0.233526
1000	0.215000	2.491053	1000	0.215000	0.215000	0.232928
1000	0.212000	2.491053	1000	0.212000	0.212000	0.232274
1000	0.215000	2.491053	1000	0.215000	0.215000	0.231751
1000	0.256000	2.491053	1000	0.256000	0.256000	0.232464
1000	0.239000	2.491053	1000	0.239000	0.239000	0.232650
1000	0.261000	2.491053	1000	0.261000	0.261000	0.233438
1000	0.262000	2.491053	1000	0.262000	0.262000	0.234210
1000	0.210000	2.491053	1000	0.210000	0.210000	0.233573
1000	0.229000	2.491053	1000	0.229000	0.229000	0.233456
1000	0.200000	2.491053	1000	0.200000	0.200000	0.232619
1000	0.223000	2.491053	1000	0.223000	0.223000	0.232385
1000	0.247000	2.491053	1000	0.247000	0.247000	0.232733
1000	0.232000	2.491053	1000	0.232000	0.232000	0.232716
1000	0.228000	2.491053	1000	0.228000	0.228000	0.232608
1000	0.248000	2.491053	1000	0.248000	0.248000	0.232950
1000	0.233000	2.491053	1000	0.233000	0.233000	0.232951
1000	0.233000	2.491053	1000	0.233000	0.233000	0.232952
1000	0.246000	2.491053	1000	0.246000	0.246000	0.233224
1000	0.245000	2.491053	1000	0.245000	0.245000	0.233465
1000	0.249000	2.491053	1000	0.249000	0.249000	0.233775
1000	0.226000	2.491053	1000	0.226000	0.226000	0.233623
1000	0.242000	2.491053	1000	0.242000	0.242000	0.233784
1000	0.247000	2.491053	1000	0.247000	0.247000	0.234033
1000	0.225000	2.491053	1000	0.225000	0.225000	0.233866
1000	0.272000	2.491053	1000	0.272000	0.272000	0.234559
1000	0.239000	2.491053	1000	0.239000	0.239000	0.234639
1000	0.239000	2.491053	1000	0.239000	0.239000	0.234715
1000	0.248000	2.491053	1000	0.248000	0.248000	0.234944
1000	0.230000	2.491053	1000	0.230000	0.230000	0.234860
1000	0.221000	2.491053	1000	0.221000	0.221000	0.234629
1000	0.221000	2.491053	1000	0.221000	0.221000	0.234406
1000	0.229000	2.491053	1000	0.229000	0.229000	0.234319
1000	0.248000	2.491053	1000	0.248000	0.248000	0.234536
1000	0.249000	2.491053	1000	0.249000	0.249000	0.234762
1000	0.244000	2.491053	1000	0.244000	0.244000	0.234904
1000	0.239000	2.491053	1000	0.239000	0.239000	0.234966
1000	0.230000	2.491053	1000	0.230000	0.230000	0.234892
1000	0.241000	2.491053	1000	0.241000	0.241000	0.234982
1000	0.251000	2.491053	1000	0.251000	0.251000	0.235214
1000	0.263000	2.491053	1000	0.263000	0.263000	0.235611
1000	0.250000	2.491053	1000	0.250000	0.250000	0.235814
1000	0.269000	2.491053	1000	0.269000	0.269000	0.236274
1000	0.244000	2.491053	1000	0.244000	0.244000	0.236380
1000	0.222000	2.491053	1000	0.222000	0.222000	0.236186
1000	0.231000	2.491053	1000	0.231000	0.231000	0.236117
1000	0.222000	2.491053	1000	0.222000	0.222000	0.235931
1000	0.231000	2.491053	1000	0.231000	0.231000	0.235867
1000	0.221000	2.491053	1000	0.221000	0.221000	0.235676
1000	0.254000	2.491053	1000	0.254000	0.254000	0.235908
1000	0.252000	2.491053	1000	0.252000	0.252000	0.236110
1000	0.263000	2.491053	1000	0.263000	0.263000	0.236442
1000	0.254000	2.491053	1000	0.254000	0.254000	0.236656
1000	0.228000	2.491053	1000	0.228000	0.228000	0.236551
1000	0.225000	2.491053	1000	0.225000	0.225000	0.236414
1000	0.242000	2.491053	1000	0.242000	0.242000	0.236480
1000	0.246000	2.491053	1000	0.246000	0.246000	0.236590
1000	0.232000	2.491053	1000	0.232000	0.232000	0.236538
1000	0.250000	2.491053	1000	0.250000	0.250000	0.236690
1000	0.260000	2.491053	1000	0.260000	0.260000	0.236952
1000	0.209000	2.491053	1000	0.209000	0.209000	0.236642
1000	0.235000	2.491053	1000	0.235000	0.235000	0.236624
1000	0.282000	2.491053	1000	0.282000	0.282000	0.237117
1000	0.253000	2.491053	1000	0.253000	0.253000	0.237288
1000	0.261000	2.491053	1000	0.261000	0.261000	0.237540
1000	0.226000	2.491053	1000	0.226000	0.226000	0.237419
1000	0.194000	2.491053	1000	0.194000	0.194000	0.236966
1000	0.292000	2.221399	1000	0.292000	0.292000	0.237534
1000	0.285000	2.221399	1000	0.285000	0.285000	0.238018
1000	0.305000	2.221399	1000	0.305000	0.305000	0.238695
1000	0.276000	2.221399	1000	0.276000	0.276000	0.239068
1000	0.272000	2.221399	1000	0.272000	0.272000	0.239394
1000	0.262000	2.221399	1000	0.262000	0.262000	0.239615
1000	0.262000	2.221399	1000	0.262000	0.262000	0.239833
1000	0.291000	2.221399	1000	0.291000	0.291000	0.240325
1000	0.319000	2.221399	1000	0.319000	0.319000	0.241074
1000	0.276000	2.221399	1000	0.276000	0.276000	0.241403
1000	0.262000	2.221399	1000	0.262000	0.262000	0.241596
1000	0.287000	2.221399	1000	0.287000	0.287000	0.242016
1000	0.282000	2.221399	1000	0.282000	0.282000	0.242383
1000	0.296000	2.221399	1000	0.296000	0.296000	0.242871
1000	0.278000	2.221399	1000	0.278000	0.278000	0.243187
1000	0.286000	2.221399	1000	0.286000	0.286000	0.243569
1000	0.288000	2.221399	1000	0.288000	0.288000	0.243962
1000	0.290000	2.221399	1000	0.290000	0.290000	0.244366
1000	0.266000	2.221399	1000	0.266000	0.266000	0.244554
1000	0.289000	2.221399	1000	0.289000	0.289000	0.244938
1000	0.265000	2.221399	1000	0.265000	0.265000	0.245109
1000	0.290000	2.221399	1000	0.290000	0.290000	0.245489
1000	0.231000	2.221399	1000	0.231000	0.231000	0.245368
1000	0.303000	2.221399	1000	0.303000	0.303000	0.245848
1000	0.295000	2.221399	1000	0.295000	0.295000	0.246254
1000	0.266000	2.221399	1000	0.266000	0.266000	0.246416
1000	0.269000	2.221399	1000	0.269000	0.269000	0.246600
1000	0.301000	2.221399	1000	0.301000	0.301000	0.247038
1000	0.278000	2.221399	1000	0.278000	0.278000	0.247286
1000	0.264000	2.221399	1000	0.264000	0.264000	0.247419
1000	0.272000	2.221399	1000	0.272000	0.272000	0.247612
1000	0.290000	2.221399	1000	0.290000	0.290000	0.247943
1000	0.266000	2.221399	1000	0.266000	0.266000	0.248083
1000	0.302000	2.221399	1000	0.302000	0.302000	0.248498
1000	0.286000	2.221399	1000	0.286000	0.286000	0.248784
1000	0.306000	2.221399	1000	0.306000	0.306000	0.249218
1000	0.277000	2.221399	1000	0.277000	0.277000	0.249427
1000	0.275000	2.221399	1000	0.275000	0.275000	0.249618
1000	0.265000	2.221399	1000	0.265000	0.265000	0.249731
1000	0.265000	2.221399	1000	0.265000	0.265000	0.249844
1000	0.270000	2.221399	1000	0.270000	0.270000	0.249991
1000	0.257000	2.221399	1000	0.257000	0.257000	0.250042
1000	0.241000	2.221399	1000	0.241000	0.241000	0.249977
1000	0.302000	2.221399	1000	0.302000	0.302000	0.250348
1000	0.299000	2.221399	1000	0.299000	0.299000	0.250693
1000	0.287000	2.221399	1000	0.287000	0.287000	0.250949
1000	0.301000	2.221399	1000	0.301000	0.301000	0.251299
1000	0.289000	2.221399	1000	0.289000	0.289000	0.251561
1000	0.291000	2.221399	1000	0.291000	0.291000	0.251833
1000	0.269000	2.221399	1000	0.269000	0.269000	0.251950
1000	0.286000	2.221399	1000	0.286000	0.286000	0.252182
1000	0.308000	2.221399	1000	0.308000	0.308000	0.252559
1000	0.294000	2.221399	1000	0.294000	0.294000	0.252837
1000	0.297000	2.221399	1000	0.297000	0.297000	0.253132
1000	0.263000	2.221399	1000	0.263000	0.263000	0.253197
1000	0.278000	2.221399	1000	0.278000	0.278000	0.253360
1000	0.247000	2.221399	1000	0.247000	0.247000	0.253319
1000	0.266000	2.221399	1000	0.266000	0.266000	0.253401
1000	0.272000	2.221399	1000	0.272000	0.272000	0.253521
1000	0.283000	2.221399	1000	0.283000	0.283000	0.253710
1000	0.274000	2.221399	1000	0.274000	0.274000	0.253839
1000	0.300000	2.221399	1000	0.300000	0.300000	0.254131
1000	0.263000	2.221399	1000	0.263000	0.263000	0.254187
1000	0.293000	2.221399	1000	0.293000	0.293000	0.254430
1000	0.300000	2.221399	1000	0.300000	0.300000	0.254713
1000	0.308000	2.221399	1000	0.308000	0.308000	0.255042
1000	0.284000	2.221399	1000	0.284000	0.284000	0.255219
1000	0.283000	2.221399	1000	0.283000	0.283000	0.255389
1000	0.284000	2.221399	1000	0.284000	0.284000	0.255562
1000	0.282000	2.221399	1000	0.282000	0.282000	0.255721
1000	0.288000	2.221399	1000	0.288000	0.288000	0.255915
1000	0.272000	2.221399	1000	0.272000	0.272000	0.256010
1000	0.293000	2.221399	1000	0.293000	0.293000	0.256229
1000	0.279000	2.221399	1000	0.279000	0.279000	0.256363
1000	0.274000	2.221399	1000	0.274000	0.274000	0.256466
1000	0.254000	2.221399	1000	0.254000	0.254000	0.256452
1000	0.271000	2.221399	1000	0.271000	0.271000	0.256536
1000	0.294000	2.221399	1000	0.294000	0.294000	0.256751
1000	0.284000	2.221399	1000	0.284000	0.284000	0.256907
1000	0.305000	2.221399	1000	0.305000	0.305000	0.257180
1000	0.261000	2.221399	1000	0.261000	0.261000	0.257202
1000	0.301000	2.221399	1000	0.301000	0.301000	0.257448
1000	0.265000	2.221399	1000	0.265000	0.265000	0.257490
1000	0.278000	2.221399	1000	0.278000	0.278000	0.257604
1000	0.273000	2.221399	1000	0.273000	0.273000	0.257689
1000	0.319000	2.221399	1000	0.319000	0.319000	0.258026
1000	0.285000	2.221399	1000	0.285000	0.285000	0.258173
1000	0.261000	2.221399	1000	0.261000	0.261000	0.258189
1000	0.272000	2.221399	1000	0.272000	0.272000	0.258263
1000	0.298000	2.221399	1000	0.298000	0.298000	0.258477
1000	0.273000	2.221399	1000	0.273000	0.273000	0.258555
1000	0.268000	2.221399	1000	0.268000	0.268000	0.258605
1000	0.254000	2.221399	1000	0.254000	0.254000	0.258581
1000	0.292000	2.221399	1000	0.292000	0.292000	0.258757
1000	0.249000	2.221399	1000	0.249000	0.249000	0.258705
1000	0.286000	2.221399	1000	0.286000	0.286000	0.258848
1000	0.275000	2.221399	1000	0.275000	0.275000	0.258931
1000	0.279000	2.221399	1000	0.279000	0.279000	0.259035
1000	0.281000	2.221399	1000	0.281000	0.281000	0.259147
1000	0.253000	2.221399	1000	0.253000	0.253000	0.259116
1000	0.285000	2.221399	1000	0.285000	0.285000	0.259247
1000	0.306000	2.221399	1000	0.306000	0.306000	0.259484
1000	0.281000	2.221399	1000	0.281000	0.281000	0.259592
1000	0.281000	2.221399	1000	0.281000	0.281000	0.259699
1000	0.307000	2.221399	1000	0.307000	0.307000	0.259934
1000	0.290000	2.221399	1000	0.290000	0.290000	0.260083
1000	0.288000	2.221399	1000	0.288000	0.288000	0.260220
1000	0.274000	2.221399	1000	0.274000	0.274000	0.260288
1000	0.276000	2.221399	1000	0.276000	0.276000	0.260365
1000	0.269000	2.221399	1000	0.269000	0.269000	0.260407
1000	0.245000	2.221399	1000	0.245000	0.245000	0.260332
1000	0.284000	2.221399	1000	0.284000	0.284000	0.260446
1000	0.287000	2.221399	1000	0.287000	0.287000	0.260573
1000	0.284000	2.221399	1000	0.284000	0.284000	0.260684
1000	0.270000	2.221399	1000	0.270000	0.270000	0.260729
1000	0.266000	2.221399	1000	0.266000	0.266000	0.260753
1000	0.293000	2.221399	1000	0.293000	0.293000	0.260905
1000	0.303000	2.221399	1000	0.303000	0.303000	0.261102
1000	0.293000	2.221399	1000	0.293000	0.293000	0.261250
1000	0.285000	2.221399	1000	0.285000	0.285000	0.261360
1000	0.297000	2.221399	1000	0.297000	0.297000	0.261524
1000	0.290000	2.221399	1000	0.290000	0.290000	0.261655
1000	0.275000	2.221399	1000	0.275000	0.275000	0.261716
1000	0.287000	2.221399	1000	0.287000	0.287000	0.261831
1000	0.271000	2.221399	1000	0.271000	0.271000	0.261872
1000	0.316000	2.221399	1000	0.316000	0.316000	0.262116
1000	0.303000	2.221399	1000	0.303000	0.303000	0.262299
1000	0.301000	2.221399	1000	0.301000	0.301000	0.262472
1000	0.316000	2.221399	1000	0.316000	0.316000	0.262710
1000	0.307000	2.221399	1000	0.307000	0.307000	0.262906
1000	0.275000	2.221399	1000	0.275000	0.275000	0.262959
1000	0.281000	2.221399	1000	0.281000	0.281000	0.263038
1000	0.295000	2.221399	1000	0.295000	0.295000	0.263178
1000	0.290000	2.221399	1000	0.290000	0.290000	0.263295
1000	0.297000	2.221399	1000	0.297000	0.297000	0.263440
1000	0.303000	2.221399	1000	0.303000	0.303000	0.263611
1000	0.320000	2.221399	1000	0.320000	0.320000	0.263853
1000	0.270000	2.221399	1000	0.270000	0.270000	0.263879
1000	0.273000	2.221399	1000	0.273000	0.273000	0.263918
1000	0.304000	2.221399	1000	0.304000	0.304000	0.264088
1000	0.286000	2.221399	1000	0.286000	0.286000	0.264180
1000	0.273000	2.221399	1000	0.273000	0.273000	0.264217
1000	0.280000	2.221399	1000	0.280000	0.280000	0.264283
1000	0.271000	2.221399	1000	0.271000	0.271000	0.264311
1000	0.282000	2.221399	1000	0.282000	0.282000	0.264385
1000	0.286000	2.221399	1000	0.286000	0.286000	0.264474
1000	0.275000	2.221399	1000	0.275000	0.275000	0.264517
1000	0.304000	2.221399	1000	0.304000	0.304000	0.264679
1000	0.269000	2.221399	1000	0.269000	0.269000	0.264697
1000	0.280000	2.221399	1000	0.280000	0.280000	0.264759
1000	0.292000	2.221399	1000	0.292000	0.292000	0.264869
1000	0.253000	2.221399	1000	0.253000	0.253000	0.264822
1000	0.258000	2.221399	1000	0.258000	0.258000	0.264794
1000	0.290000	2.221399	1000	0.290000	0.290000	0.264895
1000	0.281000	2.221399	1000	0.281000	0.281000	0.264959
1000	0.289000	2.221399	1000	0.289000	0.289000	0.265055
1000	0.279000	2.221399	1000	0.279000	0.279000	0.265110
1000	0.274000	2.221399	1000	0.274000	0.274000	0.265145
1000	0.294000	2.221399	1000	0.294000	0.294000	0.265258
1000	0.278000	2.221399	1000	0.278000	0.278000	0.265308
1000	0.294000	2.221399	1000	0.294000	0.294000	0.265419
1000	0.265000	2.221399	1000	0.265000	0.265000	0.265418
1000	0.293000	2.221399	1000	0.293000	0.293000	0.265524
1000	0.326000	2.221399	1000	0.326000	0.326000	0.265757
1000	0.304000	2.221399	1000	0.304000	0.304000	0.265903
1000	0.280000	2.221399	1000	0.280000	0.280000	0.265957
1000	0.293000	2.221399	1000	0.293000	0.293000	0.266060
1000	0.272000	2.221399	1000	0.272000	0.272000	0.266082
1000	0.286000	2.221399	1000	0.286000	0.286000	0.266157
1000	0.278000	2.221399	1000	0.278000	0.278000	0.266202
1000	0.277000	2.221399	1000	0.277000	0.277000	0.266242
1000	0.273000	2.221399	1000	0.273000	0.273000	0.266268
1000	0.288000	2.221399	1000	0.288000	0.288000	0.266348
1000	0.303000	2.221399	1000	0.303000	0.303000	0.266484
1000	0.293000	2.221399	1000	0.293000	0.293000	0.266582
1000	0.273000	2.221399	1000	0.273000	0.273000	0.266606
1000	0.297000	2.221399	1000	0.297000	0.297000	0.266717
1000	0.287000	2.221399	1000	0.287000	0.287000	0.266791
1000	0.288000	2.221399	1000	0.288000	0.288000	0.266868
1000	0.262000	2.221399	1000	0.262000	0.262000	0.266850
1000	0.250000	2.221399	1000	0.250000	0.250000	0.266790
1000	0.275000	2.221399	1000	0.275000	0.275000	0.266819
1000	0.299000	2.221399	1000	0.299000	0.299000	0.266935
1000	0.271000	2.221399	1000	0.271000	0.271000	0.266949
1000	0.320000	2.221399	1000	0.320000	0.320000	0.267138
1000	0.282000	2.221399	1000	0.282000	0.282000	0.267191
1000	0.282000	2.221399	1000	0.282000	0.282000	0.267243
1000	0.286000	2.221399	1000	0.286000	0.286000	0.267309
1000	0.286000	2.221399	1000	0.286000	0.286000	0.267375
1000	0.285000	2.221399	1000	0.285000	0.285000	0.267436
1000	0.296000	2.221399	1000	0.296000	0.296000	0.267536
1000	0.276000	2.221399	1000	0.276000	0.276000	0.267565
1000	0.289000	2.221399	1000	0.289000	0.289000	0.267639
1000	0.300000	2.221399	1000	0.300000	0.300000	0.267751
1000	0.269000	2.221399	1000	0.269000	0.269000	0.267755
1000	0.296000	2.221399	1000	0.296000	0.296000	0.267852
1000	0.297000	2.221399	1000	0.297000	0.297000	0.267951
1000	0.277000	2.221399	1000	0.277000	0.277000	0.267982
1000	0.281000	2.221399	1000	0.281000	0.281000	0.268026
1000	0.279000	2.221399	1000	0.279000	0.279000	0.268063
1000	0.284000	2.221399	1000	0.284000	0.284000	0.268117
1000	0.288000	2.221399	1000	0.288000	0.288000	0.268184
1000	0.280000	2.221399	1000	0.280000	0.280000	0.268223
1000	0.286000	2.221399	1000	0.286000	0.286000	0.268282
1000	0.246000	2.221399	1000	0.246000	0.246000	0.268208
1000	0.296000	2.221399	1000	0.296000	0.296000	0.268300
1000	0.278000	2.221399	1000	0.278000	0.278000	0.268332
1000	0.296000	2.221399	1000	0.296000	0.296000	0.268423
1000	0.295000	2.221399	1000	0.295000	0.295000	0.268511
1000	0.267000	2.221399	1000	0.267000	0.267000	0.268506
1000	0.286000	2.221399	1000	0.286000	0.286000	0.268563
1000	0.263000	2.221399	1000	0.263000	0.263000	0.268545
1000	0.278000	2.221399	1000	0.278000	0.278000	0.268575
1000	0.297000	2.221399	1000	0.297000	0.297000	0.268667
1000	0.274000	2.221399	1000	0.274000	0.274000	0.268684
1000	0.281000	2.221399	1000	0.281000	0.281000	0.268723
1000	0.280000	2.221399	1000	0.280000	0.280000	0.268760
1000	0.297000	2.221399	1000	0.297000	0.297000	0.268849
1000	0.278000	2.221399	1000	0.278000	0.278000	0.268879
1000	0.303000	2.221399	1000	0.303000	0.303000	0.268986
1000	0.277000	2.221399	1000	0.277000	0.277000	0.269012
1000	0.286000	2.221399	1000	0.286000	0.286000	0.269065
1000	0.309000	2.221399	1000	0.309000	0.309000	0.269190
1000	0.297000	2.221399	1000	0.297000	0.297000	0.269277
1000	0.296000	2.221399	1000	0.296000	0.296000	0.269361
1000	0.276000	2.221399	1000	0.276000	0.276000	0.269381
1000	0.286000	2.221399	1000	0.286000	0.286000	0.269433
1000	0.275000	2.221399	1000	0.275000	0.275000	0.269450
1000	0.321000	2.221399	1000	0.321000	0.321000	0.269608
1000	0.256000	2.221399	1000	0.256000	0.256000	0.269567
1000	0.269000	2.221399	1000	0.269000	0.269000	0.269565
1000	0.262000	2.221399	1000	0.262000	0.262000	0.269542
1000	0.282000	2.221399	1000	0.282000	0.282000	0.269580
1000	0.306000	2.221399	1000	0.306000	0.306000	0.269690
1000	0.291000	2.221399	1000	0.291000	0.291000	0.269754
1000	0.264000	2.221399	1000	0.264000	0.264000	0.269737
1000	0.293000	2.221399	1000	0.293000	0.293000	0.269807
1000	0.266000	2.221399	1000	0.266000	0.266000	0.269796
1000	0.270000	2.221399	1000	0.270000	0.270000	0.269796
1000	0.301000	2.221399	1000	0.301000	0.301000	0.269889
1000	0.269000	2.221399	1000	0.269000	0.269000	0.269886
1000	0.288000	2.221399	1000	0.288000	0.288000	0.269940
1000	0.252000	2.221399	1000	0.252000	0.252000	0.269887
1000	0.264000	2.221399	1000	0.264000	0.264000	0.269870
1000	0.282000	2.221399	1000	0.282000	0.282000	0.269905
1000	0.289000	2.221399	1000	0.289000	0.289000	0.269961
1000	0.256000	2.221399	1000	0.256000	0.256000	0.269920
1000	0.271000	2.221399	1000	0.271000	0.271000	0.269924
1000	0.259000	2.221399	1000	0.259000	0.259000	0.269892
1000	0.282000	2.221399	1000	0.282000	0.282000	0.269927
1000	0.304000	2.221399	1000	0.304000	0.304000	0.270025
1000	0.300000	2.221399	1000	0.300000	0.300000	0.270111
1000	0.274000	2.221399	1000	0.274000	0.274000	0.270122
1000	0.276000	2.221399	1000	0.276000	0.276000	0.270139
1000	0.280000	2.221399	1000	0.280000	0.280000	0.270167
1000	0.275000	2.221399	1000	0.275000	0.275000	0.270181
1000	0.284000	2.221399	1000	0.284000	0.284000	0.270220
1000	0.305000	2.221399	1000	0.305000	0.305000	0.270318
1000	0.290000	2.221399	1000	0.290000	0.290000	0.270374
1000	0.259000	2.221399	1000	0.259000	0.259000	0.270342
1000	0.301000	2.221399	1000	0.301000	0.301000	0.270428
1000	0.294000	2.221399	1000	0.294000	0.294000	0.270494
1000	0.295000	2.221399	1000	0.295000	0.295000	0.270562
1000	0.329000	2.221399	1000	0.329000	0.329000	0.270724
1000	0.282000	2.221399	1000	0.282000	0.282000	0.270755
1000	0.269000	2.221399	1000	0.269000	0.269000	0.270751
1000	0.303000	2.221399	1000	0.303000	0.303000	0.270839
1000	0.258000	2.221399	1000	0.258000	0.258000	0.270804
1000	0.277000	2.221399	1000	0.277000	0.277000	0.270821
1000	0.291000	2.221399	1000	0.291000	0.291000	0.270876
1000	0.286000	2.221399	1000	0.286000	0.286000	0.270918
1000	0.276000	2.221399	1000	0.276000	0.276000	0.270931
1000	0.308000	2.221399	1000	0.308000	0.308000	0.271032
1000	0.268000	2.221399	1000	0.268000	0.268000	0.271024
1000	0.265000	2.221399	1000	0.265000	0.265000	0.271007
1000	0.308000	2.221399	1000	0.308000	0.308000	0.271107
1000	0.276000	2.221399	1000	0.276000	0.276000	0.271120
1000	0.252000	2.221399	1000	0.252000	0.252000	0.271069
1000	0.291000	2.221399	1000	0.291000	0.291000	0.271122
1000	0.288000	2.221399	1000	0.288000	0.288000	0.271167
1000	0.286000	2.221399	1000	0.286000	0.286000	0.271206
1000	0.282000	2.221399	1000	0.282000	0.282000	0.271235
1000	0.247000	2.221399	1000	0.247000	0.247000	0.271171
1000	0.277000	2.221399	1000	0.277000	0.277000	0.271186
1000	0.285000	2.221399	1000	0.285000	0.285000	0.271222
1000	0.289000	2.221399	1000	0.289000	0.289000	0.271269
1000	0.259000	2.221399	1000	0.259000	0.259000	0.271237
1000	0.268000	2.221399	1000	0.268000	0.268000	0.271228
1000	0.267000	2.221399	1000	0.267000	0.267000	0.271217
1000	0.284000	2.221399	1000	0.284000	0.284000	0.271251
1000	0.292000	2.221399	1000	0.292000	0.292000	0.271304
1000	0.292000	2.221399	1000	0.292000	0.292000	0.271358
1000	0.274000	2.221399	1000	0.274000	0.274000	0.271364
1000	0.261000	2.221399	1000	0.261000	0.261000	0.271338
1000	0.287000	2.221399	1000	0.287000	0.287000	0.271378
1000	0.282000	2.221399	1000	0.282000	0.282000	0.271405
1000	0.287000	2.221399	1000	0.287000	0.287000	0.271445
1000	0.285000	2.221399	1000	0.285000	0.285000	0.271479
1000	0.277000	2.221399	1000	0.277000	0.277000	0.271493
1000	0.314000	2.221399	1000	0.314000	0.314000	0.271600
1000	0.279000	2.221399	1000	0.279000	0.279000	0.271619
1000	0.277000	2.221399	1000	0.277000	0.277000	0.271632
1000	0.282000	2.221399	1000	0.282000	0.282000	0.271658
1000	0.283000	2.221399	1000	0.283000	0.283000	0.271687
1000	0.267000	2.221399	1000	0.267000	0.267000	0.271675
1000	0.295000	2.221399	1000	0.295000	0.295000	0.271733
1000	0.267000	2.221399	1000	0.267000	0.267000	0.271721
1000	0.247000	2.221399	1000	0.247000	0.247000	0.271660
1000	0.252000	2.221399	1000	0.252000	0.252000	0.271612
1000	0.310000	2.221399	1000	0.310000	0.310000	0.271706
1000	0.269000	2.221399	1000	0.269000	0.269000	0.271700
1000	0.267000	2.221399	1000	0.267000	0.267000	0.271688
1000	0.260000	2.221399	1000	0.260000	0.260000	0.271659
1000	0.305000	2.221399	1000	0.305000	0.305000	0.271741
1000	0.284000	2.221399	1000	0.284000	0.284000	0.271771
1000	0.261000	2.221399	1000	0.261000	0.261000	0.271744
1000	0.270000	2.221399	1000	0.270000	0.270000	0.271740
1000	0.264000	2.221399	1000	0.264000	0.264000	0.271722
1000	0.278000	2.221399	1000	0.278000	0.278000	0.271737
1000	0.286000	2.221399	1000	0.286000	0.286000	0.271771
1000	0.296000	2.221399	1000	0.296000	0.296000	0.271829
1000	0.250000	2.221399	1000	0.250000	0.250000	0.271777
1000	0.269000	2.221399	1000	0.269000	0.269000	0.271770
1000	0.314000	2.221399	1000	0.314000	0.314000	0.271871
1000	0.306000	2.221399	1000	0.306000	0.306000	0.271952
1000	0.292000	2.221399	1000	0.292000	0.292000	0.271999
1000	0.264000	2.221399	1000	0.264000	0.264000	0.271980
1000	0.268000	2.221399	1000	0.268000	0.268000	0.271971
1000	0.275000	2.221399	1000	0.275000	0.275000	0.271978
1000	0.283000	2.221399	1000	0.283000	0.283000	0.272004
1000	0.291000	2.221399	1000	0.291000	0.291000	0.272049
1000	0.292000	2.221399	1000	0.292000	0.292000	0.272095
1000	0.294000	2.221399	1000	0.294000	0.294000	0.272146
1000	0.310000	2.221399	1000	0.310000	0.310000	0.272234
1000	0.271000	2.221399	1000	0.271000	0.271000	0.272231
1000	0.289000	2.221399	1000	0.289000	0.289000	0.272270
1000	0.274000	2.221399	1000	0.274000	0.274000	0.272274
1000	0.285000	2.221399	1000	0.285000	0.285000	0.272304
1000	0.289000	2.221399	1000	0.289000	0.289000	0.272342
1000	0.316000	2.221399	1000	0.316000	0.316000	0.272442
1000	0.318000	2.221399	1000	0.318000	0.318000	0.272546
1000	0.297000	2.221399	1000	0.297000	0.297000	0.272602
1000	0.304000	2.221399	1000	0.304000	0.304000	0.272674
1000	0.266000	2.221399	1000	0.266000	0.266000	0.272658
1000	0.310000	2.221399	1000	0.310000	0.310000	0.272743
1000	0.271000	2.221399	1000	0.271000	0.271000	0.272739
1000	0.285000	2.221399	1000	0.285000	0.285000	0.272767
1000	0.283000	2.221399	1000	0.283000	0.283000	0.272790
1000	0.282000	2.221399	1000	0.282000	0.282000	0.272811
1000	0.291000	2.221399	1000	0.291000	0.291000	0.272851
1000	0.308000	2.221399	1000	0.308000	0.308000	0.272930
1000	0.295000	2.221399	1000	0.295000	0.295000	0.272979
1000	0.289000	2.221399	1000	0.289000	0.289000	0.273015
1000	0.264000	2.221399	1000	0.264000	0.264000	0.272995
1000	0.269000	2.221399	1000	0.269000	0.269000	0.272986
1000	0.266000	2.221399	1000	0.266000	0.266000	0.272971
1000	0.297000	2.221399	1000	0.297000	0.297000	0.273024
1000	0.275000	2.221399	1000	0.275000	0.275000	0.273028
1000	0.273000	2.221399	1000	0.273000	0.273000	0.273028
1000	0.260000	2.221399	1000	0.260000	0.260000	0.272999
1000	0.276000	2.221399	1000	0.276000	0.276000	0.273006
1000	0.293000	2.221399	1000	0.293000	0.293000	0.273050
1000	0.298000	2.221399	1000	0.298000	0.298000	0.273104
1000	0.275000	2.221399	1000	0.275000	0.275000	0.273108
1000	0.292000	2.221399	1000	0.292000	0.292000	0.273149
1000	0.282000	2.221399	1000	0.282000	0.282000	0.273168
1000	0.298000	2.221399	1000	0.298000	0.298000	0.273222
1000	0.312000	2.221399	1000	0.312000	0.312000	0.273305
1000	0.254000	2.221399	1000	0.254000	0.254000	0.273264
1000	0.275000	2.221399	1000	0.275000	0.275000	0.273268
1000	0.272000	2.221399	1000	0.272000	0.272000	0.273265
1000	0.304000	2.221399	1000	0.304000	0.304000	0.273331
1000	0.281000	2.221399	1000	0.281000	0.281000	0.273347
1000	0.332000	2.221399	1000	0.332000	0.332000	0.273472
1000	0.304000	2.221399	1000	0.304000	0.304000	0.273537
1000	0.295000	2.221399	1000	0.295000	0.295000	0.273582
1000	0.282000	2.221399	1000	0.282000	0.282000	0.273600
1000	0.263000	2.221399	1000	0.263000	0.263000	0.273577
1000	0.284000	2.221399	1000	0.284000	0.284000	0.273599
1000	0.306000	2.221399	1000	0.306000	0.306000	0.273667
1000	0.290000	2.221399	1000	0.290000	0.290000	0.273702
1000	0.279000	2.221399	1000	0.279000	0.279000	0.273713
1000	0.284000	2.221399	1000	0.284000	0.284000	0.273734
1000	0.307000	2.221399	1000	0.307000	0.307000	0.273804
1000	0.294000	2.221399	1000	0.294000	0.294000	0.273846
1000	0.246000	2.221399	1000	0.246000	0.246000	0.273788
1000	0.277000	2.221399	1000	0.277000	0.277000	0.273794
1000	0.313000	2.221399	1000	0.313000	0.313000	0.273875
1000	0.288000	2.221399	1000	0.288000	0.288000	0.273905
1000	0.294000	2.221399	1000	0.294000	0.294000	0.273946
1000	0.247000	2.221399	1000	0.247000	0.247000	0.273891
1000	0.278000	2.221399	1000	0.278000	0.278000	0.273899
1000	0.290000	2.221399	1000	0.290000	0.290000	0.273932
1000	0.282000	2.221399	1000	0.282000	0.282000	0.273948
1000	0.255000	2.221399	1000	0.255000	0.255000	0.273910
1000	0.283000	2.221399	1000	0.283000	0.283000	0.273928
1000	0.282000	2.221399	1000	0.282000	0.282000	0.273945
1000	0.273000	2.221399	1000	0.273000	0.273000	0.273943
1000	0.272000	2.221399	1000	0.272000	0.272000	0.273939
1000	0.241000	2.221399	1000	0.241000	0.241000	0.273872
1000	0.284000	2.221399	1000	0.284000	0.284000	0.273893
1000	0.299000	2.221399	1000	0.299000	0.299000	0.273943
1000	0.286000	2.221399	1000	0.286000	0.286000	0.273967
1000	0.280000	2.221399	1000	0.280000	0.280000	0.273979
1000	0.283000	2.221399	1000	0.283000	0.283000	0.273997
1000	0.282000	2.221399	1000	0.282000	0.282000	0.274013
1000	0.258000	2.221399	1000	0.258000	0.258000	0.273982
1000	0.274000	2.221399	1000	0.274000	0.274000	0.273982
1000	0.255000	2.221399	1000	0.255000	0.255000	0.273944
1000	0.289000	2.221399	1000	0.289000	0.289000	0.273974
1000	0.252000	2.221399	1000	0.252000	0.252000	0.273930
1000	0.276000	2.221399	1000	0.276000	0.276000	0.273935
1000	0.236000	2.221399	1000	0.236000	0.236000	0.273860
1000	0.263000	2.221399	1000	0.263000	0.263000	0.273839
1000	0.309000	2.221399	1000	0.309000	0.309000	0.273907
1000	0.277000	2.221399	1000	0.277000	0.277000	0.273914
1000	0.312000	2.221399	1000	0.312000	0.312000	0.273988
1000	0.257000	2.221399	1000	0.257000	0.257000	0.273955
1000	0.300000	2.221399	1000	0.300000	0.300000	0.274005
1000	0.314000	2.221399	1000	0.314000	0.314000	0.274083
1000	0.259000	2.221399	1000	0.259000	0.259000	0.274054
1000	0.288000	2.221399	1000	0.288000	0.288000	0.274081
1000	0.280000	2.221399	1000	0.280000	0.280000	0.274092
1000	0.289000	2.221399	1000	0.289000	0.289000	0.274121
1000	0.286000	2.221399	1000	0.286000	0.286000	0.274143
1000	0.302000	2.221399	1000	0.302000	0.302000	0.274197
1000	0.250000	2.221399	1000	0.250000	0.250000	0.274151
1000	0.287000	2.221399	1000	0.287000	0.287000	0.274175
1000	0.281000	2.221399	1000	0.281000	0.281000	0.274188
1000	0.279000	2.221399	1000	0.279000	0.279000	0.274197
1000	0.259000	2.221399	1000	0.259000	0.259000	0.274168
1000	0.281000	2.221399	1000	0.281000	0.281000	0.274181
1000	0.246000	2.221399	1000	0.246000	0.246000	0.274128
1000	0.276000	2.221399	1000	0.276000	0.276000	0.274132
1000	0.272000	2.221399	1000	0.272000	0.272000	0.274128
1000	0.283000	2.221399	1000	0.283000	0.283000	0.274144
1000	0.259000	2.221399	1000	0.259000	0.259000	0.274116
1000	0.289000	2.221399	1000	0.289000	0.289000	0.274144
1000	0.276000	2.221399	1000	0.276000	0.276000	0.274147
1000	0.311000	2.221399	1000	0.311000	0.311000	0.274216
1000	0.274000	2.221399	1000	0.274000	0.274000	0.274216
1000	0.267000	2.221399	1000	0.267000	0.267000	0.274202
1000	0.307000	2.221399	1000	0.307000	0.307000	0.274263
1000	0.297000	2.221399	1000	0.297000	0.297000	0.274305
1000	0.250000	2.221399	1000	0.250000	0.250000	0.274260
1000	0.297000	2.221399	1000	0.297000	0.297000	0.274302
1000	0.327000	2.221399	1000	0.327000	0.327000	0.274399
1000	0.282000	2.221399	1000	0.282000	0.282000	0.274413
1000	0.279000	2.221399	1000	0.279000	0.279000	0.274422
1000	0.267000	2.221399	1000	0.267000	0.267000	0.274408
1000	0.280000	2.221399	1000	0.280000	0.280000	0.274418
1000	0.263000	2.221399	1000	0.263000	0.263000	0.274397
1000	0.259000	2.221399	1000	0.259000	0.259000	0.274369
1000	0.286000	2.221399	1000	0.286000	0.286000	0.274390
1000	0.298000	2.221399	1000	0.298000	0.298000	0.274433
1000	0.267000	2.221399	1000	0.267000	0.267000	0.274420
1000	0.282000	2.221399	1000	0.282000	0.282000	0.274434
1000	0.266000	2.221399	1000	0.266000	0.266000	0.274418
1000	0.286000	2.221399	1000	0.286000	0.286000	0.274439
1000	0.318000	2.221399	1000	0.318000	0.318000	0.274517
1000	0.303000	2.221399	1000	0.303000	0.303000	0.274569
1000	0.288000	2.221399	1000	0.288000	0.288000	0.274593
1000	0.280000	2.221399	1000	0.280000	0.280000	0.274602
1000	0.301000	2.221399	1000	0.301000	0.301000	0.274650
1000	0.294000	2.221399	1000	0.294000	0.294000	0.274684
1000	0.299000	2.221399	1000	0.299000	0.299000	0.274727
1000	0.268000	2.221399	1000	0.268000	0.268000	0.274715
1000	0.294000	2.221399	1000	0.294000	0.294000	0.274750
1000	0.276000	2.221399	1000	0.276000	0.276000	0.274752
1000	0.288000	2.221399	1000	0.288000	0.288000	0.274775
1000	0.285000	2.221399	1000	0.285000	0.285000	0.274793
1000	0.268000	2.221399	1000	0.268000	0.268000	0.274781
1000	0.260000	2.221399	1000	0.260000	0.260000	0.274755
1000	0.281000	2.221399	1000	0.281000	0.281000	0.274766
1000	0.250000	2.221399	1000	0.250000	0.250000	0.274723
1000	0.285000	2.221399	1000	0.285000	0.285000	0.274741
1000	0.276000	2.221399	1000	0.276000	0.276000	0.274743
1000	0.295000	2.221399	1000	0.295000	0.295000	0.274778
1000	0.299000	2.221399	1000	0.299000	0.299000	0.274820
1000	0.312000	2.221399	1000	0.312000	0.312000	0.274885
1000	0.273000	2.221399	1000	0.273000	0.273000	0.274882
1000	0.266000	2.221399	1000	0.266000	0.266000	0.274866
1000	0.292000	2.221399	1000	0.292000	0.292000	0.274896
1000	0.262000	2.221399	1000	0.262000	0.262000	0.274874
1000	0.279000	2.221399	1000	0.279000	0.279000	0.274881
1000	0.277000	2.221399	1000	0.277000	0.277000	0.274884
1000	0.258000	2.221399	1000	0.258000	0.258000	0.274855
1000	0.293000	2.221399	1000	0.293000	0.293000	0.274887
1000	0.272000	2.221399	1000	0.272000	0.272000	0.274882
1000	0.301000	2.221399	1000	0.301000	0.301000	0.274926
1000	0.261000	2.221399	1000	0.261000	0.261000	0.274902
1000	0.267000	2.221399	1000	0.267000	0.267000	0.274889
1000	0.267000	2.221399	1000	0.267000	0.267000	0.274876
1000	0.289000	2.221399	1000	0.289000	0.289000	0.274900
1000	0.280000	2.221399	1000	0.280000	0.280000	0.274908
1000	0.293000	2.221399	1000	0.293000	0.293000	0.274939
1000	0.274000	2.221399	1000	0.274000	0.274000	0.274937
1000	0.264000	2.221399	1000	0.264000	0.264000	0.274919
1000	0.261000	2.221399	1000	0.261000	0.261000	0.274895
1000	0.270000	2.221399	1000	0.270000	0.270000	0.274887
1000	0.259000	2.221399	1000	0.259000	0.259000	0.274861
1000	0.298000	2.221399	1000	0.298000	0.298000	0.274899
1000	0.278000	2.221399	1000	0.278000	0.278000	0.274904
1000	0.280000	2.221399	1000	0.280000	0.280000	0.274913
1000	0.269000	2.221399	1000	0.269000	0.269000	0.274903
1000	0.284000	2.221399	1000	0.284000	0.284000	0.274918
1000	0.294000	2.221399	1000	0.294000	0.294000	0.274950
1000	0.293000	2.221399	1000	0.293000	0.293000	0.274980
1000	0.280000	2.221399	1000	0.280000	0.280000	0.274988
1000	0.310000	2.221399	1000	0.310000	0.310000	0.275046
1000	0.267000	2.221399	1000	0.267000	0.267000	0.275032
1000	0.260000	2.221399	1000	0.260000	0.260000	0.275008
1000	0.277000	2.221399	1000	0.277000	0.277000	0.275011
1000	0.280000	2.221399	1000	0.280000	0.280000	0.275019
1000	0.301000	2.221399	1000	0.301000	0.301000	0.275062
1000	0.299000	2.221399	1000	0.299000	0.299000	0.275101
1000	0.257000	2.221399	1000	0.257000	0.257000	0.275071
1000	0.320000	2.221399	1000	0.320000	0.320000	0.275145
1000	0.262000	2.221399	1000	0.262000	0.262000	0.275123
1000	0.278000	2.221399	1000	0.278000	0.278000	0.275128
1000	0.291000	2.221399	1000	0.291000	0.291000	0.275154
1000	0.278000	2.221399	1000	0.278000	0.278000	0.275158
1000	0.278000	2.221399	1000	0.278000	0.278000	0.275163
1000	0.292000	2.221399	1000	0.292000	0.292000	0.275190
1000	0.280000	2.221399	1000	0.280000	0.280000	0.275198
1000	0.266000	2.221399	1000	0.266000	0.266000	0.275183
1000	0.281000	2.221399	1000	0.281000	0.281000	0.275192
1000	0.305000	2.221399	1000	0.305000	0.305000	0.275240
1000	0.269000	2.221399	1000	0.269000	0.269000	0.275230
1000	0.244000	2.221399	1000	0.244000	0.244000	0.275180
1000	0.255000	2.221399	1000	0.255000	0.255000	0.275148
1000	0.267000	2.221399	1000	0.267000	0.267000	0.275135
1000	0.261000	2.221399	1000	0.261000	0.261000	0.275112
1000	0.281000	2.221399	1000	0.281000	0.281000	0.275122
1000	0.307000	2.221399	1000	0.307000	0.307000	0.275172
1000	0.287000	2.221399	1000	0.287000	0.287000	0.275191
1000	0.253000	2.221399	1000	0.253000	0.253000	0.275156
1000	0.259000	2.221399	1000	0.259000	0.259000	0.275130
1000	0.280000	2.221399	1000	0.280000	0.280000	0.275138
1000	0.239000	2.221399	1000	0.239000	0.239000	0.275081
1000	0.292000	2.221399	1000	0.292000	0.292000	0.275108
1000	0.283000	2.221399	1000	0.283000	0.283000	0.275120
1000	0.262000	2.221399	1000	0.262000	0.262000	0.275100
1000	0.277000	2.221399	1000	0.277000	0.277000	0.275103
1000	0.303000	2.221399	1000	0.303000	0.303000	0.275146
1000	0.287000	2.221399	1000	0.287000	0.287000	0.275165
1000	0.277000	2.221399	1000	0.277000	0.277000	0.275168
1000	0.300000	2.221399	1000	0.300000	0.300000	0.275206
1000	0.276000	2.221399	1000	0.276000	0.276000	0.275207
1000	0.273000	2.221399	1000	0.273000	0.273000	0.275204
1000	0.288000	2.221399	1000	0.288000	0.288000	0.275224
1000	0.285000	2.221399	1000	0.285000	0.285000	0.275239
1000	0.269000	2.221399	1000	0.269000	0.269000	0.275229
1000	0.262000	2.221399	1000	0.262000	0.262000	0.275209
1000	0.272000	2.221399	1000	0.272000	0.272000	0.275204
1000	0.302000	2.221399	1000	0.302000	0.302000	0.275245
1000	0.276000	2.221399	1000	0.276000	0.276000	0.275246
1000	0.288000	2.221399	1000	0.288000	0.288000	0.275266
1000	0.284000	2.221399	1000	0.284000	0.284000	0.275279
1000	0.258000	2.221399	1000	0.258000	0.258000	0.275253
1000	0.280000	2.221399	1000	0.280000	0.280000	0.275260
1000	0.294000	2.221399	1000	0.294000	0.294000	0.275288
1000	0.304000	2.221399	1000	0.304000	0.304000	0.275332
1000	0.296000	2.221399	1000	0.296000	0.296000	0.275363
1000	0.250000	2.221399	1000	0.250000	0.250000	0.275325
1000	0.312000	2.221399	1000	0.312000	0.312000	0.275380
1000	0.276000	2.221399	1000	0.276000	0.276000	0.275381
1000	0.296000	2.221399	1000	0.296000	0.296000	0.275412
1000	0.275000	2.221399	1000	0.275000	0.275000	0.275412
1000	0.292000	2.221399	1000	0.292000	0.292000	0.275437
1000	0.310000	2.221399	1000	0.310000	0.310000	0.275488
1000	0.288000	2.221399	1000	0.288000	0.288000	0.275507
1000	0.279000	2.221399	1000	0.279000	0.279000	0.275512
1000	0.295000	2.221399	1000	0.295000	0.295000	0.275541
1000	0.265000	2.221399	1000	0.265000	0.265000	0.275526
1000	0.284000	2.221399	1000	0.284000	0.284000	0.275538
1000	0.285000	2.221399	1000	0.285000	0.285000	0.275552
1000	0.267000	2.221399	1000	0.267000	0.267000	0.275540
1000	0.302000	2.221399	1000	0.302000	0.302000	0.275579
1000	0.276000	2.221399	1000	0.276000	0.276000	0.275579
1000	0.278000	2.221399	1000	0.278000	0.278000	0.275583
1000	0.259000	2.221399	1000	0.259000	0.259000	0.275559
1000	0.276000	2.221399	1000	0.276000	0.276000	0.275559
1000	0.295000	2.221399	1000	0.295000	0.295000	0.275588
1000	0.298000	2.221399	1000	0.298000	0.298000	0.275621
1000	0.298000	2.221399	1000	0.298000	0.298000	0.275654
1000	0.273000	2.221399	1000	0.273000	0.273000	0.275650
1000	0.266000	2.221399	1000	0.266000	0.266000	0.275636
1000	0.280000	2.221399	1000	0.280000	0.280000	0.275642
1000	0.295000	2.221399	1000	0.295000	0.295000	0.275670
1000	0.285000	2.221399	1000	0.285000	0.285000	0.275684
1000	0.275000	2.221399	1000	0.275000	0.275000	0.275683
1000	0.270000	2.221399	1000	0.270000	0.270000	0.275674
1000	0.264000	2.221399	1000	0.264000	0.264000	0.275658
1000	0.270000	2.221399	1000	0.270000	0.270000	0.275649
1000	0.260000	2.221399	1000	0.260000	0.260000	0.275627
1000	0.307000	2.221399	1000	0.307000	0.307000	0.275672
1000	0.294000	2.221399	1000	0.294000	0.294000	0.275698
1000	0.288000	2.221399	1000	0.288000	0.288000	0.275716
1000	0.278000	2.221399	1000	0.278000	0.278000	0.275719
1000	0.281000	2.221399	1000	0.281000	0.281000	0.275727
1000	0.277000	2.221399	1000	0.277000	0.277000	0.275729
1000	0.283000	2.221399	1000	0.283000	0.283000	0.275739
1000	0.298000	2.221399	1000	0.298000	0.298000	0.275771
1000	0.288000	2.221399	1000	0.288000	0.288000	0.275788
1000	0.269000	2.221399	1000	0.269000	0.269000	0.275779
1000	0.297000	2.221399	1000	0.297000	0.297000	0.275809
1000	0.266000	2.221399	1000	0.266000	0.266000	0.275795
1000	0.271000	2.221399	1000	0.271000	0.271000	0.275788
1000	0.295000	2.221399	1000	0.295000	0.295000	0.275815
1000	0.298000	2.221399	1000	0.298000	0.298000	0.275847
1000	0.287000	2.221399	1000	0.287000	0.287000	0.275863
1000	0.261000	2.221399	1000	0.261000	0.261000	0.275842
1000	0.276000	2.221399	1000	0.276000	0.276000	0.275842
1000	0.308000	2.221399	1000	0.308000	0.308000	0.275887
1000	0.272000	2.221399	1000	0.272000	0.272000	0.275882
1000	0.299000	2.221399	1000	0.299000	0.299000	0.275914
1000	0.309000	2.221399	1000	0.309000	0.309000	0.275960
1000	0.256000	2.221399	1000	0.256000	0.256000	0.275932
1000	0.300000	2.221399	1000	0.300000	0.300000	0.275966
1000	0.285000	2.221399	1000	0.285000	0.285000	0.275979
1000	0.313000	2.221399	1000	0.313000	0.313000	0.276030
1000	0.280000	2.221399	1000	0.280000	0.280000	0.276036
1000	0.261000	2.221399	1000	0.261000	0.261000	0.276015
1000	0.300000	2.221399	1000	0.300000	0.300000	0.276048
1000	0.286000	2.221399	1000	0.286000	0.286000	0.276062
1000	0.291000	2.221399	1000	0.291000	0.291000	0.276083
1000	0.304000	2.221399	1000	0.304000	0.304000	0.276121
1000	0.258000	2.221399	1000	0.258000	0.258000	0.276096
1000	0.272000	2.221399	1000	0.272000	0.272000	0.276091
1000	0.298000	2.221399	1000	0.298000	0.298000	0.276121
1000	0.287000	2.221399	1000	0.287000	0.287000	0.276136
1000	0.280000	2.221399	1000	0.280000	0.280000	0.276141
1000	0.252000	2.221399	1000	0.252000	0.252000	0.276108
1000	0.252000	2.221399	1000	0.252000	0.252000	0.276075
1000	0.288000	2.221399	1000	0.288000	0.288000	0.276091
1000	0.279000	2.221399	1000	0.279000	0.279000	0.276095
1000	0.262000	2.221399	1000	0.262000	0.262000	0.276076
1000	0.289000	2.221399	1000	0.289000	0.289000	0.276094
1000	0.269000	2.221399	1000	0.269000	0.269000	0.276084
1000	0.298000	2.221399	1000	0.298000	0.298000	0.276114
1000	0.256000	2.221399	1000	0.256000	0.256000	0.276086
1000	0.271000	2.221399	1000	0.271000	0.271000	0.276079
1000	0.327000	2.221399	1000	0.327000	0.327000	0.276148
1000	0.281000	2.221399	1000	0.281000	0.281000	0.276155
1000	0.272000	2.221399	1000	0.272000	0.272000	0.276149
1000	0.260000	2.221399	1000	0.260000	0.260000	0.276127
1000	0.265000	2.221399	1000	0.265000	0.265000	0.276113
1000	0.250000	2.221399	1000	0.250000	0.250000	0.276077
1000	0.290000	2.221399	1000	0.290000	0.290000	0.276096
1000	0.275000	2.221399	1000	0.275000	0.275000	0.276095
1000	0.263000	2.221399	1000	0.263000	0.263000	0.276077
1000	0.260000	2.221399	1000	0.260000	0.260000	0.276056
1000	0.277000	2.221399	1000	0.277000	0.277000	0.276057
1000	0.276000	2.221399	1000	0.276000	0.276000	0.276057
1000	0.281000	2.221399	1000	0.281000	0.281000	0.276063
1000	0.272000	2.221399	1000	0.272000	0.272000	0.276058
1000	0.261000	2.221399	1000	0.261000	0.261000	0.276038
1000	0.269000	2.221399	1000	0.269000	0.269000	0.276029
1000	0.271000	2.221399	1000	0.271000	0.271000	0.276022
1000	0.294000	2.221399	1000	0.294000	0.294000	0.276046
1000	0.318000	2.221399	1000	0.318000	0.318000	0.276101
1000	0.294000	2.221399	1000	0.294000	0.294000	0.276125
1000	0.281000	2.221399	1000	0.281000	0.281000	0.276131
1000	0.255000	2.221399	1000	0.255000	0.255000	0.276103
1000	0.251000	2.221399	1000	0.251000	0.251000	0.276071
1000	0.272000	2.221399	1000	0.272000	0.272000	0.276065
1000	0.313000	2.221399	1000	0.313000	0.313000	0.276114
1000	0.298000	2.221399	1000	0.298000	0.298000	0.276142
1000	0.296000	2.221399	1000	0.296000	0.296000	0.276168
1000	0.332000	2.221399	1000	0.332000	0.332000	0.276241
1000	0.292000	2.221399	1000	0.292000	0.292000	0.276261
1000	0.266000	2.221399	1000	0.266000	0.266000	0.276248
1000	0.276000	2.221399	1000	0.276000	0.276000	0.276248
1000	0.241000	2.221399	1000	0.241000	0.241000	0.276202
1000	0.297000	2.221399	1000	0.297000	0.297000	0.276229
1000	0.283000	2.221399	1000	0.283000	0.283000	0.276238
1000	0.283000	2.221399	1000	0.283000	0.283000	0.276246
1000	0.297000	2.221399	1000	0.297000	0.297000	0.276273
1000	0.240000	2.221399	1000	0.240000	0.240000	0.276226
1000	0.259000	2.221399	1000	0.259000	0.259000	0.276204
1000	0.259000	2.221399	1000	0.259000	0.259000	0.276182
1000	0.258000	2.221399	1000	0.258000	0.258000	0.276159
1000	0.296000	2.221399	1000	0.296000	0.296000	0.276184
1000	0.291000	2.221399	1000	0.291000	0.291000	0.276203
1000	0.277000	2.221399	1000	0.277000	0.277000	0.276204
1000	0.278000	2.221399	1000	0.278000	0.278000	0.276207
1000	0.262000	2.221399	1000	0.262000	0.262000	0.276188
1000	0.258000	2.221399	1000	0.258000	0.258000	0.276165
1000	0.295000	2.221399	1000	0.295000	0.295000	0.276189
1000	0.298000	2.221399	1000	0.298000	0.298000	0.276217
1000	0.269000	2.221399	1000	0.269000	0.269000	0.276208
1000	0.293000	2.221399	1000	0.293000	0.293000	0.276229
1000	0.307000	2.221399	1000	0.307000	0.307000	0.276268
1000	0.278000	2.221399	1000	0.278000	0.278000	0.276270
1000	0.264000	2.221399	1000	0.264000	0.264000	0.276255
1000	0.308000	2.221399	1000	0.308000	0.308000	0.276295
1000	0.256000	2.221399	1000	0.256000	0.256000	0.276269
1000	0.299000	2.221399	1000	0.299000	0.299000	0.276298
1000	0.252000	2.221399	1000	0.252000	0.252000	0.276267
1000	0.300000	2.221399	1000	0.300000	0.300000	0.276297
1000	0.310000	2.221399	1000	0.310000	0.310000	0.276339
1000	0.243000	2.221399	1000	0.243000	0.243000	0.276298
1000	0.292000	2.221399	1000	0.292000	0.292000	0.276317
1000	0.275000	2.221399	1000	0.275000	0.275000	0.276316
1000	0.292000	2.221399	1000	0.292000	0.292000	0.276335
1000	0.314000	2.221399	1000	0.314000	0.314000	0.276382
1000	0.277000	2.221399	1000	0.277000	0.277000	0.276383
1000	0.297000	2.221399	1000	0.297000	0.297000	0.276408
1000	0.260000	2.221399	1000	0.260000	0.260000	0.276388
1000	0.278000	2.221399	1000	0.278000	0.278000	0.276390
1000	0.316000	2.221399	1000	0.316000	0.316000	0.276439
1000	0.279000	2.221399	1000	0.279000	0.279000	0.276442
1000	0.279000	2.221399	1000	0.279000	0.279000	0.276445
1000	0.274000	2.221399	1000	0.274000	0.274000	0.276442
1000	0.278000	2.221399	1000	0.278000	0.278000	0.276444
1000	0.296000	2.221399	1000	0.296000	0.296000	0.276468
1000	0.289000	2.221399	1000	0.289000	0.289000	0.276484
1000	0.282000	2.221399	1000	0.282000	0.282000	0.276490
1000	0.268000	2.221399	1000	0.268000	0.268000	0.276480
1000	0.275000	2.221399	1000	0.275000	0.275000	0.276478
1000	0.267000	2.221399	1000	0.267000	0.267000	0.276467
1000	0.268000	2.221399	1000	0.268000	0.268000	0.276456
1000	0.274000	2.221399	1000	0.274000	0.274000	0.276453
1000	0.265000	2.221399	1000	0.265000	0.265000	0.276439
1000	0.263000	2.221399	1000	0.263000	0.263000	0.276423
1000	0.271000	2.221399	1000	0.271000	0.271000	0.276416
1000	0.269000	2.221399	1000	0.269000	0.269000	0.276407
1000	0.299000	2.221399	1000	0.299000	0.299000	0.276435
1000	0.251000	2.221399	1000	0.251000	0.251000	0.276404
1000	0.278000	2.221399	1000	0.278000	0.278000	0.276406
1000	0.286000	2.221399	1000	0.286000	0.286000	0.276418
1000	0.271000	2.221399	1000	0.271000	0.271000	0.276411
1000	0.285000	2.221399	1000	0.285000	0.285000	0.276421
1000	0.284000	2.221399	1000	0.284000	0.284000	0.276430
1000	0.283000	2.221399	1000	0.283000	0.283000	0.276438
1000	0.289000	2.221399	1000	0.289000	0.289000	0.276453
1000	0.268000	2.221399	1000	0.268000	0.268000	0.276443
1000	0.295000	2.221399	1000	0.295000	0.295000	0.276466
1000	0.299000	2.221399	1000	0.299000	0.299000	0.276492
1000	0.290000	2.221399	1000	0.290000	0.290000	0.276509
1000	0.303000	2.221399	1000	0.303000	0.303000	0.276540
1000	0.277000	2.221399	1000	0.277000	0.277000	0.276541
1000	0.297000	2.221399	1000	0.297000	0.297000	0.276565
1000	0.267000	2.221399	1000	0.267000	0.267000	0.276554
1000	0.294000	2.221399	1000	0.294000	0.294000	0.276574
1000	0.287000	2.221399	1000	0.287000	0.287000	0.276587
1000	0.270000	2.221399	1000	0.270000	0.270000	0.276579
1000	0.279000	2.221399	1000	0.279000	0.279000	0.276582
1000	0.275000	2.221399	1000	0.275000	0.275000	0.276580
1000	0.295000	2.221399	1000	0.295000	0.295000	0.276602
1000	0.312000	2.221399	1000	0.312000	0.312000	0.276644
1000	0.278000	2.221399	1000	0.278000	0.278000	0.276645
1000	0.255000	2.221399	1000	0.255000	0.255000	0.276620
1000	0.275000	2.221399	1000	0.275000	0.275000	0.276618
1000	0.256000	2.221399	1000	0.256000	0.256000	0.276594
1000	0.265000	2.221399	1000	0.265000	0.265000	0.276580
1000	0.262000	2.221399	1000	0.262000	0.262000	0.276563
1000	0.290000	2.221399	1000	0.290000	0.290000	0.276579
1000	0.239000	2.221399	1000	0.239000	0.239000	0.276535
1000	0.292000	2.221399	1000	0.292000	0.292000	0.276553
1000	0.259000	2.221399	1000	0.259000	0.259000	0.276532
1000	0.285000	2.221399	1000	0.285000	0.285000	0.276542
1000	0.284000	2.221399	1000	0.284000	0.284000	0.276551
1000	0.284000	2.221399	1000	0.284000	0.284000	0.276559
1000	0.273000	2.221399	1000	0.273000	0.273000	0.276555
1000	0.310000	2.221399	1000	0.310000	0.310000	0.276594
1000	0.280000	2.221399	1000	0.280000	0.280000	0.276598
1000	0.291000	2.221399	1000	0.291000	0.291000	0.276615
1000	0.297000	2.221399	1000	0.297000	0.297000	0.276638
1000	0.286000	2.221399	1000	0.286000	0.286000	0.276649
1000	0.264000	2.221399	1000	0.264000	0.264000	0.276634
1000	0.278000	2.221399	1000	0.278000	0.278000	0.276636
1000	0.297000	2.221399	1000	0.297000	0.297000	0.276659
1000	0.269000	2.221399	1000	0.269000	0.269000	0.276651
1000	0.268000	2.221399	1000	0.268000	0.268000	0.276641
1000	0.262000	2.221399	1000	0.262000	0.262000	0.276624
1000	0.306000	2.221399	1000	0.306000	0.306000	0.276658
1000	0.284000	2.221399	1000	0.284000	0.284000	0.276666
1000	0.250000	2.221399	1000	0.250000	0.250000	0.276636
1000	0.295000	2.221399	1000	0.295000	0.295000	0.276656
1000	0.275000	2.221399	1000	0.275000	0.275000	0.276655
1000	0.276000	2.221399	1000	0.276000	0.276000	0.276654
1000	0.270000	2.221399	1000	0.270000	0.270000	0.276646
1000	0.284000	2.221399	1000	0.284000	0.284000	0.276655
1000	0.261000	2.221399	1000	0.261000	0.261000	0.276637
1000	0.308000	2.221399	1000	0.308000	0.308000	0.276672
1000	0.273000	2.221399	1000	0.273000	0.273000	0.276668
1000	0.285000	2.221399	1000	0.285000	0.285000	0.276678
1000	0.286000	2.221399	1000	0.286000	0.286000	0.276688
1000	0.295000	2.221399	1000	0.295000	0.295000	0.276709
1000	0.259000	2.221399	1000	0.259000	0.259000	0.276689
1000	0.290000	2.221399	1000	0.290000	0.290000	0.276704
1000	0.271000	2.221399	1000	0.271000	0.271000	0.276697
1000	0.275000	2.221399	1000	0.275000	0.275000	0.276696
1000	0.261000	2.221399	1000	0.261000	0.261000	0.276678
1000	0.283000	2.221399	1000	0.283000	0.283000	0.276685
1000	0.275000	2.221399	1000	0.275000	0.275000	0.276683
1000	0.264000	2.221399	1000	0.264000	0.264000	0.276669
1000	0.286000	2.221399	1000	0.286000	0.286000	0.276679
1000	0.286000	2.221399	1000	0.286000	0.286000	0.276690
1000	0.286000	2.221399	1000	0.286000	0.286000	0.276700
1000	0.279000	2.221399	1000	0.279000	0.279000	0.276703
1000	0.302000	2.221399	1000	0.302000	0.302000	0.276731
1000	0.274000	2.221399	1000	0.274000	0.274000	0.276728
1000	0.302000	2.221399	1000	0.302000	0.302000	0.276756
1000	0.303000	2.221399	1000	0.303000	0.303000	0.276785
1000	0.281000	2.221399	1000	0.281000	0.281000	0.276790
1000	0.293000	2.221399	1000	0.293000	0.293000	0.276807
1000	0.277000	2.221399	1000	0.277000	0.277000	0.276808
1000	0.296000	2.221399	1000	0.296000	0.296000	0.276829
1000	0.290000	2.221399	1000	0.290000	0.290000	0.276843
1000	0.268000	2.221399	1000	0.268000	0.268000	0.276834
1000	0.266000	2.221399	1000	0.266000	0.266000	0.276822
1000	0.270000	2.221399	1000	0.270000	0.270000	0.276814
1000	0.278000	2.221399	1000	0.278000	0.278000	0.276815
1000	0.299000	2.221399	1000	0.299000	0.299000	0.276840
1000	0.261000	2.221399	1000	0.261000	0.261000	0.276822
1000	0.294000	2.221399	1000	0.294000	0.294000	0.276841
1000	0.283000	2.221399	1000	0.283000	0.283000	0.276848
1000	0.271000	2.221399	1000	0.271000	0.271000	0.276842
1000	0.281000	2.221399	1000	0.281000	0.281000	0.276846
1000	0.285000	2.221399	1000	0.285000	0.285000	0.276855
1000	0.291000	2.221399	1000	0.291000	0.291000	0.276870
1000	0.321000	2.221399	1000	0.321000	0.321000	0.276918
1000	0.255000	2.221399	1000	0.255000	0.255000	0.276894
1000	0.235000	2.221399	1000	0.235000	0.235000	0.276849
1000	0.281000	2.221399	1000	0.281000	0.281000	0.276854
1000	0.259000	2.221399	1000	0.259000	0.259000	0.276834
1000	0.289000	2.221399	1000	0.289000	0.289000	0.276847
1000	0.266000	2.221399	1000	0.266000	0.266000	0.276836
1000	0.279000	2.221399	1000	0.279000	0.279000	0.276838
1000	0.251000	2.221399	1000	0.251000	0.251000	0.276810
1000	0.298000	2.221399	1000	0.298000	0.298000	0.276833
1000	0.299000	2.221399	1000	0.299000	0.299000	0.276857
1000	0.287000	2.221399	1000	0.287000	0.287000	0.276868
1000	0.279000	2.221399	1000	0.279000	0.279000	0.276870
1000	0.277000	2.221399	1000	0.277000	0.277000	0.276870
1000	0.282000	2.221399	1000	0.282000	0.282000	0.276876
1000	0.257000	2.221399	1000	0.257000	0.257000	0.276854
1000	0.289000	2.221399	1000	0.289000	0.289000	0.276867
1000	0.246000	2.221399	1000	0.246000	0.246000	0.276834
1000	0.262000	2.221399	1000	0.262000	0.262000	0.276819
1000	0.279000	2.221399	1000	0.279000	0.279000	0.276821
1000	0.274000	2.221399	1000	0.274000	0.274000	0.276818
1000	0.268000	2.221399	1000	0.268000	0.268000	0.276809
1000	0.273000	2.221399	1000	0.273000	0.273000	0.276805
1000	0.258000	2.221399	1000	0.258000	0.258000	0.276785
1000	0.266000	2.221399	1000	0.266000	0.266000	0.276773
1000	0.300000	2.221399	1000	0.300000	0.300000	0.276798
1000	0.280000	2.221399	1000	0.280000	0.280000	0.276801
1000	0.293000	2.221399	1000	0.293000	0.293000	0.276818
1000	0.272000	2.221399	1000	0.272000	0.272000	0.276813
1000	0.298000	2.221399	1000	0.298000	0.298000	0.276835
1000	0.263000	2.221399	1000	0.263000	0.263000	0.276821
1000	0.278000	2.221399	1000	0.278000	0.278000	0.276822
1000	0.292000	2.221399	1000	0.292000	0.292000	0.276838
1000	0.240000	2.221399	1000	0.240000	0.240000	0.276800
1000	0.281000	2.221399	1000	0.281000	0.281000	0.276804
1000	0.292000	2.221399	1000	0.292000	0.292000	0.276820
1000	0.301000	2.221399	1000	0.301000	0.301000	0.276845
1000	0.290000	2.221399	1000	0.290000	0.290000	0.276859
1000	0.283000	2.221399	1000	0.283000	0.283000	0.276865
1000	0.274000	2.221399	1000	0.274000	0.274000	0.276862
1000	0.281000	2.221399	1000	0.281000	0.281000	0.276867
1000	0.277000	2.221399	1000	0.277000	0.277000	0.276867
1000	0.275000	2.221399	1000	0.275000	0.275000	0.276865
1000	0.264000	2.221399	1000	0.264000	0.264000	0.276851
1000	0.295000	2.221399	1000	0.295000	0.295000	0.276870
1000	0.285000	2.221399	1000	0.285000	0.285000	0.276879
1000	0.287000	2.221399	1000	0.287000	0.287000	0.276889
1000	0.292000	2.221399	1000	0.292000	0.292000	0.276905
1000	0.286000	2.221399	1000	0.286000	0.286000	0.276914
1000	0.279000	2.221399	1000	0.279000	0.279000	0.276916
1000	0.275000	2.221399	1000	0.275000	0.275000	0.276914
1000	0.305000	2.221399	1000	0.305000	0.305000	0.276943
1000	0.294000	2.221399	1000	0.294000	0.294000	0.276961
1000	0.258000	2.221399	1000	0.258000	0.258000	0.276941
1000	0.292000	2.221399	1000	0.292000	0.292000	0.276957
1000	0.301000	2.221399	1000	0.301000	0.301000	0.276981
1000	0.270000	2.221399	1000	0.270000	0.270000	0.276974
1000	0.262000	2.221399	1000	0.262000	0.262000	0.276959
1000	0.288000	2.221399	1000	0.288000	0.288000	0.276970
1000	0.283000	2.221399	1000	0.283000	0.283000	0.276976
1000	0.303000	2.221399	1000	0.303000	0.303000	0.277003
1000	0.290000	2.221399	1000	0.290000	0.290000	0.277016
1000	0.282000	2.221399	1000	0.282000	0.282000	0.277021
1000	0.267000	2.221399	1000	0.267000	0.267000	0.277011
1000	0.295000	2.221399	1000	0.295000	0.295000	0.277029
1000	0.276000	2.221399	1000	0.276000	0.276000	0.277028
1000	0.265000	2.221399	1000	0.265000	0.265000	0.277016
1000	0.316000	2.221399	1000	0.316000	0.316000	0.277055
1000	0.276000	2.221399	1000	0.276000	0.276000	0.277054
1000	0.307000	2.221399	1000	0.307000	0.307000	0.277085
1000	0.269000	2.221399	1000	0.269000	0.269000	0.277076
1000	0.262000	2.221399	1000	0.262000	0.262000	0.277061
1000	0.275000	2.221399	1000	0.275000	0.275000	0.277059
1000	0.274000	2.221399	1000	0.274000	0.274000	0.277056
1000	0.260000	2.221399	1000	0.260000	0.260000	0.277039
1000	0.297000	2.221399	1000	0.297000	0.297000	0.277059
1000	0.254000	2.221399	1000	0.254000	0.254000	0.277036
1000	0.296000	2.221399	1000	0.296000	0.296000	0.277055
1000	0.277000	2.221399	1000	0.277000	0.277000	0.277055
1000	0.293000	2.221399	1000	0.293000	0.293000	0.277071
1000	0.277000	2.221399	1000	0.277000	0.277000	0.277071
1000	0.266000	2.221399	1000	0.266000	0.266000	0.277060
1000	0.222000	2.221399	1000	0.222000	0.222000	0.277005
1000	0.263000	2.221399	1000	0.263000	0.263000	0.276991
1000	0.238000	2.221399	1000	0.238000	0.238000	0.276952
1000	0.275000	2.221399	1000	0.275000	0.275000	0.276950
1000	0.285000	2.221399	1000	0.285000	0.285000	0.276958
1000	0.297000	2.221399	1000	0.297000	0.297000	0.276978
1000	0.266000	2.221399	1000	0.266000	0.266000	0.276967
1000	0.254000	2.221399	1000	0.254000	0.254000	0.276944
