# Supplementary material for: Varying Selection Pressure for a Na+ Sensing Site in Epithelial Na+ Channel Subunits Reflect Divergent Roles in Na+ Homeostasis
Source: Mol Biol Evol. 2024 Aug 5;41(8):msae162. doi: 10.1093/molbev/msae162 (PMC11331422; doi:10.1093/molbev/msae162)
Supplement: msae162_Supplementary_Data [file msae162_supplementary_data.zip › Supplementary file 3/Supplementary file 3/MCMC ancient fossil 0/MCMC_out_ancient_fossil_0.Stones.txt]

Steppingstone sampler:
        No Stones:                  100
        Start It:                   1010001
        It Per Stone:               10000
        Sample Freq:                1
        Dist:                       Beta(0.400000,1.000000)
Stone No	Power	N	Stone MLh	Running MLh
0	0.975187	7500	-1.322050	-1.322050
1	0.950747	7500	-1.303586	-2.625636
2	0.926679	7500	-1.286051	-3.911687
3	0.902980	7500	-1.266342	-5.178030
4	0.879648	7500	-1.246315	-6.424345
5	0.856682	7500	-1.229304	-7.653649
6	0.834079	7500	-1.209823	-8.863472
7	0.811838	7500	-1.193343	-10.056815
8	0.789957	7500	-1.172548	-11.229363
9	0.768433	7500	-1.154903	-12.384266
10	0.747266	7500	-1.137277	-13.521543
11	0.726452	7500	-1.118695	-14.640237
12	0.705989	7500	-1.101897	-15.742134
13	0.685877	7500	-1.085499	-16.827633
14	0.666112	7500	-1.064646	-17.892279
15	0.646693	7500	-1.047673	-18.939952
16	0.627618	7500	-1.031120	-19.971072
17	0.608884	7500	-1.012300	-20.983372
18	0.590490	7500	-0.998057	-21.981428
19	0.572433	7500	-0.978413	-22.959842
20	0.554712	7500	-0.959100	-23.918942
21	0.537324	7500	-0.945135	-24.864077
22	0.520268	7500	-0.927274	-25.791351
23	0.503540	7500	-0.907946	-26.699297
24	0.487139	7500	-0.893703	-27.593000
25	0.471063	7500	-0.876407	-28.469406
26	0.455310	7500	-0.860917	-29.330323
27	0.439877	7500	-0.842258	-30.172581
28	0.424762	7500	-0.828034	-31.000615
29	0.409963	7500	-0.812279	-31.812894
30	0.395478	7500	-0.794692	-32.607586
31	0.381305	7500	-0.782695	-33.390280
32	0.367440	7500	-0.761083	-34.151363
33	0.353883	7500	-0.749062	-34.900425
34	0.340630	7500	-0.732090	-35.632516
35	0.327680	7500	-0.716978	-36.349494
36	0.315030	7500	-0.705359	-37.054852
37	0.302677	7500	-0.686564	-37.741416
38	0.290619	7500	-0.673494	-38.414910
39	0.278855	7500	-0.657816	-39.072726
40	0.267381	7500	-0.642218	-39.714944
41	0.256195	7500	-0.627383	-40.342327
42	0.245294	7500	-0.613513	-40.955840
43	0.234677	7500	-0.597545	-41.553385
44	0.224340	7500	-0.583866	-42.137251
45	0.214281	7500	-0.570183	-42.707434
46	0.204498	7500	-0.556063	-43.263497
47	0.194988	7500	-0.540317	-43.803814
48	0.185749	7500	-0.527707	-44.331521
49	0.176777	7500	-0.514231	-44.845752
50	0.168070	7500	-0.502777	-45.348529
51	0.159626	7500	-0.487595	-45.836124
52	0.151441	7500	-0.475292	-46.311416
53	0.143514	7500	-0.463150	-46.774565
54	0.135841	7500	-0.448071	-47.222637
55	0.128420	7500	-0.431120	-47.653756
56	0.121247	7500	-0.423533	-48.077289
57	0.114320	7500	-0.409604	-48.486893
58	0.107637	7500	-0.397912	-48.884805
59	0.101193	7500	-0.384786	-49.269591
60	0.094986	7500	-0.369518	-49.639109
61	0.089014	7500	-0.357489	-49.996598
62	0.083273	7500	-0.347397	-50.343994
63	0.077760	7500	-0.332775	-50.676770
64	0.072472	7500	-0.319904	-50.996674
65	0.067406	7500	-0.306319	-51.302992
66	0.062558	7500	-0.296193	-51.599185
67	0.057926	7500	-0.288665	-51.887851
68	0.053506	7500	-0.275182	-52.163033
69	0.049295	7500	-0.262437	-52.425470
70	0.045289	7500	-0.250114	-52.675585
71	0.041485	7500	-0.240437	-52.916022
72	0.037880	7500	-0.227347	-53.143369
73	0.034469	7500	-0.216296	-53.359664
74	0.031250	7500	-0.206066	-53.565731
75	0.028218	7500	-0.194425	-53.760156
76	0.025370	7500	-0.185173	-53.945328
77	0.022702	7500	-0.174153	-54.119482
78	0.020209	7500	-0.164219	-54.283700
79	0.017889	7500	-0.153672	-54.437372
80	0.015736	7500	-0.142224	-54.579596
81	0.013746	7500	-0.132661	-54.712257
82	0.011916	7500	-0.121046	-54.833303
83	0.010240	7500	-0.113016	-54.946319
84	0.008714	7500	-0.103087	-55.049406
85	0.007334	7500	-0.093653	-55.143059
86	0.006093	7500	-0.083172	-55.226231
87	0.004988	7500	-0.075437	-55.301667
88	0.004013	7500	-0.066539	-55.368206
89	0.003162	7500	-0.057578	-55.425784
90	0.002430	7500	-0.049923	-55.475707
91	0.001810	7500	-0.042620	-55.518327
92	0.001296	7500	-0.035425	-55.553752
93	0.000882	7500	-0.028348	-55.582100
94	0.000559	7500	-0.022044	-55.604145
95	0.000320	7500	-0.016689	-55.620833
96	0.000156	7500	-0.011375	-55.632208
97	0.000057	7500	-0.006894	-55.639102
98	0.000010	7500	-0.003192	-55.642295
99	0.000000	7500	-0.000698	-55.642992
Log marginal likelihood:	-55.642992
