# Supplementary material for: Varying Selection Pressure for a Na+ Sensing Site in Epithelial Na+ Channel Subunits Reflect Divergent Roles in Na+ Homeostasis
Source: Mol Biol Evol. 2024 Aug 5;41(8):msae162. doi: 10.1093/molbev/msae162 (PMC11331422; doi:10.1093/molbev/msae162)
Supplement: msae162_Supplementary_Data [file msae162_supplementary_data.zip › Supplementary file 3/Supplementary file 3/MCMC ancient fossil 1/MCMC_out_ancient_fossil_1.Log.txt]

Options:
Model:                           MultiState
Tree File Name:                  rooted_scnn1b.trees
Data File Name:                  site_only_table.txt
Log File Name:                   MCMC_out_ancient_fossil_1.Log.txt
Save Initial Trees:              False
Save Trees:                      False
Summary:                         False
Seed:                            279912623
Precision:                       64 bits
Cores:                           1
Analysis Type:                   MCMC
Sample Period:                   1000
Iterations:                      1010000
Burn in:                         10000
MCMC ML Start:                   False
Schedule File:                   MCMC_out_ancient_fossil_1.Schedule.txt
Rate Dev:                        AutoTune
No of Rates:                     8
Base frequency (PI's):           None
Character Symbols:               0,1
Using a covarion model:          False
Normalise Q Matrix:              False
Tags:	5
	delta_amph_Tag	7	NP_001082645_1_Xenopus_laevis XP_018424177_1_Nanorana_parkeri XP_030078006_1_Microcaecilia_unicolor XP_031762206_1_Xenopus_tropicalis XP_033778426_1_Geotrypetes_seraphini XP_040181776_1_Rana_temporaria XP_040276107_1_Bufo_bufo 
	delta_aves_Tag	232	KAF1399825_1_Spheniscus_magellanicus KAF1442053_1_Pygoscelis_papua KAF1474385_1_Eudyptula_novaehollandiae KAF1533217_1_Eudyptula_albosignata KAF1657190_1_Eudyptes_robustus KAF1661705_1_Aptenodytes_patagonicus KAF2985723_1_Melospiza_melodia_maxima KFP29097_1_Colius_striatus KFP50332_1_Cathartes_aura KFQ14849_1_Leptosomus_discolor KFQ46795_1_Nestor_notabilis KFQ85501_1_Phoenicopterus_ruber_ruber KFU95381_1_Chaetura_pelagica KFV05873_1_Pterocles_gutturalis KFV47250_1_Gavia_stellata KFV72326_1_Dryobates_pubescens KFZ57524_1_Podiceps_cristatus NWH41556_1_Chloropsis_hardwickii NWH51152_1_Fregata_magnificens NWH66695_1_Geococcyx_californianus NWH98596_1_Tichodroma_muraria NWI20306_1_Crypturellus_soui NWI29419_1_Sula_dactylatra NWI48106_1_Picathartes_gymnocephalus NWI59237_1_Calyptomena_viridis NWI63147_1_Todus_mexicanus NWI81927_1_Dryoscopus_gambensis NWI84702_1_Pitta_sordida NWQ58280_1_Melospiza_melodia NWQ59139_1_Neopipo_cinnamomea NWQ82484_1_Columbina_picui NWQ93322_1_Burhinus_bistriatus NWR29693_1_Tachuris_rubrigastra NWR41742_1_Regulus_satrapa NWR59579_1_Bucorvus_abyssinicus NWR85171_1_Furnarius_figulus NWS17542_1_Pachyramphus_minor NWS43684_1_Probosciger_aterrimus NWS54375_1_Chunga_burmeisteri NWS69582_1_Crotophaga_sulcirostris NWT30580_1_Cardinalis_cardinalis NWT41978_1_Chroicocephalus_maculipennis NWT90449_1_Lanius_ludovicianus NWU01473_1_Urocynchramus_pylzowi NWU11556_1_Cephalopterus_ornatus NWU48592_1_Dromas_ardeola NWU79396_1_Onychorhynchus_coronatus NWU91471_1_Upupa_epops NWV52805_1_Daphoenositta_chrysoptera NWV77641_1_Dasyornis_broadbenti NWV99658_1_Machaerirhynchus_nigripectus NWW10308_1_Oreocharis_arfaki NWW18378_1_Falcunculus_frontatus NWW51359_1_Pedionomus_torquatus NWW65201_1_Ifrita_kowaldi NWW74589_1_Climacteris_rufus NWW88250_1_Rhynochetos_jubatus NWX04113_1_Caloenas_nicobarica NWX22426_1_Aegotheles_bennettii NWX47620_1_Steatornis_caripensis NWX69072_1_Alca_torda NWX88720_1_Nothoprocta_pentlandii NWY17777_1_Aphelocoma_coerulescens NWY35867_1_Pheucticus_melanocephalus NWY49930_1_Chionis_minor NWY94550_1_Loxia_curvirostra NWZ23027_1_Asarcornis_scutulata NWZ43822_1_Brachypodius_atriceps NXA02619_1_Nesospiza_acunhae NXA02983_1_Sapayoa_aenigma NXA24214_1_Ibidorhyncha_struthersii NXA40278_1_Eudromia_elegans NXA51988_1_Nothocercus_julius NXA59613_1_Mohoua_ochrocephala NXB21694_1_Rhagologus_leucostigma NXB36200_1_Eulacestoma_nigropectus NXB60724_1_Struthidea_cinerea NXC12166_1_Corythaeola_cristata NXC28707_1_Campylorhamphus_procurvoides NXC46646_1_Penelope_pileata NXC69615_1_Anhinga_anhinga NXD10910_1_Nothocercus_nigrocapillus NXD65719_1_Eolophus_roseicapilla NXD79678_1_Halcyon_senegalensis NXE01244_1_Chaetorhynchus_papuensis NXE15550_1_Lophotis_ruficrista NXE20016_1_Ardeotis_kori NXE42273_1_Ptilorrhoa_leucosticta NXE80541_1_Cochlearius_cochlearius NXE94837_1_Menura_novaehollandiae NXF09216_1_Smithornis_capensis NXF30417_1_Nyctibius_bracteatus NXF63850_1_Ciccaba_nigrolineata NXF80337_1_Sclerurus_mexicanus NXF95656_1_Eubucco_bourcierii NXG45394_1_Psilopogon_haemacephalus NXG80832_1_Baryphthengus_martii NXG85551_1_Stercorarius_parasiticus NXH12505_1_Bucco_capensis NXH33867_1_Myiagra_hebetior NXH77130_1_Oceanodroma_tethys NXH85680_1_Edolisoma_coerulescens NXI40105_1_Galbula_dea NXI58284_1_Chloroceryle_aenea NXI71067_1_Anseranas_semipalmata NXI90373_1_Psophia_crepitans NXJ05299_1_Odontophorus_gujanensis NXJ25911_1_Dicrurus_megarhynchus NXJ37922_1_Ciconia_maguari NXJ48698_1_Spizaetus_tyrannus NXJ64910_1_Rostratula_benghalensis NXJ82532_1_Trogon_melanurus NXK16322_1_Arenaria_interpres NXK36217_1_Piprites_chloris NXK56546_1_Chauna_torquata NXK81785_1_Amazona_guildingii NXK92902_1_Formicarius_rufipectus NXL12165_1_Mesembrinibis_cayennensis NXL27695_1_Glaucidium_brasilianum NXL46643_1_Podilymbus_podiceps NXL57152_1_Chordeiles_acutipennis NXL95324_1_Alectura_lathami NXM03285_1_Tyrannus_savana NXM32830_1_Oxyruncus_cristatus NXM41369_1_Gymnorhina_tibicen NXM76250_1_Serilophus_lunatus NXN18134_1_Indicator_maculatus NXN40788_1_Rhinoptilus_africanus NXN50236_1_Rynchops_niger NXN76312_1_Himantopus_himantopus NXN98538_1_Rhinopomastus_cyanomelas NXO12356_1_Oriolus_oriolus NXO21296_1_Cisticola_juncidis NXO46941_1_Aramus_guarauna NXP14533_1_Thinocorus_orbignyianus NXP27102_1_Scytalopus_superciliaris NXP44749_1_Heliornis_fulica NXP65661_1_Chloropsis_cyanopogon NXP81238_1_Ramphastos_sulfuratus NXQ26196_1_Alaudala_cheleensis NXQ81407_1_Nyctibius_grandis NXQ94816_1_Sagittarius_serpentarius NXS47091_1_Balaeniceps_rex NXS54209_1_Brachypteracias_leptosomus NXS75091_1_Pandion_haliaetus NXS82496_1_Erpornis_zantholeuca NXS93465_1_Jacana_jacana NXT17992_1_Syrrhaptes_paradoxus NXT42957_1_Pelecanoides_urinatrix NXT58126_1_Pluvianellus_socialis NXT81529_1_Zapornia_atra NXT88645_1_Anhinga_rufa NXU28145_1_Thalassarche_chlororhynchos NXU45387_1_Drymodes_brunneopygia NXU47721_1_Turnix_velox NXU76082_1_Oreotrochilus_melanogaster NXU88294_1_Xiphorhynchus_elegans NXV35382_1_Rissa_tridactyla NXV51397_1_Uria_aalge NXV87018_1_Calonectris_borealis NXW05858_1_Fregetta_grallaria NXW13522_1_Circaetus_pectoralis NXW37782_1_Phaetusa_simplex NXW43319_1_Nyctiprogne_leucopyga NXW61853_1_Eurystomus_gularis NXW74284_1_Hirundo_rustica NXX15905_1_Podargus_strigoides NXX50580_1_Tricholaema_leucomelas NXX75109_1_Urocolius_indicus NXY72737_1_Glareola_pratincola NXY91382_1_Ceyx_cyanopectus OPJ86087_1_Patagioenas_fasciata_monilis OWK53309_1_Lonchura_striata_domestica OXB60992_1_Callipepla_squamata OXB78169_1_Colinus_virginianus POI33736_1_Bambusicola_thoracicus RMB91608_1_Hirundo_rustica_rustica XP_005008876_2_Anas_platyrhynchos XP_005143759_2_Melopsittacus_undulatus XP_005238076_1_Falco_peregrinus XP_008501928_2_Calypte_anna XP_008923882_2_Manacus_vitellinus XP_009272513_1_Aptenodytes_forsteri XP_009323536_1_Pygoscelis_adeliae XP_009459285_1_Nipponia_nippon XP_009481490_1_Pelecanus_crispus XP_009509950_1_Phalacrocorax_carbo XP_009555057_1_Cuculus_canorus XP_009578785_1_Fulmarus_glacialis XP_009645087_1_Egretta_garzetta XP_009669810_1_Struthio_camelus_australis XP_009696851_1_Cariama_cristata XP_009868858_1_Apaloderma_vittatum XP_009887967_1_Charadrius_vociferus XP_009910145_1_Haliaeetus_albicilla XP_009940173_1_Opisthocomus_hoazin XP_009988730_1_Tauraco_erythrolophus XP_010120102_1_Chlamydotis_macqueenii XP_010135402_1_Buceros_rhinoceros_silvestris XP_010156624_1_Eurypyga_helias XP_010175753_1_Antrostomus_carolinensis XP_010185680_1_Mesitornis_unicolor XP_010210790_1_Tinamus_guttatus XP_010298429_1_Balearica_regulorum_gibbericeps XP_010575842_1_Haliaeetus_leucocephalus XP_013811509_1_Apteryx_mantelli_mantelli XP_014796825_1_Calidris_pugnax XP_017599463_1_Corvus_brachyrhynchos XP_017681185_1_Lepidothrix_coronata XP_019145331_2_Corvus_cornix_cornix XP_021137584_1_Columba_livia XP_021230336_1_Numida_meleagris XP_025956438_1_Dromaius_novaehollandiae XP_026718565_1_Athene_cunicularia XP_027584457_1_Pipra_filicauda XP_027764760_1_Empidonax_traillii XP_029875133_1_Aquila_chrysaetos_chrysaetos XP_030363702_1_Strigops_habroptila XP_030819914_1_Camarhynchus_parvulus XP_031987350_1_Corvus_moneduloides XP_032057175_1_Aythya_fuligula XP_032304611_1_Coturnix_japonica XP_032564981_1_Chiroxiphia_lanceolata XP_032863374_1_Tyto_alba_alba XP_032935794_1_Catharus_ustulatus XP_035200520_1_Oxyura_jamaicensis XP_036260685_1_Molothrus_ater XP_037236674_1_Falco_rusticolus XP_039583486_1_Passer_montanus XP_040443157_1_Falco_naumanni XP_041275781_1_Onychostruthus_taczanowskii XP_004947475_2_Gallus_gallus 
	delta_mamm_Tag	104	AAI25075_1_Homo_sapiens CAD7689419_1_Nyctereutes_procyonoides ELK23616_1_Myotis_davidii KAB0341096_1_Muntiacus_muntjak KAB0354034_1_Muntiacus_reevesi KAF3820439_1_Mirounga_leonina KAF4018533_1_Cervus_hanglu_yarkandensis KAF5927193_1_Diceros_bicornis_minor KAF6394943_1_Molossus_molossus NP_001009072_1_Pan_troglodytes OWK08439_1_Cervus_elaphus_hippelaphus PNJ04390_1_Pongo_abelii VFV29629_1_Lynx_pardinus XP_003461599_2_Cavia_porcellus XP_004024514_3_Gorilla_gorilla_gorilla XP_004607225_1_Sorex_araneus XP_004639733_1_Octodon_degus XP_004657476_1_Jaculus_jaculus XP_004863993_1_Heterocephalus_glaber XP_005217258_1_Bos_taurus XP_005404383_1_Chinchilla_lanigera XP_005888969_1_Bos_mutus XP_006067018_1_Bubalus_bubalis XP_006878457_1_Chrysochloris_asiatica XP_006886008_1_Elephantulus_edwardii XP_007525801_1_Erinaceus_europaeus XP_008529865_1_Equus_przewalskii XP_008576389_1_Galeopterus_variegatus XP_008850903_2_Nannospalax_galili XP_010348668_2_Saimiri_boliviensis_boliviensis XP_010375489_1_Rhinopithecus_roxellana XP_010625992_1_Fukomys_damarensis XP_010848530_1_Bison_bison_bison XP_010956130_1_Camelus_bactrianus XP_011375630_1_Pteropus_vampyrus XP_011768647_2_Macaca_nemestrina XP_011811772_1_Colobus_angolensis_palliatus XP_011857366_1_Mandrillus_leucophaeus XP_011886575_1_Cercocebus_atys XP_012376989_2_Dasypus_novemcinctus XP_012905866_1_Mustela_putorius_furo XP_014639206_1_Ceratotherium_simum_simum XP_014718579_1_Equus_asinus XP_015398634_1_Panthera_tigris_altaica XP_017534879_2_Manis_javanica XP_017750698_1_Rhinopithecus_bieti XP_019316581_1_Panthera_pardus XP_019514039_1_Hipposideros_armiger XP_020011157_1_Castor_canadensis XP_020729446_1_Odocoileus_virginianus_texanus XP_020827532_1_Phascolarctos_cinereus XP_020953090_1_Sus_scrofa XP_021523120_1_Aotus_nancymaae XP_021540026_1_Neomonachus_schauinslandi XP_021563524_1_Carlito_syrichta XP_023594556_1_Trichechus_manatus_latirostris XP_024410648_1_Desmodus_rotundus XP_025242263_1_Theropithecus_gelada XP_025712406_1_Callorhinus_ursinus XP_025862713_1_Vulpes_vulpes XP_026916564_1_Acinonyx_jubatus XP_027470810_2_Zalophus_californianus XP_027622342_1_Tupaia_chinensis XP_027711200_1_Vombatus_ursinus XP_027831921_1_Ovis_aries XP_028016669_1_Eptesicus_fuscus XP_028702982_1_Macaca_mulatta XP_028921777_1_Ornithorhynchus_anatinus XP_029801812_1_Suricata_suricatta XP_030661122_1_Nomascus_leucogenys XP_030743899_1_Echinops_telfairi XP_031319641_1_Camelus_dromedarius XP_031519213_1_Papio_anubis XP_031529322_1_Vicugna_pacos XP_031790725_1_Piliocolobus_tephrosceles XP_031818927_1_Sarcophilus_harrisii XP_032117895_1_Sapajus_apella XP_032271219_1_Phoca_vitulina XP_032350794_1_Camelus_ferus XP_032450062_1_Lynx_canadensis XP_032614469_1_Hylobates_moloch XP_032719009_1_Lontra_canadensis XP_033084661_1_Trachypithecus_francoisi XP_034526906_1_Ailuropoda_melanoleuca XP_035108548_1_Callithrix_jacchus XP_035571831_1_Canis_lupus_dingo XP_035880991_1_Phyllostomus_discolor XP_035945638_1_Halichoerus_grypus XP_036079706_1_Rousettus_aegyptiacus XP_036163388_1_Myotis_myotis XP_036316875_1_Pipistrellus_kuhlii XP_036599541_1_Trichosurus_vulpecula XP_036738603_1_Manis_pentadactyla XP_037002859_1_Artibeus_jamaicensis XP_037599404_1_Cebus_imitator XP_037841154_1_Chlorocebus_sabaeus XP_038522238_1_Canis_lupus_familiaris XP_038603243_1_Tachyglossus_aculeatus XP_039104244_1_Hyaena_hyaena XP_039732735_1_Pteropus_giganteus XP_040120096_1_Oryx_dammah XP_040314080_1_Puma_yagouaroundi XP_042637531_1_Orycteropus_afer_afer XP_043849802_1_Dromiciops_gliroides 
	AncientTag	3	XP_032824081_1_Petromyzon_marinus XP_006009076_1_Latimeria_chalumnae XP_005986143_1_Latimeria_chalumnae 
	PrimateScandentiaTag	2	AAI25075_1_Homo_sapiens XP_027622342_1_Tupaia_chinensis 
Scale Tree:                      10.000000
Restrictions:
    q01                          q01-delta_mamm
    q10                          None
    q01-delta_amph               q01-delta_mamm
    q10-delta_amph               q10-delta_mamm
    q01-delta_aves               q01-delta_mamm
    q10-delta_aves               q10-delta_mamm
    q01-delta_mamm               None
    q10-delta_mamm               None
Prior Information:
    Prior Categories:            100
    Priors
        q10 - exp 0.10 
        q01-delta_mamm - exp 0.10 
        q10-delta_mamm - exp 0.10 
Node reconstruction / fossilisation:
	Fossil Ancient AncientTag 1 
	MRCA PrimateScandentia PrimateScandentiaTag
Patterns 3:
	delta_amph	delta_amph_Tag	
	delta_aves	delta_aves_Tag	
	delta_mamm	delta_mamm_Tag	
Tree Information
     Trees:                      1
     Taxa:                       851
     Sites:                      1
     States:                     2
Iteration	Lh	Tree No	q01	q10	q01-delta_amph	q10-delta_amph	q01-delta_aves	q10-delta_aves	q01-delta_mamm	q10-delta_mamm	Root P(0)	Root P(1)	Ancient P(0)	Ancient P(1)	PrimateScandentia P(0)	PrimateScandentia P(1)	
11000	-51.112398	1	0.065528	0.028492	0.065528	0.108061	0.065528	0.108061	0.065528	0.108061	0.372816	0.627184	0.000000	1.000000	0.002427	0.997573	
12000	-50.957203	1	0.064451	0.012621	0.064451	0.139352	0.064451	0.139352	0.064451	0.139352	0.359509	0.640491	0.000000	1.000000	0.001710	0.998290	
13000	-53.317331	1	0.051498	0.020853	0.051498	0.029702	0.051498	0.029702	0.051498	0.029702	0.332159	0.667841	0.000000	1.000000	0.014766	0.985234	
14000	-50.996328	1	0.003940	0.011516	0.003940	0.108777	0.003940	0.108777	0.003940	0.108777	0.047234	0.952766	0.000000	1.000000	0.000003	0.999997	
15000	-51.040271	1	0.002258	0.007046	0.002258	0.089494	0.002258	0.089494	0.002258	0.089494	0.027207	0.972793	0.000000	1.000000	0.000001	0.999999	
16000	-50.832380	1	0.028864	0.003868	0.028864	0.099190	0.028864	0.099190	0.028864	0.099190	0.230052	0.769948	0.000000	1.000000	0.000337	0.999663	
17000	-51.159360	1	0.095208	0.012482	0.095208	0.142470	0.095208	0.142470	0.095208	0.142470	0.412284	0.587716	0.000000	1.000000	0.004309	0.995691	
18000	-49.796360	1	0.049379	0.012692	0.049379	0.096714	0.049379	0.096714	0.049379	0.096714	0.319429	0.680571	0.000000	1.000000	0.001382	0.998618	
19000	-50.414201	1	0.115879	0.007829	0.115879	0.082183	0.115879	0.082183	0.115879	0.082183	0.432780	0.567220	0.000000	1.000000	0.015217	0.984783	
20000	-50.992630	1	0.091550	0.005199	0.091550	0.124017	0.091550	0.124017	0.091550	0.124017	0.403401	0.596599	0.000000	1.000000	0.004622	0.995378	
21000	-53.842510	1	0.018921	0.026611	0.018921	0.040286	0.018921	0.040286	0.018921	0.040286	0.188872	0.811128	0.000000	1.000000	0.000475	0.999525	
22000	-55.849557	1	0.144803	0.053560	0.144803	0.038519	0.144803	0.038519	0.144803	0.038519	0.467654	0.532346	0.000000	1.000000	0.108432	0.891568	
23000	-49.919540	1	0.064407	0.016257	0.064407	0.077293	0.064407	0.077293	0.064407	0.077293	0.361952	0.638048	0.000000	1.000000	0.003929	0.996071	
24000	-50.408670	1	0.067717	0.015146	0.067717	0.122321	0.067717	0.122321	0.067717	0.122321	0.368401	0.631599	0.000000	1.000000	0.002241	0.997759	
25000	-50.044177	1	0.095908	0.010552	0.095908	0.100783	0.095908	0.100783	0.095908	0.100783	0.412166	0.587834	0.000000	1.000000	0.006918	0.993082	
26000	-51.579997	1	0.101248	0.009391	0.101248	0.039060	0.101248	0.039060	0.101248	0.039060	0.418130	0.581870	0.000000	1.000000	0.047367	0.952633	
27000	-51.211287	1	0.012575	0.004614	0.012575	0.073369	0.012575	0.073369	0.012575	0.073369	0.125893	0.874107	0.000000	1.000000	0.000058	0.999942	
28000	-51.397156	1	0.033001	0.006832	0.033001	0.138516	0.033001	0.138516	0.033001	0.138516	0.252488	0.747512	0.000000	1.000000	0.000333	0.999667	
29000	-51.586262	1	0.020880	0.024446	0.020880	0.062908	0.020880	0.062908	0.020880	0.062908	0.200423	0.799577	0.000000	1.000000	0.000277	0.999723	
30000	-53.057949	1	0.127220	0.015158	0.127220	0.178194	0.127220	0.178194	0.127220	0.178194	0.445299	0.554701	0.000000	1.000000	0.006843	0.993157	
31000	-50.250684	1	0.025034	0.007383	0.025034	0.078113	0.025034	0.078113	0.025034	0.078113	0.212257	0.787743	0.000000	1.000000	0.000321	0.999679	
32000	-49.981977	1	0.041444	0.010580	0.041444	0.070798	0.041444	0.070798	0.041444	0.070798	0.290619	0.709381	0.000000	1.000000	0.001436	0.998564	
33000	-50.259354	1	0.067363	0.018907	0.067363	0.068342	0.067363	0.068342	0.067363	0.068342	0.370206	0.629794	0.000000	1.000000	0.005506	0.994494	
34000	-50.296936	1	0.069963	0.021616	0.069963	0.097618	0.069963	0.097618	0.069963	0.097618	0.377324	0.622676	0.000000	1.000000	0.003316	0.996684	
35000	-50.399119	1	0.120422	0.013131	0.120422	0.076372	0.120422	0.076372	0.120422	0.076372	0.439059	0.560941	0.000000	1.000000	0.018960	0.981040	
36000	-51.184468	1	0.022234	0.003499	0.022234	0.103942	0.022234	0.103942	0.022234	0.103942	0.192840	0.807160	0.000000	1.000000	0.000165	0.999835	
37000	-50.282834	1	0.108140	0.017337	0.108140	0.090515	0.108140	0.090515	0.108140	0.090515	0.429461	0.570539	0.000000	1.000000	0.010964	0.989036	
38000	-50.549155	1	0.112312	0.010261	0.112312	0.116990	0.112312	0.116990	0.112312	0.116990	0.430435	0.569565	0.000000	1.000000	0.008151	0.991849	
39000	-50.342265	1	0.112695	0.009218	0.112695	0.102978	0.112695	0.102978	0.112695	0.102978	0.430343	0.569657	0.000000	1.000000	0.009869	0.990131	
40000	-50.173117	1	0.054465	0.009477	0.054465	0.062786	0.054465	0.062786	0.054465	0.062786	0.331993	0.668007	0.000000	1.000000	0.003695	0.996305	
41000	-49.803009	1	0.047783	0.011040	0.047783	0.097984	0.047783	0.097984	0.047783	0.097984	0.313064	0.686936	0.000000	1.000000	0.001246	0.998754	
42000	-51.005491	1	0.036805	0.027538	0.036805	0.082637	0.036805	0.082637	0.036805	0.082637	0.286232	0.713768	0.000000	1.000000	0.000814	0.999186	
43000	-50.139406	1	0.033609	0.014646	0.033609	0.104233	0.033609	0.104233	0.033609	0.104233	0.261656	0.738344	0.000000	1.000000	0.000467	0.999533	
44000	-52.536191	1	0.078617	0.013628	0.078617	0.028031	0.078617	0.028031	0.078617	0.028031	0.388209	0.611791	0.000000	1.000000	0.050808	0.949192	
45000	-50.845879	1	0.129517	0.020705	0.129517	0.082702	0.129517	0.082702	0.129517	0.082702	0.448999	0.551001	0.000000	1.000000	0.019505	0.980495	
46000	-50.057647	1	0.027355	0.009323	0.027355	0.080267	0.027355	0.080267	0.027355	0.080267	0.226547	0.773453	0.000000	1.000000	0.000390	0.999610	
47000	-51.559966	1	0.097513	0.011285	0.097513	0.151860	0.097513	0.151860	0.097513	0.151860	0.414575	0.585425	0.000000	1.000000	0.004264	0.995736	
48000	-50.335861	1	0.078263	0.005720	0.078263	0.071111	0.078263	0.071111	0.078263	0.071111	0.382653	0.617347	0.000000	1.000000	0.007520	0.992480	
49000	-54.509902	1	0.111774	0.038030	0.111774	0.169163	0.111774	0.169163	0.111774	0.169163	0.441679	0.558321	0.000000	1.000000	0.005303	0.994697	
50000	-50.287620	1	0.050347	0.013744	0.050347	0.118656	0.050347	0.118656	0.050347	0.118656	0.323230	0.676770	0.000000	1.000000	0.001109	0.998891	
51000	-53.043810	1	0.064854	0.045724	0.064854	0.074871	0.064854	0.074871	0.064854	0.074871	0.382903	0.617097	0.000000	1.000000	0.004230	0.995770	
52000	-50.251030	1	0.070779	0.005104	0.070779	0.091641	0.070779	0.091641	0.070779	0.091641	0.367972	0.632028	0.000000	1.000000	0.003766	0.996234	
53000	-51.298980	1	0.041494	0.026674	0.041494	0.062731	0.041494	0.062731	0.041494	0.062731	0.303878	0.696122	0.000000	1.000000	0.001788	0.998212	
54000	-50.497878	1	0.063256	0.008642	0.063256	0.125764	0.063256	0.125764	0.063256	0.125764	0.353941	0.646059	0.000000	1.000000	0.001830	0.998170	
55000	-50.326172	1	0.019086	0.014603	0.019086	0.084487	0.019086	0.084487	0.019086	0.084487	0.180920	0.819080	0.000000	1.000000	0.000142	0.999858	
56000	-51.973832	1	0.125893	0.033253	0.125893	0.102969	0.125893	0.102969	0.125893	0.102969	0.450854	0.549146	0.000000	1.000000	0.012801	0.987199	
57000	-50.394154	1	0.044959	0.004426	0.044959	0.084911	0.044959	0.084911	0.044959	0.084911	0.298353	0.701647	0.000000	1.000000	0.001318	0.998682	
58000	-50.034401	1	0.079973	0.017697	0.079973	0.080093	0.079973	0.080093	0.079973	0.080093	0.392982	0.607018	0.000000	1.000000	0.006419	0.993581	
59000	-50.503437	1	0.062967	0.024352	0.062967	0.094664	0.062967	0.094664	0.062967	0.094664	0.364348	0.635652	0.000000	1.000000	0.002660	0.997340	
60000	-50.636063	1	0.034205	0.021294	0.034205	0.070402	0.034205	0.070402	0.034205	0.070402	0.269840	0.730160	0.000000	1.000000	0.000868	0.999132	
61000	-50.644776	1	0.029461	0.008533	0.029461	0.121457	0.029461	0.121457	0.029461	0.121457	0.236822	0.763178	0.000000	1.000000	0.000284	0.999716	
62000	-50.526297	1	0.023329	0.015909	0.023329	0.069560	0.023329	0.069560	0.023329	0.069560	0.209022	0.790978	0.000000	1.000000	0.000318	0.999682	
63000	-51.032020	1	0.014020	0.005090	0.014020	0.073603	0.014020	0.073603	0.014020	0.073603	0.137611	0.862389	0.000000	1.000000	0.000077	0.999923	
64000	-51.773398	1	0.015659	0.022312	0.015659	0.059862	0.015659	0.059862	0.015659	0.059862	0.161756	0.838244	0.000000	1.000000	0.000138	0.999862	
65000	-50.417024	1	0.071016	0.008413	0.071016	0.122557	0.071016	0.122557	0.071016	0.122557	0.370673	0.629327	0.000000	1.000000	0.002516	0.997484	
66000	-50.926704	1	0.103447	0.008222	0.103447	0.052063	0.103447	0.052063	0.103447	0.052063	0.420098	0.579902	0.000000	1.000000	0.027623	0.972377	
67000	-51.709471	1	0.042186	0.032805	0.042186	0.070659	0.042186	0.070659	0.042186	0.070659	0.311388	0.688612	0.000000	1.000000	0.001510	0.998490	
68000	-49.986230	1	0.050347	0.006461	0.050347	0.091508	0.050347	0.091508	0.050347	0.091508	0.317576	0.682424	0.000000	1.000000	0.001576	0.998424	
69000	-51.446261	1	0.001892	0.019287	0.001892	0.082524	0.001892	0.082524	0.001892	0.082524	0.024672	0.975328	0.000000	1.000000	0.000001	0.999999	
70000	-51.076880	1	0.137343	0.021588	0.137343	0.100144	0.137343	0.100144	0.137343	0.100144	0.454509	0.545491	0.000000	1.000000	0.016311	0.983689	
71000	-50.442134	1	0.062565	0.023012	0.062565	0.075164	0.062565	0.075164	0.062565	0.075164	0.362492	0.637508	0.000000	1.000000	0.003827	0.996173	
72000	-50.966439	1	0.127877	0.008254	0.127877	0.061726	0.127877	0.061726	0.127877	0.061726	0.443193	0.556807	0.000000	1.000000	0.032441	0.967559	
73000	-52.076491	1	0.066093	0.035683	0.066093	0.114730	0.066093	0.114730	0.066093	0.114730	0.378813	0.621187	0.000000	1.000000	0.002288	0.997712	
74000	-50.379533	1	0.045637	0.004728	0.045637	0.098074	0.045637	0.098074	0.045637	0.098074	0.300928	0.699072	0.000000	1.000000	0.001106	0.998894	
75000	-49.812150	1	0.073335	0.008812	0.073335	0.087513	0.073335	0.087513	0.073335	0.087513	0.375513	0.624487	0.000000	1.000000	0.004439	0.995561	
76000	-50.131601	1	0.090937	0.009625	0.090937	0.068959	0.090937	0.068959	0.090937	0.068959	0.405003	0.594997	0.000000	1.000000	0.011611	0.988389	
77000	-49.803070	1	0.049368	0.008390	0.049368	0.085441	0.049368	0.085441	0.049368	0.085441	0.316036	0.683964	0.000000	1.000000	0.001666	0.998334	
78000	-50.675708	1	0.090613	0.017044	0.090613	0.055769	0.090613	0.055769	0.090613	0.055769	0.408630	0.591370	0.000000	1.000000	0.017376	0.982624	
79000	-50.931282	1	0.035357	0.016608	0.035357	0.128374	0.035357	0.128374	0.035357	0.128374	0.271026	0.728974	0.000000	1.000000	0.000422	0.999578	
80000	-50.465522	1	0.067605	0.004685	0.067605	0.072331	0.067605	0.072331	0.067605	0.072331	0.360991	0.639009	0.000000	1.000000	0.005009	0.994991	
81000	-51.421781	1	0.086860	0.002950	0.086860	0.113691	0.086860	0.113691	0.086860	0.113691	0.395199	0.604801	0.000000	1.000000	0.004560	0.995440	
82000	-51.667653	1	0.098659	0.034204	0.098659	0.092202	0.098659	0.092202	0.098659	0.092202	0.427239	0.572761	0.000000	1.000000	0.008523	0.991477	
83000	-50.605401	1	0.028087	0.012957	0.028087	0.060997	0.028087	0.060997	0.028087	0.060997	0.233345	0.766655	0.000000	1.000000	0.000653	0.999347	
84000	-50.069324	1	0.084242	0.017747	0.084242	0.095179	0.084242	0.095179	0.084242	0.095179	0.399806	0.600194	0.000000	1.000000	0.005493	0.994507	
85000	-49.948617	1	0.056707	0.006778	0.056707	0.081283	0.056707	0.081283	0.056707	0.081283	0.336122	0.663878	0.000000	1.000000	0.002592	0.997408	
86000	-50.630723	1	0.072112	0.025907	0.072112	0.088650	0.072112	0.088650	0.072112	0.088650	0.384244	0.615756	0.000000	1.000000	0.004165	0.995835	
87000	-52.223135	1	0.067744	0.026879	0.067744	0.145930	0.067744	0.145930	0.067744	0.145930	0.376344	0.623656	0.000000	1.000000	0.001842	0.998158	
88000	-50.313071	1	0.091553	0.013796	0.091553	0.062256	0.091553	0.062256	0.091553	0.062256	0.408147	0.591853	0.000000	1.000000	0.014352	0.985648	
89000	-52.808563	1	0.208794	0.022868	0.208794	0.099302	0.208794	0.099302	0.208794	0.099302	0.482485	0.517515	0.000000	1.000000	0.040268	0.959732	
90000	-50.834832	1	0.022357	0.014626	0.022357	0.121107	0.022357	0.121107	0.022357	0.121107	0.202100	0.797900	0.000000	1.000000	0.000145	0.999855	
91000	-49.940049	1	0.069630	0.017371	0.069630	0.083721	0.069630	0.083721	0.069630	0.083721	0.373847	0.626153	0.000000	1.000000	0.004187	0.995813	
92000	-50.372214	1	0.038858	0.019038	0.038858	0.106150	0.038858	0.106150	0.038858	0.106150	0.287544	0.712456	0.000000	1.000000	0.000660	0.999340	
93000	-49.888786	1	0.070032	0.015331	0.070032	0.097909	0.070032	0.097909	0.070032	0.097909	0.373301	0.626699	0.000000	1.000000	0.003310	0.996690	
94000	-51.483170	1	0.103410	0.031592	0.103410	0.099136	0.103410	0.099136	0.103410	0.099136	0.431083	0.568917	0.000000	1.000000	0.008515	0.991485	
95000	-52.318198	1	0.053414	0.036550	0.053414	0.061813	0.053414	0.061813	0.053414	0.061813	0.349462	0.650538	0.000000	1.000000	0.003614	0.996386	
96000	-53.914468	1	0.083016	0.000694	0.083016	0.114733	0.083016	0.114733	0.083016	0.114733	0.387699	0.612301	0.000000	1.000000	0.004030	0.995970	
97000	-50.031690	1	0.097033	0.009006	0.097033	0.085818	0.097033	0.085818	0.097033	0.085818	0.412787	0.587213	0.000000	1.000000	0.009218	0.990782	
98000	-51.718216	1	0.022307	0.025452	0.022307	0.061236	0.022307	0.061236	0.022307	0.061236	0.210360	0.789640	0.000000	1.000000	0.000347	0.999653	
99000	-49.842264	1	0.080387	0.011729	0.080387	0.096762	0.080387	0.096762	0.080387	0.096762	0.390050	0.609950	0.000000	1.000000	0.004764	0.995236	
100000	-52.772159	1	0.117429	0.021301	0.117429	0.030283	0.117429	0.030283	0.117429	0.030283	0.439813	0.560187	0.000000	1.000000	0.111935	0.888065	
101000	-53.204762	1	0.030762	0.030710	0.030762	0.045039	0.030762	0.045039	0.030762	0.045039	0.261632	0.738368	0.000000	1.000000	0.001489	0.998511	
102000	-52.148899	1	0.073819	0.028213	0.073819	0.044870	0.073819	0.044870	0.073819	0.044870	0.388831	0.611169	0.000000	1.000000	0.016089	0.983911	
103000	-51.178220	1	0.022492	0.012120	0.022492	0.054134	0.022492	0.054134	0.022492	0.054134	0.200988	0.799012	0.000000	1.000000	0.000441	0.999559	
104000	-50.367127	1	0.029413	0.014174	0.029413	0.066818	0.029413	0.066818	0.029413	0.066818	0.241165	0.758835	0.000000	1.000000	0.000632	0.999368	
105000	-50.151771	1	0.085956	0.008501	0.085956	0.108860	0.085956	0.108860	0.085956	0.108860	0.397058	0.602942	0.000000	1.000000	0.004722	0.995278	
106000	-51.765896	1	0.017992	0.002336	0.017992	0.094602	0.017992	0.094602	0.017992	0.094602	0.164664	0.835336	0.000000	1.000000	0.000107	0.999893	
107000	-50.632990	1	0.063967	0.024722	0.063967	0.102445	0.063967	0.102445	0.063967	0.102445	0.366849	0.633151	0.000000	1.000000	0.002462	0.997538	
108000	-52.298094	1	0.153341	0.013619	0.153341	0.154316	0.153341	0.154316	0.153341	0.154316	0.461190	0.538810	0.000000	1.000000	0.011985	0.988015	
109000	-50.671296	1	0.138929	0.012651	0.138929	0.087776	0.138929	0.087776	0.138929	0.087776	0.452578	0.547422	0.000000	1.000000	0.020682	0.979318	
110000	-50.714994	1	0.034002	0.013610	0.034002	0.125929	0.034002	0.125929	0.034002	0.125929	0.262580	0.737420	0.000000	1.000000	0.000391	0.999609	
111000	-50.030162	1	0.042567	0.015840	0.042567	0.074394	0.042567	0.074394	0.042567	0.074394	0.299012	0.700988	0.000000	1.000000	0.001416	0.998584	
112000	-49.909331	1	0.058258	0.013134	0.058258	0.105310	0.058258	0.105310	0.058258	0.105310	0.344916	0.655084	0.000000	1.000000	0.001869	0.998131	
113000	-50.083330	1	0.050914	0.011994	0.050914	0.112959	0.050914	0.112959	0.050914	0.112959	0.323594	0.676406	0.000000	1.000000	0.001212	0.998788	
114000	-50.994830	1	0.082200	0.019256	0.082200	0.050966	0.082200	0.050966	0.082200	0.050966	0.397513	0.602487	0.000000	1.000000	0.016309	0.983691	
115000	-50.879503	1	0.058629	0.004133	0.058629	0.062662	0.058629	0.062662	0.058629	0.062662	0.339240	0.660760	0.000000	1.000000	0.004507	0.995493	
116000	-51.720467	1	0.020389	0.030237	0.020389	0.093627	0.020389	0.093627	0.020389	0.093627	0.201764	0.798236	0.000000	1.000000	0.000149	0.999851	
117000	-50.430741	1	0.073937	0.019437	0.073937	0.064147	0.073937	0.064147	0.073937	0.064147	0.383510	0.616490	0.000000	1.000000	0.007889	0.992111	
118000	-50.858979	1	0.051951	0.024353	0.051951	0.065076	0.051951	0.065076	0.051951	0.065076	0.336155	0.663845	0.000000	1.000000	0.003048	0.996952	
119000	-51.509929	1	0.000454	0.005990	0.000454	0.114868	0.000454	0.114868	0.000454	0.114868	0.005617	0.994383	0.000000	1.000000	0.000000	1.000000	
120000	-50.723576	1	0.036840	0.019918	0.036840	0.116131	0.036840	0.116131	0.036840	0.116131	0.280067	0.719933	0.000000	1.000000	0.000519	0.999481	
121000	-49.837849	1	0.078418	0.009924	0.078418	0.079639	0.078418	0.079639	0.078418	0.079639	0.385563	0.614437	0.000000	1.000000	0.006169	0.993831	
122000	-49.760988	1	0.049746	0.013424	0.049746	0.085632	0.049746	0.085632	0.049746	0.085632	0.321137	0.678863	0.000000	1.000000	0.001693	0.998307	
123000	-50.911372	1	0.011903	0.010980	0.011903	0.067276	0.011903	0.067276	0.011903	0.067276	0.124094	0.875906	0.000000	1.000000	0.000056	0.999944	
124000	-50.092007	1	0.054929	0.017897	0.054929	0.102419	0.054929	0.102419	0.054929	0.102419	0.339628	0.660372	0.000000	1.000000	0.001673	0.998327	
125000	-50.245610	1	0.040821	0.020387	0.040821	0.087636	0.040821	0.087636	0.040821	0.087636	0.296244	0.703756	0.000000	1.000000	0.000976	0.999024	
126000	-53.642340	1	0.058564	0.025458	0.058564	0.028606	0.058564	0.028606	0.058564	0.028606	0.354684	0.645316	0.000000	1.000000	0.022632	0.977368	
127000	-50.991149	1	0.097652	0.026422	0.097652	0.105194	0.097652	0.105194	0.097652	0.105194	0.422365	0.577635	0.000000	1.000000	0.006778	0.993222	
128000	-50.300821	1	0.110441	0.016040	0.110441	0.078246	0.110441	0.078246	0.110441	0.078246	0.431174	0.568826	0.000000	1.000000	0.014799	0.985201	
129000	-49.824719	1	0.042691	0.013685	0.042691	0.083684	0.042691	0.083684	0.042691	0.083684	0.297725	0.702275	0.000000	1.000000	0.001178	0.998822	
130000	-49.868361	1	0.086282	0.012478	0.086282	0.082224	0.086282	0.082224	0.086282	0.082224	0.399858	0.600142	0.000000	1.000000	0.007420	0.992580	
131000	-53.035195	1	0.087623	0.024663	0.087623	0.029111	0.087623	0.029111	0.087623	0.029111	0.408653	0.591347	0.000000	1.000000	0.061462	0.938538	
132000	-50.684161	1	0.072271	0.007281	0.072271	0.127852	0.072271	0.127852	0.072271	0.127852	0.372427	0.627573	0.000000	1.000000	0.002496	0.997504	
133000	-50.765879	1	0.092908	0.022989	0.092908	0.111722	0.092908	0.111722	0.092908	0.111722	0.414839	0.585161	0.000000	1.000000	0.005507	0.994493	
134000	-50.134675	1	0.035294	0.006253	0.035294	0.092087	0.035294	0.092087	0.035294	0.092087	0.262270	0.737730	0.000000	1.000000	0.000622	0.999378	
135000	-49.720497	1	0.054343	0.012030	0.054343	0.090387	0.054343	0.090387	0.054343	0.090387	0.333584	0.666416	0.000000	1.000000	0.001957	0.998043	
136000	-50.370029	1	0.023339	0.008523	0.023339	0.107186	0.023339	0.107186	0.023339	0.107186	0.203311	0.796689	0.000000	1.000000	0.000180	0.999820	
137000	-51.238619	1	0.006154	0.018488	0.006154	0.078523	0.006154	0.078523	0.006154	0.078523	0.073591	0.926409	0.000000	1.000000	0.000009	0.999991	
138000	-51.996517	1	0.030435	0.033889	0.030435	0.102779	0.030435	0.102779	0.030435	0.102779	0.262705	0.737295	0.000000	1.000000	0.000369	0.999631	
139000	-50.971172	1	0.032844	0.026371	0.032844	0.080424	0.032844	0.080424	0.032844	0.080424	0.267890	0.732110	0.000000	1.000000	0.000629	0.999371	
140000	-50.523219	1	0.130772	0.012332	0.130772	0.083224	0.130772	0.083224	0.130772	0.083224	0.446891	0.553109	0.000000	1.000000	0.019726	0.980274	
141000	-52.318911	1	0.129603	0.025429	0.129603	0.144906	0.129603	0.144906	0.129603	0.144906	0.450715	0.549285	0.000000	1.000000	0.008745	0.991255	
142000	-50.611294	1	0.011187	0.008719	0.011187	0.080827	0.011187	0.080827	0.011187	0.080827	0.116710	0.883290	0.000000	1.000000	0.000039	0.999961	
143000	-50.748360	1	0.055405	0.010426	0.055405	0.051008	0.055405	0.051008	0.055405	0.051008	0.335320	0.664680	0.000000	1.000000	0.005804	0.994196	
144000	-49.798213	1	0.046362	0.013878	0.046362	0.089892	0.046362	0.089892	0.046362	0.089892	0.310641	0.689359	0.000000	1.000000	0.001308	0.998692	
145000	-56.431092	1	0.300605	0.024463	0.300605	0.172049	0.300605	0.172049	0.300605	0.172049	0.494559	0.505441	0.000000	1.000000	0.043563	0.956437	
146000	-49.992147	1	0.043992	0.006725	0.043992	0.082033	0.043992	0.082033	0.043992	0.082033	0.296796	0.703204	0.000000	1.000000	0.001315	0.998685	
147000	-51.198137	1	0.103644	0.012988	0.103644	0.141634	0.103644	0.141634	0.103644	0.141634	0.422645	0.577355	0.000000	1.000000	0.005313	0.994687	
148000	-51.501346	1	0.051575	0.021255	0.051575	0.047917	0.051575	0.047917	0.051575	0.047917	0.332691	0.667309	0.000000	1.000000	0.005433	0.994567	
149000	-52.733808	1	0.066129	0.036598	0.066129	0.051258	0.066129	0.051258	0.066129	0.051258	0.379491	0.620509	0.000000	1.000000	0.009188	0.990812	
150000	-50.002759	1	0.072533	0.011233	0.072533	0.109884	0.072533	0.109884	0.072533	0.109884	0.375547	0.624453	0.000000	1.000000	0.003059	0.996941	
151000	-50.917285	1	0.097110	0.015149	0.097110	0.049768	0.097110	0.049768	0.097110	0.049768	0.416066	0.583934	0.000000	1.000000	0.025959	0.974041	
152000	-51.013468	1	0.087858	0.025257	0.087858	0.115329	0.087858	0.115329	0.087858	0.115329	0.409306	0.590694	0.000000	1.000000	0.004599	0.995401	
153000	-54.164009	1	0.183327	0.042830	0.183327	0.074477	0.183327	0.074477	0.183327	0.074477	0.479238	0.520762	0.000000	1.000000	0.049618	0.950382	
154000	-51.335414	1	0.156432	0.008186	0.156432	0.110458	0.156432	0.110458	0.156432	0.110458	0.461241	0.538759	0.000000	1.000000	0.018878	0.981122	
155000	-51.473669	1	0.000354	0.014526	0.000354	0.118807	0.000354	0.118807	0.000354	0.118807	0.004632	0.995368	0.000000	1.000000	0.000000	1.000000	
156000	-50.385000	1	0.073287	0.014952	0.073287	0.058434	0.073287	0.058434	0.073287	0.058434	0.379416	0.620584	0.000000	1.000000	0.009241	0.990759	
157000	-50.571754	1	0.072705	0.022561	0.072705	0.109253	0.072705	0.109253	0.072705	0.109253	0.383217	0.616783	0.000000	1.000000	0.003102	0.996898	
158000	-49.947257	1	0.038559	0.010343	0.038559	0.102112	0.038559	0.102112	0.038559	0.102112	0.279241	0.720759	0.000000	1.000000	0.000680	0.999320	
159000	-50.372001	1	0.069795	0.007392	0.069795	0.118470	0.069795	0.118470	0.069795	0.118470	0.367491	0.632509	0.000000	1.000000	0.002515	0.997485	
160000	-52.800836	1	0.039659	0.042486	0.039659	0.080376	0.039659	0.080376	0.039659	0.080376	0.309977	0.690023	0.000000	1.000000	0.001034	0.998966	
161000	-50.535365	1	0.053078	0.022514	0.053078	0.106426	0.053078	0.106426	0.053078	0.106426	0.337972	0.662028	0.000000	1.000000	0.001455	0.998545	
162000	-49.786394	1	0.076226	0.012073	0.076226	0.081853	0.076226	0.081853	0.076226	0.081853	0.383015	0.616985	0.000000	1.000000	0.005476	0.994524	
163000	-51.436580	1	0.092380	0.016299	0.092380	0.146741	0.092380	0.146741	0.092380	0.146741	0.410613	0.589387	0.000000	1.000000	0.003883	0.996117	
164000	-51.118144	1	0.079845	0.008142	0.079845	0.140743	0.079845	0.140743	0.079845	0.140743	0.386929	0.613071	0.000000	1.000000	0.002855	0.997145	
165000	-50.242819	1	0.075036	0.017754	0.075036	0.066871	0.075036	0.066871	0.075036	0.066871	0.384455	0.615545	0.000000	1.000000	0.007572	0.992428	
166000	-51.087835	1	0.045352	0.022905	0.045352	0.058127	0.045352	0.058127	0.045352	0.058127	0.314441	0.685559	0.000000	1.000000	0.002621	0.997379	
167000	-54.495796	1	0.042375	0.027347	0.042375	0.028349	0.042375	0.028349	0.042375	0.028349	0.307639	0.692361	0.000000	1.000000	0.009542	0.990458	
168000	-51.518287	1	0.004176	0.009161	0.004176	0.065227	0.004176	0.065227	0.004176	0.065227	0.049186	0.950814	0.000000	1.000000	0.000004	0.999996	
169000	-52.904514	1	0.031349	0.036496	0.031349	0.124551	0.031349	0.124551	0.031349	0.124551	0.269378	0.730622	0.000000	1.000000	0.000323	0.999677	
170000	-50.443053	1	0.038903	0.021874	0.038903	0.079140	0.038903	0.079140	0.038903	0.079140	0.290054	0.709946	0.000000	1.000000	0.001008	0.998992	
171000	-50.030543	1	0.042356	0.017668	0.042356	0.084464	0.042356	0.084464	0.042356	0.084464	0.299724	0.700276	0.000000	1.000000	0.001137	0.998863	
172000	-50.698176	1	0.055221	0.025850	0.055221	0.097609	0.055221	0.097609	0.055221	0.097609	0.346360	0.653640	0.000000	1.000000	0.001816	0.998184	
173000	-50.402232	1	0.042280	0.019046	0.042280	0.109339	0.042280	0.109339	0.042280	0.109339	0.300562	0.699438	0.000000	1.000000	0.000788	0.999212	
174000	-50.082064	1	0.087762	0.010233	0.087762	0.108163	0.087762	0.108163	0.087762	0.108163	0.400778	0.599222	0.000000	1.000000	0.005015	0.994985	
175000	-53.960218	1	0.020725	0.047343	0.020725	0.093737	0.020725	0.093737	0.020725	0.093737	0.218052	0.781948	0.000000	1.000000	0.000155	0.999845	
176000	-50.550035	1	0.039170	0.009763	0.039170	0.057523	0.039170	0.057523	0.039170	0.057523	0.281202	0.718798	0.000000	1.000000	0.001798	0.998202	
177000	-51.504116	1	0.156059	0.021814	0.156059	0.105251	0.156059	0.105251	0.156059	0.105251	0.464771	0.535229	0.000000	1.000000	0.020137	0.979863	
178000	-50.092762	1	0.068387	0.012936	0.068387	0.064345	0.068387	0.064345	0.068387	0.064345	0.368310	0.631690	0.000000	1.000000	0.006412	0.993588	
179000	-50.900145	1	0.102592	0.021584	0.102592	0.060707	0.102592	0.060707	0.102592	0.060707	0.425595	0.574405	0.000000	1.000000	0.019937	0.980063	
180000	-51.558373	1	0.102967	0.003774	0.102967	0.056017	0.102967	0.056017	0.102967	0.056017	0.417331	0.582669	0.000000	1.000000	0.023578	0.976422	
181000	-52.334570	1	0.177716	0.022009	0.177716	0.127630	0.177716	0.127630	0.177716	0.127630	0.473606	0.526394	0.000000	1.000000	0.020550	0.979450	
182000	-49.910130	1	0.038457	0.010894	0.038457	0.075632	0.038457	0.075632	0.038457	0.075632	0.279282	0.720718	0.000000	1.000000	0.001052	0.998948	
183000	-50.741502	1	0.083942	0.024032	0.083942	0.109096	0.083942	0.109096	0.083942	0.109096	0.402963	0.597037	0.000000	1.000000	0.004440	0.995560	
184000	-50.512710	1	0.116796	0.016965	0.116796	0.072940	0.116796	0.072940	0.116796	0.072940	0.437490	0.562510	0.000000	1.000000	0.019185	0.980815	
185000	-50.348763	1	0.086694	0.005471	0.086694	0.078200	0.086694	0.078200	0.086694	0.078200	0.396420	0.603580	0.000000	1.000000	0.008196	0.991804	
186000	-56.005986	1	0.086213	0.068133	0.086213	0.095585	0.086213	0.095585	0.086213	0.095585	0.429089	0.570911	0.000000	1.000000	0.005778	0.994222	
187000	-51.615082	1	0.010439	0.023396	0.010439	0.111084	0.010439	0.111084	0.010439	0.111084	0.118437	0.881563	0.000000	1.000000	0.000025	0.999975	
188000	-51.464984	1	0.055156	0.011650	0.055156	0.041618	0.055156	0.041618	0.055156	0.041618	0.335554	0.664446	0.000000	1.000000	0.008708	0.991292	
189000	-49.801058	1	0.079618	0.011687	0.079618	0.091840	0.079618	0.091840	0.079618	0.091840	0.388725	0.611275	0.000000	1.000000	0.005049	0.994951	
190000	-50.452625	1	0.064416	0.013921	0.064416	0.125115	0.064416	0.125115	0.064416	0.125115	0.360341	0.639659	0.000000	1.000000	0.001927	0.998073	
191000	-50.610592	1	0.072179	0.012552	0.072179	0.130527	0.072179	0.130527	0.072179	0.130527	0.375722	0.624278	0.000000	1.000000	0.002428	0.997572	
192000	-55.933775	1	0.082192	0.046174	0.082192	0.176351	0.082192	0.176351	0.082192	0.176351	0.412720	0.587280	0.000000	1.000000	0.002472	0.997528	
193000	-51.231666	1	0.001923	0.010511	0.001923	0.074010	0.001923	0.074010	0.001923	0.074010	0.023795	0.976205	0.000000	1.000000	0.000001	0.999999	
194000	-50.115989	1	0.083954	0.009379	0.083954	0.067237	0.083954	0.067237	0.083954	0.067237	0.394452	0.605548	0.000000	1.000000	0.009970	0.990030	
195000	-51.857809	1	0.039391	0.005848	0.039391	0.044187	0.039391	0.044187	0.039391	0.044187	0.278897	0.721103	0.000000	1.000000	0.003071	0.996929	
196000	-52.210797	1	0.088405	0.016145	0.088405	0.031469	0.088405	0.031469	0.088405	0.031469	0.405049	0.594951	0.000000	1.000000	0.053432	0.946568	
197000	-52.141789	1	0.058054	0.001852	0.058054	0.118300	0.058054	0.118300	0.058054	0.118300	0.336043	0.663957	0.000000	1.000000	0.001591	0.998409	
198000	-53.143224	1	0.063110	0.014882	0.063110	0.025600	0.063110	0.025600	0.063110	0.025600	0.358025	0.641975	0.000000	1.000000	0.034921	0.965079	
199000	-50.498964	1	0.063520	0.019664	0.063520	0.062476	0.063520	0.062476	0.063520	0.062476	0.362328	0.637672	0.000000	1.000000	0.005595	0.994405	
200000	-50.706684	1	0.083945	0.023639	0.083945	0.067779	0.083945	0.067779	0.083945	0.067779	0.402742	0.597258	0.000000	1.000000	0.009817	0.990183	
201000	-50.579104	1	0.025235	0.015620	0.025235	0.065946	0.025235	0.065946	0.025235	0.065946	0.219924	0.780076	0.000000	1.000000	0.000428	0.999572	
202000	-50.507416	1	0.016538	0.010199	0.016538	0.107036	0.016538	0.107036	0.016538	0.107036	0.159853	0.840147	0.000000	1.000000	0.000077	0.999923	
203000	-50.881974	1	0.083941	0.012838	0.083941	0.047832	0.083941	0.047832	0.083941	0.047832	0.396475	0.603525	0.000000	1.000000	0.019586	0.980414	
204000	-51.436068	1	0.024951	0.002547	0.024951	0.092519	0.024951	0.092519	0.024951	0.092519	0.208025	0.791975	0.000000	1.000000	0.000253	0.999747	
205000	-50.502566	1	0.074581	0.006755	0.074581	0.119991	0.074581	0.119991	0.074581	0.119991	0.376555	0.623445	0.000000	1.000000	0.002917	0.997083	
206000	-50.626181	1	0.045717	0.010258	0.045717	0.128663	0.045717	0.128663	0.045717	0.128663	0.305597	0.694403	0.000000	1.000000	0.000796	0.999204	
207000	-50.508168	1	0.058114	0.024193	0.058114	0.078879	0.058114	0.078879	0.058114	0.078879	0.352642	0.647358	0.000000	1.000000	0.002906	0.997094	
208000	-50.573150	1	0.028815	0.018285	0.028815	0.109873	0.028815	0.109873	0.028815	0.109873	0.241480	0.758520	0.000000	1.000000	0.000298	0.999702	
209000	-50.371899	1	0.105846	0.014236	0.105846	0.111923	0.105846	0.111923	0.105846	0.111923	0.425641	0.574359	0.000000	1.000000	0.007526	0.992474	
210000	-51.644387	1	0.013764	0.003359	0.013764	0.111325	0.013764	0.111325	0.013764	0.111325	0.134554	0.865446	0.000000	1.000000	0.000048	0.999952	
211000	-51.343626	1	0.078974	0.031502	0.078974	0.073442	0.078974	0.073442	0.078974	0.073442	0.399576	0.600424	0.000000	1.000000	0.007254	0.992746	
212000	-50.660270	1	0.024736	0.016610	0.024736	0.113951	0.024736	0.113951	0.024736	0.113951	0.217860	0.782140	0.000000	1.000000	0.000196	0.999804	
213000	-51.056924	1	0.058706	0.018898	0.058706	0.133897	0.058706	0.133897	0.058706	0.133897	0.350274	0.649726	0.000000	1.000000	0.001418	0.998582	
214000	-50.483986	1	0.073068	0.020475	0.073068	0.064810	0.073068	0.064810	0.073068	0.064810	0.382558	0.617442	0.000000	1.000000	0.007504	0.992496	
215000	-50.786864	1	0.043836	0.015966	0.043836	0.128672	0.043836	0.128672	0.043836	0.128672	0.303655	0.696345	0.000000	1.000000	0.000717	0.999283	
216000	-49.736963	1	0.070215	0.012047	0.070215	0.085827	0.070215	0.085827	0.070215	0.085827	0.371482	0.628518	0.000000	1.000000	0.004104	0.995896	
217000	-51.087780	1	0.020039	0.024155	0.020039	0.080422	0.020039	0.080422	0.020039	0.080422	0.194623	0.805377	0.000000	1.000000	0.000172	0.999828	
218000	-50.823681	1	0.143142	0.010318	0.143142	0.100322	0.143142	0.100322	0.143142	0.100322	0.454453	0.545547	0.000000	1.000000	0.017861	0.982139	
219000	-50.997424	1	0.007906	0.015027	0.007906	0.109681	0.007906	0.109681	0.007906	0.109681	0.089939	0.910061	0.000000	1.000000	0.000013	0.999987	
220000	-50.883451	1	0.068866	0.005256	0.068866	0.056066	0.068866	0.056066	0.068866	0.056066	0.364091	0.635909	0.000000	1.000000	0.008534	0.991466	
221000	-50.405096	1	0.091901	0.016590	0.091901	0.062859	0.091901	0.062859	0.091901	0.062859	0.410129	0.589871	0.000000	1.000000	0.014219	0.985781	
222000	-53.137916	1	0.091467	0.046049	0.091467	0.072492	0.091467	0.072492	0.091467	0.072492	0.424692	0.575308	0.000000	1.000000	0.010737	0.989263	
223000	-52.034033	1	0.041955	0.030244	0.041955	0.055684	0.041955	0.055684	0.041955	0.055684	0.308472	0.691528	0.000000	1.000000	0.002306	0.997694	
224000	-49.878397	1	0.050069	0.014107	0.050069	0.100153	0.050069	0.100153	0.050069	0.100153	0.322664	0.677336	0.000000	1.000000	0.001363	0.998637	
225000	-50.043100	1	0.065042	0.011159	0.065042	0.065234	0.065042	0.065234	0.065042	0.065234	0.359820	0.640180	0.000000	1.000000	0.005484	0.994516	
226000	-49.839370	1	0.053345	0.014875	0.053345	0.079315	0.053345	0.079315	0.053345	0.079315	0.332926	0.667074	0.000000	1.000000	0.002303	0.997697	
227000	-50.596433	1	0.076198	0.023674	0.076198	0.071111	0.076198	0.071111	0.076198	0.071111	0.390221	0.609779	0.000000	1.000000	0.007025	0.992975	
228000	-50.768139	1	0.050934	0.021666	0.050934	0.118034	0.050934	0.118034	0.050934	0.118034	0.331120	0.668880	0.000000	1.000000	0.001149	0.998851	
229000	-49.771580	1	0.064409	0.012414	0.064409	0.096780	0.064409	0.096780	0.064409	0.096780	0.359269	0.640731	0.000000	1.000000	0.002724	0.997276	
230000	-52.390026	1	0.049925	0.011693	0.049925	0.033765	0.049925	0.033765	0.049925	0.033765	0.320343	0.679657	0.000000	1.000000	0.010327	0.989673	
231000	-52.011422	1	0.085554	0.035122	0.085554	0.063344	0.085554	0.063344	0.085554	0.063344	0.411462	0.588538	0.000000	1.000000	0.011715	0.988285	
232000	-49.925598	1	0.055224	0.013308	0.055224	0.070694	0.055224	0.070694	0.055224	0.070694	0.336989	0.663011	0.000000	1.000000	0.003080	0.996920	
233000	-51.578552	1	0.132878	0.006181	0.132878	0.131722	0.132878	0.131722	0.132878	0.131722	0.446176	0.553824	0.000000	1.000000	0.010351	0.989649	
234000	-53.011132	1	0.111572	0.022241	0.111572	0.170766	0.111572	0.170766	0.111572	0.170766	0.434966	0.565034	0.000000	1.000000	0.005236	0.994764	
235000	-50.668621	1	0.078980	0.015931	0.078980	0.128490	0.078980	0.128490	0.078980	0.128490	0.390244	0.609756	0.000000	1.000000	0.003086	0.996914	
236000	-49.890026	1	0.051687	0.008539	0.051687	0.100739	0.051687	0.100739	0.051687	0.100739	0.323244	0.676756	0.000000	1.000000	0.001466	0.998534	
237000	-51.478681	1	0.142791	0.012830	0.142791	0.052334	0.142791	0.052334	0.142791	0.052334	0.455045	0.544955	0.000000	1.000000	0.057287	0.942713	
238000	-50.730035	1	0.101196	0.022579	0.101196	0.107716	0.101196	0.107716	0.101196	0.107716	0.424531	0.575469	0.000000	1.000000	0.007137	0.992863	
239000	-49.765799	1	0.043141	0.011188	0.043141	0.086940	0.043141	0.086940	0.043141	0.086940	0.297339	0.702661	0.000000	1.000000	0.001141	0.998859	
240000	-49.950858	1	0.083744	0.008179	0.083744	0.081768	0.083744	0.081768	0.083744	0.081768	0.393404	0.606596	0.000000	1.000000	0.006953	0.993047	
241000	-52.017935	1	0.052244	0.002094	0.052244	0.059692	0.052244	0.059692	0.052244	0.059692	0.319941	0.680059	0.000000	1.000000	0.003641	0.996359	
242000	-50.108632	1	0.037355	0.017482	0.037355	0.080124	0.037355	0.080124	0.037355	0.080124	0.280191	0.719809	0.000000	1.000000	0.000888	0.999112	
243000	-52.186332	1	0.086475	0.024028	0.086475	0.038130	0.086475	0.038130	0.086475	0.038130	0.406677	0.593323	0.000000	1.000000	0.033844	0.966156	
244000	-50.257166	1	0.056942	0.020794	0.056942	0.099629	0.056942	0.099629	0.056942	0.099629	0.347154	0.652846	0.000000	1.000000	0.001907	0.998093	
245000	-49.791413	1	0.065008	0.012773	0.065008	0.077230	0.065008	0.077230	0.065008	0.077230	0.360871	0.639129	0.000000	1.000000	0.004030	0.995970	
246000	-50.388681	1	0.079434	0.011439	0.079434	0.123385	0.079434	0.123385	0.079434	0.123385	0.388259	0.611741	0.000000	1.000000	0.003289	0.996711	
247000	-51.060322	1	0.060855	0.015892	0.060855	0.047517	0.060855	0.047517	0.060855	0.047517	0.353403	0.646597	0.000000	1.000000	0.008610	0.991390	
248000	-52.905870	1	0.108275	0.006419	0.108275	0.172764	0.108275	0.172764	0.108275	0.172764	0.424549	0.575451	0.000000	1.000000	0.004831	0.995169	
249000	-50.025364	1	0.065515	0.006782	0.065515	0.099625	0.065515	0.099625	0.065515	0.099625	0.357822	0.642178	0.000000	1.000000	0.002724	0.997276	
250000	-53.967072	1	0.014626	0.045523	0.014626	0.083344	0.014626	0.083344	0.014626	0.083344	0.170447	0.829553	0.000000	1.000000	0.000073	0.999927	
251000	-51.344608	1	0.027389	0.012288	0.027389	0.049881	0.027389	0.049881	0.027389	0.049881	0.229109	0.770891	0.000000	1.000000	0.000884	0.999116	
252000	-50.447947	1	0.092910	0.011595	0.092910	0.122274	0.092910	0.122274	0.092910	0.122274	0.408789	0.591211	0.000000	1.000000	0.004878	0.995122	
253000	-50.173664	1	0.103266	0.015012	0.103266	0.076868	0.103266	0.076868	0.103266	0.076868	0.423200	0.576800	0.000000	1.000000	0.012997	0.987003	
254000	-51.095393	1	0.022242	0.024501	0.022242	0.099943	0.022242	0.099943	0.022242	0.099943	0.209187	0.790813	0.000000	1.000000	0.000172	0.999828	
255000	-50.917965	1	0.050069	0.003132	0.050069	0.075790	0.050069	0.075790	0.050069	0.075790	0.314127	0.685873	0.000000	1.000000	0.002107	0.997893	
256000	-49.990607	1	0.090336	0.015564	0.090336	0.092085	0.090336	0.092085	0.090336	0.092085	0.407441	0.592559	0.000000	1.000000	0.006882	0.993118	
257000	-50.173267	1	0.058995	0.010706	0.058995	0.061762	0.058995	0.061762	0.058995	0.061762	0.345019	0.654981	0.000000	1.000000	0.004710	0.995290	
258000	-51.810487	1	0.105510	0.003409	0.105510	0.054193	0.105510	0.054193	0.105510	0.054193	0.420073	0.579927	0.000000	1.000000	0.026720	0.973280	
259000	-52.268369	1	0.179865	0.023789	0.179865	0.114369	0.179865	0.114369	0.179865	0.114369	0.474695	0.525305	0.000000	1.000000	0.024311	0.975689	
260000	-52.508579	1	0.083263	0.036896	0.083263	0.055299	0.083263	0.055299	0.083263	0.055299	0.409181	0.590819	0.000000	1.000000	0.014289	0.985711	
261000	-50.452665	1	0.057245	0.011661	0.057245	0.055776	0.057245	0.055776	0.057245	0.055776	0.341190	0.658810	0.000000	1.000000	0.005300	0.994700	
262000	-51.289727	1	0.064700	0.032094	0.064700	0.082369	0.064700	0.082369	0.064700	0.082369	0.373488	0.626512	0.000000	1.000000	0.003565	0.996435	
263000	-49.986544	1	0.087040	0.008165	0.087040	0.081475	0.087040	0.081475	0.087040	0.081475	0.398511	0.601489	0.000000	1.000000	0.007704	0.992296	
264000	-50.791853	1	0.053394	0.023428	0.053394	0.064225	0.053394	0.064225	0.053394	0.064225	0.339552	0.660448	0.000000	1.000000	0.003360	0.996640	
265000	-51.597540	1	0.076269	0.022522	0.076269	0.141272	0.076269	0.141272	0.076269	0.141272	0.389633	0.610367	0.000000	1.000000	0.002544	0.997456	
266000	-55.763717	1	0.292482	0.011072	0.292482	0.069963	0.292482	0.069963	0.292482	0.069963	0.493211	0.506789	0.000000	1.000000	0.122927	0.877073	
267000	-50.309287	1	0.084551	0.010539	0.084551	0.060096	0.084551	0.060096	0.084551	0.060096	0.396077	0.603923	0.000000	1.000000	0.012597	0.987403	
268000	-50.345410	1	0.063338	0.022936	0.063338	0.089493	0.063338	0.089493	0.063338	0.089493	0.364200	0.635800	0.000000	1.000000	0.002947	0.997053	
269000	-50.898806	1	0.106332	0.019704	0.106332	0.058092	0.106332	0.058092	0.106332	0.058092	0.428689	0.571311	0.000000	1.000000	0.023704	0.976296	
270000	-53.731012	1	0.031214	0.024280	0.031214	0.034859	0.031214	0.034859	0.031214	0.034859	0.258433	0.741567	0.000000	1.000000	0.002619	0.997381	
271000	-50.067019	1	0.055206	0.017178	0.055206	0.072227	0.055206	0.072227	0.055206	0.072227	0.339846	0.660154	0.000000	1.000000	0.002962	0.997038	
272000	-49.771648	1	0.075891	0.011311	0.075891	0.083824	0.075891	0.083824	0.075891	0.083824	0.381923	0.618077	0.000000	1.000000	0.005201	0.994799	
273000	-51.518308	1	0.083289	0.033646	0.083289	0.079785	0.083289	0.079785	0.083289	0.079785	0.407416	0.592584	0.000000	1.000000	0.007157	0.992843	
274000	-51.599475	1	0.083550	0.025129	0.083550	0.048592	0.083550	0.048592	0.083550	0.048592	0.402999	0.597001	0.000000	1.000000	0.018739	0.981261	
275000	-50.437222	1	0.061510	0.004647	0.061510	0.102538	0.061510	0.102538	0.061510	0.102538	0.346885	0.653115	0.000000	1.000000	0.002227	0.997773	
276000	-50.170119	1	0.049075	0.011579	0.049075	0.062957	0.049075	0.062957	0.049075	0.062957	0.317609	0.682391	0.000000	1.000000	0.002786	0.997214	
277000	-54.166665	1	0.132071	0.043378	0.132071	0.143160	0.132071	0.143160	0.132071	0.143160	0.458160	0.541840	0.000000	1.000000	0.009258	0.990742	
278000	-50.037660	1	0.086242	0.010732	0.086242	0.069842	0.086242	0.069842	0.086242	0.069842	0.398791	0.601209	0.000000	1.000000	0.009933	0.990067	
279000	-51.598885	1	0.146360	0.008940	0.146360	0.053729	0.146360	0.053729	0.146360	0.053729	0.455944	0.544056	0.000000	1.000000	0.057359	0.942641	
280000	-51.725525	1	0.069364	0.030148	0.069364	0.124487	0.069364	0.124487	0.069364	0.124487	0.381725	0.618275	0.000000	1.000000	0.002328	0.997672	
281000	-49.849817	1	0.041581	0.014286	0.041581	0.088270	0.041581	0.088270	0.041581	0.088270	0.294129	0.705871	0.000000	1.000000	0.001013	0.998987	
282000	-49.986178	1	0.098232	0.010879	0.098232	0.088134	0.098232	0.088134	0.098232	0.088134	0.415255	0.584745	0.000000	1.000000	0.009083	0.990917	
283000	-49.947794	1	0.051459	0.014812	0.051459	0.103150	0.051459	0.103150	0.051459	0.103150	0.327397	0.672603	0.000000	1.000000	0.001403	0.998597	
284000	-50.226300	1	0.058691	0.009684	0.058691	0.060962	0.058691	0.060962	0.058691	0.060962	0.343490	0.656510	0.000000	1.000000	0.004763	0.995237	
285000	-50.397272	1	0.084928	0.020263	0.084928	0.069681	0.084928	0.069681	0.084928	0.069681	0.402290	0.597710	0.000000	1.000000	0.009599	0.990401	
286000	-50.028192	1	0.070439	0.007784	0.070439	0.071253	0.070439	0.071253	0.070439	0.071253	0.369079	0.630921	0.000000	1.000000	0.005723	0.994277	
287000	-50.650554	1	0.041051	0.010305	0.041051	0.128035	0.041051	0.128035	0.041051	0.128035	0.288916	0.711084	0.000000	1.000000	0.000613	0.999387	
288000	-51.233972	1	0.019322	0.003662	0.019322	0.073074	0.019322	0.073074	0.019322	0.073074	0.174524	0.825476	0.000000	1.000000	0.000179	0.999821	
289000	-51.477500	1	0.150837	0.022658	0.150837	0.106780	0.150837	0.106780	0.150837	0.106780	0.462441	0.537559	0.000000	1.000000	0.018287	0.981713	
290000	-50.911447	1	0.009179	0.008921	0.009179	0.112320	0.009179	0.112320	0.009179	0.112320	0.099053	0.900947	0.000000	1.000000	0.000018	0.999982	
291000	-55.261436	1	0.079398	0.033686	0.079398	0.190734	0.079398	0.190734	0.079398	0.190734	0.401527	0.598473	0.000000	1.000000	0.002146	0.997854	
292000	-50.419846	1	0.051382	0.019467	0.051382	0.065735	0.051382	0.065735	0.051382	0.065735	0.330751	0.669249	0.000000	1.000000	0.002906	0.997094	
293000	-50.235665	1	0.044312	0.018658	0.044312	0.072267	0.044312	0.072267	0.044312	0.072267	0.307482	0.692518	0.000000	1.000000	0.001655	0.998345	
294000	-54.757823	1	0.014675	0.045605	0.014675	0.127052	0.014675	0.127052	0.014675	0.127052	0.170927	0.829073	0.000000	1.000000	0.000051	0.999949	
295000	-50.949477	1	0.115252	0.025045	0.115252	0.093593	0.115252	0.093593	0.115252	0.093593	0.439454	0.560546	0.000000	1.000000	0.012082	0.987918	
296000	-50.339888	1	0.046683	0.017384	0.046683	0.113185	0.046683	0.113185	0.046683	0.113185	0.314485	0.685515	0.000000	1.000000	0.000971	0.999029	
297000	-51.425572	1	0.056945	0.005258	0.056945	0.139278	0.056945	0.139278	0.056945	0.139278	0.335627	0.664373	0.000000	1.000000	0.001262	0.998738	
298000	-49.972905	1	0.057324	0.006518	0.057324	0.092266	0.057324	0.092266	0.057324	0.092266	0.337579	0.662421	0.000000	1.000000	0.002175	0.997825	
299000	-51.415585	1	0.157931	0.020479	0.157931	0.082845	0.157931	0.082845	0.157931	0.082845	0.465299	0.534701	0.000000	1.000000	0.030258	0.969742	
300000	-50.721879	1	0.063574	0.003462	0.063574	0.080687	0.063574	0.080687	0.063574	0.080687	0.350998	0.649002	0.000000	1.000000	0.003528	0.996472	
301000	-50.817220	1	0.046339	0.014370	0.046339	0.052357	0.046339	0.052357	0.046339	0.052357	0.310956	0.689044	0.000000	1.000000	0.003405	0.996595	
302000	-50.743396	1	0.058390	0.005564	0.058390	0.057882	0.058390	0.057882	0.058390	0.057882	0.339674	0.660326	0.000000	1.000000	0.005195	0.994805	
303000	-50.146661	1	0.074729	0.008362	0.074729	0.065750	0.074729	0.065750	0.074729	0.065750	0.377878	0.622122	0.000000	1.000000	0.007736	0.992264	
304000	-52.712847	1	0.011363	0.033992	0.011363	0.106824	0.011363	0.106824	0.011363	0.106824	0.133472	0.866528	0.000000	1.000000	0.000031	0.999969	
305000	-49.966294	1	0.062004	0.017103	0.062004	0.077209	0.062004	0.077209	0.062004	0.077209	0.357015	0.642985	0.000000	1.000000	0.003567	0.996433	
306000	-51.308012	1	0.031544	0.009654	0.031544	0.048895	0.031544	0.048895	0.031544	0.048895	0.247954	0.752046	0.000000	1.000000	0.001358	0.998642	
307000	-50.766619	1	0.114551	0.009178	0.114551	0.122913	0.114551	0.122913	0.114551	0.122913	0.432116	0.567884	0.000000	1.000000	0.007997	0.992003	
308000	-50.067464	1	0.062733	0.008800	0.062733	0.066310	0.062733	0.066310	0.062733	0.066310	0.352820	0.647180	0.000000	1.000000	0.004839	0.995161	
309000	-51.792004	1	0.084408	0.017424	0.084408	0.154020	0.084408	0.154020	0.084408	0.154020	0.399873	0.600127	0.000000	1.000000	0.002975	0.997025	
310000	-50.341960	1	0.076047	0.022490	0.076047	0.083315	0.076047	0.083315	0.076047	0.083315	0.389225	0.610775	0.000000	1.000000	0.005282	0.994718	
311000	-50.352153	1	0.121242	0.012935	0.121242	0.094990	0.121242	0.094990	0.121242	0.094990	0.439672	0.560328	0.000000	1.000000	0.013292	0.986708	
312000	-49.904360	1	0.039806	0.009434	0.039806	0.098943	0.039806	0.098943	0.039806	0.098943	0.283430	0.716570	0.000000	1.000000	0.000769	0.999231	
313000	-51.279250	1	0.096253	0.026361	0.096253	0.059689	0.096253	0.059689	0.096253	0.059689	0.420689	0.579311	0.000000	1.000000	0.017635	0.982365	
314000	-50.334673	1	0.041339	0.020450	0.041339	0.075949	0.041339	0.075949	0.041339	0.075949	0.298237	0.701763	0.000000	1.000000	0.001266	0.998734	
315000	-53.159492	1	0.025672	0.013697	0.025672	0.170559	0.025672	0.170559	0.025672	0.170559	0.220850	0.779150	0.000000	1.000000	0.000159	0.999841	
316000	-53.443271	1	0.004348	0.032351	0.004348	0.063744	0.004348	0.063744	0.004348	0.063744	0.058185	0.941815	0.000000	1.000000	0.000005	0.999995	
317000	-50.479803	1	0.097334	0.005299	0.097334	0.082064	0.097334	0.082064	0.097334	0.082064	0.411221	0.588779	0.000000	1.000000	0.010027	0.989973	
318000	-49.829657	1	0.051044	0.009879	0.051044	0.075381	0.051044	0.075381	0.051044	0.075381	0.322349	0.677651	0.000000	1.000000	0.002237	0.997763	
319000	-50.925050	1	0.026468	0.022693	0.026468	0.071031	0.026468	0.071031	0.026468	0.071031	0.232587	0.767413	0.000000	1.000000	0.000431	0.999569	
320000	-50.841616	1	0.031807	0.006669	0.031807	0.058277	0.031807	0.058277	0.031807	0.058277	0.246779	0.753221	0.000000	1.000000	0.000995	0.999005	
321000	-50.669873	1	0.127545	0.013476	0.127545	0.111963	0.127545	0.111963	0.127545	0.111963	0.444916	0.555084	0.000000	1.000000	0.011672	0.988328	
322000	-50.306567	1	0.074166	0.012232	0.074166	0.121259	0.074166	0.121259	0.074166	0.121259	0.379317	0.620683	0.000000	1.000000	0.002839	0.997161	
323000	-52.167488	1	0.043809	0.025667	0.043809	0.142552	0.043809	0.142552	0.043809	0.142552	0.311364	0.688636	0.000000	1.000000	0.000648	0.999352	
324000	-50.060984	1	0.029783	0.008869	0.029783	0.098471	0.029783	0.098471	0.029783	0.098471	0.238714	0.761286	0.000000	1.000000	0.000368	0.999632	
325000	-51.527797	1	0.039190	0.023098	0.039190	0.052743	0.039190	0.052743	0.039190	0.052743	0.292190	0.707810	0.000000	1.000000	0.002127	0.997873	
326000	-50.209985	1	0.041039	0.019480	0.041039	0.095211	0.041039	0.095211	0.041039	0.095211	0.296322	0.703678	0.000000	1.000000	0.000877	0.999123	
327000	-50.725385	1	0.065299	0.005874	0.065299	0.056942	0.065299	0.056942	0.065299	0.056942	0.356697	0.643303	0.000000	1.000000	0.007203	0.992797	
328000	-50.067968	1	0.054569	0.015805	0.054569	0.107600	0.054569	0.107600	0.054569	0.107600	0.337063	0.662937	0.000000	1.000000	0.001538	0.998462	
329000	-51.045408	1	0.006314	0.016464	0.006314	0.104511	0.006314	0.104511	0.006314	0.104511	0.074469	0.925531	0.000000	1.000000	0.000008	0.999992	
330000	-51.850702	1	0.093451	0.030870	0.093451	0.055854	0.093451	0.055854	0.093451	0.055854	0.419562	0.580438	0.000000	1.000000	0.018703	0.981297	
331000	-50.148718	1	0.056030	0.012465	0.056030	0.062803	0.056030	0.062803	0.056030	0.062803	0.338549	0.661451	0.000000	1.000000	0.003981	0.996019	
332000	-50.040271	1	0.034572	0.015831	0.034572	0.093918	0.034572	0.093918	0.034572	0.093918	0.266949	0.733051	0.000000	1.000000	0.000574	0.999426	
333000	-53.261010	1	0.019128	0.036876	0.019128	0.123271	0.019128	0.123271	0.019128	0.123271	0.198402	0.801598	0.000000	1.000000	0.000098	0.999902	
334000	-51.640622	1	0.028976	0.031638	0.028976	0.093748	0.028976	0.093748	0.028976	0.093748	0.253438	0.746562	0.000000	1.000000	0.000365	0.999635	
335000	-50.003440	1	0.071873	0.015579	0.071873	0.104658	0.071873	0.104658	0.071873	0.104658	0.377109	0.622891	0.000000	1.000000	0.003202	0.996798	
336000	-50.467819	1	0.063569	0.024312	0.063569	0.087938	0.063569	0.087938	0.063569	0.087938	0.365678	0.634322	0.000000	1.000000	0.003059	0.996941	
337000	-49.955659	1	0.068803	0.007763	0.068803	0.074813	0.068803	0.074813	0.068803	0.074813	0.365669	0.634331	0.000000	1.000000	0.004933	0.995067	
338000	-50.036520	1	0.038865	0.011932	0.038865	0.106831	0.038865	0.106831	0.038865	0.106831	0.281761	0.718239	0.000000	1.000000	0.000655	0.999345	
339000	-50.852465	1	0.078500	0.019180	0.078500	0.053522	0.078500	0.053522	0.078500	0.053522	0.391417	0.608583	0.000000	1.000000	0.013134	0.986866	
340000	-49.954734	1	0.051062	0.017547	0.051062	0.085609	0.051062	0.085609	0.051062	0.085609	0.328325	0.671675	0.000000	1.000000	0.001813	0.998187	
341000	-51.093860	1	0.114151	0.026965	0.114151	0.089009	0.114151	0.089009	0.114151	0.089009	0.439276	0.560724	0.000000	1.000000	0.012823	0.987177	
342000	-52.586896	1	0.011955	0.009092	0.011955	0.154206	0.011955	0.154206	0.011955	0.154206	0.123425	0.876575	0.000000	1.000000	0.000029	0.999971	
343000	-50.901448	1	0.046423	0.014275	0.046423	0.134271	0.046423	0.134271	0.046423	0.134271	0.311161	0.688839	0.000000	1.000000	0.000791	0.999209	
344000	-49.934128	1	0.058656	0.008173	0.058656	0.102806	0.058656	0.102806	0.058656	0.102806	0.342289	0.657711	0.000000	1.000000	0.001967	0.998033	
345000	-50.853125	1	0.092802	0.024579	0.092802	0.067792	0.092802	0.067792	0.092802	0.067792	0.415531	0.584469	0.000000	1.000000	0.012609	0.987391	
346000	-51.616005	1	0.076015	0.029541	0.076015	0.056947	0.076015	0.056947	0.076015	0.056947	0.393500	0.606500	0.000000	1.000000	0.010683	0.989317	
347000	-50.117053	1	0.028781	0.015625	0.028781	0.084050	0.028781	0.084050	0.028781	0.084050	0.239126	0.760874	0.000000	1.000000	0.000416	0.999584	
348000	-50.236244	1	0.068776	0.017957	0.068776	0.066942	0.068776	0.066942	0.068776	0.066942	0.372501	0.627499	0.000000	1.000000	0.006039	0.993961	
349000	-50.778617	1	0.046421	0.014194	0.046421	0.052829	0.046421	0.052829	0.046421	0.052829	0.311088	0.688912	0.000000	1.000000	0.003361	0.996639	
350000	-50.514926	1	0.052685	0.005493	0.052685	0.064029	0.052685	0.064029	0.052685	0.064029	0.323851	0.676149	0.000000	1.000000	0.003261	0.996739	
351000	-52.705025	1	0.078121	0.021761	0.078121	0.166281	0.078121	0.166281	0.078121	0.166281	0.392348	0.607652	0.000000	1.000000	0.002301	0.997699	
352000	-50.584433	1	0.066607	0.016511	0.066607	0.125680	0.066607	0.125680	0.066607	0.125680	0.366966	0.633034	0.000000	1.000000	0.002082	0.997918	
353000	-50.707308	1	0.041764	0.017919	0.041764	0.122444	0.041764	0.122444	0.041764	0.122444	0.297756	0.702244	0.000000	1.000000	0.000670	0.999330	
354000	-50.760238	1	0.087402	0.025758	0.087402	0.098883	0.087402	0.098883	0.087402	0.098883	0.408943	0.591057	0.000000	1.000000	0.005671	0.994329	
355000	-52.720587	1	0.100575	0.029236	0.100575	0.151738	0.100575	0.151738	0.100575	0.151738	0.427003	0.572997	0.000000	1.000000	0.004593	0.995407	
356000	-50.495898	1	0.017782	0.008275	0.017782	0.073758	0.017782	0.073758	0.017782	0.073758	0.167363	0.832637	0.000000	1.000000	0.000142	0.999858	
357000	-54.576116	1	0.100749	0.042094	0.100749	0.160851	0.100749	0.160851	0.100749	0.160851	0.433063	0.566937	0.000000	1.000000	0.004352	0.995648	
358000	-49.840923	1	0.062156	0.014434	0.062156	0.076803	0.062156	0.076803	0.062156	0.076803	0.355473	0.644527	0.000000	1.000000	0.003623	0.996377	
359000	-53.163748	1	0.120915	0.016097	0.120915	0.024413	0.120915	0.024413	0.120915	0.024413	0.440664	0.559336	0.000000	1.000000	0.179777	0.820223	
360000	-50.875913	1	0.079179	0.020886	0.079179	0.055687	0.079179	0.055687	0.079179	0.055687	0.393591	0.606409	0.000000	1.000000	0.012399	0.987601	
361000	-51.151294	1	0.139966	0.021897	0.139966	0.079687	0.139966	0.079687	0.139966	0.079687	0.456213	0.543787	0.000000	1.000000	0.024814	0.975186	
362000	-50.521533	1	0.108041	0.014147	0.108041	0.117629	0.108041	0.117629	0.108041	0.117629	0.427903	0.572097	0.000000	1.000000	0.007379	0.992621	
363000	-50.258154	1	0.105011	0.008813	0.105011	0.073805	0.105011	0.073805	0.105011	0.073805	0.422146	0.577854	0.000000	1.000000	0.014568	0.985432	
364000	-50.291160	1	0.068824	0.014998	0.068824	0.118562	0.068824	0.118562	0.068824	0.118562	0.370614	0.629386	0.000000	1.000000	0.002427	0.997573	
365000	-50.354013	1	0.038424	0.014264	0.038424	0.062905	0.038424	0.062905	0.038424	0.062905	0.281900	0.718100	0.000000	1.000000	0.001446	0.998554	
366000	-50.047639	1	0.035380	0.010185	0.035380	0.105209	0.035380	0.105209	0.035380	0.105209	0.265850	0.734150	0.000000	1.000000	0.000526	0.999474	
367000	-50.225389	1	0.077037	0.005477	0.077037	0.093156	0.077037	0.093156	0.077037	0.093156	0.380295	0.619705	0.000000	1.000000	0.004544	0.995456	
368000	-51.471194	1	0.077318	0.026207	0.077318	0.052869	0.077318	0.052869	0.077318	0.052869	0.393691	0.606309	0.000000	1.000000	0.012949	0.987051	
369000	-52.054961	1	0.027566	0.024150	0.027566	0.136437	0.027566	0.136437	0.027566	0.136437	0.239760	0.760240	0.000000	1.000000	0.000218	0.999782	
370000	-50.073268	1	0.024474	0.010161	0.024474	0.091163	0.024474	0.091163	0.024474	0.091163	0.211235	0.788765	0.000000	1.000000	0.000245	0.999755	
371000	-50.455818	1	0.038591	0.014433	0.038591	0.060738	0.038591	0.060738	0.038591	0.060738	0.282710	0.717290	0.000000	1.000000	0.001560	0.998440	
372000	-50.560401	1	0.013039	0.014665	0.013039	0.095328	0.013039	0.095328	0.013039	0.095328	0.135781	0.864219	0.000000	1.000000	0.000048	0.999952	
373000	-49.892540	1	0.064536	0.015883	0.064536	0.097081	0.064536	0.097081	0.064536	0.097081	0.361982	0.638018	0.000000	1.000000	0.002725	0.997275	
374000	-51.383505	1	0.168558	0.014997	0.168558	0.097363	0.168558	0.097363	0.168558	0.097363	0.468586	0.531414	0.000000	1.000000	0.026760	0.973240	
375000	-51.883713	1	0.020634	0.024008	0.020634	0.056953	0.020634	0.056953	0.020634	0.056953	0.198460	0.801540	0.000000	1.000000	0.000318	0.999682	
376000	-49.938848	1	0.046328	0.015417	0.046328	0.098745	0.046328	0.098745	0.046328	0.098745	0.311748	0.688252	0.000000	1.000000	0.001139	0.998861	
377000	-50.419873	1	0.013963	0.009336	0.013963	0.092725	0.013963	0.092725	0.013963	0.092725	0.139838	0.860162	0.000000	1.000000	0.000058	0.999942	
378000	-50.448786	1	0.049312	0.006970	0.049312	0.060837	0.049312	0.060837	0.049312	0.060837	0.314751	0.685249	0.000000	1.000000	0.003010	0.996990	
379000	-51.008222	1	0.111708	0.018369	0.111708	0.054813	0.111708	0.054813	0.111708	0.054813	0.433423	0.566577	0.000000	1.000000	0.029929	0.970071	
380000	-50.791161	1	0.097718	0.022442	0.097718	0.064899	0.097718	0.064899	0.097718	0.064899	0.420479	0.579521	0.000000	1.000000	0.015558	0.984442	
381000	-51.380498	1	0.156417	0.008606	0.156417	0.115461	0.156417	0.115461	0.156417	0.115461	0.461352	0.538648	0.000000	1.000000	0.017743	0.982257	
382000	-50.325001	1	0.103978	0.016813	0.103978	0.104649	0.103978	0.104649	0.103978	0.104649	0.424844	0.575156	0.000000	1.000000	0.007949	0.992051	
383000	-50.187829	1	0.039905	0.013401	0.039905	0.065836	0.039905	0.065836	0.039905	0.065836	0.287044	0.712956	0.000000	1.000000	0.001475	0.998525	
384000	-51.330143	1	0.075666	0.023826	0.075666	0.051369	0.075666	0.051369	0.075666	0.051369	0.389384	0.610616	0.000000	1.000000	0.012986	0.987014	
385000	-51.545520	1	0.041178	0.032982	0.041178	0.085952	0.041178	0.085952	0.041178	0.085952	0.307862	0.692138	0.000000	1.000000	0.001028	0.998972	
386000	-53.445879	1	0.023686	0.043221	0.023686	0.072448	0.023686	0.072448	0.023686	0.072448	0.233602	0.766398	0.000000	1.000000	0.000311	0.999689	
387000	-51.087191	1	0.065764	0.022625	0.065764	0.127389	0.065764	0.127389	0.065764	0.127389	0.369332	0.630668	0.000000	1.000000	0.001985	0.998015	
388000	-53.478075	1	0.033192	0.000731	0.033192	0.095453	0.033192	0.095453	0.033192	0.095453	0.248430	0.751570	0.000000	1.000000	0.000506	0.999494	
389000	-51.195857	1	0.061859	0.024907	0.061859	0.056758	0.061859	0.056758	0.061859	0.056758	0.362196	0.637804	0.000000	1.000000	0.006287	0.993713	
390000	-51.300250	1	0.093212	0.003335	0.093212	0.065038	0.093212	0.065038	0.093212	0.065038	0.404684	0.595316	0.000000	1.000000	0.013793	0.986207	
391000	-50.712097	1	0.072822	0.020985	0.072822	0.059469	0.072822	0.059469	0.072822	0.059469	0.382425	0.617575	0.000000	1.000000	0.008783	0.991217	
392000	-50.598668	1	0.075994	0.024879	0.075994	0.097281	0.075994	0.097281	0.075994	0.097281	0.390608	0.609392	0.000000	1.000000	0.004105	0.995895	
393000	-49.887753	1	0.040567	0.014165	0.040567	0.094522	0.040567	0.094522	0.040567	0.094522	0.290212	0.709788	0.000000	1.000000	0.000860	0.999140	
394000	-50.050776	1	0.030795	0.009224	0.030795	0.099994	0.030795	0.099994	0.030795	0.099994	0.243993	0.756007	0.000000	1.000000	0.000393	0.999607	
395000	-51.923605	1	0.003965	0.003331	0.003965	0.108449	0.003965	0.108449	0.003965	0.108449	0.045381	0.954619	0.000000	1.000000	0.000003	0.999997	
396000	-52.278628	1	0.017164	0.003358	0.017164	0.132600	0.017164	0.132600	0.017164	0.132600	0.159631	0.840369	0.000000	1.000000	0.000072	0.999928	
397000	-51.262326	1	0.010483	0.003984	0.010483	0.094068	0.010483	0.094068	0.010483	0.094068	0.108104	0.891896	0.000000	1.000000	0.000029	0.999971	
398000	-49.989678	1	0.072355	0.010704	0.072355	0.109116	0.072355	0.109116	0.072355	0.109116	0.374850	0.625150	0.000000	1.000000	0.003070	0.996930	
399000	-49.946892	1	0.055659	0.010855	0.055659	0.068731	0.055659	0.068731	0.055659	0.068731	0.336336	0.663664	0.000000	1.000000	0.003309	0.996691	
400000	-50.078569	1	0.072669	0.006291	0.072669	0.095590	0.072669	0.095590	0.072669	0.095590	0.372557	0.627443	0.000000	1.000000	0.003768	0.996232	
401000	-50.467613	1	0.094081	0.013183	0.094081	0.058116	0.094081	0.058116	0.094081	0.058116	0.411193	0.588807	0.000000	1.000000	0.017572	0.982428	
402000	-49.888941	1	0.040847	0.008846	0.040847	0.096750	0.040847	0.096750	0.040847	0.096750	0.286963	0.713037	0.000000	1.000000	0.000847	0.999153	
403000	-50.260698	1	0.033400	0.005672	0.033400	0.093610	0.033400	0.093610	0.033400	0.093610	0.253373	0.746627	0.000000	1.000000	0.000527	0.999473	
404000	-51.811771	1	0.128534	0.004073	0.128534	0.058342	0.128534	0.058342	0.128534	0.058342	0.442096	0.557904	0.000000	1.000000	0.036627	0.963373	
405000	-51.245435	1	0.023124	0.004537	0.023124	0.062100	0.023124	0.062100	0.023124	0.062100	0.198972	0.801028	0.000000	1.000000	0.000374	0.999626	
406000	-50.658984	1	0.127222	0.007935	0.127222	0.077431	0.127222	0.077431	0.127222	0.077431	0.442559	0.557441	0.000000	1.000000	0.021014	0.978986	
407000	-50.329671	1	0.073871	0.014224	0.073871	0.059161	0.073871	0.059161	0.073871	0.059161	0.380048	0.619952	0.000000	1.000000	0.009206	0.990794	
408000	-50.877160	1	0.133361	0.012202	0.133361	0.118133	0.133361	0.118133	0.133361	0.118133	0.448691	0.551309	0.000000	1.000000	0.012009	0.987991	
409000	-52.171026	1	0.116754	0.035177	0.116754	0.110160	0.116754	0.110160	0.116754	0.110160	0.444703	0.555297	0.000000	1.000000	0.009717	0.990283	
410000	-51.434872	1	0.002068	0.020015	0.002068	0.100089	0.002068	0.100089	0.002068	0.100089	0.026997	0.973003	0.000000	1.000000	0.000001	0.999999	
411000	-50.026810	1	0.064218	0.017615	0.064218	0.075250	0.064218	0.075250	0.064218	0.075250	0.362475	0.637525	0.000000	1.000000	0.004086	0.995914	
412000	-50.252660	1	0.021734	0.013063	0.021734	0.077759	0.021734	0.077759	0.021734	0.077759	0.197023	0.802977	0.000000	1.000000	0.000223	0.999777	
413000	-50.293752	1	0.037679	0.005081	0.037679	0.087336	0.037679	0.087336	0.037679	0.087336	0.271389	0.728611	0.000000	1.000000	0.000796	0.999204	
414000	-50.517346	1	0.066282	0.023762	0.066282	0.100724	0.066282	0.100724	0.066282	0.100724	0.371212	0.628788	0.000000	1.000000	0.002761	0.997239	
415000	-49.797456	1	0.074900	0.009846	0.074900	0.092961	0.074900	0.092961	0.074900	0.092961	0.379156	0.620844	0.000000	1.000000	0.004248	0.995752	
416000	-50.510851	1	0.071176	0.017304	0.071176	0.058158	0.071176	0.058158	0.071176	0.058158	0.376880	0.623120	0.000000	1.000000	0.008648	0.991352	
417000	-50.278251	1	0.032749	0.016007	0.032749	0.106879	0.032749	0.106879	0.032749	0.106879	0.258838	0.741162	0.000000	1.000000	0.000424	0.999576	
418000	-50.236126	1	0.085102	0.015546	0.085102	0.112777	0.085102	0.112777	0.085102	0.112777	0.399845	0.600155	0.000000	1.000000	0.004385	0.995615	
419000	-51.509489	1	0.001794	0.005839	0.001794	0.074548	0.001794	0.074548	0.001794	0.074548	0.021653	0.978347	0.000000	1.000000	0.000001	0.999999	
420000	-49.941492	1	0.056138	0.016624	0.056138	0.097547	0.056138	0.097547	0.056138	0.097547	0.341943	0.658057	0.000000	1.000000	0.001896	0.998104	
421000	-50.611775	1	0.071633	0.024814	0.071633	0.100011	0.071633	0.100011	0.071633	0.100011	0.382641	0.617359	0.000000	1.000000	0.003394	0.996606	
422000	-50.965276	1	0.097587	0.026661	0.097587	0.101905	0.097587	0.101905	0.097587	0.101905	0.422407	0.577593	0.000000	1.000000	0.007096	0.992904	
423000	-49.765676	1	0.069842	0.011209	0.069842	0.079799	0.069842	0.079799	0.069842	0.079799	0.370160	0.629840	0.000000	1.000000	0.004579	0.995421	
424000	-52.137382	1	0.161284	0.009969	0.161284	0.144828	0.161284	0.144828	0.161284	0.144828	0.464111	0.535889	0.000000	1.000000	0.014348	0.985652	
425000	-51.515618	1	0.146383	0.014887	0.146383	0.133081	0.146383	0.133081	0.146383	0.133081	0.457792	0.542208	0.000000	1.000000	0.012742	0.987258	
426000	-51.955137	1	0.055694	0.037548	0.055694	0.088044	0.055694	0.088044	0.055694	0.088044	0.356223	0.643777	0.000000	1.000000	0.002172	0.997828	
427000	-52.558261	1	0.113575	0.037574	0.113575	0.061566	0.113575	0.061566	0.113575	0.061566	0.443026	0.556974	0.000000	1.000000	0.024751	0.975249	
428000	-51.063847	1	0.115251	0.009113	0.115251	0.051442	0.115251	0.051442	0.115251	0.051442	0.432748	0.567252	0.000000	1.000000	0.036590	0.963410	
429000	-50.027194	1	0.082237	0.016874	0.082237	0.097635	0.082237	0.097635	0.082237	0.097635	0.396165	0.603835	0.000000	1.000000	0.004972	0.995028	
430000	-52.999065	1	0.118184	0.040712	0.118184	0.060589	0.118184	0.060589	0.118184	0.060589	0.447890	0.552110	0.000000	1.000000	0.028036	0.971964	
431000	-50.035502	1	0.034804	0.009177	0.034804	0.073410	0.034804	0.073410	0.034804	0.073410	0.262512	0.737488	0.000000	1.000000	0.000848	0.999152	
432000	-49.935724	1	0.064810	0.016486	0.064810	0.098086	0.064810	0.098086	0.064810	0.098086	0.363013	0.636987	0.000000	1.000000	0.002713	0.997287	
433000	-50.985247	1	0.049116	0.015729	0.049116	0.050255	0.049116	0.050255	0.049116	0.050255	0.320981	0.679019	0.000000	1.000000	0.004325	0.995675	
434000	-51.299602	1	0.062264	0.029590	0.062264	0.066258	0.062264	0.066258	0.062264	0.066258	0.366403	0.633597	0.000000	1.000000	0.004752	0.995248	
435000	-49.965573	1	0.047956	0.016430	0.047956	0.097468	0.047956	0.097468	0.047956	0.097468	0.317861	0.682139	0.000000	1.000000	0.001268	0.998732	
436000	-50.302845	1	0.104819	0.014998	0.104819	0.107555	0.104819	0.107555	0.104819	0.107555	0.424896	0.575104	0.000000	1.000000	0.007784	0.992216	
437000	-52.367364	1	0.012089	0.029791	0.012089	0.115080	0.012089	0.115080	0.012089	0.115080	0.137338	0.862662	0.000000	1.000000	0.000035	0.999965	
438000	-50.295250	1	0.085733	0.021289	0.085733	0.087614	0.085733	0.087614	0.085733	0.087614	0.404066	0.595934	0.000000	1.000000	0.006559	0.993441	
439000	-49.929435	1	0.047643	0.012362	0.047643	0.105154	0.047643	0.105154	0.047643	0.105154	0.313652	0.686348	0.000000	1.000000	0.001123	0.998877	
440000	-50.732416	1	0.021699	0.008507	0.021699	0.062819	0.021699	0.062819	0.021699	0.062819	0.193325	0.806675	0.000000	1.000000	0.000309	0.999691	
441000	-51.206521	1	0.050297	0.021355	0.050297	0.052578	0.050297	0.052578	0.050297	0.052578	0.328978	0.671022	0.000000	1.000000	0.004213	0.995787	
442000	-50.135312	1	0.038941	0.015376	0.038941	0.070579	0.038941	0.070579	0.038941	0.070579	0.284872	0.715128	0.000000	1.000000	0.001222	0.998778	
443000	-50.868268	1	0.115660	0.006314	0.115660	0.115334	0.115660	0.115334	0.115660	0.115334	0.431913	0.568087	0.000000	1.000000	0.008910	0.991090	
444000	-52.585512	1	0.022076	0.002808	0.022076	0.136705	0.022076	0.136705	0.022076	0.136705	0.191360	0.808640	0.000000	1.000000	0.000128	0.999872	
445000	-50.221311	1	0.077524	0.007306	0.077524	0.066756	0.077524	0.066756	0.077524	0.066756	0.382336	0.617664	0.000000	1.000000	0.008258	0.991742	
446000	-50.375348	1	0.050845	0.004781	0.050845	0.075147	0.050845	0.075147	0.050845	0.075147	0.317798	0.682202	0.000000	1.000000	0.002226	0.997774	
447000	-53.298503	1	0.016668	0.035147	0.016668	0.058066	0.016668	0.058066	0.016668	0.058066	0.178962	0.821038	0.000000	1.000000	0.000172	0.999828	
448000	-50.243731	1	0.084978	0.014356	0.084978	0.063235	0.084978	0.063235	0.084978	0.063235	0.398966	0.601034	0.000000	1.000000	0.011556	0.988444	
449000	-51.109830	1	0.122207	0.025781	0.122207	0.091989	0.122207	0.091989	0.122207	0.091989	0.445442	0.554558	0.000000	1.000000	0.014260	0.985740	
450000	-49.888707	1	0.079109	0.008993	0.079109	0.078620	0.079109	0.078620	0.079109	0.078620	0.386186	0.613814	0.000000	1.000000	0.006451	0.993549	
451000	-51.134424	1	0.032614	0.012295	0.032614	0.050644	0.032614	0.050644	0.032614	0.050644	0.255155	0.744845	0.000000	1.000000	0.001390	0.998610	
452000	-50.877520	1	0.074998	0.027807	0.074998	0.096966	0.074998	0.096966	0.074998	0.096966	0.390674	0.609326	0.000000	1.000000	0.003991	0.996009	
453000	-50.939886	1	0.021014	0.021209	0.021014	0.071742	0.021014	0.071742	0.021014	0.071742	0.198753	0.801247	0.000000	1.000000	0.000230	0.999770	
454000	-50.219336	1	0.077167	0.011466	0.077167	0.117908	0.077167	0.117908	0.077167	0.117908	0.384321	0.615679	0.000000	1.000000	0.003246	0.996754	
455000	-50.819328	1	0.038057	0.023480	0.038057	0.068659	0.038057	0.068659	0.038057	0.068659	0.287997	0.712003	0.000000	1.000000	0.001206	0.998794	
456000	-52.045202	1	0.164850	0.017940	0.164850	0.055233	0.164850	0.055233	0.164850	0.055233	0.467739	0.532261	0.000000	1.000000	0.069662	0.930338	
457000	-50.237675	1	0.081210	0.016978	0.081210	0.066546	0.081210	0.066546	0.081210	0.066546	0.394577	0.605423	0.000000	1.000000	0.009348	0.990652	
458000	-50.694506	1	0.129534	0.012038	0.129534	0.068544	0.129534	0.068544	0.129534	0.068544	0.445874	0.554126	0.000000	1.000000	0.027369	0.972631	
459000	-52.318739	1	0.063864	0.030544	0.063864	0.047145	0.063864	0.047145	0.063864	0.047145	0.370627	0.629373	0.000000	1.000000	0.009943	0.990057	
460000	-50.038074	1	0.049886	0.017225	0.049886	0.100236	0.049886	0.100236	0.049886	0.100236	0.324525	0.675475	0.000000	1.000000	0.001348	0.998652	
461000	-50.748808	1	0.051854	0.008220	0.051854	0.052788	0.051854	0.052788	0.051854	0.052788	0.323494	0.676506	0.000000	1.000000	0.004538	0.995462	
462000	-50.477493	1	0.088230	0.006315	0.088230	0.113025	0.088230	0.113025	0.088230	0.113025	0.399226	0.600774	0.000000	1.000000	0.004777	0.995223	
463000	-49.714057	1	0.055409	0.012104	0.055409	0.088347	0.055409	0.088347	0.055409	0.088347	0.336592	0.663408	0.000000	1.000000	0.002132	0.997868	
464000	-50.198174	1	0.107465	0.011125	0.107465	0.101955	0.107465	0.101955	0.107465	0.101955	0.425901	0.574099	0.000000	1.000000	0.008947	0.991053	
465000	-51.199908	1	0.072466	0.031283	0.072466	0.091806	0.072466	0.091806	0.072466	0.091806	0.388305	0.611695	0.000000	1.000000	0.003986	0.996014	
466000	-50.395300	1	0.037596	0.010571	0.037596	0.119631	0.037596	0.119631	0.037596	0.119631	0.275519	0.724481	0.000000	1.000000	0.000529	0.999471	
467000	-51.161926	1	0.062578	0.015876	0.062578	0.141332	0.062578	0.141332	0.062578	0.141332	0.357490	0.642510	0.000000	1.000000	0.001567	0.998433	
468000	-51.095168	1	0.043947	0.027163	0.043947	0.107746	0.043947	0.107746	0.043947	0.107746	0.313046	0.686954	0.000000	1.000000	0.000886	0.999114	
469000	-50.148804	1	0.036658	0.018201	0.036658	0.082381	0.036658	0.082381	0.036658	0.082381	0.277889	0.722111	0.000000	1.000000	0.000809	0.999191	
470000	-49.901740	1	0.061306	0.007341	0.061306	0.080201	0.061306	0.080201	0.061306	0.080201	0.348337	0.651663	0.000000	1.000000	0.003245	0.996755	
471000	-49.913649	1	0.051662	0.014240	0.051662	0.073203	0.051662	0.073203	0.051662	0.073203	0.327560	0.672440	0.000000	1.000000	0.002429	0.997571	
472000	-50.941853	1	0.006612	0.016043	0.006612	0.084107	0.006612	0.084107	0.006612	0.084107	0.077381	0.922619	0.000000	1.000000	0.000010	0.999990	
473000	-51.045100	1	0.062085	0.012153	0.062085	0.045897	0.062085	0.045897	0.062085	0.045897	0.353676	0.646324	0.000000	1.000000	0.009751	0.990249	
474000	-50.168642	1	0.064279	0.012762	0.064279	0.061997	0.064279	0.061997	0.064279	0.061997	0.359217	0.640783	0.000000	1.000000	0.005858	0.994142	
475000	-50.901963	1	0.057424	0.028409	0.057424	0.082732	0.057424	0.082732	0.057424	0.082732	0.353969	0.646031	0.000000	1.000000	0.002600	0.997400	
476000	-50.207717	1	0.034560	0.012757	0.034560	0.110942	0.034560	0.110942	0.034560	0.110942	0.264366	0.735634	0.000000	1.000000	0.000465	0.999535	
477000	-50.946575	1	0.063902	0.024935	0.063902	0.115934	0.063902	0.115934	0.063902	0.115934	0.366850	0.633150	0.000000	1.000000	0.002075	0.997925	
478000	-51.417241	1	0.096325	0.003679	0.096325	0.058378	0.096325	0.058378	0.096325	0.058378	0.409055	0.590945	0.000000	1.000000	0.018459	0.981541	
479000	-51.350648	1	0.150713	0.006422	0.150713	0.105781	0.150713	0.105781	0.150713	0.105781	0.457666	0.542334	0.000000	1.000000	0.018507	0.981493	
480000	-50.370775	1	0.118405	0.015596	0.118405	0.094247	0.118405	0.094247	0.118405	0.094247	0.438332	0.561668	0.000000	1.000000	0.012733	0.987267	
481000	-50.515429	1	0.046702	0.005209	0.046702	0.111228	0.046702	0.111228	0.046702	0.111228	0.304908	0.695092	0.000000	1.000000	0.000993	0.999007	
482000	-50.274221	1	0.089654	0.018364	0.089654	0.071248	0.089654	0.071248	0.089654	0.071248	0.408031	0.591969	0.000000	1.000000	0.010547	0.989453	
483000	-50.310453	1	0.022510	0.016166	0.022510	0.083428	0.022510	0.083428	0.022510	0.083428	0.204250	0.795750	0.000000	1.000000	0.000222	0.999778	
484000	-51.530812	1	0.017681	0.003477	0.017681	0.113273	0.017681	0.113273	0.017681	0.113273	0.163315	0.836685	0.000000	1.000000	0.000087	0.999913	
485000	-50.170750	1	0.066226	0.017999	0.066226	0.107091	0.066226	0.107091	0.066226	0.107091	0.367164	0.632836	0.000000	1.000000	0.002524	0.997476	
486000	-55.161734	1	0.038113	0.045374	0.038113	0.152368	0.038113	0.152368	0.038113	0.152368	0.306387	0.693613	0.000000	1.000000	0.000437	0.999563	
487000	-51.886063	1	0.052894	0.012149	0.052894	0.037696	0.052894	0.037696	0.052894	0.037696	0.329555	0.670445	0.000000	1.000000	0.009572	0.990428	
488000	-52.328882	1	0.023077	0.001606	0.023077	0.075763	0.023077	0.075763	0.023077	0.075763	0.196478	0.803522	0.000000	1.000000	0.000271	0.999729	
489000	-50.478617	1	0.120399	0.007929	0.120399	0.094435	0.120399	0.094435	0.120399	0.094435	0.436907	0.563093	0.000000	1.000000	0.013199	0.986801	
490000	-49.939449	1	0.064358	0.007126	0.064358	0.095706	0.064358	0.095706	0.064358	0.095706	0.355428	0.644572	0.000000	1.000000	0.002765	0.997235	
491000	-50.284911	1	0.094486	0.014850	0.094486	0.065289	0.094486	0.065289	0.094486	0.065289	0.412602	0.587398	0.000000	1.000000	0.014159	0.985841	
492000	-51.254407	1	0.040069	0.003395	0.040069	0.062528	0.040069	0.062528	0.040069	0.062528	0.279568	0.720432	0.000000	1.000000	0.001637	0.998363	
493000	-50.130370	1	0.068124	0.005627	0.068124	0.083848	0.068124	0.083848	0.068124	0.083848	0.362761	0.637239	0.000000	1.000000	0.003949	0.996051	
494000	-50.400380	1	0.044643	0.022140	0.044643	0.095814	0.044643	0.095814	0.044643	0.095814	0.311418	0.688582	0.000000	1.000000	0.001080	0.998920	
495000	-49.822311	1	0.067813	0.010218	0.067813	0.099999	0.067813	0.099999	0.067813	0.099999	0.365244	0.634756	0.000000	1.000000	0.002956	0.997044	
496000	-51.098604	1	0.129645	0.020613	0.129645	0.115330	0.129645	0.115330	0.129645	0.115330	0.449057	0.550943	0.000000	1.000000	0.011629	0.988371	
497000	-50.522584	1	0.030512	0.010364	0.030512	0.060928	0.030512	0.060928	0.030512	0.060928	0.243534	0.756466	0.000000	1.000000	0.000820	0.999180	
498000	-52.032129	1	0.040530	0.032776	0.040530	0.061954	0.040530	0.061954	0.040530	0.061954	0.305280	0.694720	0.000000	1.000000	0.001717	0.998283	
499000	-51.245041	1	0.061050	0.009892	0.061050	0.043575	0.061050	0.043575	0.061050	0.043575	0.349554	0.650446	0.000000	1.000000	0.010385	0.989615	
500000	-49.896356	1	0.050402	0.016562	0.050402	0.087420	0.050402	0.087420	0.050402	0.087420	0.325581	0.674419	0.000000	1.000000	0.001696	0.998304	
501000	-51.781282	1	0.038864	0.029732	0.038864	0.060398	0.038864	0.060398	0.038864	0.060398	0.296376	0.703624	0.000000	1.000000	0.001607	0.998393	
502000	-50.675834	1	0.078170	0.016327	0.078170	0.053638	0.078170	0.053638	0.078170	0.053638	0.389104	0.610896	0.000000	1.000000	0.012937	0.987063	
503000	-51.050505	1	0.149349	0.015868	0.149349	0.076706	0.149349	0.076706	0.149349	0.076706	0.459727	0.540273	0.000000	1.000000	0.030642	0.969358	
504000	-51.236006	1	0.061222	0.027865	0.061222	0.062822	0.061222	0.062822	0.061222	0.062822	0.362800	0.637200	0.000000	1.000000	0.005027	0.994973	
505000	-49.901955	1	0.083796	0.011343	0.083796	0.075959	0.083796	0.075959	0.083796	0.075959	0.395366	0.604634	0.000000	1.000000	0.007928	0.992072	
506000	-50.430436	1	0.117534	0.017403	0.117534	0.092165	0.117534	0.092165	0.117534	0.092165	0.438318	0.561682	0.000000	1.000000	0.012974	0.987026	
507000	-51.620179	1	0.162768	0.018208	0.162768	0.118722	0.162768	0.118722	0.162768	0.118722	0.466904	0.533096	0.000000	1.000000	0.018649	0.981351	
508000	-51.286283	1	0.077005	0.021724	0.077005	0.048944	0.077005	0.048944	0.077005	0.048944	0.390419	0.609581	0.000000	1.000000	0.014995	0.985005	
509000	-51.903204	1	0.048622	0.001836	0.048622	0.069189	0.048622	0.069189	0.048622	0.069189	0.308542	0.691458	0.000000	1.000000	0.002287	0.997713	
510000	-51.819068	1	0.036651	0.033939	0.036651	0.076235	0.036651	0.076235	0.036651	0.076235	0.290926	0.709074	0.000000	1.000000	0.000914	0.999086	
511000	-51.808352	1	0.070701	0.032233	0.070701	0.119785	0.070701	0.119785	0.070701	0.119785	0.385633	0.614367	0.000000	1.000000	0.002561	0.997439	
512000	-50.431859	1	0.021081	0.011040	0.021081	0.069583	0.021081	0.069583	0.021081	0.069583	0.191357	0.808643	0.000000	1.000000	0.000242	0.999758	
513000	-51.245731	1	0.026230	0.016400	0.026230	0.131882	0.026230	0.131882	0.026230	0.131882	0.226137	0.773863	0.000000	1.000000	0.000199	0.999801	
514000	-50.158309	1	0.040445	0.014022	0.040445	0.110514	0.040445	0.110514	0.040445	0.110514	0.289627	0.710373	0.000000	1.000000	0.000695	0.999305	
515000	-49.976782	1	0.059310	0.017388	0.059310	0.077834	0.059310	0.077834	0.059310	0.077834	0.350689	0.649311	0.000000	1.000000	0.003135	0.996865	
516000	-51.813913	1	0.038842	0.028099	0.038842	0.056379	0.038842	0.056379	0.038842	0.056379	0.294939	0.705061	0.000000	1.000000	0.001826	0.998174	
517000	-50.603985	1	0.049488	0.006803	0.049488	0.057929	0.049488	0.057929	0.049488	0.057929	0.315174	0.684826	0.000000	1.000000	0.003337	0.996663	
518000	-52.210002	1	0.101212	0.013640	0.101212	0.165110	0.101212	0.165110	0.101212	0.165110	0.420203	0.579797	0.000000	1.000000	0.004293	0.995707	
519000	-51.062889	1	0.014521	0.005697	0.014521	0.113714	0.014521	0.113714	0.014521	0.113714	0.141843	0.858157	0.000000	1.000000	0.000054	0.999946	
520000	-54.430502	1	0.036285	0.053045	0.036285	0.102550	0.036285	0.102550	0.036285	0.102550	0.305442	0.694558	0.000000	1.000000	0.000579	0.999421	
521000	-49.810584	1	0.080799	0.012152	0.080799	0.091392	0.080799	0.091392	0.080799	0.091392	0.390996	0.609004	0.000000	1.000000	0.005280	0.994720	
522000	-51.399922	1	0.124827	0.017011	0.124827	0.137076	0.124827	0.137076	0.124827	0.137076	0.444162	0.555838	0.000000	1.000000	0.008542	0.991458	
523000	-52.255127	1	0.015391	0.001857	0.015391	0.080427	0.015391	0.080427	0.015391	0.080427	0.145902	0.854098	0.000000	1.000000	0.000087	0.999913	
524000	-52.434005	1	0.163468	0.018153	0.163468	0.045827	0.163468	0.045827	0.163468	0.045827	0.467196	0.532804	0.000000	1.000000	0.098422	0.901578	
525000	-51.056559	1	0.111738	0.006257	0.111738	0.124893	0.111738	0.124893	0.111738	0.124893	0.428058	0.571942	0.000000	1.000000	0.007387	0.992613	
526000	-50.452354	1	0.110361	0.015219	0.110361	0.111454	0.110361	0.111454	0.110361	0.111454	0.430729	0.569271	0.000000	1.000000	0.008364	0.991636	
527000	-54.698993	1	0.002651	0.044706	0.002651	0.075829	0.002651	0.075829	0.002651	0.075829	0.039630	0.960370	0.000000	1.000000	0.000001	0.999999	
528000	-50.338016	1	0.056609	0.022547	0.056609	0.081595	0.056609	0.081595	0.056609	0.081595	0.347577	0.652423	0.000000	1.000000	0.002564	0.997436	
529000	-49.982168	1	0.038504	0.010750	0.038504	0.072117	0.038504	0.072117	0.038504	0.072117	0.279353	0.720647	0.000000	1.000000	0.001143	0.998857	
530000	-52.146761	1	0.029458	0.030478	0.029458	0.122647	0.029458	0.122647	0.029458	0.122647	0.254931	0.745069	0.000000	1.000000	0.000281	0.999719	
531000	-50.383772	1	0.075882	0.012299	0.075882	0.123571	0.075882	0.123571	0.075882	0.123571	0.382534	0.617466	0.000000	1.000000	0.002933	0.997067	
532000	-50.900047	1	0.029914	0.003649	0.029914	0.076210	0.029914	0.076210	0.029914	0.076210	0.235162	0.764838	0.000000	1.000000	0.000534	0.999466	
533000	-50.639796	1	0.034561	0.023754	0.034561	0.088406	0.034561	0.088406	0.034561	0.088406	0.273464	0.726536	0.000000	1.000000	0.000624	0.999376	
534000	-51.336672	1	0.013261	0.007839	0.013261	0.059289	0.013261	0.059289	0.013261	0.059289	0.133347	0.866653	0.000000	1.000000	0.000090	0.999910	
535000	-53.253984	1	0.093134	0.014519	0.093134	0.021991	0.093134	0.021991	0.093134	0.021991	0.410660	0.589340	0.000000	1.000000	0.124887	0.875113	
536000	-51.103089	1	0.053829	0.026776	0.053829	0.064564	0.053829	0.064564	0.053829	0.064564	0.343281	0.656719	0.000000	1.000000	0.003399	0.996601	
537000	-50.690811	1	0.118470	0.021385	0.118470	0.089252	0.118470	0.089252	0.118470	0.089252	0.440728	0.559272	0.000000	1.000000	0.013934	0.986066	
538000	-51.198687	1	0.081294	0.026529	0.081294	0.059995	0.081294	0.059995	0.081294	0.059995	0.400343	0.599657	0.000000	1.000000	0.011443	0.988557	
539000	-50.497911	1	0.014030	0.012812	0.014030	0.100017	0.014030	0.100017	0.014030	0.100017	0.142595	0.857405	0.000000	1.000000	0.000055	0.999945	
540000	-51.070125	1	0.001957	0.010686	0.001957	0.109439	0.001957	0.109439	0.001957	0.109439	0.024220	0.975780	0.000000	1.000000	0.000001	0.999999	
541000	-50.666980	1	0.131336	0.017127	0.131336	0.095734	0.131336	0.095734	0.131336	0.095734	0.449016	0.550984	0.000000	1.000000	0.015801	0.984199	
542000	-51.350303	1	0.001468	0.008907	0.001468	0.072314	0.001468	0.072314	0.001468	0.072314	0.018144	0.981856	0.000000	1.000000	0.000000	1.000000	
543000	-50.906340	1	0.079744	0.026920	0.079744	0.071528	0.079744	0.071528	0.079744	0.071528	0.398114	0.601886	0.000000	1.000000	0.007802	0.992198	
544000	-53.121188	1	0.092618	0.017554	0.092618	0.023841	0.092618	0.023841	0.092618	0.023841	0.411598	0.588402	0.000000	1.000000	0.105258	0.894742	
545000	-51.814873	1	0.180017	0.018243	0.180017	0.085500	0.180017	0.085500	0.180017	0.085500	0.473626	0.526374	0.000000	1.000000	0.037798	0.962202	
546000	-50.174579	1	0.111509	0.011689	0.111509	0.091965	0.111509	0.091965	0.111509	0.091965	0.430283	0.569717	0.000000	1.000000	0.011494	0.988506	
547000	-49.904619	1	0.054058	0.011943	0.054058	0.070630	0.054058	0.070630	0.054058	0.070630	0.332718	0.667282	0.000000	1.000000	0.002917	0.997083	
548000	-50.216045	1	0.091843	0.018136	0.091843	0.075104	0.091843	0.075104	0.091843	0.075104	0.410882	0.589118	0.000000	1.000000	0.010169	0.989831	
549000	-50.989782	1	0.103748	0.013514	0.103748	0.135608	0.103748	0.135608	0.103748	0.135608	0.423014	0.576986	0.000000	1.000000	0.005598	0.994402	
550000	-50.854419	1	0.053129	0.006042	0.053129	0.127984	0.053129	0.127984	0.053129	0.127984	0.325568	0.674432	0.000000	1.000000	0.001163	0.998837	
551000	-50.788602	1	0.063866	0.006665	0.063866	0.053508	0.063866	0.053508	0.063866	0.053508	0.353962	0.646038	0.000000	1.000000	0.007689	0.992311	
552000	-51.356172	1	0.159330	0.018393	0.159330	0.104529	0.159330	0.104529	0.159330	0.104529	0.465405	0.534595	0.000000	1.000000	0.021288	0.978712	
553000	-51.480005	1	0.015878	0.003384	0.015878	0.072601	0.015878	0.072601	0.015878	0.072601	0.150464	0.849536	0.000000	1.000000	0.000108	0.999892	
554000	-50.953074	1	0.091088	0.019843	0.091088	0.053443	0.091088	0.053443	0.091088	0.053443	0.410787	0.589213	0.000000	1.000000	0.019177	0.980823	
555000	-51.040400	1	0.082049	0.029477	0.082049	0.091957	0.082049	0.091957	0.082049	0.091957	0.403209	0.596791	0.000000	1.000000	0.005432	0.994568	
556000	-51.270051	1	0.005768	0.014953	0.005768	0.070522	0.005768	0.070522	0.005768	0.070522	0.068152	0.931848	0.000000	1.000000	0.000009	0.999991	
557000	-50.132938	1	0.027259	0.015423	0.027259	0.089466	0.027259	0.089466	0.027259	0.089466	0.230954	0.769046	0.000000	1.000000	0.000332	0.999668	
558000	-50.451829	1	0.040170	0.014377	0.040170	0.060275	0.040170	0.060275	0.040170	0.060275	0.288862	0.711138	0.000000	1.000000	0.001764	0.998236	
559000	-52.291770	1	0.057756	0.039418	0.057756	0.101523	0.057756	0.101523	0.057756	0.101523	0.362734	0.637266	0.000000	1.000000	0.001925	0.998075	
560000	-51.301566	1	0.140128	0.020754	0.140128	0.116452	0.140128	0.116452	0.140128	0.116452	0.455951	0.544049	0.000000	1.000000	0.013710	0.986290	
561000	-50.504361	1	0.012594	0.011810	0.012594	0.081918	0.012594	0.081918	0.012594	0.081918	0.130350	0.869650	0.000000	1.000000	0.000051	0.999949	
562000	-49.907696	1	0.060942	0.006983	0.060942	0.085768	0.060942	0.085768	0.060942	0.085768	0.347183	0.652817	0.000000	1.000000	0.002858	0.997142	
563000	-51.403308	1	0.009264	0.003969	0.009264	0.079739	0.009264	0.079739	0.009264	0.079739	0.097391	0.902609	0.000000	1.000000	0.000025	0.999975	
564000	-51.023140	1	0.118841	0.023178	0.118841	0.069138	0.118841	0.069138	0.118841	0.069138	0.441749	0.558251	0.000000	1.000000	0.022066	0.977934	
565000	-49.938852	1	0.056028	0.017043	0.056028	0.094861	0.056028	0.094861	0.056028	0.094861	0.341963	0.658037	0.000000	1.000000	0.001967	0.998033	
566000	-50.274616	1	0.089107	0.011336	0.089107	0.061898	0.089107	0.061898	0.089107	0.061898	0.403362	0.596638	0.000000	1.000000	0.013566	0.986434	
567000	-51.084018	1	0.040444	0.023513	0.040444	0.060816	0.040444	0.060816	0.040444	0.060816	0.297367	0.702633	0.000000	1.000000	0.001767	0.998233	
568000	-51.535163	1	0.131722	0.020669	0.131722	0.053215	0.131722	0.053215	0.131722	0.053215	0.450523	0.549477	0.000000	1.000000	0.046415	0.953585	
569000	-51.667364	1	0.092506	0.033396	0.092506	0.105132	0.092506	0.105132	0.092506	0.105132	0.419674	0.580326	0.000000	1.000000	0.005946	0.994054	
570000	-51.837880	1	0.099454	0.035305	0.099454	0.077639	0.099454	0.077639	0.099454	0.077639	0.428619	0.571381	0.000000	1.000000	0.011652	0.988348	
571000	-50.209545	1	0.090024	0.006601	0.090024	0.098157	0.090024	0.098157	0.090024	0.098157	0.402013	0.597987	0.000000	1.000000	0.006169	0.993831	
572000	-50.605303	1	0.066492	0.024435	0.066492	0.073158	0.066492	0.073158	0.066492	0.073158	0.372111	0.627889	0.000000	1.000000	0.004702	0.995298	
573000	-50.222244	1	0.061716	0.014658	0.061716	0.116658	0.061716	0.116658	0.061716	0.116658	0.354589	0.645411	0.000000	1.000000	0.001887	0.998113	
574000	-49.769826	1	0.061888	0.011256	0.061888	0.097726	0.061888	0.097726	0.061888	0.097726	0.352563	0.647437	0.000000	1.000000	0.002426	0.997574	
575000	-55.759237	1	0.026075	0.004903	0.026075	0.023836	0.026075	0.023836	0.026075	0.023836	0.216117	0.783883	0.000000	1.000000	0.003506	0.996494	
576000	-50.294481	1	0.018502	0.009142	0.018502	0.081675	0.018502	0.081675	0.018502	0.081675	0.172948	0.827052	0.000000	1.000000	0.000137	0.999863	
577000	-51.948557	1	0.008641	0.018141	0.008641	0.132813	0.008641	0.132813	0.008641	0.132813	0.098598	0.901402	0.000000	1.000000	0.000015	0.999985	
578000	-51.347473	1	0.045326	0.023594	0.045326	0.054623	0.045326	0.054623	0.045326	0.054623	0.314901	0.685099	0.000000	1.000000	0.002951	0.997049	
579000	-49.937683	1	0.046292	0.011315	0.046292	0.070760	0.046292	0.070760	0.046292	0.070760	0.308375	0.691625	0.000000	1.000000	0.001929	0.998071	
580000	-49.826081	1	0.039866	0.012907	0.039866	0.089984	0.039866	0.089984	0.039866	0.089984	0.286490	0.713510	0.000000	1.000000	0.000882	0.999118	
581000	-50.981203	1	0.108882	0.009480	0.108882	0.133020	0.108882	0.133020	0.108882	0.133020	0.426618	0.573382	0.000000	1.000000	0.006424	0.993576	
582000	-50.526107	1	0.018678	0.014477	0.018678	0.106679	0.018678	0.106679	0.018678	0.106679	0.178035	0.821965	0.000000	1.000000	0.000104	0.999896	
583000	-53.090185	1	0.001806	0.030060	0.001806	0.068320	0.001806	0.068320	0.001806	0.068320	0.025179	0.974821	0.000000	1.000000	0.000001	0.999999	
584000	-52.626240	1	0.051942	0.013921	0.051942	0.031734	0.051942	0.031734	0.051942	0.031734	0.328140	0.671860	0.000000	1.000000	0.013127	0.986873	
585000	-51.804446	1	0.112252	0.034236	0.112252	0.087964	0.112252	0.087964	0.112252	0.087964	0.440570	0.559430	0.000000	1.000000	0.012567	0.987433	
586000	-51.971262	1	0.015870	0.002407	0.015870	0.072920	0.015870	0.072920	0.015870	0.072920	0.149763	0.850237	0.000000	1.000000	0.000107	0.999893	
587000	-50.551674	1	0.117892	0.015663	0.117892	0.068752	0.117892	0.068752	0.117892	0.068752	0.437914	0.562086	0.000000	1.000000	0.021884	0.978116	
588000	-52.238650	1	0.010021	0.011828	0.010021	0.146815	0.010021	0.146815	0.010021	0.146815	0.108183	0.891817	0.000000	1.000000	0.000020	0.999980	
589000	-52.567433	1	0.130728	0.033517	0.130728	0.055174	0.130728	0.055174	0.130728	0.055174	0.454194	0.545806	0.000000	1.000000	0.042476	0.957524	
590000	-51.281887	1	0.033329	0.013853	0.033329	0.139085	0.033329	0.139085	0.033329	0.139085	0.259732	0.740268	0.000000	1.000000	0.000340	0.999660	
591000	-49.870642	1	0.074203	0.013966	0.074203	0.076128	0.074203	0.076128	0.074203	0.076128	0.380504	0.619496	0.000000	1.000000	0.005804	0.994196	
592000	-50.016422	1	0.062618	0.006240	0.062618	0.091970	0.062618	0.091970	0.062618	0.091970	0.350716	0.649284	0.000000	1.000000	0.002741	0.997259	
593000	-49.734766	1	0.062379	0.010421	0.062379	0.081678	0.062379	0.081678	0.062379	0.081678	0.353138	0.646862	0.000000	1.000000	0.003291	0.996709	
594000	-50.484499	1	0.078574	0.005747	0.078574	0.112783	0.078574	0.112783	0.078574	0.112783	0.383221	0.616779	0.000000	1.000000	0.003601	0.996399	
595000	-49.932065	1	0.044994	0.015165	0.044994	0.076828	0.044994	0.076828	0.044994	0.076828	0.307042	0.692958	0.000000	1.000000	0.001553	0.998447	
596000	-49.923965	1	0.067452	0.013511	0.067452	0.070950	0.067452	0.070950	0.067452	0.070950	0.366724	0.633276	0.000000	1.000000	0.005157	0.994843	
597000	-50.974230	1	0.090754	0.006962	0.090754	0.050867	0.090754	0.050867	0.090754	0.050867	0.403260	0.596740	0.000000	1.000000	0.021003	0.978997	
598000	-51.733700	1	0.103997	0.033897	0.103997	0.076996	0.103997	0.076996	0.103997	0.076996	0.432709	0.567291	0.000000	1.000000	0.013182	0.986818	
599000	-51.162328	1	0.099237	0.026524	0.099237	0.064881	0.099237	0.064881	0.099237	0.064881	0.424230	0.575770	0.000000	1.000000	0.016165	0.983835	
600000	-51.664637	1	0.015464	0.012877	0.015464	0.052290	0.015464	0.052290	0.015464	0.052290	0.153729	0.846271	0.000000	1.000000	0.000167	0.999833	
601000	-50.305916	1	0.027487	0.018158	0.027487	0.084714	0.027487	0.084714	0.027487	0.084714	0.234402	0.765598	0.000000	1.000000	0.000365	0.999635	
602000	-49.825389	1	0.041208	0.013513	0.041208	0.088207	0.041208	0.088207	0.041208	0.088207	0.292108	0.707892	0.000000	1.000000	0.000991	0.999009	
603000	-51.433896	1	0.077664	0.020172	0.077664	0.044636	0.077664	0.044636	0.077664	0.044636	0.390599	0.609401	0.000000	1.000000	0.018539	0.981461	
604000	-50.675290	1	0.080865	0.024586	0.080865	0.103528	0.080865	0.103528	0.080865	0.103528	0.398531	0.601469	0.000000	1.000000	0.004366	0.995634	
605000	-50.035987	1	0.099177	0.013225	0.099177	0.080376	0.099177	0.080376	0.099177	0.080376	0.417598	0.582402	0.000000	1.000000	0.010885	0.989115	
606000	-49.804975	1	0.070696	0.011184	0.070696	0.076680	0.070696	0.076680	0.070696	0.076680	0.371877	0.628123	0.000000	1.000000	0.005063	0.994937	
607000	-50.938783	1	0.036488	0.003400	0.036488	0.073879	0.036488	0.073879	0.036488	0.073879	0.265069	0.734931	0.000000	1.000000	0.000951	0.999049	
608000	-50.899520	1	0.072994	0.022382	0.072994	0.057696	0.072994	0.057696	0.072994	0.057696	0.383641	0.616359	0.000000	1.000000	0.009378	0.990622	
609000	-50.359390	1	0.096343	0.018460	0.096343	0.106290	0.096343	0.106290	0.096343	0.106290	0.416815	0.583185	0.000000	1.000000	0.006460	0.993540	
610000	-50.800516	1	0.012375	0.014060	0.012375	0.110378	0.012375	0.110378	0.012375	0.110378	0.129898	0.870102	0.000000	1.000000	0.000038	0.999962	
611000	-51.602751	1	0.165721	0.020656	0.165721	0.101617	0.165721	0.101617	0.165721	0.101617	0.468758	0.531242	0.000000	1.000000	0.024179	0.975821	
612000	-50.890337	1	0.099224	0.019318	0.099224	0.055603	0.099224	0.055603	0.099224	0.055603	0.420699	0.579301	0.000000	1.000000	0.021869	0.978131	
613000	-50.541226	1	0.012581	0.008025	0.012581	0.085032	0.012581	0.085032	0.012581	0.085032	0.127965	0.872035	0.000000	1.000000	0.000049	0.999951	
614000	-50.431144	1	0.108209	0.010816	0.108209	0.114691	0.108209	0.114691	0.108209	0.114691	0.426538	0.573462	0.000000	1.000000	0.007668	0.992332	
615000	-51.662198	1	0.028845	0.027506	0.028845	0.062553	0.028845	0.062553	0.028845	0.062553	0.249288	0.750712	0.000000	1.000000	0.000672	0.999328	
616000	-49.793865	1	0.061691	0.013002	0.061691	0.077041	0.061691	0.077041	0.061691	0.077041	0.353342	0.646658	0.000000	1.000000	0.003534	0.996466	
617000	-51.236395	1	0.140951	0.013135	0.140951	0.057729	0.140951	0.057729	0.140951	0.057729	0.454015	0.545985	0.000000	1.000000	0.045935	0.954065	
618000	-50.368362	1	0.065084	0.023083	0.065084	0.082617	0.065084	0.082617	0.065084	0.082617	0.368175	0.631825	0.000000	1.000000	0.003601	0.996399	
619000	-50.784171	1	0.049502	0.022477	0.049502	0.062965	0.049502	0.062965	0.049502	0.062965	0.327433	0.672567	0.000000	1.000000	0.002850	0.997150	
620000	-50.019045	1	0.036410	0.010567	0.036410	0.071806	0.036410	0.071806	0.036410	0.071806	0.270571	0.729429	0.000000	1.000000	0.000992	0.999008	
621000	-50.006493	1	0.030961	0.008108	0.030961	0.089089	0.030961	0.089089	0.030961	0.089089	0.243891	0.756109	0.000000	1.000000	0.000464	0.999536	
622000	-51.751427	1	0.018575	0.015011	0.018575	0.050406	0.018575	0.050406	0.018575	0.050406	0.177721	0.822279	0.000000	1.000000	0.000296	0.999704	
623000	-51.509799	1	0.073601	0.033187	0.073601	0.073892	0.073601	0.073892	0.073601	0.073892	0.391534	0.608466	0.000000	1.000000	0.005996	0.994004	
624000	-50.367783	1	0.070630	0.021944	0.070630	0.100960	0.070630	0.100960	0.070630	0.100960	0.378850	0.621150	0.000000	1.000000	0.003230	0.996770	
625000	-51.160323	1	0.102503	0.024886	0.102503	0.118150	0.102503	0.118150	0.102503	0.118150	0.427051	0.572949	0.000000	1.000000	0.006468	0.993532	
626000	-50.335250	1	0.054364	0.014150	0.054364	0.059605	0.054364	0.059605	0.054364	0.059605	0.335246	0.664754	0.000000	1.000000	0.004060	0.995940	
627000	-50.200283	1	0.083058	0.006421	0.083058	0.101156	0.083058	0.101156	0.083058	0.101156	0.391244	0.608756	0.000000	1.000000	0.004829	0.995171	
628000	-50.063170	1	0.043472	0.006583	0.043472	0.077329	0.043472	0.077329	0.043472	0.077329	0.294830	0.705170	0.000000	1.000000	0.001403	0.998597	
629000	-49.949240	1	0.054909	0.008248	0.054909	0.072234	0.054909	0.072234	0.054909	0.072234	0.332307	0.667693	0.000000	1.000000	0.002920	0.997080	
630000	-52.086926	1	0.002296	0.002772	0.002296	0.095555	0.002296	0.095555	0.002296	0.095555	0.026977	0.973023	0.000000	1.000000	0.000001	0.999999	
631000	-50.169967	1	0.091760	0.011721	0.091760	0.066279	0.091760	0.066279	0.091760	0.066279	0.407297	0.592703	0.000000	1.000000	0.012796	0.987204	
632000	-51.596965	1	0.123257	0.003161	0.123257	0.097987	0.123257	0.097987	0.123257	0.097987	0.437409	0.562591	0.000000	1.000000	0.013152	0.986848	
633000	-50.421465	1	0.038707	0.006288	0.038707	0.112007	0.038707	0.112007	0.038707	0.112007	0.276538	0.723462	0.000000	1.000000	0.000612	0.999388	
634000	-52.681054	1	0.105117	0.021616	0.105117	0.030346	0.105117	0.030346	0.105117	0.030346	0.428305	0.571695	0.000000	1.000000	0.086959	0.913041	
635000	-53.085540	1	0.015438	0.010256	0.015438	0.039280	0.015438	0.039280	0.015438	0.039280	0.151765	0.848235	0.000000	1.000000	0.000281	0.999719	
636000	-50.233216	1	0.037269	0.007763	0.037269	0.109991	0.037269	0.109991	0.037269	0.109991	0.271882	0.728118	0.000000	1.000000	0.000569	0.999431	
637000	-49.956171	1	0.076267	0.009879	0.076267	0.070892	0.076267	0.070892	0.076267	0.070892	0.381696	0.618304	0.000000	1.000000	0.007081	0.992919	
638000	-50.728444	1	0.037502	0.021475	0.037502	0.111972	0.037502	0.111972	0.037502	0.111972	0.284085	0.715915	0.000000	1.000000	0.000566	0.999434	
639000	-50.974797	1	0.059966	0.014269	0.059966	0.138338	0.059966	0.138338	0.059966	0.138338	0.350055	0.649945	0.000000	1.000000	0.001443	0.998557	
640000	-50.262806	1	0.020771	0.014146	0.020771	0.094049	0.020771	0.094049	0.020771	0.094049	0.191730	0.808270	0.000000	1.000000	0.000155	0.999845	
641000	-50.213097	1	0.083819	0.020280	0.083819	0.083425	0.083819	0.083425	0.083819	0.083425	0.400623	0.599377	0.000000	1.000000	0.006733	0.993267	
642000	-50.238212	1	0.035489	0.007848	0.035489	0.068107	0.035489	0.068107	0.035489	0.068107	0.264416	0.735584	0.000000	1.000000	0.001014	0.998986	
643000	-49.792498	1	0.046986	0.010448	0.046986	0.078647	0.046986	0.078647	0.046986	0.078647	0.309993	0.690007	0.000000	1.000000	0.001674	0.998326	
644000	-54.313970	1	0.228947	0.021853	0.228947	0.161542	0.228947	0.161542	0.228947	0.161542	0.486341	0.513659	0.000000	1.000000	0.027024	0.972976	
645000	-51.330913	1	0.164142	0.016190	0.164142	0.085006	0.164142	0.085006	0.164142	0.085006	0.467003	0.532997	0.000000	1.000000	0.031466	0.968534	
646000	-50.989376	1	0.019370	0.021111	0.019370	0.071823	0.019370	0.071823	0.019370	0.071823	0.187747	0.812253	0.000000	1.000000	0.000185	0.999815	
647000	-52.307002	1	0.057496	0.008277	0.057496	0.033645	0.057496	0.033645	0.057496	0.033645	0.339343	0.660657	0.000000	1.000000	0.015253	0.984747	
648000	-50.495094	1	0.112103	0.012010	0.112103	0.064000	0.112103	0.064000	0.112103	0.064000	0.431009	0.568991	0.000000	1.000000	0.022264	0.977736	
649000	-50.383773	1	0.084822	0.013769	0.084822	0.058711	0.084822	0.058711	0.084822	0.058711	0.398386	0.601614	0.000000	1.000000	0.013295	0.986705	
650000	-49.909139	1	0.051891	0.014344	0.051891	0.102113	0.051891	0.102113	0.051891	0.102113	0.328312	0.671688	0.000000	1.000000	0.001453	0.998547	
651000	-50.665798	1	0.088393	0.024806	0.088393	0.097594	0.088393	0.097594	0.088393	0.097594	0.409801	0.590199	0.000000	1.000000	0.005950	0.994050	
652000	-51.324821	1	0.001637	0.005160	0.001637	0.096902	0.001637	0.096902	0.001637	0.096902	0.019737	0.980263	0.000000	1.000000	0.000000	1.000000	
653000	-50.555264	1	0.071795	0.018686	0.071795	0.120433	0.071795	0.120433	0.071795	0.120433	0.378986	0.621014	0.000000	1.000000	0.002642	0.997358	
654000	-50.834450	1	0.033861	0.007425	0.033861	0.126742	0.033861	0.126742	0.033861	0.126742	0.256883	0.743117	0.000000	1.000000	0.000384	0.999616	
655000	-50.302238	1	0.113185	0.009061	0.113185	0.079622	0.113185	0.079622	0.113185	0.079622	0.430752	0.569248	0.000000	1.000000	0.015212	0.984788	
656000	-50.992658	1	0.001773	0.008833	0.001773	0.102716	0.001773	0.102716	0.001773	0.102716	0.021789	0.978211	0.000000	1.000000	0.000001	0.999999	
657000	-50.541295	1	0.109641	0.017327	0.109641	0.111594	0.109641	0.111594	0.109641	0.111594	0.430959	0.569041	0.000000	1.000000	0.008220	0.991780	
658000	-50.474836	1	0.083313	0.023658	0.083313	0.086414	0.083313	0.086414	0.083313	0.086414	0.401797	0.598203	0.000000	1.000000	0.006249	0.993751	
659000	-50.359914	1	0.051868	0.004477	0.051868	0.083357	0.051868	0.083357	0.051868	0.083357	0.320655	0.679345	0.000000	1.000000	0.001971	0.998029	
660000	-51.059813	1	0.118536	0.006567	0.118536	0.058849	0.118536	0.058849	0.118536	0.058849	0.434683	0.565317	0.000000	1.000000	0.029888	0.970112	
661000	-50.114950	1	0.034327	0.016825	0.034327	0.095261	0.034327	0.095261	0.034327	0.095261	0.266682	0.733318	0.000000	1.000000	0.000553	0.999447	
662000	-52.091499	1	0.063192	0.005349	0.063192	0.038446	0.063192	0.038446	0.063192	0.038446	0.351442	0.648558	0.000000	1.000000	0.014796	0.985204	
663000	-50.925289	1	0.015067	0.009150	0.015067	0.063899	0.015067	0.063899	0.015067	0.063899	0.148236	0.851764	0.000000	1.000000	0.000113	0.999887	
664000	-49.880471	1	0.060869	0.015654	0.060869	0.077789	0.060869	0.077789	0.060869	0.077789	0.353266	0.646734	0.000000	1.000000	0.003356	0.996644	
665000	-51.045116	1	0.104860	0.005968	0.104860	0.125938	0.104860	0.125938	0.104860	0.125938	0.420594	0.579406	0.000000	1.000000	0.006284	0.993716	
666000	-51.188194	1	0.111877	0.013718	0.111877	0.046799	0.111877	0.046799	0.111877	0.046799	0.431546	0.568454	0.000000	1.000000	0.041358	0.958642	
667000	-54.583875	1	0.034249	0.043190	0.034249	0.045846	0.034249	0.045846	0.034249	0.045846	0.288431	0.711569	0.000000	1.000000	0.001936	0.998064	
668000	-51.114305	1	0.070464	0.003350	0.070464	0.113393	0.070464	0.113393	0.070464	0.113393	0.366141	0.633859	0.000000	1.000000	0.002727	0.997273	
669000	-50.685127	1	0.139457	0.013097	0.139457	0.088208	0.139457	0.088208	0.139457	0.088208	0.453063	0.546937	0.000000	1.000000	0.020690	0.979310	
670000	-49.816571	1	0.045181	0.010179	0.045181	0.077987	0.045181	0.077987	0.045181	0.077987	0.303702	0.696298	0.000000	1.000000	0.001532	0.998468	
671000	-51.147431	1	0.155555	0.013129	0.155555	0.108670	0.155555	0.108670	0.155555	0.108670	0.462180	0.537820	0.000000	1.000000	0.019086	0.980914	
672000	-51.676807	1	0.070932	0.030498	0.070932	0.121804	0.070932	0.121804	0.070932	0.121804	0.384960	0.615040	0.000000	1.000000	0.002528	0.997472	
673000	-50.754614	1	0.116371	0.017298	0.116371	0.062553	0.116371	0.062553	0.116371	0.062553	0.437252	0.562748	0.000000	1.000000	0.025414	0.974586	
674000	-50.109062	1	0.072280	0.015360	0.072280	0.110438	0.072280	0.110438	0.072280	0.110438	0.377756	0.622244	0.000000	1.000000	0.003012	0.996988	
675000	-52.740734	1	0.029031	0.033312	0.029031	0.129172	0.029031	0.129172	0.029031	0.129172	0.255135	0.744865	0.000000	1.000000	0.000259	0.999741	
676000	-51.002592	1	0.006784	0.006095	0.006784	0.083715	0.006784	0.083715	0.006784	0.083715	0.075106	0.924894	0.000000	1.000000	0.000011	0.999989	
677000	-50.588917	1	0.071590	0.024708	0.071590	0.076157	0.071590	0.076157	0.071590	0.076157	0.382492	0.617508	0.000000	1.000000	0.005293	0.994707	
678000	-51.255967	1	0.053232	0.028508	0.053232	0.112088	0.053232	0.112088	0.053232	0.112088	0.342932	0.657068	0.000000	1.000000	0.001369	0.998631	
679000	-50.738518	1	0.138878	0.010336	0.138878	0.100600	0.138878	0.100600	0.138878	0.100600	0.451769	0.548231	0.000000	1.000000	0.016612	0.983388	
680000	-51.360081	1	0.160269	0.018518	0.160269	0.082472	0.160269	0.082472	0.160269	0.082472	0.465867	0.534133	0.000000	1.000000	0.031470	0.968530	
681000	-51.573969	1	0.066723	0.004158	0.066723	0.048670	0.066723	0.048670	0.066723	0.048670	0.358688	0.641312	0.000000	1.000000	0.010453	0.989547	
682000	-51.118096	1	0.110057	0.012682	0.110057	0.137882	0.110057	0.137882	0.110057	0.137882	0.429286	0.570714	0.000000	1.000000	0.006316	0.993684	
683000	-51.493243	1	0.060689	0.027344	0.060689	0.125585	0.060689	0.125585	0.060689	0.125585	0.361181	0.638819	0.000000	1.000000	0.001654	0.998346	
684000	-52.453452	1	0.026952	0.002264	0.026952	0.128363	0.026952	0.128363	0.026952	0.128363	0.218799	0.781201	0.000000	1.000000	0.000217	0.999783	
685000	-51.658130	1	0.025814	0.005018	0.025814	0.134779	0.025814	0.134779	0.025814	0.134779	0.214766	0.785234	0.000000	1.000000	0.000188	0.999812	
686000	-50.693749	1	0.029703	0.019996	0.029703	0.110104	0.029703	0.110104	0.029703	0.110104	0.247416	0.752584	0.000000	1.000000	0.000321	0.999679	
687000	-52.141120	1	0.054779	0.038189	0.054779	0.074791	0.054779	0.074791	0.054779	0.074791	0.354319	0.645681	0.000000	1.000000	0.002729	0.997271	
688000	-50.252809	1	0.064927	0.007351	0.064927	0.114347	0.064927	0.114347	0.064927	0.114347	0.356888	0.643112	0.000000	1.000000	0.002198	0.997802	
689000	-49.845659	1	0.051693	0.015741	0.051693	0.087319	0.051693	0.087319	0.051693	0.087319	0.328804	0.671196	0.000000	1.000000	0.001814	0.998186	
690000	-51.836372	1	0.013224	0.018211	0.013224	0.133829	0.013224	0.133829	0.013224	0.133829	0.139567	0.860433	0.000000	1.000000	0.000039	0.999961	
691000	-50.307006	1	0.016627	0.010070	0.016627	0.085968	0.016627	0.085968	0.016627	0.085968	0.160412	0.839588	0.000000	1.000000	0.000098	0.999902	
692000	-49.900058	1	0.051108	0.015645	0.051108	0.077984	0.051108	0.077984	0.051108	0.077984	0.326995	0.673005	0.000000	1.000000	0.002118	0.997882	
693000	-51.032929	1	0.006991	0.006528	0.006991	0.106348	0.006991	0.106348	0.006991	0.106348	0.077301	0.922699	0.000000	1.000000	0.000010	0.999990	
694000	-51.283052	1	0.042552	0.019406	0.042552	0.050827	0.042552	0.050827	0.042552	0.050827	0.301842	0.698158	0.000000	1.000000	0.002864	0.997136	
695000	-50.568093	1	0.019812	0.013521	0.019812	0.068428	0.019812	0.068428	0.019812	0.068428	0.184985	0.815015	0.000000	1.000000	0.000211	0.999789	
696000	-50.950788	1	0.119940	0.011497	0.119940	0.129095	0.119940	0.129095	0.119940	0.129095	0.437980	0.562020	0.000000	1.000000	0.008369	0.991631	
697000	-50.029330	1	0.080933	0.016288	0.080933	0.074593	0.080933	0.074593	0.080933	0.074593	0.393712	0.606288	0.000000	1.000000	0.007504	0.992496	
698000	-50.064700	1	0.071610	0.018492	0.071610	0.077797	0.071610	0.077797	0.071610	0.077797	0.378503	0.621497	0.000000	1.000000	0.005101	0.994899	
699000	-55.111881	1	0.260176	0.031161	0.260176	0.082826	0.260176	0.082826	0.260176	0.082826	0.491508	0.508492	0.000000	1.000000	0.078948	0.921052	
700000	-52.329732	1	0.016068	0.018674	0.016068	0.048251	0.016068	0.048251	0.016068	0.048251	0.162293	0.837707	0.000000	1.000000	0.000214	0.999786	
701000	-51.260482	1	0.012797	0.021185	0.012797	0.072763	0.012797	0.072763	0.012797	0.072763	0.137909	0.862091	0.000000	1.000000	0.000061	0.999939	
702000	-50.720724	1	0.076564	0.024175	0.076564	0.067737	0.076564	0.067737	0.076564	0.067737	0.391164	0.608836	0.000000	1.000000	0.007783	0.992217	
703000	-51.009560	1	0.069115	0.022294	0.069115	0.126080	0.069115	0.126080	0.069115	0.126080	0.376078	0.623922	0.000000	1.000000	0.002273	0.997727	
704000	-50.382750	1	0.088006	0.012697	0.088006	0.058762	0.088006	0.058762	0.088006	0.058762	0.402535	0.597465	0.000000	1.000000	0.014560	0.985440	
705000	-49.959929	1	0.042794	0.014452	0.042794	0.101171	0.042794	0.101171	0.042794	0.101171	0.298715	0.701285	0.000000	1.000000	0.000899	0.999101	
706000	-49.979746	1	0.087458	0.008324	0.087458	0.093937	0.087458	0.093937	0.087458	0.093937	0.399230	0.600770	0.000000	1.000000	0.006154	0.993846	
707000	-49.787491	1	0.076369	0.013196	0.076369	0.086458	0.076369	0.086458	0.076369	0.086458	0.383984	0.616016	0.000000	1.000000	0.005017	0.994983	
708000	-50.744589	1	0.005788	0.011409	0.005788	0.093644	0.005788	0.093644	0.005788	0.093644	0.067068	0.932932	0.000000	1.000000	0.000007	0.999993	
709000	-53.441259	1	0.181188	0.016755	0.181188	0.170219	0.181188	0.170219	0.181188	0.170219	0.473723	0.526277	0.000000	1.000000	0.015753	0.984247	
710000	-50.589550	1	0.010419	0.009415	0.010419	0.083430	0.010419	0.083430	0.010419	0.083430	0.110430	0.889570	0.000000	1.000000	0.000031	0.999969	
711000	-50.211879	1	0.114198	0.011703	0.114198	0.089746	0.114198	0.089746	0.114198	0.089746	0.432883	0.567117	0.000000	1.000000	0.012661	0.987339	
712000	-52.051729	1	0.179291	0.022119	0.179291	0.081901	0.179291	0.081901	0.179291	0.081901	0.474168	0.525832	0.000000	1.000000	0.040276	0.959724	
713000	-50.353409	1	0.036111	0.016211	0.036111	0.066346	0.036111	0.066346	0.036111	0.066346	0.273938	0.726062	0.000000	1.000000	0.001112	0.998888	
714000	-51.248393	1	0.094345	0.024097	0.094345	0.054811	0.094345	0.054811	0.094345	0.054811	0.417226	0.582774	0.000000	1.000000	0.019885	0.980115	
715000	-51.905069	1	0.050913	0.001864	0.050913	0.067955	0.050913	0.067955	0.050913	0.067955	0.315746	0.684254	0.000000	1.000000	0.002669	0.997331	
716000	-52.244276	1	0.145914	0.024936	0.145914	0.050446	0.145914	0.050446	0.145914	0.050446	0.460512	0.539488	0.000000	1.000000	0.064531	0.935469	
717000	-50.533894	1	0.074245	0.006003	0.074245	0.117425	0.074245	0.117425	0.074245	0.117425	0.375425	0.624575	0.000000	1.000000	0.002966	0.997034	
718000	-49.878355	1	0.079371	0.008628	0.079371	0.092427	0.079371	0.092427	0.079371	0.092427	0.386413	0.613587	0.000000	1.000000	0.004959	0.995041	
719000	-54.586030	1	0.223244	0.038991	0.223244	0.098580	0.223244	0.098580	0.223244	0.098580	0.487297	0.512703	0.000000	1.000000	0.046301	0.953699	
720000	-50.468156	1	0.085834	0.013872	0.085834	0.123654	0.085834	0.123654	0.085834	0.123654	0.399987	0.600013	0.000000	1.000000	0.003965	0.996035	
721000	-50.573482	1	0.019274	0.009105	0.019274	0.068108	0.019274	0.068108	0.019274	0.068108	0.178141	0.821859	0.000000	1.000000	0.000197	0.999803	
722000	-49.834257	1	0.060680	0.009397	0.060680	0.100310	0.060680	0.100310	0.060680	0.100310	0.348286	0.651714	0.000000	1.000000	0.002220	0.997780	
723000	-51.050134	1	0.083358	0.006329	0.083358	0.050078	0.083358	0.050078	0.083358	0.050078	0.391676	0.608324	0.000000	1.000000	0.017515	0.982485	
724000	-52.540929	1	0.136344	0.034177	0.136344	0.121151	0.136344	0.121151	0.136344	0.121151	0.457872	0.542128	0.000000	1.000000	0.012214	0.987786	
725000	-49.733716	1	0.065735	0.009938	0.065735	0.087807	0.065735	0.087807	0.065735	0.087807	0.360519	0.639481	0.000000	1.000000	0.003341	0.996659	
726000	-51.707779	1	0.063633	0.009202	0.063633	0.155047	0.063633	0.155047	0.063633	0.155047	0.355220	0.644780	0.000000	1.000000	0.001493	0.998507	
727000	-50.258603	1	0.028923	0.007467	0.028923	0.104206	0.028923	0.104206	0.028923	0.104206	0.233236	0.766764	0.000000	1.000000	0.000319	0.999681	
728000	-54.176426	1	0.245712	0.005232	0.245712	0.100531	0.245712	0.100531	0.245712	0.100531	0.487265	0.512735	0.000000	1.000000	0.053768	0.946232	
729000	-50.296072	1	0.046908	0.012716	0.046908	0.060780	0.046908	0.060780	0.046908	0.060780	0.311530	0.688470	0.000000	1.000000	0.002637	0.997363	
730000	-50.946079	1	0.117814	0.018613	0.117814	0.059393	0.117814	0.059393	0.117814	0.059393	0.439053	0.560947	0.000000	1.000000	0.028937	0.971063	
731000	-50.873564	1	0.017944	0.017906	0.017944	0.068911	0.017944	0.068911	0.017944	0.068911	0.175437	0.824563	0.000000	1.000000	0.000160	0.999840	
732000	-51.895493	1	0.056311	0.001599	0.056311	0.088809	0.056311	0.088809	0.056311	0.088809	0.331169	0.668831	0.000000	1.000000	0.002205	0.997795	
733000	-52.573288	1	0.202338	0.011086	0.202338	0.070098	0.202338	0.070098	0.202338	0.070098	0.479069	0.520931	0.000000	1.000000	0.066823	0.933177	
734000	-51.466219	1	0.057006	0.024858	0.057006	0.131139	0.057006	0.131139	0.057006	0.131139	0.350307	0.649693	0.000000	1.000000	0.001348	0.998652	
735000	-50.290283	1	0.028246	0.005901	0.028246	0.089798	0.028246	0.089798	0.028246	0.089798	0.228498	0.771502	0.000000	1.000000	0.000362	0.999638	
736000	-53.364830	1	0.019892	0.027027	0.019892	0.044058	0.019892	0.044058	0.019892	0.044058	0.195877	0.804123	0.000000	1.000000	0.000460	0.999540	
737000	-49.959240	1	0.049956	0.007952	0.049956	0.102334	0.049956	0.102334	0.049956	0.102334	0.317527	0.682473	0.000000	1.000000	0.001315	0.998685	
738000	-52.972889	1	0.006808	0.035208	0.006808	0.100764	0.006808	0.100764	0.006808	0.100764	0.087958	0.912042	0.000000	1.000000	0.000010	0.999990	
739000	-51.626628	1	0.090556	0.019785	0.090556	0.146449	0.090556	0.146449	0.090556	0.146449	0.410039	0.589961	0.000000	1.000000	0.003709	0.996291	
740000	-52.114528	1	0.061959	0.003797	0.061959	0.043138	0.061959	0.043138	0.061959	0.043138	0.347370	0.652630	0.000000	1.000000	0.011030	0.988970	
741000	-50.409062	1	0.022577	0.007022	0.022577	0.102631	0.022577	0.102631	0.022577	0.102631	0.197584	0.802416	0.000000	1.000000	0.000174	0.999826	
742000	-52.468158	1	0.074493	0.040718	0.074493	0.105250	0.074493	0.105250	0.074493	0.105250	0.397667	0.602333	0.000000	1.000000	0.003474	0.996526	
743000	-50.970792	1	0.064041	0.021253	0.064041	0.054597	0.064041	0.054597	0.064041	0.054597	0.364610	0.635390	0.000000	1.000000	0.007439	0.992561	
744000	-50.621906	1	0.085789	0.023439	0.085789	0.104794	0.085789	0.104794	0.085789	0.104794	0.405357	0.594643	0.000000	1.000000	0.004965	0.995035	
745000	-50.540753	1	0.097589	0.012673	0.097589	0.056926	0.097589	0.056926	0.097589	0.056926	0.415385	0.584615	0.000000	1.000000	0.020036	0.979964	
746000	-50.558903	1	0.062472	0.013562	0.062472	0.053975	0.062472	0.053975	0.062472	0.053975	0.355598	0.644402	0.000000	1.000000	0.007130	0.992870	
747000	-50.282633	1	0.049317	0.010687	0.049317	0.060290	0.049317	0.060290	0.049317	0.060290	0.317669	0.682331	0.000000	1.000000	0.003062	0.996938	
748000	-49.809351	1	0.053588	0.011269	0.053588	0.100268	0.053588	0.100268	0.053588	0.100268	0.330875	0.669125	0.000000	1.000000	0.001618	0.998382	
749000	-53.808873	1	0.178857	0.005687	0.178857	0.170370	0.178857	0.170370	0.178857	0.170370	0.470510	0.529490	0.000000	1.000000	0.015303	0.984697	
750000	-51.036289	1	0.087042	0.022076	0.087042	0.126186	0.087042	0.126186	0.087042	0.126186	0.406404	0.593596	0.000000	1.000000	0.004000	0.996000	
751000	-50.583510	1	0.087052	0.019553	0.087052	0.061639	0.087052	0.061639	0.087052	0.061639	0.405010	0.594990	0.000000	1.000000	0.012901	0.987099	
752000	-50.688458	1	0.046752	0.015031	0.046752	0.054790	0.046752	0.054790	0.046752	0.054790	0.312847	0.687153	0.000000	1.000000	0.003190	0.996810	
753000	-51.481590	1	0.111443	0.003886	0.111443	0.060610	0.111443	0.060610	0.111443	0.060610	0.426671	0.573329	0.000000	1.000000	0.024396	0.975604	
754000	-51.532794	1	0.032238	0.031106	0.032238	0.078714	0.032238	0.078714	0.032238	0.078714	0.269046	0.730954	0.000000	1.000000	0.000619	0.999381	
755000	-51.892795	1	0.026989	0.018414	0.026989	0.047379	0.026989	0.047379	0.026989	0.047379	0.231929	0.768071	0.000000	1.000000	0.000937	0.999063	
756000	-51.658588	1	0.019790	0.029040	0.019790	0.078327	0.019790	0.078327	0.019790	0.078327	0.196770	0.803230	0.000000	1.000000	0.000173	0.999827	
757000	-50.934999	1	0.058015	0.017043	0.058015	0.050690	0.058015	0.050690	0.058015	0.050690	0.347165	0.652835	0.000000	1.000000	0.006647	0.993353	
758000	-52.418293	1	0.022381	0.020050	0.022381	0.045285	0.022381	0.045285	0.022381	0.045285	0.206508	0.793492	0.000000	1.000000	0.000607	0.999393	
759000	-52.703942	1	0.041497	0.040951	0.041497	0.072008	0.041497	0.072008	0.041497	0.072008	0.315532	0.684468	0.000000	1.000000	0.001399	0.998601	
760000	-52.439158	1	0.028125	0.037838	0.028125	0.081177	0.028125	0.081177	0.028125	0.081177	0.254244	0.745756	0.000000	1.000000	0.000412	0.999588	
761000	-49.784111	1	0.044797	0.012549	0.044797	0.092353	0.044797	0.092353	0.044797	0.092353	0.304271	0.695729	0.000000	1.000000	0.001149	0.998851	
762000	-49.896257	1	0.059925	0.014983	0.059925	0.074645	0.059925	0.074645	0.059925	0.074645	0.350472	0.649528	0.000000	1.000000	0.003463	0.996537	
763000	-49.826098	1	0.043259	0.009954	0.043259	0.096261	0.043259	0.096261	0.043259	0.096261	0.296772	0.703228	0.000000	1.000000	0.000990	0.999010	
764000	-49.839725	1	0.041584	0.012712	0.041584	0.079558	0.041584	0.079558	0.041584	0.079558	0.292867	0.707133	0.000000	1.000000	0.001191	0.998809	
765000	-50.696875	1	0.048247	0.010753	0.048247	0.131210	0.048247	0.131210	0.048247	0.131210	0.314332	0.685668	0.000000	1.000000	0.000891	0.999109	
766000	-51.886107	1	0.065662	0.032071	0.065662	0.122583	0.065662	0.122583	0.065662	0.122583	0.375508	0.624492	0.000000	1.000000	0.002071	0.997929	
767000	-49.735098	1	0.051285	0.010321	0.051285	0.083218	0.051285	0.083218	0.051285	0.083218	0.323416	0.676584	0.000000	1.000000	0.001919	0.998081	
768000	-49.807955	1	0.081298	0.012247	0.081298	0.086113	0.081298	0.086113	0.081298	0.086113	0.391878	0.608122	0.000000	1.000000	0.005912	0.994088	
769000	-50.809506	1	0.129233	0.014012	0.129233	0.064337	0.129233	0.064337	0.129233	0.064337	0.446378	0.553622	0.000000	1.000000	0.030688	0.969312	
770000	-50.262994	1	0.026732	0.014665	0.026732	0.073315	0.026732	0.073315	0.026732	0.073315	0.227486	0.772514	0.000000	1.000000	0.000421	0.999579	
771000	-52.451474	1	0.199410	0.008253	0.199410	0.116641	0.199410	0.116641	0.199410	0.116641	0.477778	0.522222	0.000000	1.000000	0.029343	0.970657	
772000	-53.914970	1	0.021549	0.031013	0.021549	0.042519	0.021549	0.042519	0.021549	0.042519	0.210021	0.789979	0.000000	1.000000	0.000617	0.999383	
773000	-50.056603	1	0.050217	0.010591	0.050217	0.111846	0.050217	0.111846	0.050217	0.111846	0.320383	0.679617	0.000000	1.000000	0.001185	0.998815	
774000	-50.355941	1	0.059772	0.004605	0.059772	0.079363	0.059772	0.079363	0.059772	0.079363	0.342521	0.657479	0.000000	1.000000	0.003094	0.996906	
775000	-50.361254	1	0.090479	0.007065	0.090479	0.111065	0.090479	0.111065	0.090479	0.111065	0.402927	0.597073	0.000000	1.000000	0.005205	0.994795	
776000	-51.155264	1	0.053588	0.011249	0.053588	0.143045	0.053588	0.143045	0.053588	0.143045	0.330858	0.669142	0.000000	1.000000	0.001059	0.998941	
777000	-49.970212	1	0.042279	0.007359	0.042279	0.078806	0.042279	0.078806	0.042279	0.078806	0.291121	0.708879	0.000000	1.000000	0.001264	0.998736	
778000	-50.937281	1	0.028850	0.011972	0.028850	0.054611	0.028850	0.054611	0.028850	0.054611	0.236504	0.763496	0.000000	1.000000	0.000859	0.999141	
779000	-51.428993	1	0.045149	0.032111	0.045149	0.079761	0.045149	0.079761	0.045149	0.079761	0.321105	0.678895	0.000000	1.000000	0.001473	0.998527	
780000	-50.427068	1	0.104219	0.006189	0.104219	0.080948	0.104219	0.080948	0.104219	0.080948	0.419977	0.580023	0.000000	1.000000	0.012126	0.987874	
781000	-51.158941	1	0.124929	0.006472	0.124929	0.059851	0.124929	0.059851	0.124929	0.059851	0.440146	0.559854	0.000000	1.000000	0.032653	0.967347	
782000	-50.149984	1	0.022723	0.012055	0.022723	0.094963	0.022723	0.094963	0.022723	0.094963	0.202346	0.797654	0.000000	1.000000	0.000193	0.999807	
783000	-50.449666	1	0.043115	0.004260	0.043115	0.088127	0.043115	0.088127	0.043115	0.088127	0.291682	0.708318	0.000000	1.000000	0.001116	0.998884	
784000	-51.686181	1	0.024160	0.028745	0.024160	0.069179	0.024160	0.069179	0.024160	0.069179	0.224350	0.775650	0.000000	1.000000	0.000352	0.999648	
785000	-50.411674	1	0.017434	0.012291	0.017434	0.076001	0.017434	0.076001	0.017434	0.076001	0.167757	0.832243	0.000000	1.000000	0.000129	0.999871	
786000	-50.772932	1	0.072971	0.021904	0.072971	0.059800	0.072971	0.059800	0.072971	0.059800	0.383293	0.616707	0.000000	1.000000	0.008734	0.991266	
787000	-50.258458	1	0.090489	0.019972	0.090489	0.081327	0.090489	0.081327	0.090489	0.081327	0.410049	0.589951	0.000000	1.000000	0.008512	0.991488	
788000	-50.615592	1	0.048259	0.025174	0.048259	0.090263	0.048259	0.090263	0.048259	0.090263	0.325687	0.674313	0.000000	1.000000	0.001442	0.998558	
789000	-50.353017	1	0.028039	0.006157	0.028039	0.100257	0.028039	0.100257	0.028039	0.100257	0.227624	0.772376	0.000000	1.000000	0.000309	0.999691	
790000	-49.960174	1	0.037524	0.007856	0.037524	0.080423	0.037524	0.080423	0.037524	0.080423	0.273010	0.726990	0.000000	1.000000	0.000893	0.999107	
791000	-51.037624	1	0.110594	0.026634	0.110594	0.081331	0.110594	0.081331	0.110594	0.081331	0.435928	0.564072	0.000000	1.000000	0.013869	0.986131	
792000	-50.308872	1	0.071568	0.008576	0.071568	0.119201	0.071568	0.119201	0.071568	0.119201	0.371890	0.628110	0.000000	1.000000	0.002656	0.997344	
793000	-50.164461	1	0.073297	0.015456	0.073297	0.065137	0.073297	0.065137	0.073297	0.065137	0.379761	0.620239	0.000000	1.000000	0.007493	0.992507	
794000	-53.744840	1	0.012689	0.000872	0.012689	0.077271	0.012689	0.077271	0.012689	0.077271	0.124628	0.875372	0.000000	1.000000	0.000056	0.999944	
795000	-50.244611	1	0.067885	0.007794	0.067885	0.115289	0.067885	0.115289	0.067885	0.115289	0.363737	0.636263	0.000000	1.000000	0.002431	0.997569	
796000	-53.529055	1	0.108361	0.002132	0.108361	0.037377	0.108361	0.037377	0.108361	0.037377	0.422604	0.577396	0.000000	1.000000	0.060924	0.939076	
797000	-50.188140	1	0.071155	0.013531	0.071155	0.116510	0.071155	0.116510	0.071155	0.116510	0.374353	0.625647	0.000000	1.000000	0.002696	0.997304	
798000	-50.551897	1	0.058719	0.024903	0.058719	0.093261	0.058719	0.093261	0.058719	0.093261	0.354666	0.645334	0.000000	1.000000	0.002276	0.997724	
799000	-50.314986	1	0.075286	0.021291	0.075286	0.075464	0.075286	0.075464	0.075286	0.075464	0.387132	0.612868	0.000000	1.000000	0.006118	0.993882	
800000	-50.088245	1	0.048281	0.009594	0.048281	0.065909	0.048281	0.065909	0.048281	0.065909	0.313532	0.686468	0.000000	1.000000	0.002450	0.997550	
801000	-50.044767	1	0.041891	0.011209	0.041891	0.068308	0.041891	0.068308	0.041891	0.068308	0.292793	0.707207	0.000000	1.000000	0.001573	0.998427	
802000	-51.010938	1	0.059152	0.007974	0.059152	0.048191	0.059152	0.048191	0.059152	0.048191	0.343414	0.656586	0.000000	1.000000	0.007757	0.992243	
803000	-51.863602	1	0.094846	0.006438	0.094846	0.038081	0.094846	0.038081	0.094846	0.038081	0.408588	0.591412	0.000000	1.000000	0.042638	0.957362	
804000	-50.338505	1	0.063876	0.021134	0.063876	0.103799	0.063876	0.103799	0.063876	0.103799	0.364157	0.635843	0.000000	1.000000	0.002408	0.997592	
805000	-51.210353	1	0.139443	0.022506	0.139443	0.077312	0.139443	0.077312	0.139443	0.077312	0.456091	0.543909	0.000000	1.000000	0.025956	0.974044	
806000	-50.529527	1	0.126279	0.010717	0.126279	0.075121	0.126279	0.075121	0.126279	0.075121	0.442890	0.557110	0.000000	1.000000	0.021811	0.978189	
807000	-52.249456	1	0.119964	0.028956	0.119964	0.048168	0.119964	0.048168	0.119964	0.048168	0.444890	0.555110	0.000000	1.000000	0.045867	0.954133	
808000	-50.694204	1	0.006851	0.011025	0.006851	0.090165	0.006851	0.090165	0.006851	0.090165	0.077748	0.922252	0.000000	1.000000	0.000011	0.999989	
809000	-50.988011	1	0.104564	0.004289	0.104564	0.107548	0.104564	0.107548	0.104564	0.107548	0.419434	0.580566	0.000000	1.000000	0.007739	0.992261	
810000	-51.319948	1	0.037985	0.030196	0.037985	0.078604	0.037985	0.078604	0.037985	0.078604	0.293263	0.706737	0.000000	1.000000	0.000957	0.999043	
811000	-52.223282	1	0.135514	0.022622	0.135514	0.043072	0.135514	0.043072	0.135514	0.043072	0.453691	0.546309	0.000000	1.000000	0.075486	0.924514	
812000	-51.192713	1	0.021797	0.020589	0.021797	0.118947	0.021797	0.118947	0.021797	0.118947	0.203275	0.796725	0.000000	1.000000	0.000138	0.999862	
813000	-52.044399	1	0.001771	0.024117	0.001771	0.111810	0.001771	0.111810	0.001771	0.111810	0.023841	0.976159	0.000000	1.000000	0.000001	0.999999	
814000	-51.069947	1	0.081485	0.022381	0.081485	0.127164	0.081485	0.127164	0.081485	0.127164	0.398219	0.601781	0.000000	1.000000	0.003373	0.996627	
815000	-52.953179	1	0.083575	0.045717	0.083575	0.082987	0.083575	0.082987	0.083575	0.082987	0.414412	0.585588	0.000000	1.000000	0.006744	0.993256	
816000	-50.654207	1	0.044452	0.004774	0.044452	0.065720	0.044452	0.065720	0.044452	0.065720	0.296860	0.703140	0.000000	1.000000	0.001976	0.998024	
817000	-50.557336	1	0.131197	0.013263	0.131197	0.080689	0.131197	0.080689	0.131197	0.080689	0.447535	0.552465	0.000000	1.000000	0.020969	0.979031	
818000	-51.339714	1	0.068537	0.030545	0.068537	0.108542	0.068537	0.108542	0.068537	0.108542	0.380358	0.619642	0.000000	1.000000	0.002700	0.997300	
819000	-50.103867	1	0.027055	0.014564	0.027055	0.083741	0.027055	0.083741	0.027055	0.083741	0.229155	0.770845	0.000000	1.000000	0.000356	0.999644	
820000	-51.113296	1	0.060042	0.014044	0.060042	0.045799	0.060042	0.045799	0.060042	0.045799	0.350080	0.649920	0.000000	1.000000	0.008961	0.991039	
821000	-50.869315	1	0.019848	0.017404	0.019848	0.066038	0.019848	0.066038	0.019848	0.066038	0.188153	0.811847	0.000000	1.000000	0.000224	0.999776	
822000	-50.678085	1	0.029237	0.022889	0.029237	0.082706	0.029237	0.082706	0.029237	0.082706	0.247453	0.752547	0.000000	1.000000	0.000444	0.999556	
823000	-50.076819	1	0.053635	0.006257	0.053635	0.099104	0.053635	0.099104	0.053635	0.099104	0.327191	0.672809	0.000000	1.000000	0.001649	0.998351	
824000	-50.279236	1	0.030560	0.013398	0.030560	0.110337	0.030560	0.110337	0.030560	0.110337	0.246246	0.753754	0.000000	1.000000	0.000343	0.999657	
825000	-50.027923	1	0.098819	0.011666	0.098819	0.096926	0.098819	0.096926	0.098819	0.096926	0.416375	0.583625	0.000000	1.000000	0.007902	0.992098	
826000	-50.032704	1	0.026258	0.009769	0.026258	0.089621	0.026258	0.089621	0.026258	0.089621	0.220964	0.779036	0.000000	1.000000	0.000300	0.999700	
827000	-50.459887	1	0.088540	0.018345	0.088540	0.063366	0.088540	0.063366	0.088540	0.063366	0.406464	0.593536	0.000000	1.000000	0.012759	0.987241	
828000	-49.951724	1	0.050900	0.007056	0.050900	0.078723	0.050900	0.078723	0.050900	0.078723	0.319729	0.680271	0.000000	1.000000	0.002063	0.997937	
829000	-50.641208	1	0.107729	0.010697	0.107729	0.123381	0.107729	0.123381	0.107729	0.123381	0.425980	0.574020	0.000000	1.000000	0.006880	0.993120	
830000	-51.107939	1	0.088051	0.012516	0.088051	0.044261	0.088051	0.044261	0.088051	0.044261	0.402500	0.597500	0.000000	1.000000	0.025935	0.974065	
831000	-51.381251	1	0.140100	0.017662	0.140100	0.057105	0.140100	0.057105	0.140100	0.057105	0.454951	0.545049	0.000000	1.000000	0.046300	0.953700	
832000	-53.348286	1	0.138332	0.044303	0.138332	0.079981	0.138332	0.079981	0.138332	0.079981	0.461980	0.538020	0.000000	1.000000	0.024012	0.975988	
833000	-50.074847	1	0.076797	0.010383	0.076797	0.065801	0.076797	0.065801	0.076797	0.065801	0.382976	0.617024	0.000000	1.000000	0.008284	0.991716	
834000	-50.535142	1	0.017423	0.015588	0.017423	0.102007	0.017423	0.102007	0.017423	0.102007	0.170041	0.829959	0.000000	1.000000	0.000092	0.999908	
835000	-50.192246	1	0.077862	0.013691	0.077862	0.062865	0.077862	0.062865	0.077862	0.062865	0.386938	0.613062	0.000000	1.000000	0.009363	0.990637	
836000	-51.197928	1	0.021071	0.017249	0.021071	0.125934	0.021071	0.125934	0.021071	0.125934	0.196042	0.803958	0.000000	1.000000	0.000121	0.999879	
837000	-50.026877	1	0.035854	0.014034	0.035854	0.101287	0.035854	0.101287	0.035854	0.101287	0.271048	0.728952	0.000000	1.000000	0.000570	0.999430	
838000	-52.895664	1	0.134154	0.033762	0.134154	0.049073	0.134154	0.049073	0.134154	0.049073	0.456428	0.543572	0.000000	1.000000	0.056825	0.943175	
839000	-51.030071	1	0.099143	0.018648	0.099143	0.131247	0.099143	0.131247	0.099143	0.131247	0.420273	0.579727	0.000000	1.000000	0.005221	0.994779	
840000	-51.146937	1	0.133682	0.005324	0.133682	0.101723	0.133682	0.101723	0.133682	0.101723	0.446446	0.553554	0.000000	1.000000	0.014974	0.985026	
841000	-49.885193	1	0.086605	0.011650	0.086605	0.079683	0.086605	0.079683	0.086605	0.079683	0.399867	0.600133	0.000000	1.000000	0.007909	0.992091	
842000	-53.234792	1	0.116957	0.038069	0.116957	0.137816	0.116957	0.137816	0.116957	0.137816	0.445960	0.554040	0.000000	1.000000	0.007292	0.992708	
843000	-50.002989	1	0.031658	0.009827	0.031658	0.076931	0.031658	0.076931	0.031658	0.076931	0.248637	0.751363	0.000000	1.000000	0.000611	0.999389	
844000	-50.832925	1	0.117694	0.005670	0.117694	0.105561	0.117694	0.105561	0.117694	0.105561	0.433531	0.566469	0.000000	1.000000	0.010537	0.989463	
845000	-52.235698	1	0.094027	0.038625	0.094027	0.073166	0.094027	0.073166	0.094027	0.073166	0.424095	0.575905	0.000000	1.000000	0.011302	0.988698	
846000	-50.105097	1	0.028418	0.015288	0.028418	0.084425	0.028418	0.084425	0.028418	0.084425	0.236971	0.763029	0.000000	1.000000	0.000400	0.999600	
847000	-51.865004	1	0.173925	0.008591	0.173925	0.120871	0.173925	0.120871	0.173925	0.120871	0.469255	0.530745	0.000000	1.000000	0.021026	0.978974	
848000	-50.579721	1	0.093121	0.012564	0.093121	0.054895	0.093121	0.054895	0.093121	0.054895	0.409594	0.590406	0.000000	1.000000	0.019193	0.980807	
849000	-51.475657	1	0.011686	0.003948	0.011686	0.110370	0.011686	0.110370	0.011686	0.110370	0.118245	0.881755	0.000000	1.000000	0.000033	0.999967	
850000	-51.504680	1	0.090062	0.022881	0.090062	0.047057	0.090062	0.047057	0.090062	0.047057	0.411038	0.588962	0.000000	1.000000	0.024172	0.975828	
851000	-49.737591	1	0.059634	0.011820	0.059634	0.094403	0.059634	0.094403	0.059634	0.094403	0.347447	0.652553	0.000000	1.000000	0.002324	0.997676	
852000	-51.892282	1	0.174842	0.020358	0.174842	0.076517	0.174842	0.076517	0.174842	0.076517	0.472237	0.527763	0.000000	1.000000	0.042995	0.957005	
853000	-50.013341	1	0.082837	0.013012	0.082837	0.069976	0.082837	0.069976	0.082837	0.069976	0.394832	0.605168	0.000000	1.000000	0.008945	0.991055	
854000	-52.389096	1	0.106455	0.018552	0.106455	0.163734	0.106455	0.163734	0.106455	0.163734	0.428288	0.571712	0.000000	1.000000	0.004874	0.995126	
855000	-51.561696	1	0.149366	0.012595	0.149366	0.134270	0.149366	0.134270	0.149366	0.134270	0.458771	0.541229	0.000000	1.000000	0.013191	0.986809	
856000	-50.731761	1	0.034741	0.023675	0.034741	0.100323	0.034741	0.100323	0.034741	0.100323	0.274195	0.725805	0.000000	1.000000	0.000533	0.999467	
857000	-50.208015	1	0.095898	0.018202	0.095898	0.095738	0.095898	0.095738	0.095898	0.095738	0.416134	0.583866	0.000000	1.000000	0.007489	0.992511	
858000	-51.133399	1	0.072852	0.029196	0.072852	0.105262	0.072852	0.105262	0.072852	0.105262	0.387698	0.612302	0.000000	1.000000	0.003286	0.996714	
859000	-50.196732	1	0.032115	0.008701	0.032115	0.069638	0.032115	0.069638	0.032115	0.069638	0.249885	0.750115	0.000000	1.000000	0.000747	0.999253	
860000	-50.315168	1	0.081553	0.015974	0.081553	0.116162	0.081553	0.116162	0.081553	0.116162	0.394533	0.605467	0.000000	1.000000	0.003794	0.996206	
861000	-50.793851	1	0.093625	0.006795	0.093625	0.055780	0.093625	0.055780	0.093625	0.055780	0.407146	0.592854	0.000000	1.000000	0.018838	0.981162	
862000	-51.096623	1	0.157436	0.011725	0.157436	0.098659	0.157436	0.098659	0.157436	0.098659	0.462729	0.537271	0.000000	1.000000	0.022629	0.977371	
863000	-51.349578	1	0.023300	0.027697	0.023300	0.081150	0.023300	0.081150	0.023300	0.081150	0.218311	0.781689	0.000000	1.000000	0.000252	0.999748	
864000	-52.155717	1	0.116471	0.024008	0.116471	0.041027	0.116471	0.041027	0.116471	0.041027	0.440086	0.559914	0.000000	1.000000	0.059454	0.940546	
865000	-51.933073	1	0.110427	0.013422	0.110427	0.157961	0.110427	0.157961	0.110427	0.157961	0.429990	0.570010	0.000000	1.000000	0.005501	0.994499	
866000	-51.038469	1	0.031052	0.016193	0.031052	0.054711	0.031052	0.054711	0.031052	0.054711	0.250944	0.749056	0.000000	1.000000	0.001048	0.998952	
867000	-50.894287	1	0.081635	0.015876	0.081635	0.134664	0.081635	0.134664	0.081635	0.134664	0.394607	0.605393	0.000000	1.000000	0.003166	0.996834	
868000	-50.400113	1	0.019952	0.013990	0.019952	0.074851	0.019952	0.074851	0.019952	0.074851	0.186263	0.813737	0.000000	1.000000	0.000188	0.999812	
869000	-50.037515	1	0.091573	0.013495	0.091573	0.102909	0.091573	0.102909	0.091573	0.102909	0.408010	0.591990	0.000000	1.000000	0.005987	0.994013	
870000	-53.139033	1	0.068397	0.040588	0.068397	0.052402	0.068397	0.052402	0.068397	0.052402	0.386588	0.613412	0.000000	1.000000	0.009598	0.990402	
871000	-50.694530	1	0.062187	0.026119	0.062187	0.096734	0.062187	0.096734	0.062187	0.096734	0.363805	0.636195	0.000000	1.000000	0.002493	0.997507	
872000	-51.705675	1	0.041829	0.002082	0.041829	0.070460	0.041829	0.070460	0.041829	0.070460	0.285210	0.714790	0.000000	1.000000	0.001484	0.998516	
873000	-54.266066	1	0.004326	0.023171	0.004326	0.044098	0.004326	0.044098	0.004326	0.044098	0.054972	0.945028	0.000000	1.000000	0.000007	0.999993	
874000	-51.733351	1	0.116085	0.031515	0.116085	0.107831	0.116085	0.107831	0.116085	0.107831	0.442742	0.557258	0.000000	1.000000	0.009887	0.990113	
875000	-50.100418	1	0.048297	0.011687	0.048297	0.113147	0.048297	0.113147	0.048297	0.113147	0.315225	0.684775	0.000000	1.000000	0.001058	0.998942	
876000	-49.910938	1	0.079412	0.014922	0.079412	0.097142	0.079412	0.097142	0.079412	0.097142	0.390358	0.609642	0.000000	1.000000	0.004593	0.995407	
877000	-50.273670	1	0.028176	0.014640	0.028176	0.105892	0.028176	0.105892	0.028176	0.105892	0.235176	0.764824	0.000000	1.000000	0.000293	0.999707	
878000	-50.324065	1	0.060656	0.016358	0.060656	0.061632	0.060656	0.061632	0.060656	0.061632	0.353256	0.646744	0.000000	1.000000	0.005088	0.994912	
879000	-51.717130	1	0.048915	0.002001	0.048915	0.070809	0.048915	0.070809	0.048915	0.070809	0.309611	0.690389	0.000000	1.000000	0.002230	0.997770	
880000	-50.206225	1	0.105327	0.010460	0.105327	0.073306	0.105327	0.073306	0.105327	0.073306	0.423288	0.576712	0.000000	1.000000	0.014858	0.985142	
881000	-49.752901	1	0.058758	0.013839	0.058758	0.089565	0.058758	0.089565	0.058758	0.089565	0.346710	0.653290	0.000000	1.000000	0.002427	0.997573	
882000	-50.952331	1	0.053105	0.003016	0.053105	0.076679	0.053105	0.076679	0.053105	0.076679	0.323184	0.676816	0.000000	1.000000	0.002410	0.997590	
883000	-51.387804	1	0.145717	0.006401	0.145717	0.115248	0.145717	0.115248	0.145717	0.115248	0.454758	0.545242	0.000000	1.000000	0.015191	0.984809	
884000	-50.183597	1	0.046379	0.020300	0.046379	0.087261	0.046379	0.087261	0.046379	0.087261	0.315794	0.684206	0.000000	1.000000	0.001370	0.998630	
885000	-51.234503	1	0.066204	0.031509	0.066204	0.080665	0.066204	0.080665	0.066204	0.080665	0.376262	0.623738	0.000000	1.000000	0.003918	0.996082	
886000	-51.223137	1	0.015090	0.021586	0.015090	0.071514	0.015090	0.071514	0.015090	0.071514	0.156829	0.843171	0.000000	1.000000	0.000096	0.999904	
887000	-50.755368	1	0.044059	0.003364	0.044059	0.088845	0.044059	0.088845	0.044059	0.088845	0.294350	0.705650	0.000000	1.000000	0.001166	0.998834	
888000	-51.261566	1	0.052085	0.010986	0.052085	0.044484	0.052085	0.044484	0.052085	0.044484	0.326305	0.673695	0.000000	1.000000	0.006498	0.993502	
889000	-51.908761	1	0.021274	0.005228	0.021274	0.138873	0.021274	0.138873	0.021274	0.138873	0.188213	0.811787	0.000000	1.000000	0.000116	0.999884	
890000	-51.962430	1	0.068716	0.010413	0.068716	0.034376	0.068716	0.034376	0.068716	0.034376	0.367287	0.632713	0.000000	1.000000	0.023379	0.976621	
891000	-50.689816	1	0.029008	0.011712	0.029008	0.058480	0.029008	0.058480	0.029008	0.058480	0.237100	0.762900	0.000000	1.000000	0.000769	0.999231	
892000	-49.906612	1	0.077220	0.010940	0.077220	0.072697	0.077220	0.072697	0.077220	0.072697	0.384085	0.615915	0.000000	1.000000	0.006980	0.993020	
893000	-50.280605	1	0.091283	0.006791	0.091283	0.104440	0.091283	0.104440	0.091283	0.104440	0.403913	0.596087	0.000000	1.000000	0.005812	0.994188	
894000	-50.644845	1	0.048357	0.005678	0.048357	0.119330	0.048357	0.119330	0.048357	0.119330	0.310702	0.689298	0.000000	1.000000	0.000996	0.999004	
895000	-50.934114	1	0.052514	0.027487	0.052514	0.073985	0.052514	0.073985	0.052514	0.073985	0.340148	0.659852	0.000000	1.000000	0.002490	0.997510	
896000	-50.071440	1	0.074432	0.008072	0.074432	0.069270	0.074432	0.069270	0.074432	0.069270	0.377128	0.622872	0.000000	1.000000	0.006945	0.993055	
897000	-50.101248	1	0.024934	0.013456	0.024934	0.089866	0.024934	0.089866	0.024934	0.089866	0.216479	0.783521	0.000000	1.000000	0.000262	0.999738	
898000	-50.619393	1	0.124804	0.007752	0.124804	0.078200	0.124804	0.078200	0.124804	0.078200	0.440552	0.559448	0.000000	1.000000	0.019752	0.980248	
899000	-51.354805	1	0.102865	0.022920	0.102865	0.051741	0.102865	0.051741	0.102865	0.051741	0.426520	0.573480	0.000000	1.000000	0.027593	0.972407	
900000	-54.019109	1	0.009741	0.026603	0.009741	0.044226	0.009741	0.044226	0.009741	0.044226	0.113709	0.886291	0.000000	1.000000	0.000063	0.999937	
901000	-50.976860	1	0.089806	0.011842	0.089806	0.138752	0.089806	0.138752	0.089806	0.138752	0.404642	0.595358	0.000000	1.000000	0.003857	0.996143	
902000	-51.064156	1	0.034995	0.023439	0.034995	0.116058	0.034995	0.116058	0.034995	0.116058	0.275108	0.724892	0.000000	1.000000	0.000457	0.999543	
903000	-50.594105	1	0.046474	0.004610	0.046474	0.108737	0.046474	0.108737	0.046474	0.108737	0.303671	0.696329	0.000000	1.000000	0.001009	0.998991	
904000	-50.268138	1	0.108586	0.015016	0.108586	0.101772	0.108586	0.101772	0.108586	0.101772	0.428859	0.571141	0.000000	1.000000	0.009197	0.990803	
905000	-50.367218	1	0.031270	0.005341	0.031270	0.080211	0.031270	0.080211	0.031270	0.080211	0.243145	0.756855	0.000000	1.000000	0.000555	0.999445	
906000	-52.025865	1	0.078757	0.003625	0.078757	0.044440	0.078757	0.044440	0.078757	0.044440	0.382209	0.617791	0.000000	1.000000	0.019391	0.980609	
907000	-50.584446	1	0.060497	0.009647	0.060497	0.129326	0.060497	0.129326	0.060497	0.129326	0.348015	0.651985	0.000000	1.000000	0.001587	0.998413	
908000	-49.989830	1	0.057874	0.018294	0.057874	0.091112	0.057874	0.091112	0.057874	0.091112	0.347720	0.652280	0.000000	1.000000	0.002273	0.997727	
909000	-50.711218	1	0.018564	0.019750	0.018564	0.095404	0.018564	0.095404	0.018564	0.095404	0.181162	0.818838	0.000000	1.000000	0.000115	0.999885	
910000	-51.141274	1	0.110040	0.018995	0.110040	0.052005	0.110040	0.052005	0.110040	0.052005	0.432091	0.567909	0.000000	1.000000	0.032099	0.967901	
911000	-50.794221	1	0.033175	0.017301	0.033175	0.122408	0.033175	0.122408	0.033175	0.122408	0.261869	0.738131	0.000000	1.000000	0.000378	0.999622	
912000	-49.915829	1	0.069690	0.015037	0.069690	0.101103	0.069690	0.101103	0.069690	0.101103	0.372413	0.627587	0.000000	1.000000	0.003116	0.996884	
913000	-49.937569	1	0.084383	0.010539	0.084383	0.074458	0.084383	0.074458	0.084383	0.074458	0.395814	0.604186	0.000000	1.000000	0.008363	0.991637	
914000	-49.755806	1	0.057483	0.012152	0.057483	0.078939	0.057483	0.078939	0.057483	0.078939	0.342181	0.657819	0.000000	1.000000	0.002821	0.997179	
915000	-51.110723	1	0.022581	0.003274	0.022581	0.087399	0.022581	0.087399	0.022581	0.087399	0.194774	0.805226	0.000000	1.000000	0.000210	0.999790	
916000	-50.984202	1	0.008464	0.014669	0.008464	0.073629	0.008464	0.073629	0.008464	0.073629	0.095181	0.904819	0.000000	1.000000	0.000021	0.999979	
917000	-52.079277	1	0.054617	0.013255	0.054617	0.035715	0.054617	0.035715	0.054617	0.035715	0.335275	0.664725	0.000000	1.000000	0.011702	0.988298	
918000	-50.429566	1	0.061943	0.009403	0.061943	0.056513	0.061943	0.056513	0.061943	0.056513	0.351368	0.648632	0.000000	1.000000	0.006364	0.993636	
919000	-50.381318	1	0.046564	0.005599	0.046564	0.108680	0.046564	0.108680	0.046564	0.108680	0.304754	0.695246	0.000000	1.000000	0.001015	0.998985	
920000	-50.030576	1	0.043416	0.007802	0.043416	0.103550	0.043416	0.103550	0.043416	0.103550	0.295606	0.704394	0.000000	1.000000	0.000904	0.999096	
921000	-50.953443	1	0.045999	0.024506	0.045999	0.113861	0.045999	0.113861	0.045999	0.113861	0.317876	0.682124	0.000000	1.000000	0.000929	0.999071	
922000	-50.301353	1	0.055292	0.013337	0.055292	0.059671	0.055292	0.059671	0.055292	0.059671	0.337196	0.662804	0.000000	1.000000	0.004238	0.995762	
923000	-50.213974	1	0.073689	0.006966	0.073689	0.067505	0.073689	0.067505	0.073689	0.067505	0.374988	0.625012	0.000000	1.000000	0.007102	0.992898	
924000	-50.211044	1	0.063437	0.017885	0.063437	0.109410	0.063437	0.109410	0.063437	0.109410	0.360893	0.639107	0.000000	1.000000	0.002199	0.997801	
925000	-50.999200	1	0.067343	0.023033	0.067343	0.123766	0.067343	0.123766	0.067343	0.123766	0.372948	0.627052	0.000000	1.000000	0.002179	0.997821	
926000	-50.438354	1	0.106965	0.014993	0.106965	0.065415	0.106965	0.065415	0.106965	0.065415	0.427177	0.572823	0.000000	1.000000	0.019086	0.980914	
927000	-50.429553	1	0.064240	0.019162	0.064240	0.114874	0.064240	0.114874	0.064240	0.114874	0.363601	0.636399	0.000000	1.000000	0.002128	0.997872	
928000	-50.656748	1	0.062401	0.024654	0.062401	0.104140	0.062401	0.104140	0.062401	0.104140	0.363268	0.636732	0.000000	1.000000	0.002259	0.997741	
929000	-50.265192	1	0.061071	0.019900	0.061071	0.105007	0.061071	0.105007	0.061071	0.105007	0.356793	0.643207	0.000000	1.000000	0.002114	0.997886	
930000	-51.704498	1	0.064233	0.023563	0.064233	0.140996	0.064233	0.140996	0.064233	0.140996	0.366636	0.633364	0.000000	1.000000	0.001675	0.998325	
931000	-50.022846	1	0.031491	0.010707	0.031491	0.100752	0.031491	0.100752	0.031491	0.100752	0.248558	0.751442	0.000000	1.000000	0.000412	0.999588	
932000	-50.933620	1	0.029194	0.020196	0.029194	0.062631	0.029194	0.062631	0.029194	0.062631	0.245002	0.754998	0.000000	1.000000	0.000693	0.999307	
933000	-50.057875	1	0.037136	0.017206	0.037136	0.086570	0.037136	0.086570	0.037136	0.086570	0.279059	0.720941	0.000000	1.000000	0.000776	0.999224	
934000	-50.258221	1	0.078871	0.010189	0.078871	0.118494	0.078871	0.118494	0.078871	0.118494	0.386517	0.613483	0.000000	1.000000	0.003403	0.996597	
935000	-51.058579	1	0.063615	0.005468	0.063615	0.131520	0.063615	0.131520	0.063615	0.131520	0.352524	0.647476	0.000000	1.000000	0.001763	0.998237	
936000	-51.259276	1	0.017728	0.003502	0.017728	0.077146	0.017728	0.077146	0.017728	0.077146	0.163659	0.836341	0.000000	1.000000	0.000132	0.999868	
937000	-51.444017	1	0.129776	0.007643	0.129776	0.051194	0.129776	0.051194	0.129776	0.051194	0.444416	0.555584	0.000000	1.000000	0.048498	0.951502	
938000	-50.678651	1	0.028338	0.004259	0.028338	0.095712	0.028338	0.095712	0.028338	0.095712	0.227662	0.772338	0.000000	1.000000	0.000336	0.999664	
939000	-51.706738	1	0.075204	0.012056	0.075204	0.036391	0.075204	0.036391	0.075204	0.036391	0.381137	0.618863	0.000000	1.000000	0.026192	0.973808	
940000	-50.595097	1	0.010741	0.009992	0.010741	0.080981	0.010741	0.080981	0.010741	0.080981	0.113564	0.886436	0.000000	1.000000	0.000035	0.999965	
941000	-54.019850	1	0.148282	0.045797	0.148282	0.121608	0.148282	0.121608	0.148282	0.121608	0.467307	0.532693	0.000000	1.000000	0.014696	0.985304	
942000	-50.109559	1	0.105322	0.013153	0.105322	0.081453	0.105322	0.081453	0.105322	0.081453	0.424566	0.575434	0.000000	1.000000	0.012304	0.987696	
943000	-50.012362	1	0.068862	0.006898	0.068862	0.076707	0.068862	0.076707	0.068862	0.076707	0.365204	0.634796	0.000000	1.000000	0.004730	0.995270	
944000	-50.478782	1	0.023835	0.005731	0.023835	0.078463	0.023835	0.078463	0.023835	0.078463	0.204079	0.795921	0.000000	1.000000	0.000280	0.999720	
945000	-53.777107	1	0.139162	0.010401	0.139162	0.022066	0.139162	0.022066	0.139162	0.022066	0.451975	0.548025	0.000000	1.000000	0.278627	0.721373	
946000	-50.881186	1	0.128650	0.009749	0.128650	0.119947	0.128650	0.119947	0.128650	0.119947	0.444355	0.555645	0.000000	1.000000	0.010831	0.989169	
947000	-50.096748	1	0.026229	0.008482	0.026229	0.093186	0.026229	0.093186	0.026229	0.093186	0.219782	0.780218	0.000000	1.000000	0.000285	0.999715	
948000	-52.968580	1	0.009303	0.021842	0.009303	0.049470	0.009303	0.049470	0.009303	0.049470	0.106888	0.893112	0.000000	1.000000	0.000046	0.999954	
949000	-53.284259	1	0.051206	0.038112	0.051206	0.048493	0.051206	0.048493	0.051206	0.048493	0.344495	0.655505	0.000000	1.000000	0.005202	0.994798	
950000	-52.137977	1	0.042218	0.030622	0.042218	0.054588	0.042218	0.054588	0.042218	0.054588	0.309729	0.690271	0.000000	1.000000	0.002437	0.997563	
951000	-51.248706	1	0.148083	0.006152	0.148083	0.090962	0.148083	0.090962	0.148083	0.090962	0.456081	0.543919	0.000000	1.000000	0.022492	0.977508	
952000	-52.170007	1	0.011757	0.030954	0.011757	0.097038	0.011757	0.097038	0.011757	0.097038	0.135118	0.864882	0.000000	1.000000	0.000037	0.999963	
953000	-52.778321	1	0.037946	0.007803	0.037946	0.034596	0.037946	0.034596	0.037946	0.034596	0.274695	0.725305	0.000000	1.000000	0.004599	0.995401	
954000	-51.153751	1	0.032677	0.003375	0.032677	0.109594	0.032677	0.109594	0.032677	0.109594	0.248192	0.751808	0.000000	1.000000	0.000410	0.999590	
955000	-52.366688	1	0.174298	0.028244	0.174298	0.086579	0.174298	0.086579	0.174298	0.086579	0.473701	0.526299	0.000000	1.000000	0.034635	0.965365	
956000	-50.014202	1	0.056353	0.008045	0.056353	0.106599	0.056353	0.106599	0.056353	0.106599	0.336115	0.663885	0.000000	1.000000	0.001689	0.998311	
957000	-50.837895	1	0.139721	0.012268	0.139721	0.109704	0.139721	0.109704	0.139721	0.109704	0.452957	0.547043	0.000000	1.000000	0.014809	0.985191	
958000	-52.645056	1	0.143525	0.037643	0.143525	0.091554	0.143525	0.091554	0.143525	0.091554	0.462850	0.537150	0.000000	1.000000	0.020760	0.979240	
959000	-51.746017	1	0.163650	0.013597	0.163650	0.130846	0.163650	0.130846	0.163650	0.130846	0.466136	0.533864	0.000000	1.000000	0.016668	0.983332	
960000	-50.628847	1	0.110154	0.018801	0.110154	0.111405	0.110154	0.111405	0.110154	0.111405	0.432116	0.567884	0.000000	1.000000	0.008332	0.991668	
961000	-49.740924	1	0.068314	0.010584	0.068314	0.083091	0.068314	0.083091	0.068314	0.083091	0.366558	0.633442	0.000000	1.000000	0.004039	0.995961	
962000	-50.278853	1	0.076964	0.011227	0.076964	0.120055	0.076964	0.120055	0.076964	0.120055	0.383808	0.616192	0.000000	1.000000	0.003150	0.996850	
963000	-49.837678	1	0.062479	0.011345	0.062479	0.073196	0.062479	0.073196	0.062479	0.073196	0.354036	0.645964	0.000000	1.000000	0.003997	0.996003	
964000	-51.091749	1	0.049730	0.014115	0.049730	0.047712	0.049730	0.047712	0.049730	0.047712	0.321626	0.678374	0.000000	1.000000	0.004967	0.995033	
965000	-49.938813	1	0.047456	0.016089	0.047456	0.078440	0.047456	0.078440	0.047456	0.078440	0.315984	0.684016	0.000000	1.000000	0.001726	0.998274	
966000	-51.022136	1	0.084157	0.003812	0.084157	0.113193	0.084157	0.113193	0.084157	0.113193	0.391453	0.608547	0.000000	1.000000	0.004245	0.995755	
967000	-51.856600	1	0.152035	0.014223	0.152035	0.049018	0.152035	0.049018	0.152035	0.049018	0.460681	0.539319	0.000000	1.000000	0.074464	0.925536	
968000	-50.710803	1	0.011354	0.015000	0.011354	0.079664	0.011354	0.079664	0.011354	0.079664	0.121746	0.878254	0.000000	1.000000	0.000041	0.999959	
969000	-50.192475	1	0.051048	0.020794	0.051048	0.086666	0.051048	0.086666	0.051048	0.086666	0.330785	0.669215	0.000000	1.000000	0.001777	0.998223	
970000	-51.768981	1	0.117995	0.030297	0.117995	0.064163	0.117995	0.064163	0.117995	0.064163	0.443831	0.556169	0.000000	1.000000	0.025000	0.975000	
971000	-50.635889	1	0.025470	0.019707	0.025470	0.073058	0.025470	0.073058	0.025470	0.073058	0.224561	0.775439	0.000000	1.000000	0.000372	0.999628	
972000	-53.452662	1	0.117915	0.038454	0.117915	0.043508	0.117915	0.043508	0.117915	0.043508	0.446852	0.553148	0.000000	1.000000	0.054238	0.945762	
973000	-52.864038	1	0.046497	0.010447	0.046497	0.030918	0.046497	0.030918	0.046497	0.030918	0.308370	0.691630	0.000000	1.000000	0.010250	0.989750	
974000	-52.843286	1	0.101330	0.002005	0.101330	0.048611	0.101330	0.048611	0.101330	0.048611	0.414481	0.585519	0.000000	1.000000	0.030211	0.969789	
975000	-49.843308	1	0.051128	0.015022	0.051128	0.080457	0.051128	0.080457	0.051128	0.080457	0.326573	0.673427	0.000000	1.000000	0.002012	0.997988	
976000	-49.787771	1	0.055254	0.012439	0.055254	0.098164	0.055254	0.098164	0.055254	0.098164	0.336419	0.663581	0.000000	1.000000	0.001804	0.998196	
977000	-51.739165	1	0.178561	0.015939	0.178561	0.109608	0.178561	0.109608	0.178561	0.109608	0.472636	0.527364	0.000000	1.000000	0.025391	0.974609	
978000	-51.646895	1	0.146897	0.010945	0.146897	0.050927	0.146897	0.050927	0.146897	0.050927	0.456880	0.543120	0.000000	1.000000	0.064244	0.935756	
979000	-50.220595	1	0.027571	0.017026	0.027571	0.089010	0.027571	0.089010	0.027571	0.089010	0.233927	0.766073	0.000000	1.000000	0.000344	0.999656	
980000	-49.939813	1	0.034851	0.013413	0.034851	0.095196	0.034851	0.095196	0.034851	0.095196	0.266187	0.733813	0.000000	1.000000	0.000575	0.999425	
981000	-50.840437	1	0.057576	0.018230	0.057576	0.053548	0.057576	0.053548	0.057576	0.053548	0.346906	0.653094	0.000000	1.000000	0.005835	0.994165	
982000	-51.382964	1	0.018959	0.013930	0.018959	0.133563	0.018959	0.133563	0.018959	0.133563	0.179553	0.820447	0.000000	1.000000	0.000090	0.999910	
983000	-51.284052	1	0.014873	0.022097	0.014873	0.071429	0.014873	0.071429	0.014873	0.071429	0.155475	0.844525	0.000000	1.000000	0.000093	0.999907	
984000	-50.585308	1	0.131546	0.009408	0.131546	0.085862	0.131546	0.085862	0.131546	0.085862	0.446387	0.553613	0.000000	1.000000	0.018958	0.981042	
985000	-51.557592	1	0.072141	0.017198	0.072141	0.149190	0.072141	0.149190	0.072141	0.149190	0.378685	0.621315	0.000000	1.000000	0.002100	0.997900	
986000	-50.837866	1	0.045690	0.003677	0.045690	0.106656	0.045690	0.106656	0.045690	0.106656	0.300276	0.699724	0.000000	1.000000	0.000991	0.999009	
987000	-50.847315	1	0.007324	0.013879	0.007324	0.103659	0.007324	0.103659	0.007324	0.103659	0.083671	0.916329	0.000000	1.000000	0.000011	0.999989	
988000	-50.942889	1	0.026797	0.014225	0.026797	0.127532	0.026797	0.127532	0.026797	0.127532	0.227485	0.772515	0.000000	1.000000	0.000215	0.999785	
989000	-51.018365	1	0.003262	0.014369	0.003262	0.083704	0.003262	0.083704	0.003262	0.083704	0.040251	0.959749	0.000000	1.000000	0.000002	0.999998	
990000	-50.763892	1	0.073404	0.018331	0.073404	0.054080	0.073404	0.054080	0.073404	0.054080	0.381813	0.618187	0.000000	1.000000	0.010823	0.989177	
991000	-50.590164	1	0.095471	0.009451	0.095471	0.056134	0.095471	0.056134	0.095471	0.056134	0.411020	0.588980	0.000000	1.000000	0.019521	0.980479	
992000	-50.437590	1	0.050020	0.018887	0.050020	0.113952	0.050020	0.113952	0.050020	0.113952	0.326225	0.673775	0.000000	1.000000	0.001146	0.998854	
993000	-49.747830	1	0.050734	0.009695	0.050734	0.090788	0.050734	0.090788	0.050734	0.090788	0.321267	0.678733	0.000000	1.000000	0.001627	0.998373	
994000	-50.175532	1	0.080275	0.010584	0.080275	0.115311	0.080275	0.115311	0.080275	0.115311	0.389162	0.610838	0.000000	1.000000	0.003685	0.996315	
995000	-49.946738	1	0.093230	0.013052	0.093230	0.082572	0.093230	0.082572	0.093230	0.082572	0.410001	0.589999	0.000000	1.000000	0.008925	0.991075	
996000	-51.948615	1	0.162279	0.015708	0.162279	0.053739	0.162279	0.053739	0.162279	0.053739	0.466058	0.533942	0.000000	1.000000	0.071143	0.928857	
997000	-50.639600	1	0.021258	0.016023	0.021258	0.111155	0.021258	0.111155	0.021258	0.111155	0.196295	0.803705	0.000000	1.000000	0.000138	0.999862	
998000	-50.561541	1	0.032099	0.017243	0.032099	0.114591	0.032099	0.114591	0.032099	0.114591	0.256818	0.743182	0.000000	1.000000	0.000373	0.999627	
999000	-51.007624	1	0.026099	0.014729	0.026099	0.056131	0.026099	0.056131	0.026099	0.056131	0.224060	0.775940	0.000000	1.000000	0.000621	0.999379	
1000000	-51.494267	1	0.164862	0.019278	0.164862	0.100541	0.164862	0.100541	0.164862	0.100541	0.468068	0.531932	0.000000	1.000000	0.024296	0.975704	
1001000	-50.370645	1	0.114806	0.010641	0.114806	0.072143	0.114806	0.072143	0.114806	0.072143	0.432995	0.567005	0.000000	1.000000	0.018799	0.981201	
1002000	-49.986852	1	0.050979	0.012718	0.050979	0.068465	0.050979	0.068465	0.050979	0.068465	0.324346	0.675654	0.000000	1.000000	0.002642	0.997358	
1003000	-52.241748	1	0.182019	0.024649	0.182019	0.097013	0.182019	0.097013	0.182019	0.097013	0.475566	0.524434	0.000000	1.000000	0.031625	0.968375	
1004000	-49.994174	1	0.066037	0.017930	0.066037	0.079569	0.066037	0.079569	0.066037	0.079569	0.366708	0.633292	0.000000	1.000000	0.003985	0.996015	
1005000	-50.826857	1	0.060524	0.027884	0.060524	0.085525	0.060524	0.085525	0.060524	0.085525	0.361175	0.638825	0.000000	1.000000	0.002821	0.997179	
1006000	-49.812769	1	0.046417	0.014323	0.046417	0.089313	0.046417	0.089313	0.046417	0.089313	0.311178	0.688822	0.000000	1.000000	0.001325	0.998675	
1007000	-50.231876	1	0.095990	0.018466	0.095990	0.079160	0.095990	0.079160	0.095990	0.079160	0.416383	0.583617	0.000000	1.000000	0.010322	0.989678	
1008000	-50.068673	1	0.081307	0.012884	0.081307	0.110153	0.081307	0.110153	0.081307	0.110153	0.392277	0.607723	0.000000	1.000000	0.004049	0.995951	
1009000	-50.893615	1	0.132782	0.016559	0.132782	0.114060	0.132782	0.114060	0.132782	0.114060	0.449822	0.550178	0.000000	1.000000	0.012477	0.987523	
1010000	-50.728322	1	0.063922	0.003382	0.063922	0.086998	0.063922	0.086998	0.063922	0.086998	0.351759	0.648241	0.000000	1.000000	0.003157	0.996843	
