# Supplementary material for: Varying Selection Pressure for a Na+ Sensing Site in Epithelial Na+ Channel Subunits Reflect Divergent Roles in Na+ Homeostasis
Source: Mol Biol Evol. 2024 Aug 5;41(8):msae162. doi: 10.1093/molbev/msae162 (PMC11331422; doi:10.1093/molbev/msae162)
Supplement: msae162_Supplementary_Data [file msae162_supplementary_data.zip › Supplementary file 3/Supplementary file 3/MCMC ancient fossil 1/MCMC_out_ancient_fossil_1.Schedule.txt]

Rate	100.00
Rate Tried	% Accepted	Rates - Dev	Rates - Tried	Rates - Accepted	Sample Ave Acceptance	Total Ave Acceptance
1000	0.239000	2.319436	1000	0.239000	0.239000	0.290246
1000	0.243000	2.319436	1000	0.243000	0.243000	0.286309
1000	0.268000	2.319436	1000	0.268000	0.268000	0.284901
1000	0.290000	2.319436	1000	0.290000	0.290000	0.285265
1000	0.269000	2.319436	1000	0.269000	0.269000	0.284181
1000	0.283000	2.319436	1000	0.283000	0.283000	0.284107
1000	0.251000	2.319436	1000	0.251000	0.251000	0.282160
1000	0.287000	2.319436	1000	0.287000	0.287000	0.282429
1000	0.240000	2.319436	1000	0.240000	0.240000	0.280196
1000	0.295000	2.319436	1000	0.295000	0.295000	0.280936
1000	0.261000	2.319436	1000	0.261000	0.261000	0.279987
1000	0.288000	2.319436	1000	0.288000	0.288000	0.280351
1000	0.293000	2.319436	1000	0.293000	0.293000	0.280901
1000	0.266000	2.319436	1000	0.266000	0.266000	0.280280
1000	0.261000	2.319436	1000	0.261000	0.261000	0.279509
1000	0.291000	2.319436	1000	0.291000	0.291000	0.279951
1000	0.294000	2.319436	1000	0.294000	0.294000	0.280471
1000	0.302000	2.319436	1000	0.302000	0.302000	0.281240
1000	0.289000	2.319436	1000	0.289000	0.289000	0.281508
1000	0.271000	2.319436	1000	0.271000	0.271000	0.281157
1000	0.252000	2.319436	1000	0.252000	0.252000	0.280217
1000	0.250000	2.319436	1000	0.250000	0.250000	0.279273
1000	0.247000	2.319436	1000	0.247000	0.247000	0.278295
1000	0.284000	2.319436	1000	0.284000	0.284000	0.278462
1000	0.301000	2.319436	1000	0.301000	0.301000	0.279106
1000	0.271000	2.319436	1000	0.271000	0.271000	0.278881
1000	0.286000	2.319436	1000	0.286000	0.286000	0.279074
1000	0.271000	2.319436	1000	0.271000	0.271000	0.278861
1000	0.229000	2.319436	1000	0.229000	0.229000	0.277583
1000	0.245000	2.319436	1000	0.245000	0.245000	0.276768
1000	0.267000	2.319436	1000	0.267000	0.267000	0.276530
1000	0.269000	2.319436	1000	0.269000	0.269000	0.276351
1000	0.252000	2.319436	1000	0.252000	0.252000	0.275784
1000	0.301000	2.319436	1000	0.301000	0.301000	0.276357
1000	0.316000	2.319436	1000	0.316000	0.316000	0.277238
1000	0.293000	2.319436	1000	0.293000	0.293000	0.277581
1000	0.293000	2.319436	1000	0.293000	0.293000	0.277909
1000	0.291000	2.319436	1000	0.291000	0.291000	0.278182
1000	0.289000	2.319436	1000	0.289000	0.289000	0.278402
1000	0.251000	2.319436	1000	0.251000	0.251000	0.277854
1000	0.254000	2.319436	1000	0.254000	0.254000	0.277387
1000	0.245000	2.319436	1000	0.245000	0.245000	0.276764
1000	0.281000	2.319436	1000	0.281000	0.281000	0.276844
1000	0.249000	2.319436	1000	0.249000	0.249000	0.276328
1000	0.239000	2.319436	1000	0.239000	0.239000	0.275650
1000	0.289000	2.319436	1000	0.289000	0.289000	0.275888
1000	0.283000	2.319436	1000	0.283000	0.283000	0.276013
1000	0.251000	2.319436	1000	0.251000	0.251000	0.275581
1000	0.266000	2.319436	1000	0.266000	0.266000	0.275419
1000	0.285000	2.319436	1000	0.285000	0.285000	0.275579
1000	0.265000	2.319436	1000	0.265000	0.265000	0.275405
1000	0.247000	2.319436	1000	0.247000	0.247000	0.274947
1000	0.279000	2.319436	1000	0.279000	0.279000	0.275012
1000	0.262000	2.319436	1000	0.262000	0.262000	0.274808
1000	0.298000	2.319436	1000	0.298000	0.298000	0.275165
1000	0.261000	2.319436	1000	0.261000	0.261000	0.274950
1000	0.260000	2.319436	1000	0.260000	0.260000	0.274727
1000	0.251000	2.319436	1000	0.251000	0.251000	0.274378
1000	0.258000	2.319436	1000	0.258000	0.258000	0.274141
1000	0.272000	2.319436	1000	0.272000	0.272000	0.274110
1000	0.220000	2.319436	1000	0.220000	0.220000	0.273348
1000	0.280000	2.319436	1000	0.280000	0.280000	0.273441
1000	0.282000	2.319436	1000	0.282000	0.282000	0.273558
1000	0.271000	2.319436	1000	0.271000	0.271000	0.273523
1000	0.281000	2.319436	1000	0.281000	0.281000	0.273623
1000	0.296000	2.319436	1000	0.296000	0.296000	0.273917
1000	0.264000	2.319436	1000	0.264000	0.264000	0.273789
1000	0.263000	2.319436	1000	0.263000	0.263000	0.273650
1000	0.276000	2.319436	1000	0.276000	0.276000	0.273680
1000	0.266000	2.319436	1000	0.266000	0.266000	0.273584
1000	0.262000	2.319436	1000	0.262000	0.262000	0.273441
1000	0.271000	2.319436	1000	0.271000	0.271000	0.273411
1000	0.280000	2.319436	1000	0.280000	0.280000	0.273491
1000	0.257000	2.319436	1000	0.257000	0.257000	0.273294
1000	0.248000	2.319436	1000	0.248000	0.248000	0.272997
1000	0.269000	2.319436	1000	0.269000	0.269000	0.272950
1000	0.252000	2.319436	1000	0.252000	0.252000	0.272710
1000	0.282000	2.319436	1000	0.282000	0.282000	0.272815
1000	0.246000	2.319436	1000	0.246000	0.246000	0.272514
1000	0.269000	2.319436	1000	0.269000	0.269000	0.272475
1000	0.251000	2.319436	1000	0.251000	0.251000	0.272239
1000	0.276000	2.319436	1000	0.276000	0.276000	0.272280
1000	0.237000	2.319436	1000	0.237000	0.237000	0.271900
1000	0.279000	2.319436	1000	0.279000	0.279000	0.271976
1000	0.275000	2.319436	1000	0.275000	0.275000	0.272008
1000	0.248000	2.319436	1000	0.248000	0.248000	0.271758
1000	0.276000	2.319436	1000	0.276000	0.276000	0.271801
1000	0.261000	2.319436	1000	0.261000	0.261000	0.271691
1000	0.234000	2.319436	1000	0.234000	0.234000	0.271310
1000	0.276000	2.319436	1000	0.276000	0.276000	0.271357
1000	0.297000	2.319436	1000	0.297000	0.297000	0.271611
1000	0.262000	2.319436	1000	0.262000	0.262000	0.271517
1000	0.273000	2.319436	1000	0.273000	0.273000	0.271531
1000	0.258000	2.319436	1000	0.258000	0.258000	0.271401
1000	0.268000	2.319436	1000	0.268000	0.268000	0.271369
1000	0.255000	2.319436	1000	0.255000	0.255000	0.271214
1000	0.262000	2.319436	1000	0.262000	0.262000	0.271128
1000	0.269000	2.319436	1000	0.269000	0.269000	0.271109
1000	0.290000	2.319436	1000	0.290000	0.290000	0.271282
1000	0.302000	2.319436	1000	0.302000	0.302000	0.271561
1000	0.277000	2.319436	1000	0.277000	0.277000	0.271610
1000	0.286000	2.319436	1000	0.286000	0.286000	0.271739
1000	0.290000	2.319436	1000	0.290000	0.290000	0.271900
1000	0.272000	2.319436	1000	0.272000	0.272000	0.271901
1000	0.272000	2.319436	1000	0.272000	0.272000	0.271902
1000	0.257000	2.319436	1000	0.257000	0.257000	0.271774
1000	0.256000	2.319436	1000	0.256000	0.256000	0.271639
1000	0.299000	2.319436	1000	0.299000	0.299000	0.271871
1000	0.258000	2.319436	1000	0.258000	0.258000	0.271754
1000	0.261000	2.319436	1000	0.261000	0.261000	0.271664
1000	0.270000	2.319436	1000	0.270000	0.270000	0.271651
1000	0.266000	2.319436	1000	0.266000	0.266000	0.271604
1000	0.246000	2.319436	1000	0.246000	0.246000	0.271396
1000	0.269000	2.319436	1000	0.269000	0.269000	0.271377
1000	0.232000	2.319436	1000	0.232000	0.232000	0.271062
1000	0.269000	2.319436	1000	0.269000	0.269000	0.271045
1000	0.242000	2.319436	1000	0.242000	0.242000	0.270817
1000	0.274000	2.319436	1000	0.274000	0.274000	0.270842
1000	0.239000	2.319436	1000	0.239000	0.239000	0.270595
1000	0.263000	2.319436	1000	0.263000	0.263000	0.270536
1000	0.284000	2.319436	1000	0.284000	0.284000	0.270639
1000	0.274000	2.319436	1000	0.274000	0.274000	0.270665
1000	0.257000	2.319436	1000	0.257000	0.257000	0.270562
1000	0.291000	2.319436	1000	0.291000	0.291000	0.270714
1000	0.259000	2.319436	1000	0.259000	0.259000	0.270628
1000	0.287000	2.319436	1000	0.287000	0.287000	0.270748
1000	0.243000	2.319436	1000	0.243000	0.243000	0.270545
1000	0.275000	2.319436	1000	0.275000	0.275000	0.270578
1000	0.267000	2.319436	1000	0.267000	0.267000	0.270552
1000	0.253000	2.319436	1000	0.253000	0.253000	0.270427
1000	0.233000	2.319436	1000	0.233000	0.233000	0.270161
1000	0.297000	2.319436	1000	0.297000	0.297000	0.270350
1000	0.278000	2.319436	1000	0.278000	0.278000	0.270404
1000	0.248000	2.319436	1000	0.248000	0.248000	0.270248
1000	0.261000	2.319436	1000	0.261000	0.261000	0.270184
1000	0.242000	2.319436	1000	0.242000	0.242000	0.269991
1000	0.238000	2.319436	1000	0.238000	0.238000	0.269774
1000	0.265000	2.319436	1000	0.265000	0.265000	0.269741
1000	0.270000	2.319436	1000	0.270000	0.270000	0.269743
1000	0.252000	2.319436	1000	0.252000	0.252000	0.269625
1000	0.265000	2.319436	1000	0.265000	0.265000	0.269594
1000	0.272000	2.319436	1000	0.272000	0.272000	0.269610
1000	0.269000	2.319436	1000	0.269000	0.269000	0.269606
1000	0.246000	2.319436	1000	0.246000	0.246000	0.269453
1000	0.280000	2.319436	1000	0.280000	0.280000	0.269521
1000	0.262000	2.319436	1000	0.262000	0.262000	0.269473
1000	0.307000	2.319436	1000	0.307000	0.307000	0.269712
1000	0.257000	2.319436	1000	0.257000	0.257000	0.269631
1000	0.274000	2.319436	1000	0.274000	0.274000	0.269659
1000	0.249000	2.319436	1000	0.249000	0.249000	0.269530
1000	0.255000	2.319436	1000	0.255000	0.255000	0.269439
1000	0.334000	2.319436	1000	0.334000	0.334000	0.269838
1000	0.252000	2.319436	1000	0.252000	0.252000	0.269728
1000	0.253000	2.319436	1000	0.253000	0.253000	0.269626
1000	0.321000	2.319436	1000	0.321000	0.321000	0.269938
1000	0.271000	2.319436	1000	0.271000	0.271000	0.269944
1000	0.265000	2.319436	1000	0.265000	0.265000	0.269915
1000	0.285000	2.319436	1000	0.285000	0.285000	0.270004
1000	0.270000	2.319436	1000	0.270000	0.270000	0.270004
1000	0.305000	2.319436	1000	0.305000	0.305000	0.270210
1000	0.258000	2.319436	1000	0.258000	0.258000	0.270139
1000	0.273000	2.319436	1000	0.273000	0.273000	0.270155
1000	0.253000	2.319436	1000	0.253000	0.253000	0.270056
1000	0.242000	2.319436	1000	0.242000	0.242000	0.269895
1000	0.283000	2.319436	1000	0.283000	0.283000	0.269970
1000	0.279000	2.319436	1000	0.279000	0.279000	0.270021
1000	0.270000	2.319436	1000	0.270000	0.270000	0.270021
1000	0.256000	2.319436	1000	0.256000	0.256000	0.269942
1000	0.281000	2.319436	1000	0.281000	0.281000	0.270004
1000	0.266000	2.319436	1000	0.266000	0.266000	0.269982
1000	0.290000	2.319436	1000	0.290000	0.290000	0.270092
1000	0.278000	2.319436	1000	0.278000	0.278000	0.270136
1000	0.280000	2.319436	1000	0.280000	0.280000	0.270190
1000	0.277000	2.319436	1000	0.277000	0.277000	0.270227
1000	0.262000	2.319436	1000	0.262000	0.262000	0.270182
1000	0.262000	2.319436	1000	0.262000	0.262000	0.270138
1000	0.285000	2.319436	1000	0.285000	0.285000	0.270218
1000	0.263000	2.319436	1000	0.263000	0.263000	0.270179
1000	0.291000	2.319436	1000	0.291000	0.291000	0.270290
1000	0.250000	2.319436	1000	0.250000	0.250000	0.270183
1000	0.300000	2.319436	1000	0.300000	0.300000	0.270339
1000	0.297000	2.319436	1000	0.297000	0.297000	0.270478
1000	0.265000	2.319436	1000	0.265000	0.265000	0.270449
1000	0.274000	2.319436	1000	0.274000	0.274000	0.270468
1000	0.268000	2.319436	1000	0.268000	0.268000	0.270455
1000	0.233000	2.319436	1000	0.233000	0.233000	0.270264
1000	0.271000	2.319436	1000	0.271000	0.271000	0.270268
1000	0.288000	2.319436	1000	0.288000	0.288000	0.270357
1000	0.258000	2.319436	1000	0.258000	0.258000	0.270295
1000	0.291000	2.319436	1000	0.291000	0.291000	0.270399
1000	0.258000	2.319436	1000	0.258000	0.258000	0.270337
1000	0.259000	2.319436	1000	0.259000	0.259000	0.270281
1000	0.294000	2.319436	1000	0.294000	0.294000	0.270398
1000	0.262000	2.319436	1000	0.262000	0.262000	0.270357
1000	0.256000	2.319436	1000	0.256000	0.256000	0.270286
1000	0.238000	2.319436	1000	0.238000	0.238000	0.270130
1000	0.255000	2.319436	1000	0.255000	0.255000	0.270057
1000	0.260000	2.319436	1000	0.260000	0.260000	0.270008
1000	0.281000	2.319436	1000	0.281000	0.281000	0.270061
1000	0.249000	2.319436	1000	0.249000	0.249000	0.269961
1000	0.288000	2.319436	1000	0.288000	0.288000	0.270046
1000	0.264000	2.319436	1000	0.264000	0.264000	0.270018
1000	0.253000	2.319436	1000	0.253000	0.253000	0.269938
1000	0.250000	2.319436	1000	0.250000	0.250000	0.269845
1000	0.286000	2.319436	1000	0.286000	0.286000	0.269920
1000	0.268000	2.319436	1000	0.268000	0.268000	0.269911
1000	0.266000	2.319436	1000	0.266000	0.266000	0.269893
1000	0.261000	2.319436	1000	0.261000	0.261000	0.269852
1000	0.282000	2.319436	1000	0.282000	0.282000	0.269907
1000	0.269000	2.319436	1000	0.269000	0.269000	0.269903
1000	0.269000	2.319436	1000	0.269000	0.269000	0.269899
1000	0.279000	2.319436	1000	0.279000	0.279000	0.269940
1000	0.277000	2.319436	1000	0.277000	0.277000	0.269972
1000	0.260000	2.319436	1000	0.260000	0.260000	0.269927
1000	0.261000	2.319436	1000	0.261000	0.261000	0.269888
1000	0.245000	2.319436	1000	0.245000	0.245000	0.269778
1000	0.276000	2.319436	1000	0.276000	0.276000	0.269805
1000	0.247000	2.319436	1000	0.247000	0.247000	0.269705
1000	0.279000	2.319436	1000	0.279000	0.279000	0.269746
1000	0.258000	2.319436	1000	0.258000	0.258000	0.269694
1000	0.266000	2.319436	1000	0.266000	0.266000	0.269678
1000	0.283000	2.319436	1000	0.283000	0.283000	0.269736
1000	0.265000	2.319436	1000	0.265000	0.265000	0.269716
1000	0.266000	2.319436	1000	0.266000	0.266000	0.269700
1000	0.249000	2.319436	1000	0.249000	0.249000	0.269612
1000	0.281000	2.319436	1000	0.281000	0.281000	0.269660
1000	0.279000	2.319436	1000	0.279000	0.279000	0.269699
1000	0.253000	2.319436	1000	0.253000	0.253000	0.269629
1000	0.259000	2.319436	1000	0.259000	0.259000	0.269585
1000	0.273000	2.319436	1000	0.273000	0.273000	0.269599
1000	0.274000	2.319436	1000	0.274000	0.274000	0.269617
1000	0.265000	2.319436	1000	0.265000	0.265000	0.269598
1000	0.246000	2.319436	1000	0.246000	0.246000	0.269501
1000	0.251000	2.319436	1000	0.251000	0.251000	0.269425
1000	0.259000	2.319436	1000	0.259000	0.259000	0.269383
1000	0.267000	2.319436	1000	0.267000	0.267000	0.269373
1000	0.280000	2.319436	1000	0.280000	0.280000	0.269416
1000	0.273000	2.319436	1000	0.273000	0.273000	0.269430
1000	0.269000	2.319436	1000	0.269000	0.269000	0.269429
1000	0.255000	2.319436	1000	0.255000	0.255000	0.269371
1000	0.300000	2.319436	1000	0.300000	0.300000	0.269493
1000	0.254000	2.319436	1000	0.254000	0.254000	0.269431
1000	0.253000	2.319436	1000	0.253000	0.253000	0.269367
1000	0.270000	2.319436	1000	0.270000	0.270000	0.269369
1000	0.260000	2.319436	1000	0.260000	0.260000	0.269332
1000	0.255000	2.319436	1000	0.255000	0.255000	0.269276
1000	0.283000	2.319436	1000	0.283000	0.283000	0.269330
1000	0.252000	2.319436	1000	0.252000	0.252000	0.269263
1000	0.269000	2.319436	1000	0.269000	0.269000	0.269262
1000	0.302000	2.319436	1000	0.302000	0.302000	0.269387
1000	0.276000	2.319436	1000	0.276000	0.276000	0.269413
1000	0.300000	2.319436	1000	0.300000	0.300000	0.269530
1000	0.260000	2.319436	1000	0.260000	0.260000	0.269493
1000	0.288000	2.319436	1000	0.288000	0.288000	0.269563
1000	0.257000	2.319436	1000	0.257000	0.257000	0.269516
1000	0.286000	2.319436	1000	0.286000	0.286000	0.269578
1000	0.278000	2.319436	1000	0.278000	0.278000	0.269609
1000	0.244000	2.319436	1000	0.244000	0.244000	0.269514
1000	0.279000	2.319436	1000	0.279000	0.279000	0.269549
1000	0.295000	2.319436	1000	0.295000	0.295000	0.269643
1000	0.282000	2.319436	1000	0.282000	0.282000	0.269689
1000	0.279000	2.319436	1000	0.279000	0.279000	0.269723
1000	0.265000	2.319436	1000	0.265000	0.265000	0.269706
1000	0.226000	2.319436	1000	0.226000	0.226000	0.269546
1000	0.260000	2.319436	1000	0.260000	0.260000	0.269512
1000	0.251000	2.319436	1000	0.251000	0.251000	0.269445
1000	0.251000	2.319436	1000	0.251000	0.251000	0.269378
1000	0.289000	2.319436	1000	0.289000	0.289000	0.269449
1000	0.264000	2.319436	1000	0.264000	0.264000	0.269429
1000	0.260000	2.319436	1000	0.260000	0.260000	0.269395
1000	0.263000	2.319436	1000	0.263000	0.263000	0.269373
1000	0.283000	2.319436	1000	0.283000	0.283000	0.269421
1000	0.246000	2.319436	1000	0.246000	0.246000	0.269338
1000	0.283000	2.319436	1000	0.283000	0.283000	0.269386
1000	0.264000	2.319436	1000	0.264000	0.264000	0.269367
1000	0.278000	2.319436	1000	0.278000	0.278000	0.269398
1000	0.281000	2.319436	1000	0.281000	0.281000	0.269438
1000	0.251000	2.319436	1000	0.251000	0.251000	0.269374
1000	0.263000	2.319436	1000	0.263000	0.263000	0.269352
1000	0.273000	2.319436	1000	0.273000	0.273000	0.269365
1000	0.294000	2.319436	1000	0.294000	0.294000	0.269449
1000	0.262000	2.319436	1000	0.262000	0.262000	0.269424
1000	0.277000	2.319436	1000	0.277000	0.277000	0.269450
1000	0.279000	2.319436	1000	0.279000	0.279000	0.269482
1000	0.272000	2.319436	1000	0.272000	0.272000	0.269491
1000	0.239000	2.319436	1000	0.239000	0.239000	0.269388
1000	0.263000	2.319436	1000	0.263000	0.263000	0.269366
1000	0.262000	2.319436	1000	0.262000	0.262000	0.269341
1000	0.303000	2.319436	1000	0.303000	0.303000	0.269454
1000	0.251000	2.319436	1000	0.251000	0.251000	0.269392
1000	0.283000	2.319436	1000	0.283000	0.283000	0.269438
1000	0.274000	2.319436	1000	0.274000	0.274000	0.269453
1000	0.254000	2.319436	1000	0.254000	0.254000	0.269402
1000	0.242000	2.319436	1000	0.242000	0.242000	0.269312
1000	0.285000	2.319436	1000	0.285000	0.285000	0.269363
1000	0.247000	2.319436	1000	0.247000	0.247000	0.269290
1000	0.251000	2.319436	1000	0.251000	0.251000	0.269230
1000	0.221000	2.319436	1000	0.221000	0.221000	0.269074
1000	0.264000	2.319436	1000	0.264000	0.264000	0.269057
1000	0.248000	2.319436	1000	0.248000	0.248000	0.268989
1000	0.260000	2.319436	1000	0.260000	0.260000	0.268961
1000	0.262000	2.319436	1000	0.262000	0.262000	0.268938
1000	0.271000	2.319436	1000	0.271000	0.271000	0.268945
1000	0.283000	2.319436	1000	0.283000	0.283000	0.268990
1000	0.257000	2.319436	1000	0.257000	0.257000	0.268952
1000	0.245000	2.319436	1000	0.245000	0.245000	0.268876
1000	0.276000	2.319436	1000	0.276000	0.276000	0.268898
1000	0.286000	2.319436	1000	0.286000	0.286000	0.268952
1000	0.264000	2.319436	1000	0.264000	0.264000	0.268936
1000	0.245000	2.319436	1000	0.245000	0.245000	0.268862
1000	0.260000	2.319436	1000	0.260000	0.260000	0.268834
1000	0.256000	2.319436	1000	0.256000	0.256000	0.268794
1000	0.253000	2.319436	1000	0.253000	0.253000	0.268745
1000	0.265000	2.319436	1000	0.265000	0.265000	0.268734
1000	0.275000	2.319436	1000	0.275000	0.275000	0.268753
1000	0.272000	2.319436	1000	0.272000	0.272000	0.268763
1000	0.278000	2.319436	1000	0.278000	0.278000	0.268791
1000	0.260000	2.319436	1000	0.260000	0.260000	0.268764
1000	0.245000	2.319436	1000	0.245000	0.245000	0.268692
1000	0.253000	2.319436	1000	0.253000	0.253000	0.268645
1000	0.260000	2.319436	1000	0.260000	0.260000	0.268619
1000	0.283000	2.319436	1000	0.283000	0.283000	0.268662
1000	0.263000	2.319436	1000	0.263000	0.263000	0.268645
1000	0.286000	2.319436	1000	0.286000	0.286000	0.268697
1000	0.271000	2.319436	1000	0.271000	0.271000	0.268704
1000	0.266000	2.319436	1000	0.266000	0.266000	0.268696
1000	0.263000	2.319436	1000	0.263000	0.263000	0.268679
1000	0.267000	2.319436	1000	0.267000	0.267000	0.268674
1000	0.274000	2.319436	1000	0.274000	0.274000	0.268689
1000	0.264000	2.319436	1000	0.264000	0.264000	0.268676
1000	0.274000	2.319436	1000	0.274000	0.274000	0.268691
1000	0.278000	2.319436	1000	0.278000	0.278000	0.268719
1000	0.270000	2.319436	1000	0.270000	0.270000	0.268722
1000	0.254000	2.319436	1000	0.254000	0.254000	0.268679
1000	0.258000	2.319436	1000	0.258000	0.258000	0.268648
1000	0.279000	2.319436	1000	0.279000	0.279000	0.268678
1000	0.260000	2.319436	1000	0.260000	0.260000	0.268653
1000	0.287000	2.319436	1000	0.287000	0.287000	0.268706
1000	0.264000	2.319436	1000	0.264000	0.264000	0.268693
1000	0.271000	2.319436	1000	0.271000	0.271000	0.268699
1000	0.278000	2.319436	1000	0.278000	0.278000	0.268726
1000	0.268000	2.319436	1000	0.268000	0.268000	0.268724
1000	0.243000	2.319436	1000	0.243000	0.243000	0.268651
1000	0.286000	2.319436	1000	0.286000	0.286000	0.268700
1000	0.258000	2.319436	1000	0.258000	0.258000	0.268670
1000	0.241000	2.319436	1000	0.241000	0.241000	0.268592
1000	0.251000	2.319436	1000	0.251000	0.251000	0.268543
1000	0.284000	2.319436	1000	0.284000	0.284000	0.268586
1000	0.301000	2.319436	1000	0.301000	0.301000	0.268676
1000	0.269000	2.319436	1000	0.269000	0.269000	0.268677
1000	0.252000	2.319436	1000	0.252000	0.252000	0.268631
1000	0.249000	2.319436	1000	0.249000	0.249000	0.268577
1000	0.273000	2.319436	1000	0.273000	0.273000	0.268589
1000	0.258000	2.319436	1000	0.258000	0.258000	0.268560
1000	0.285000	2.319436	1000	0.285000	0.285000	0.268605
1000	0.257000	2.319436	1000	0.257000	0.257000	0.268573
1000	0.268000	2.319436	1000	0.268000	0.268000	0.268571
1000	0.263000	2.319436	1000	0.263000	0.263000	0.268556
1000	0.281000	2.319436	1000	0.281000	0.281000	0.268590
1000	0.248000	2.319436	1000	0.248000	0.248000	0.268534
1000	0.312000	2.319436	1000	0.312000	0.312000	0.268652
1000	0.275000	2.319436	1000	0.275000	0.275000	0.268669
1000	0.254000	2.319436	1000	0.254000	0.254000	0.268629
1000	0.277000	2.319436	1000	0.277000	0.277000	0.268652
1000	0.279000	2.319436	1000	0.279000	0.279000	0.268679
1000	0.268000	2.319436	1000	0.268000	0.268000	0.268677
1000	0.294000	2.319436	1000	0.294000	0.294000	0.268745
1000	0.296000	2.319436	1000	0.296000	0.296000	0.268817
1000	0.292000	2.319436	1000	0.292000	0.292000	0.268878
1000	0.280000	2.319436	1000	0.280000	0.280000	0.268907
1000	0.259000	2.319436	1000	0.259000	0.259000	0.268881
1000	0.241000	2.319436	1000	0.241000	0.241000	0.268808
1000	0.267000	2.319436	1000	0.267000	0.267000	0.268803
1000	0.293000	2.319436	1000	0.293000	0.293000	0.268866
1000	0.249000	2.319436	1000	0.249000	0.249000	0.268815
1000	0.268000	2.319436	1000	0.268000	0.268000	0.268813
1000	0.273000	2.319436	1000	0.273000	0.273000	0.268824
1000	0.253000	2.319436	1000	0.253000	0.253000	0.268783
1000	0.267000	2.319436	1000	0.267000	0.267000	0.268778
1000	0.290000	2.319436	1000	0.290000	0.290000	0.268833
1000	0.289000	2.319436	1000	0.289000	0.289000	0.268884
1000	0.267000	2.319436	1000	0.267000	0.267000	0.268879
1000	0.304000	2.319436	1000	0.304000	0.304000	0.268969
1000	0.281000	2.319436	1000	0.281000	0.281000	0.268999
1000	0.245000	2.319436	1000	0.245000	0.245000	0.268939
1000	0.282000	2.319436	1000	0.282000	0.282000	0.268972
1000	0.275000	2.319436	1000	0.275000	0.275000	0.268987
1000	0.266000	2.319436	1000	0.266000	0.266000	0.268979
1000	0.288000	2.319436	1000	0.288000	0.288000	0.269027
1000	0.279000	2.319436	1000	0.279000	0.279000	0.269052
1000	0.235000	2.319436	1000	0.235000	0.235000	0.268967
1000	0.260000	2.319436	1000	0.260000	0.260000	0.268945
1000	0.263000	2.319436	1000	0.263000	0.263000	0.268930
1000	0.267000	2.319436	1000	0.267000	0.267000	0.268925
1000	0.264000	2.319436	1000	0.264000	0.264000	0.268913
1000	0.247000	2.319436	1000	0.247000	0.247000	0.268859
1000	0.263000	2.319436	1000	0.263000	0.263000	0.268845
1000	0.270000	2.319436	1000	0.270000	0.270000	0.268847
1000	0.256000	2.319436	1000	0.256000	0.256000	0.268816
1000	0.281000	2.319436	1000	0.281000	0.281000	0.268846
1000	0.244000	2.319436	1000	0.244000	0.244000	0.268785
1000	0.282000	2.319436	1000	0.282000	0.282000	0.268817
1000	0.286000	2.319436	1000	0.286000	0.286000	0.268859
1000	0.280000	2.319436	1000	0.280000	0.280000	0.268886
1000	0.284000	2.319436	1000	0.284000	0.284000	0.268922
1000	0.266000	2.319436	1000	0.266000	0.266000	0.268915
1000	0.254000	2.319436	1000	0.254000	0.254000	0.268879
1000	0.263000	2.319436	1000	0.263000	0.263000	0.268865
1000	0.241000	2.319436	1000	0.241000	0.241000	0.268799
1000	0.278000	2.319436	1000	0.278000	0.278000	0.268821
1000	0.286000	2.319436	1000	0.286000	0.286000	0.268862
1000	0.260000	2.319436	1000	0.260000	0.260000	0.268841
1000	0.253000	2.319436	1000	0.253000	0.253000	0.268803
1000	0.281000	2.319436	1000	0.281000	0.281000	0.268832
1000	0.279000	2.319436	1000	0.279000	0.279000	0.268856
1000	0.272000	2.319436	1000	0.272000	0.272000	0.268863
1000	0.277000	2.319436	1000	0.277000	0.277000	0.268882
1000	0.292000	2.319436	1000	0.292000	0.292000	0.268936
1000	0.279000	2.319436	1000	0.279000	0.279000	0.268960
1000	0.261000	2.319436	1000	0.261000	0.261000	0.268941
1000	0.259000	2.319436	1000	0.259000	0.259000	0.268918
1000	0.255000	2.319436	1000	0.255000	0.255000	0.268886
1000	0.254000	2.319436	1000	0.254000	0.254000	0.268852
1000	0.261000	2.319436	1000	0.261000	0.261000	0.268833
1000	0.268000	2.319436	1000	0.268000	0.268000	0.268832
1000	0.272000	2.319436	1000	0.272000	0.272000	0.268839
1000	0.265000	2.319436	1000	0.265000	0.265000	0.268830
1000	0.301000	2.319436	1000	0.301000	0.301000	0.268903
1000	0.266000	2.319436	1000	0.266000	0.266000	0.268897
1000	0.278000	2.319436	1000	0.278000	0.278000	0.268918
1000	0.295000	2.319436	1000	0.295000	0.295000	0.268977
1000	0.265000	2.319436	1000	0.265000	0.265000	0.268968
1000	0.293000	2.319436	1000	0.293000	0.293000	0.269022
1000	0.248000	2.319436	1000	0.248000	0.248000	0.268975
1000	0.274000	2.319436	1000	0.274000	0.274000	0.268986
1000	0.287000	2.319436	1000	0.287000	0.287000	0.269026
1000	0.284000	2.319436	1000	0.284000	0.284000	0.269060
1000	0.293000	2.319436	1000	0.293000	0.293000	0.269113
1000	0.258000	2.319436	1000	0.258000	0.258000	0.269088
1000	0.290000	2.319436	1000	0.290000	0.290000	0.269135
1000	0.235000	2.319436	1000	0.235000	0.235000	0.269059
1000	0.265000	2.319436	1000	0.265000	0.265000	0.269050
1000	0.242000	2.319436	1000	0.242000	0.242000	0.268991
1000	0.255000	2.319436	1000	0.255000	0.255000	0.268960
1000	0.255000	2.319436	1000	0.255000	0.255000	0.268929
1000	0.265000	2.319436	1000	0.265000	0.265000	0.268920
1000	0.280000	2.319436	1000	0.280000	0.280000	0.268945
1000	0.277000	2.319436	1000	0.277000	0.277000	0.268962
1000	0.245000	2.319436	1000	0.245000	0.245000	0.268910
1000	0.260000	2.319436	1000	0.260000	0.260000	0.268891
1000	0.249000	2.319436	1000	0.249000	0.249000	0.268848
1000	0.268000	2.319436	1000	0.268000	0.268000	0.268846
1000	0.246000	2.319436	1000	0.246000	0.246000	0.268796
1000	0.248000	2.319436	1000	0.248000	0.248000	0.268752
1000	0.246000	2.319436	1000	0.246000	0.246000	0.268703
1000	0.252000	2.319436	1000	0.252000	0.252000	0.268667
1000	0.262000	2.319436	1000	0.262000	0.262000	0.268653
1000	0.293000	2.319436	1000	0.293000	0.293000	0.268705
1000	0.248000	2.319436	1000	0.248000	0.248000	0.268660
1000	0.271000	2.319436	1000	0.271000	0.271000	0.268665
1000	0.263000	2.319436	1000	0.263000	0.263000	0.268653
1000	0.300000	2.319436	1000	0.300000	0.300000	0.268720
1000	0.283000	2.319436	1000	0.283000	0.283000	0.268750
1000	0.255000	2.319436	1000	0.255000	0.255000	0.268721
1000	0.285000	2.319436	1000	0.285000	0.285000	0.268755
1000	0.281000	2.319436	1000	0.281000	0.281000	0.268781
1000	0.277000	2.319436	1000	0.277000	0.277000	0.268798
1000	0.232000	2.319436	1000	0.232000	0.232000	0.268721
1000	0.260000	2.319436	1000	0.260000	0.260000	0.268703
1000	0.272000	2.319436	1000	0.272000	0.272000	0.268710
1000	0.262000	2.319436	1000	0.262000	0.262000	0.268696
1000	0.270000	2.319436	1000	0.270000	0.270000	0.268699
1000	0.286000	2.319436	1000	0.286000	0.286000	0.268734
1000	0.273000	2.319436	1000	0.273000	0.273000	0.268743
1000	0.265000	2.319436	1000	0.265000	0.265000	0.268736
1000	0.288000	2.319436	1000	0.288000	0.288000	0.268775
1000	0.279000	2.319436	1000	0.279000	0.279000	0.268796
1000	0.289000	2.319436	1000	0.289000	0.289000	0.268838
1000	0.261000	2.319436	1000	0.261000	0.261000	0.268822
1000	0.276000	2.319436	1000	0.276000	0.276000	0.268836
1000	0.282000	2.319436	1000	0.282000	0.282000	0.268863
1000	0.283000	2.319436	1000	0.283000	0.283000	0.268892
1000	0.263000	2.319436	1000	0.263000	0.263000	0.268880
1000	0.269000	2.319436	1000	0.269000	0.269000	0.268880
1000	0.247000	2.319436	1000	0.247000	0.247000	0.268836
1000	0.251000	2.319436	1000	0.251000	0.251000	0.268800
1000	0.291000	2.319436	1000	0.291000	0.291000	0.268845
1000	0.267000	2.319436	1000	0.267000	0.267000	0.268841
1000	0.264000	2.319436	1000	0.264000	0.264000	0.268831
1000	0.249000	2.319436	1000	0.249000	0.249000	0.268791
1000	0.268000	2.319436	1000	0.268000	0.268000	0.268790
1000	0.306000	2.319436	1000	0.306000	0.306000	0.268864
1000	0.267000	2.319436	1000	0.267000	0.267000	0.268860
1000	0.272000	2.319436	1000	0.272000	0.272000	0.268867
1000	0.265000	2.319436	1000	0.265000	0.265000	0.268859
1000	0.231000	2.319436	1000	0.231000	0.231000	0.268784
1000	0.245000	2.319436	1000	0.245000	0.245000	0.268737
1000	0.256000	2.319436	1000	0.256000	0.256000	0.268712
1000	0.294000	2.319436	1000	0.294000	0.294000	0.268762
1000	0.283000	2.319436	1000	0.283000	0.283000	0.268790
1000	0.280000	2.319436	1000	0.280000	0.280000	0.268812
1000	0.246000	2.319436	1000	0.246000	0.246000	0.268767
1000	0.264000	2.319436	1000	0.264000	0.264000	0.268758
1000	0.254000	2.319436	1000	0.254000	0.254000	0.268729
1000	0.273000	2.319436	1000	0.273000	0.273000	0.268737
1000	0.245000	2.319436	1000	0.245000	0.245000	0.268691
1000	0.278000	2.319436	1000	0.278000	0.278000	0.268709
1000	0.254000	2.319436	1000	0.254000	0.254000	0.268681
1000	0.254000	2.319436	1000	0.254000	0.254000	0.268653
1000	0.283000	2.319436	1000	0.283000	0.283000	0.268680
1000	0.268000	2.319436	1000	0.268000	0.268000	0.268679
1000	0.266000	2.319436	1000	0.266000	0.266000	0.268674
1000	0.279000	2.319436	1000	0.279000	0.279000	0.268694
1000	0.240000	2.319436	1000	0.240000	0.240000	0.268639
1000	0.284000	2.319436	1000	0.284000	0.284000	0.268668
1000	0.258000	2.319436	1000	0.258000	0.258000	0.268648
1000	0.270000	2.319436	1000	0.270000	0.270000	0.268650
1000	0.295000	2.319436	1000	0.295000	0.295000	0.268700
1000	0.272000	2.319436	1000	0.272000	0.272000	0.268706
1000	0.267000	2.319436	1000	0.267000	0.267000	0.268703
1000	0.269000	2.319436	1000	0.269000	0.269000	0.268704
1000	0.238000	2.319436	1000	0.238000	0.238000	0.268646
1000	0.281000	2.319436	1000	0.281000	0.281000	0.268669
1000	0.264000	2.319436	1000	0.264000	0.264000	0.268661
1000	0.239000	2.319436	1000	0.239000	0.239000	0.268605
1000	0.277000	2.319436	1000	0.277000	0.277000	0.268621
1000	0.290000	2.319436	1000	0.290000	0.290000	0.268661
1000	0.278000	2.319436	1000	0.278000	0.278000	0.268678
1000	0.298000	2.319436	1000	0.298000	0.298000	0.268732
1000	0.284000	2.319436	1000	0.284000	0.284000	0.268761
1000	0.277000	2.319436	1000	0.277000	0.277000	0.268776
1000	0.279000	2.319436	1000	0.279000	0.279000	0.268795
1000	0.285000	2.319436	1000	0.285000	0.285000	0.268825
1000	0.260000	2.319436	1000	0.260000	0.260000	0.268808
1000	0.287000	2.319436	1000	0.287000	0.287000	0.268842
1000	0.234000	2.319436	1000	0.234000	0.234000	0.268778
1000	0.230000	2.319436	1000	0.230000	0.230000	0.268707
1000	0.263000	2.319436	1000	0.263000	0.263000	0.268697
1000	0.293000	2.319436	1000	0.293000	0.293000	0.268741
1000	0.271000	2.319436	1000	0.271000	0.271000	0.268745
1000	0.279000	2.319436	1000	0.279000	0.279000	0.268764
1000	0.279000	2.319436	1000	0.279000	0.279000	0.268782
1000	0.259000	2.319436	1000	0.259000	0.259000	0.268764
1000	0.265000	2.319436	1000	0.265000	0.265000	0.268758
1000	0.268000	2.319436	1000	0.268000	0.268000	0.268756
1000	0.290000	2.319436	1000	0.290000	0.290000	0.268794
1000	0.299000	2.319436	1000	0.299000	0.299000	0.268849
1000	0.287000	2.319436	1000	0.287000	0.287000	0.268881
1000	0.250000	2.319436	1000	0.250000	0.250000	0.268847
1000	0.261000	2.319436	1000	0.261000	0.261000	0.268833
1000	0.284000	2.319436	1000	0.284000	0.284000	0.268860
1000	0.287000	2.319436	1000	0.287000	0.287000	0.268893
1000	0.289000	2.319436	1000	0.289000	0.289000	0.268928
1000	0.253000	2.319436	1000	0.253000	0.253000	0.268900
1000	0.242000	2.319436	1000	0.242000	0.242000	0.268853
1000	0.251000	2.319436	1000	0.251000	0.251000	0.268821
1000	0.252000	2.319436	1000	0.252000	0.252000	0.268791
1000	0.258000	2.319436	1000	0.258000	0.258000	0.268772
1000	0.227000	2.319436	1000	0.227000	0.227000	0.268699
1000	0.273000	2.319436	1000	0.273000	0.273000	0.268707
1000	0.271000	2.319436	1000	0.271000	0.271000	0.268711
1000	0.248000	2.319436	1000	0.248000	0.248000	0.268674
1000	0.286000	2.319436	1000	0.286000	0.286000	0.268705
1000	0.254000	2.319436	1000	0.254000	0.254000	0.268679
1000	0.274000	2.319436	1000	0.274000	0.274000	0.268688
1000	0.239000	2.319436	1000	0.239000	0.239000	0.268637
1000	0.283000	2.319436	1000	0.283000	0.283000	0.268662
1000	0.271000	2.319436	1000	0.271000	0.271000	0.268666
1000	0.278000	2.319436	1000	0.278000	0.278000	0.268682
1000	0.283000	2.319436	1000	0.283000	0.283000	0.268706
1000	0.260000	2.319436	1000	0.260000	0.260000	0.268691
1000	0.228000	2.319436	1000	0.228000	0.228000	0.268622
1000	0.289000	2.319436	1000	0.289000	0.289000	0.268656
1000	0.249000	2.319436	1000	0.249000	0.249000	0.268623
1000	0.250000	2.319436	1000	0.250000	0.250000	0.268591
1000	0.261000	2.319436	1000	0.261000	0.261000	0.268578
1000	0.268000	2.319436	1000	0.268000	0.268000	0.268577
1000	0.267000	2.319436	1000	0.267000	0.267000	0.268574
1000	0.279000	2.319436	1000	0.279000	0.279000	0.268592
1000	0.282000	2.319436	1000	0.282000	0.282000	0.268615
1000	0.251000	2.319436	1000	0.251000	0.251000	0.268585
1000	0.283000	2.319436	1000	0.283000	0.283000	0.268609
1000	0.268000	2.319436	1000	0.268000	0.268000	0.268608
1000	0.259000	2.319436	1000	0.259000	0.259000	0.268592
1000	0.285000	2.319436	1000	0.285000	0.285000	0.268620
1000	0.231000	2.319436	1000	0.231000	0.231000	0.268557
1000	0.299000	2.319436	1000	0.299000	0.299000	0.268608
1000	0.278000	2.319436	1000	0.278000	0.278000	0.268623
1000	0.280000	2.319436	1000	0.280000	0.280000	0.268642
1000	0.246000	2.319436	1000	0.246000	0.246000	0.268605
1000	0.273000	2.319436	1000	0.273000	0.273000	0.268612
1000	0.255000	2.319436	1000	0.255000	0.255000	0.268589
1000	0.281000	2.319436	1000	0.281000	0.281000	0.268610
1000	0.299000	2.319436	1000	0.299000	0.299000	0.268660
1000	0.251000	2.319436	1000	0.251000	0.251000	0.268631
1000	0.260000	2.319436	1000	0.260000	0.260000	0.268617
1000	0.274000	2.319436	1000	0.274000	0.274000	0.268626
1000	0.284000	2.319436	1000	0.284000	0.284000	0.268651
1000	0.282000	2.319436	1000	0.282000	0.282000	0.268673
1000	0.270000	2.319436	1000	0.270000	0.270000	0.268675
1000	0.266000	2.319436	1000	0.266000	0.266000	0.268671
1000	0.277000	2.319436	1000	0.277000	0.277000	0.268684
1000	0.289000	2.319436	1000	0.289000	0.289000	0.268717
1000	0.260000	2.319436	1000	0.260000	0.260000	0.268703
1000	0.267000	2.319436	1000	0.267000	0.267000	0.268700
1000	0.289000	2.319436	1000	0.289000	0.289000	0.268733
1000	0.271000	2.319436	1000	0.271000	0.271000	0.268737
1000	0.264000	2.319436	1000	0.264000	0.264000	0.268729
1000	0.254000	2.319436	1000	0.254000	0.254000	0.268706
1000	0.265000	2.319436	1000	0.265000	0.265000	0.268700
1000	0.286000	2.319436	1000	0.286000	0.286000	0.268727
1000	0.277000	2.319436	1000	0.277000	0.277000	0.268741
1000	0.289000	2.319436	1000	0.289000	0.289000	0.268773
1000	0.255000	2.319436	1000	0.255000	0.255000	0.268751
1000	0.276000	2.319436	1000	0.276000	0.276000	0.268763
1000	0.270000	2.319436	1000	0.270000	0.270000	0.268765
1000	0.272000	2.319436	1000	0.272000	0.272000	0.268770
1000	0.276000	2.319436	1000	0.276000	0.276000	0.268781
1000	0.292000	2.319436	1000	0.292000	0.292000	0.268818
1000	0.266000	2.319436	1000	0.266000	0.266000	0.268814
1000	0.295000	2.319436	1000	0.295000	0.295000	0.268855
1000	0.246000	2.319436	1000	0.246000	0.246000	0.268819
1000	0.245000	2.319436	1000	0.245000	0.245000	0.268782
1000	0.312000	2.319436	1000	0.312000	0.312000	0.268850
1000	0.294000	2.319436	1000	0.294000	0.294000	0.268889
1000	0.256000	2.319436	1000	0.256000	0.256000	0.268869
1000	0.263000	2.319436	1000	0.263000	0.263000	0.268860
1000	0.259000	2.319436	1000	0.259000	0.259000	0.268844
1000	0.247000	2.319436	1000	0.247000	0.247000	0.268810
1000	0.270000	2.319436	1000	0.270000	0.270000	0.268812
1000	0.258000	2.319436	1000	0.258000	0.258000	0.268795
1000	0.271000	2.319436	1000	0.271000	0.271000	0.268799
1000	0.267000	2.319436	1000	0.267000	0.267000	0.268796
1000	0.281000	2.319436	1000	0.281000	0.281000	0.268815
1000	0.281000	2.319436	1000	0.281000	0.281000	0.268834
1000	0.281000	2.319436	1000	0.281000	0.281000	0.268853
1000	0.270000	2.319436	1000	0.270000	0.270000	0.268854
1000	0.262000	2.319436	1000	0.262000	0.262000	0.268844
1000	0.279000	2.319436	1000	0.279000	0.279000	0.268859
1000	0.251000	2.319436	1000	0.251000	0.251000	0.268832
1000	0.278000	2.319436	1000	0.278000	0.278000	0.268846
1000	0.244000	2.319436	1000	0.244000	0.244000	0.268808
1000	0.256000	2.319436	1000	0.256000	0.256000	0.268788
1000	0.254000	2.319436	1000	0.254000	0.254000	0.268766
1000	0.292000	2.319436	1000	0.292000	0.292000	0.268801
1000	0.274000	2.319436	1000	0.274000	0.274000	0.268809
1000	0.290000	2.319436	1000	0.290000	0.290000	0.268841
1000	0.272000	2.319436	1000	0.272000	0.272000	0.268846
1000	0.263000	2.319436	1000	0.263000	0.263000	0.268837
1000	0.284000	2.319436	1000	0.284000	0.284000	0.268860
1000	0.293000	2.319436	1000	0.293000	0.293000	0.268897
1000	0.260000	2.319436	1000	0.260000	0.260000	0.268883
1000	0.268000	2.319436	1000	0.268000	0.268000	0.268882
1000	0.280000	2.319436	1000	0.280000	0.280000	0.268899
1000	0.283000	2.319436	1000	0.283000	0.283000	0.268920
1000	0.256000	2.319436	1000	0.256000	0.256000	0.268900
1000	0.268000	2.319436	1000	0.268000	0.268000	0.268899
1000	0.255000	2.319436	1000	0.255000	0.255000	0.268878
1000	0.276000	2.319436	1000	0.276000	0.276000	0.268889
1000	0.262000	2.319436	1000	0.262000	0.262000	0.268879
1000	0.290000	2.319436	1000	0.290000	0.290000	0.268910
1000	0.253000	2.319436	1000	0.253000	0.253000	0.268887
1000	0.282000	2.319436	1000	0.282000	0.282000	0.268906
1000	0.282000	2.319436	1000	0.282000	0.282000	0.268925
1000	0.299000	2.319436	1000	0.299000	0.299000	0.268970
1000	0.241000	2.319436	1000	0.241000	0.241000	0.268929
1000	0.265000	2.319436	1000	0.265000	0.265000	0.268923
1000	0.234000	2.319436	1000	0.234000	0.234000	0.268871
1000	0.273000	2.319436	1000	0.273000	0.273000	0.268877
1000	0.264000	2.319436	1000	0.264000	0.264000	0.268870
1000	0.245000	2.319436	1000	0.245000	0.245000	0.268835
1000	0.299000	2.319436	1000	0.299000	0.299000	0.268879
1000	0.278000	2.319436	1000	0.278000	0.278000	0.268893
1000	0.277000	2.319436	1000	0.277000	0.277000	0.268905
1000	0.301000	2.319436	1000	0.301000	0.301000	0.268951
1000	0.257000	2.319436	1000	0.257000	0.257000	0.268934
1000	0.254000	2.319436	1000	0.254000	0.254000	0.268912
1000	0.244000	2.319436	1000	0.244000	0.244000	0.268876
1000	0.291000	2.319436	1000	0.291000	0.291000	0.268908
1000	0.285000	2.319436	1000	0.285000	0.285000	0.268931
1000	0.282000	2.319436	1000	0.282000	0.282000	0.268950
1000	0.246000	2.319436	1000	0.246000	0.246000	0.268917
1000	0.279000	2.319436	1000	0.279000	0.279000	0.268932
1000	0.292000	2.319436	1000	0.292000	0.292000	0.268965
1000	0.267000	2.319436	1000	0.267000	0.267000	0.268962
1000	0.291000	2.319436	1000	0.291000	0.291000	0.268994
1000	0.283000	2.319436	1000	0.283000	0.283000	0.269014
1000	0.248000	2.319436	1000	0.248000	0.248000	0.268984
1000	0.282000	2.319436	1000	0.282000	0.282000	0.269002
1000	0.273000	2.319436	1000	0.273000	0.273000	0.269008
1000	0.242000	2.319436	1000	0.242000	0.242000	0.268970
1000	0.283000	2.319436	1000	0.283000	0.283000	0.268990
1000	0.252000	2.319436	1000	0.252000	0.252000	0.268965
1000	0.268000	2.319436	1000	0.268000	0.268000	0.268964
1000	0.293000	2.319436	1000	0.293000	0.293000	0.268998
1000	0.269000	2.319436	1000	0.269000	0.269000	0.268998
1000	0.264000	2.319436	1000	0.264000	0.264000	0.268991
1000	0.280000	2.319436	1000	0.280000	0.280000	0.269007
1000	0.247000	2.319436	1000	0.247000	0.247000	0.268976
1000	0.278000	2.319436	1000	0.278000	0.278000	0.268988
1000	0.273000	2.319436	1000	0.273000	0.273000	0.268994
1000	0.286000	2.319436	1000	0.286000	0.286000	0.269018
1000	0.278000	2.319436	1000	0.278000	0.278000	0.269030
1000	0.270000	2.319436	1000	0.270000	0.270000	0.269032
1000	0.246000	2.319436	1000	0.246000	0.246000	0.269000
1000	0.257000	2.319436	1000	0.257000	0.257000	0.268983
1000	0.286000	2.319436	1000	0.286000	0.286000	0.269007
1000	0.306000	2.319436	1000	0.306000	0.306000	0.269058
1000	0.258000	2.319436	1000	0.258000	0.258000	0.269043
1000	0.248000	2.319436	1000	0.248000	0.248000	0.269014
1000	0.280000	2.319436	1000	0.280000	0.280000	0.269029
1000	0.279000	2.319436	1000	0.279000	0.279000	0.269043
1000	0.286000	2.319436	1000	0.286000	0.286000	0.269066
1000	0.272000	2.319436	1000	0.272000	0.272000	0.269070
1000	0.268000	2.319436	1000	0.268000	0.268000	0.269069
1000	0.260000	2.319436	1000	0.260000	0.260000	0.269056
1000	0.289000	2.319436	1000	0.289000	0.289000	0.269084
1000	0.286000	2.319436	1000	0.286000	0.286000	0.269107
1000	0.270000	2.319436	1000	0.270000	0.270000	0.269108
1000	0.268000	2.319436	1000	0.268000	0.268000	0.269106
1000	0.251000	2.319436	1000	0.251000	0.251000	0.269082
1000	0.264000	2.319436	1000	0.264000	0.264000	0.269075
1000	0.269000	2.319436	1000	0.269000	0.269000	0.269075
1000	0.264000	2.319436	1000	0.264000	0.264000	0.269068
1000	0.283000	2.319436	1000	0.283000	0.283000	0.269087
1000	0.286000	2.319436	1000	0.286000	0.286000	0.269110
1000	0.262000	2.319436	1000	0.262000	0.262000	0.269100
1000	0.247000	2.319436	1000	0.247000	0.247000	0.269070
1000	0.266000	2.319436	1000	0.266000	0.266000	0.269066
1000	0.265000	2.319436	1000	0.265000	0.265000	0.269060
1000	0.295000	2.319436	1000	0.295000	0.295000	0.269095
1000	0.268000	2.319436	1000	0.268000	0.268000	0.269094
1000	0.257000	2.319436	1000	0.257000	0.257000	0.269078
1000	0.262000	2.319436	1000	0.262000	0.262000	0.269068
1000	0.307000	2.319436	1000	0.307000	0.307000	0.269119
1000	0.284000	2.319436	1000	0.284000	0.284000	0.269139
1000	0.286000	2.319436	1000	0.286000	0.286000	0.269162
1000	0.294000	2.319436	1000	0.294000	0.294000	0.269195
1000	0.284000	2.319436	1000	0.284000	0.284000	0.269215
1000	0.257000	2.319436	1000	0.257000	0.257000	0.269198
1000	0.263000	2.319436	1000	0.263000	0.263000	0.269190
1000	0.284000	2.319436	1000	0.284000	0.284000	0.269210
1000	0.273000	2.319436	1000	0.273000	0.273000	0.269215
1000	0.270000	2.319436	1000	0.270000	0.270000	0.269216
1000	0.271000	2.319436	1000	0.271000	0.271000	0.269218
1000	0.276000	2.319436	1000	0.276000	0.276000	0.269227
1000	0.262000	2.319436	1000	0.262000	0.262000	0.269218
1000	0.284000	2.319436	1000	0.284000	0.284000	0.269237
1000	0.288000	2.319436	1000	0.288000	0.288000	0.269262
1000	0.274000	2.319436	1000	0.274000	0.274000	0.269268
1000	0.284000	2.319436	1000	0.284000	0.284000	0.269287
1000	0.240000	2.319436	1000	0.240000	0.240000	0.269249
1000	0.262000	2.319436	1000	0.262000	0.262000	0.269239
1000	0.258000	2.319436	1000	0.258000	0.258000	0.269225
1000	0.273000	2.319436	1000	0.273000	0.273000	0.269230
1000	0.281000	2.319436	1000	0.281000	0.281000	0.269245
1000	0.255000	2.319436	1000	0.255000	0.255000	0.269227
1000	0.269000	2.319436	1000	0.269000	0.269000	0.269226
1000	0.295000	2.319436	1000	0.295000	0.295000	0.269260
1000	0.294000	2.319436	1000	0.294000	0.294000	0.269292
1000	0.261000	2.319436	1000	0.261000	0.261000	0.269281
1000	0.271000	2.319436	1000	0.271000	0.271000	0.269283
1000	0.271000	2.319436	1000	0.271000	0.271000	0.269286
1000	0.264000	2.319436	1000	0.264000	0.264000	0.269279
1000	0.260000	2.319436	1000	0.260000	0.260000	0.269267
1000	0.281000	2.319436	1000	0.281000	0.281000	0.269282
1000	0.259000	2.319436	1000	0.259000	0.259000	0.269269
1000	0.258000	2.319436	1000	0.258000	0.258000	0.269254
1000	0.241000	2.319436	1000	0.241000	0.241000	0.269218
1000	0.281000	2.319436	1000	0.281000	0.281000	0.269233
1000	0.289000	2.319436	1000	0.289000	0.289000	0.269258
1000	0.266000	2.319436	1000	0.266000	0.266000	0.269254
1000	0.260000	2.319436	1000	0.260000	0.260000	0.269242
1000	0.267000	2.319436	1000	0.267000	0.267000	0.269239
1000	0.280000	2.319436	1000	0.280000	0.280000	0.269253
1000	0.262000	2.319436	1000	0.262000	0.262000	0.269244
1000	0.247000	2.319436	1000	0.247000	0.247000	0.269216
1000	0.267000	2.319436	1000	0.267000	0.267000	0.269213
1000	0.245000	2.319436	1000	0.245000	0.245000	0.269182
1000	0.268000	2.319436	1000	0.268000	0.268000	0.269181
1000	0.275000	2.319436	1000	0.275000	0.275000	0.269188
1000	0.280000	2.319436	1000	0.280000	0.280000	0.269202
1000	0.263000	2.319436	1000	0.263000	0.263000	0.269194
1000	0.257000	2.319436	1000	0.257000	0.257000	0.269179
1000	0.272000	2.319436	1000	0.272000	0.272000	0.269182
1000	0.280000	2.319436	1000	0.280000	0.280000	0.269196
1000	0.269000	2.319436	1000	0.269000	0.269000	0.269195
1000	0.273000	2.319436	1000	0.273000	0.273000	0.269200
1000	0.264000	2.319436	1000	0.264000	0.264000	0.269194
1000	0.274000	2.319436	1000	0.274000	0.274000	0.269200
1000	0.279000	2.319436	1000	0.279000	0.279000	0.269212
1000	0.253000	2.319436	1000	0.253000	0.253000	0.269192
1000	0.259000	2.319436	1000	0.259000	0.259000	0.269179
1000	0.267000	2.319436	1000	0.267000	0.267000	0.269176
1000	0.247000	2.319436	1000	0.247000	0.247000	0.269149
1000	0.281000	2.319436	1000	0.281000	0.281000	0.269163
1000	0.286000	2.319436	1000	0.286000	0.286000	0.269184
1000	0.291000	2.319436	1000	0.291000	0.291000	0.269211
1000	0.303000	2.319436	1000	0.303000	0.303000	0.269253
1000	0.273000	2.319436	1000	0.273000	0.273000	0.269258
1000	0.271000	2.319436	1000	0.271000	0.271000	0.269260
1000	0.267000	2.319436	1000	0.267000	0.267000	0.269257
1000	0.250000	2.319436	1000	0.250000	0.250000	0.269233
1000	0.253000	2.319436	1000	0.253000	0.253000	0.269213
1000	0.272000	2.319436	1000	0.272000	0.272000	0.269217
1000	0.276000	2.319436	1000	0.276000	0.276000	0.269225
1000	0.269000	2.319436	1000	0.269000	0.269000	0.269225
1000	0.259000	2.319436	1000	0.259000	0.259000	0.269212
1000	0.271000	2.319436	1000	0.271000	0.271000	0.269215
1000	0.258000	2.319436	1000	0.258000	0.258000	0.269201
1000	0.296000	2.319436	1000	0.296000	0.296000	0.269234
1000	0.266000	2.319436	1000	0.266000	0.266000	0.269230
1000	0.271000	2.319436	1000	0.271000	0.271000	0.269232
1000	0.258000	2.319436	1000	0.258000	0.258000	0.269218
1000	0.282000	2.319436	1000	0.282000	0.282000	0.269234
1000	0.266000	2.319436	1000	0.266000	0.266000	0.269230
1000	0.256000	2.319436	1000	0.256000	0.256000	0.269214
1000	0.297000	2.319436	1000	0.297000	0.297000	0.269247
1000	0.262000	2.319436	1000	0.262000	0.262000	0.269239
1000	0.239000	2.319436	1000	0.239000	0.239000	0.269202
1000	0.304000	2.319436	1000	0.304000	0.304000	0.269244
1000	0.293000	2.319436	1000	0.293000	0.293000	0.269273
1000	0.262000	2.319436	1000	0.262000	0.262000	0.269264
1000	0.267000	2.319436	1000	0.267000	0.267000	0.269261
1000	0.234000	2.319436	1000	0.234000	0.234000	0.269219
1000	0.252000	2.319436	1000	0.252000	0.252000	0.269198
1000	0.276000	2.319436	1000	0.276000	0.276000	0.269206
1000	0.238000	2.319436	1000	0.238000	0.238000	0.269169
1000	0.275000	2.319436	1000	0.275000	0.275000	0.269176
1000	0.278000	2.319436	1000	0.278000	0.278000	0.269187
1000	0.262000	2.319436	1000	0.262000	0.262000	0.269178
1000	0.290000	2.319436	1000	0.290000	0.290000	0.269203
1000	0.289000	2.319436	1000	0.289000	0.289000	0.269226
1000	0.317000	2.319436	1000	0.317000	0.317000	0.269283
1000	0.271000	2.319436	1000	0.271000	0.271000	0.269285
1000	0.269000	2.319436	1000	0.269000	0.269000	0.269285
1000	0.284000	2.319436	1000	0.284000	0.284000	0.269302
1000	0.251000	2.319436	1000	0.251000	0.251000	0.269280
1000	0.271000	2.319436	1000	0.271000	0.271000	0.269282
1000	0.309000	2.319436	1000	0.309000	0.309000	0.269329
1000	0.281000	2.319436	1000	0.281000	0.281000	0.269343
1000	0.280000	2.319436	1000	0.280000	0.280000	0.269355
1000	0.290000	2.319436	1000	0.290000	0.290000	0.269380
1000	0.254000	2.319436	1000	0.254000	0.254000	0.269362
1000	0.266000	2.319436	1000	0.266000	0.266000	0.269358
1000	0.277000	2.319436	1000	0.277000	0.277000	0.269367
1000	0.292000	2.319436	1000	0.292000	0.292000	0.269393
1000	0.250000	2.319436	1000	0.250000	0.250000	0.269370
1000	0.258000	2.319436	1000	0.258000	0.258000	0.269357
1000	0.246000	2.319436	1000	0.246000	0.246000	0.269330
1000	0.281000	2.319436	1000	0.281000	0.281000	0.269343
1000	0.300000	2.319436	1000	0.300000	0.300000	0.269379
1000	0.269000	2.319436	1000	0.269000	0.269000	0.269379
1000	0.267000	2.319436	1000	0.267000	0.267000	0.269376
1000	0.269000	2.319436	1000	0.269000	0.269000	0.269375
1000	0.297000	2.319436	1000	0.297000	0.297000	0.269407
1000	0.259000	2.319436	1000	0.259000	0.259000	0.269395
1000	0.285000	2.319436	1000	0.285000	0.285000	0.269413
1000	0.283000	2.319436	1000	0.283000	0.283000	0.269429
1000	0.273000	2.319436	1000	0.273000	0.273000	0.269433
1000	0.280000	2.319436	1000	0.280000	0.280000	0.269445
1000	0.260000	2.319436	1000	0.260000	0.260000	0.269434
1000	0.297000	2.319436	1000	0.297000	0.297000	0.269466
1000	0.252000	2.319436	1000	0.252000	0.252000	0.269446
1000	0.234000	2.319436	1000	0.234000	0.234000	0.269405
1000	0.278000	2.319436	1000	0.278000	0.278000	0.269415
1000	0.282000	2.319436	1000	0.282000	0.282000	0.269430
1000	0.236000	2.319436	1000	0.236000	0.236000	0.269391
1000	0.260000	2.319436	1000	0.260000	0.260000	0.269381
1000	0.229000	2.319436	1000	0.229000	0.229000	0.269335
1000	0.256000	2.319436	1000	0.256000	0.256000	0.269320
1000	0.281000	2.319436	1000	0.281000	0.281000	0.269333
1000	0.287000	2.319436	1000	0.287000	0.287000	0.269353
1000	0.249000	2.319436	1000	0.249000	0.249000	0.269330
1000	0.280000	2.319436	1000	0.280000	0.280000	0.269342
1000	0.270000	2.319436	1000	0.270000	0.270000	0.269343
1000	0.274000	2.319436	1000	0.274000	0.274000	0.269348
1000	0.292000	2.319436	1000	0.292000	0.292000	0.269374
1000	0.266000	2.319436	1000	0.266000	0.266000	0.269370
1000	0.282000	2.319436	1000	0.282000	0.282000	0.269384
1000	0.251000	2.319436	1000	0.251000	0.251000	0.269363
1000	0.271000	2.319436	1000	0.271000	0.271000	0.269365
1000	0.265000	2.319436	1000	0.265000	0.265000	0.269360
1000	0.255000	2.319436	1000	0.255000	0.255000	0.269344
1000	0.263000	2.319436	1000	0.263000	0.263000	0.269337
1000	0.255000	2.319436	1000	0.255000	0.255000	0.269321
1000	0.238000	2.319436	1000	0.238000	0.238000	0.269286
1000	0.263000	2.319436	1000	0.263000	0.263000	0.269279
1000	0.280000	2.319436	1000	0.280000	0.280000	0.269291
1000	0.244000	2.319436	1000	0.244000	0.244000	0.269263
1000	0.255000	2.319436	1000	0.255000	0.255000	0.269247
1000	0.273000	2.319436	1000	0.273000	0.273000	0.269251
1000	0.261000	2.319436	1000	0.261000	0.261000	0.269242
1000	0.288000	2.319436	1000	0.288000	0.288000	0.269263
1000	0.273000	2.319436	1000	0.273000	0.273000	0.269267
1000	0.281000	2.319436	1000	0.281000	0.281000	0.269280
1000	0.267000	2.319436	1000	0.267000	0.267000	0.269278
1000	0.277000	2.319436	1000	0.277000	0.277000	0.269286
1000	0.307000	2.319436	1000	0.307000	0.307000	0.269328
1000	0.260000	2.319436	1000	0.260000	0.260000	0.269317
1000	0.273000	2.319436	1000	0.273000	0.273000	0.269321
1000	0.276000	2.319436	1000	0.276000	0.276000	0.269329
1000	0.264000	2.319436	1000	0.264000	0.264000	0.269323
1000	0.253000	2.319436	1000	0.253000	0.253000	0.269305
1000	0.280000	2.319436	1000	0.280000	0.280000	0.269317
1000	0.297000	2.319436	1000	0.297000	0.297000	0.269347
1000	0.270000	2.319436	1000	0.270000	0.270000	0.269348
1000	0.235000	2.319436	1000	0.235000	0.235000	0.269310
1000	0.258000	2.319436	1000	0.258000	0.258000	0.269298
1000	0.295000	2.319436	1000	0.295000	0.295000	0.269326
1000	0.290000	2.319436	1000	0.290000	0.290000	0.269348
1000	0.252000	2.319436	1000	0.252000	0.252000	0.269329
1000	0.281000	2.319436	1000	0.281000	0.281000	0.269342
1000	0.242000	2.319436	1000	0.242000	0.242000	0.269312
1000	0.301000	2.319436	1000	0.301000	0.301000	0.269347
1000	0.264000	2.319436	1000	0.264000	0.264000	0.269341
1000	0.281000	2.319436	1000	0.281000	0.281000	0.269354
1000	0.247000	2.319436	1000	0.247000	0.247000	0.269329
1000	0.257000	2.319436	1000	0.257000	0.257000	0.269316
1000	0.265000	2.319436	1000	0.265000	0.265000	0.269312
1000	0.271000	2.319436	1000	0.271000	0.271000	0.269313
1000	0.288000	2.319436	1000	0.288000	0.288000	0.269333
1000	0.267000	2.319436	1000	0.267000	0.267000	0.269331
1000	0.263000	2.319436	1000	0.263000	0.263000	0.269324
1000	0.293000	2.319436	1000	0.293000	0.293000	0.269349
1000	0.223000	2.319436	1000	0.223000	0.223000	0.269300
1000	0.262000	2.319436	1000	0.262000	0.262000	0.269292
1000	0.275000	2.319436	1000	0.275000	0.275000	0.269298
1000	0.234000	2.319436	1000	0.234000	0.234000	0.269261
1000	0.253000	2.319436	1000	0.253000	0.253000	0.269243
1000	0.279000	2.319436	1000	0.279000	0.279000	0.269254
1000	0.282000	2.319436	1000	0.282000	0.282000	0.269267
1000	0.263000	2.319436	1000	0.263000	0.263000	0.269261
1000	0.269000	2.319436	1000	0.269000	0.269000	0.269260
1000	0.280000	2.319436	1000	0.280000	0.280000	0.269272
1000	0.251000	2.319436	1000	0.251000	0.251000	0.269252
1000	0.255000	2.319436	1000	0.255000	0.255000	0.269237
1000	0.281000	2.319436	1000	0.281000	0.281000	0.269250
1000	0.245000	2.319436	1000	0.245000	0.245000	0.269224
1000	0.254000	2.319436	1000	0.254000	0.254000	0.269208
1000	0.287000	2.319436	1000	0.287000	0.287000	0.269227
1000	0.265000	2.319436	1000	0.265000	0.265000	0.269222
1000	0.265000	2.319436	1000	0.265000	0.265000	0.269218
1000	0.244000	2.319436	1000	0.244000	0.244000	0.269192
1000	0.266000	2.319436	1000	0.266000	0.266000	0.269188
1000	0.282000	2.319436	1000	0.282000	0.282000	0.269202
1000	0.246000	2.319436	1000	0.246000	0.246000	0.269177
1000	0.272000	2.319436	1000	0.272000	0.272000	0.269180
1000	0.250000	2.319436	1000	0.250000	0.250000	0.269160
1000	0.232000	2.319436	1000	0.232000	0.232000	0.269122
1000	0.237000	2.319436	1000	0.237000	0.237000	0.269088
1000	0.276000	2.319436	1000	0.276000	0.276000	0.269095
1000	0.243000	2.319436	1000	0.243000	0.243000	0.269068
1000	0.244000	2.319436	1000	0.244000	0.244000	0.269042
1000	0.258000	2.319436	1000	0.258000	0.258000	0.269031
1000	0.282000	2.319436	1000	0.282000	0.282000	0.269044
1000	0.247000	2.319436	1000	0.247000	0.247000	0.269021
1000	0.265000	2.319436	1000	0.265000	0.265000	0.269017
1000	0.258000	2.319436	1000	0.258000	0.258000	0.269006
1000	0.252000	2.319436	1000	0.252000	0.252000	0.268988
1000	0.274000	2.319436	1000	0.274000	0.274000	0.268994
1000	0.253000	2.319436	1000	0.253000	0.253000	0.268977
1000	0.268000	2.319436	1000	0.268000	0.268000	0.268976
1000	0.288000	2.319436	1000	0.288000	0.288000	0.268996
1000	0.281000	2.319436	1000	0.281000	0.281000	0.269008
1000	0.277000	2.319436	1000	0.277000	0.277000	0.269016
1000	0.291000	2.319436	1000	0.291000	0.291000	0.269039
1000	0.287000	2.319436	1000	0.287000	0.287000	0.269057
1000	0.282000	2.319436	1000	0.282000	0.282000	0.269070
1000	0.260000	2.319436	1000	0.260000	0.260000	0.269061
1000	0.242000	2.319436	1000	0.242000	0.242000	0.269033
1000	0.272000	2.319436	1000	0.272000	0.272000	0.269036
1000	0.284000	2.319436	1000	0.284000	0.284000	0.269052
1000	0.251000	2.319436	1000	0.251000	0.251000	0.269033
1000	0.273000	2.319436	1000	0.273000	0.273000	0.269037
1000	0.286000	2.319436	1000	0.286000	0.286000	0.269054
1000	0.285000	2.319436	1000	0.285000	0.285000	0.269071
1000	0.247000	2.319436	1000	0.247000	0.247000	0.269048
1000	0.251000	2.319436	1000	0.251000	0.251000	0.269030
1000	0.283000	2.319436	1000	0.283000	0.283000	0.269044
1000	0.264000	2.319436	1000	0.264000	0.264000	0.269039
1000	0.262000	2.319436	1000	0.262000	0.262000	0.269032
1000	0.221000	2.319436	1000	0.221000	0.221000	0.268984
1000	0.270000	2.319436	1000	0.270000	0.270000	0.268985
1000	0.255000	2.319436	1000	0.255000	0.255000	0.268971
1000	0.264000	2.319436	1000	0.264000	0.264000	0.268966
1000	0.287000	2.319436	1000	0.287000	0.287000	0.268984
1000	0.274000	2.319436	1000	0.274000	0.274000	0.268989
1000	0.278000	2.319436	1000	0.278000	0.278000	0.268998
1000	0.281000	2.319436	1000	0.281000	0.281000	0.269010
1000	0.251000	2.319436	1000	0.251000	0.251000	0.268992
1000	0.260000	2.319436	1000	0.260000	0.260000	0.268983
1000	0.263000	2.319436	1000	0.263000	0.263000	0.268977
1000	0.278000	2.319436	1000	0.278000	0.278000	0.268986
1000	0.263000	2.319436	1000	0.263000	0.263000	0.268980
1000	0.282000	2.319436	1000	0.282000	0.282000	0.268993
1000	0.257000	2.319436	1000	0.257000	0.257000	0.268981
1000	0.290000	2.319436	1000	0.290000	0.290000	0.269002
1000	0.259000	2.319436	1000	0.259000	0.259000	0.268992
1000	0.264000	2.319436	1000	0.264000	0.264000	0.268987
