# Supplementary material for: Varying Selection Pressure for a Na+ Sensing Site in Epithelial Na+ Channel Subunits Reflect Divergent Roles in Na+ Homeostasis
Source: Mol Biol Evol. 2024 Aug 5;41(8):msae162. doi: 10.1093/molbev/msae162 (PMC11331422; doi:10.1093/molbev/msae162)
Supplement: msae162_Supplementary_Data [file msae162_supplementary_data.zip › Supplementary file 3/Supplementary file 3/MCMC ancient fossil 1/MCMC_out_ancient_fossil_1.Stones.txt]

Steppingstone sampler:
        No Stones:                  100
        Start It:                   1010001
        It Per Stone:               10000
        Sample Freq:                1
        Dist:                       Beta(0.400000,1.000000)
Stone No	Power	N	Stone MLh	Running MLh
0	0.975187	7500	-1.266765	-1.266765
1	0.950747	7500	-1.248174	-2.514940
2	0.926679	7500	-1.229361	-3.744301
3	0.902980	7500	-1.210912	-4.955213
4	0.879648	7500	-1.194569	-6.149782
5	0.856682	7500	-1.174990	-7.324771
6	0.834079	7500	-1.157304	-8.482075
7	0.811838	7500	-1.141043	-9.623118
8	0.789957	7500	-1.121821	-10.744939
9	0.768433	7500	-1.107030	-11.851969
10	0.747266	7500	-1.087228	-12.939197
11	0.726452	7500	-1.071194	-14.010391
12	0.705989	7500	-1.051726	-15.062117
13	0.685877	7500	-1.035606	-16.097722
14	0.666112	7500	-1.019408	-17.117130
15	0.646693	7500	-1.001045	-18.118175
16	0.627618	7500	-0.988545	-19.106720
17	0.608884	7500	-0.969313	-20.076033
18	0.590490	7500	-0.950932	-21.026965
19	0.572433	7500	-0.935606	-21.962571
20	0.554712	7500	-0.920312	-22.882883
21	0.537324	7500	-0.901405	-23.784288
22	0.520268	7500	-0.886634	-24.670922
23	0.503540	7500	-0.870483	-25.541405
24	0.487139	7500	-0.854760	-26.396165
25	0.471063	7500	-0.839072	-27.235237
26	0.455310	7500	-0.822793	-28.058030
27	0.439877	7500	-0.805016	-28.863046
28	0.424762	7500	-0.792639	-29.655685
29	0.409963	7500	-0.775663	-30.431348
30	0.395478	7500	-0.760309	-31.191657
31	0.381305	7500	-0.746854	-31.938510
32	0.367440	7500	-0.730275	-32.668786
33	0.353883	7500	-0.714533	-33.383318
34	0.340630	7500	-0.699276	-34.082594
35	0.327680	7500	-0.686473	-34.769067
36	0.315030	7500	-0.670592	-35.439659
37	0.302677	7500	-0.658761	-36.098420
38	0.290619	7500	-0.640655	-36.739074
39	0.278855	7500	-0.628372	-37.367446
40	0.267381	7500	-0.613076	-37.980522
41	0.256195	7500	-0.598152	-38.578674
42	0.245294	7500	-0.587021	-39.165696
43	0.234677	7500	-0.572545	-39.738241
44	0.224340	7500	-0.556727	-40.294968
45	0.214281	7500	-0.544358	-40.839326
46	0.204498	7500	-0.529785	-41.369111
47	0.194988	7500	-0.517375	-41.886486
48	0.185749	7500	-0.505518	-42.392004
49	0.176777	7500	-0.490781	-42.882785
50	0.168070	7500	-0.479583	-43.362368
51	0.159626	7500	-0.464708	-43.827076
52	0.151441	7500	-0.449856	-44.276932
53	0.143514	7500	-0.438986	-44.715918
54	0.135841	7500	-0.425455	-45.141372
55	0.128420	7500	-0.412366	-45.553738
56	0.121247	7500	-0.402934	-45.956672
57	0.114320	7500	-0.389880	-46.346552
58	0.107637	7500	-0.377988	-46.724540
59	0.101193	7500	-0.364718	-47.089258
60	0.094986	7500	-0.354383	-47.443641
61	0.089014	7500	-0.340366	-47.784007
62	0.083273	7500	-0.329330	-48.113337
63	0.077760	7500	-0.318475	-48.431812
64	0.072472	7500	-0.309571	-48.741384
65	0.067406	7500	-0.296559	-49.037943
66	0.062558	7500	-0.283994	-49.321937
67	0.057926	7500	-0.274103	-49.596040
68	0.053506	7500	-0.262493	-49.858533
69	0.049295	7500	-0.252662	-50.111196
70	0.045289	7500	-0.240190	-50.351386
71	0.041485	7500	-0.226402	-50.577787
72	0.037880	7500	-0.219576	-50.797364
73	0.034469	7500	-0.208805	-51.006169
74	0.031250	7500	-0.197220	-51.203388
75	0.028218	7500	-0.187716	-51.391104
76	0.025370	7500	-0.177475	-51.568580
77	0.022702	7500	-0.167272	-51.735852
78	0.020209	7500	-0.157086	-51.892938
79	0.017889	7500	-0.146774	-52.039712
80	0.015736	7500	-0.136444	-52.176156
81	0.013746	7500	-0.126585	-52.302741
82	0.011916	7500	-0.117483	-52.420224
83	0.010240	7500	-0.108474	-52.528698
84	0.008714	7500	-0.100156	-52.628854
85	0.007334	7500	-0.090031	-52.718885
86	0.006093	7500	-0.080497	-52.799381
87	0.004988	7500	-0.072250	-52.871631
88	0.004013	7500	-0.063720	-52.935352
89	0.003162	7500	-0.055440	-52.990792
90	0.002430	7500	-0.048111	-53.038903
91	0.001810	7500	-0.041107	-53.080010
92	0.001296	7500	-0.034116	-53.114126
93	0.000882	7500	-0.027540	-53.141666
94	0.000559	7500	-0.021477	-53.163143
95	0.000320	7500	-0.015928	-53.179071
96	0.000156	7500	-0.011065	-53.190137
97	0.000057	7500	-0.006610	-53.196747
98	0.000010	7500	-0.003120	-53.199867
99	0.000000	7500	-0.000667	-53.200534
Log marginal likelihood:	-53.200534
