# Supplementary material for: Varying Selection Pressure for a Na+ Sensing Site in Epithelial Na+ Channel Subunits Reflect Divergent Roles in Na+ Homeostasis
Source: Mol Biol Evol. 2024 Aug 5;41(8):msae162. doi: 10.1093/molbev/msae162 (PMC11331422; doi:10.1093/molbev/msae162)
Supplement: msae162_Supplementary_Data [file msae162_supplementary_data.zip › Supplementary file 3/Supplementary file 3/MCMC primate treeshrew fossil 0/MCMC_out_primate_scandentia_fossil_0.Log.txt]

Options:
Model:                           MultiState
Tree File Name:                  rooted_scnn1b.trees
Data File Name:                  site_only_table.txt
Log File Name:                   MCMC_out_primate_scandentia_fossil_0.Log.txt
Save Initial Trees:              False
Save Trees:                      False
Summary:                         False
Seed:                            2892964638
Precision:                       64 bits
Cores:                           1
Analysis Type:                   MCMC
Sample Period:                   1000
Iterations:                      1010000
Burn in:                         10000
MCMC ML Start:                   False
Schedule File:                   MCMC_out_primate_scandentia_fossil_0.Schedule.txt
Rate Dev:                        AutoTune
No of Rates:                     8
Base frequency (PI's):           None
Character Symbols:               0,1
Using a covarion model:          False
Normalise Q Matrix:              False
Tags:	5
	delta_amph_Tag	7	NP_001082645_1_Xenopus_laevis XP_018424177_1_Nanorana_parkeri XP_030078006_1_Microcaecilia_unicolor XP_031762206_1_Xenopus_tropicalis XP_033778426_1_Geotrypetes_seraphini XP_040181776_1_Rana_temporaria XP_040276107_1_Bufo_bufo 
	delta_aves_Tag	232	KAF1399825_1_Spheniscus_magellanicus KAF1442053_1_Pygoscelis_papua KAF1474385_1_Eudyptula_novaehollandiae KAF1533217_1_Eudyptula_albosignata KAF1657190_1_Eudyptes_robustus KAF1661705_1_Aptenodytes_patagonicus KAF2985723_1_Melospiza_melodia_maxima KFP29097_1_Colius_striatus KFP50332_1_Cathartes_aura KFQ14849_1_Leptosomus_discolor KFQ46795_1_Nestor_notabilis KFQ85501_1_Phoenicopterus_ruber_ruber KFU95381_1_Chaetura_pelagica KFV05873_1_Pterocles_gutturalis KFV47250_1_Gavia_stellata KFV72326_1_Dryobates_pubescens KFZ57524_1_Podiceps_cristatus NWH41556_1_Chloropsis_hardwickii NWH51152_1_Fregata_magnificens NWH66695_1_Geococcyx_californianus NWH98596_1_Tichodroma_muraria NWI20306_1_Crypturellus_soui NWI29419_1_Sula_dactylatra NWI48106_1_Picathartes_gymnocephalus NWI59237_1_Calyptomena_viridis NWI63147_1_Todus_mexicanus NWI81927_1_Dryoscopus_gambensis NWI84702_1_Pitta_sordida NWQ58280_1_Melospiza_melodia NWQ59139_1_Neopipo_cinnamomea NWQ82484_1_Columbina_picui NWQ93322_1_Burhinus_bistriatus NWR29693_1_Tachuris_rubrigastra NWR41742_1_Regulus_satrapa NWR59579_1_Bucorvus_abyssinicus NWR85171_1_Furnarius_figulus NWS17542_1_Pachyramphus_minor NWS43684_1_Probosciger_aterrimus NWS54375_1_Chunga_burmeisteri NWS69582_1_Crotophaga_sulcirostris NWT30580_1_Cardinalis_cardinalis NWT41978_1_Chroicocephalus_maculipennis NWT90449_1_Lanius_ludovicianus NWU01473_1_Urocynchramus_pylzowi NWU11556_1_Cephalopterus_ornatus NWU48592_1_Dromas_ardeola NWU79396_1_Onychorhynchus_coronatus NWU91471_1_Upupa_epops NWV52805_1_Daphoenositta_chrysoptera NWV77641_1_Dasyornis_broadbenti NWV99658_1_Machaerirhynchus_nigripectus NWW10308_1_Oreocharis_arfaki NWW18378_1_Falcunculus_frontatus NWW51359_1_Pedionomus_torquatus NWW65201_1_Ifrita_kowaldi NWW74589_1_Climacteris_rufus NWW88250_1_Rhynochetos_jubatus NWX04113_1_Caloenas_nicobarica NWX22426_1_Aegotheles_bennettii NWX47620_1_Steatornis_caripensis NWX69072_1_Alca_torda NWX88720_1_Nothoprocta_pentlandii NWY17777_1_Aphelocoma_coerulescens NWY35867_1_Pheucticus_melanocephalus NWY49930_1_Chionis_minor NWY94550_1_Loxia_curvirostra NWZ23027_1_Asarcornis_scutulata NWZ43822_1_Brachypodius_atriceps NXA02619_1_Nesospiza_acunhae NXA02983_1_Sapayoa_aenigma NXA24214_1_Ibidorhyncha_struthersii NXA40278_1_Eudromia_elegans NXA51988_1_Nothocercus_julius NXA59613_1_Mohoua_ochrocephala NXB21694_1_Rhagologus_leucostigma NXB36200_1_Eulacestoma_nigropectus NXB60724_1_Struthidea_cinerea NXC12166_1_Corythaeola_cristata NXC28707_1_Campylorhamphus_procurvoides NXC46646_1_Penelope_pileata NXC69615_1_Anhinga_anhinga NXD10910_1_Nothocercus_nigrocapillus NXD65719_1_Eolophus_roseicapilla NXD79678_1_Halcyon_senegalensis NXE01244_1_Chaetorhynchus_papuensis NXE15550_1_Lophotis_ruficrista NXE20016_1_Ardeotis_kori NXE42273_1_Ptilorrhoa_leucosticta NXE80541_1_Cochlearius_cochlearius NXE94837_1_Menura_novaehollandiae NXF09216_1_Smithornis_capensis NXF30417_1_Nyctibius_bracteatus NXF63850_1_Ciccaba_nigrolineata NXF80337_1_Sclerurus_mexicanus NXF95656_1_Eubucco_bourcierii NXG45394_1_Psilopogon_haemacephalus NXG80832_1_Baryphthengus_martii NXG85551_1_Stercorarius_parasiticus NXH12505_1_Bucco_capensis NXH33867_1_Myiagra_hebetior NXH77130_1_Oceanodroma_tethys NXH85680_1_Edolisoma_coerulescens NXI40105_1_Galbula_dea NXI58284_1_Chloroceryle_aenea NXI71067_1_Anseranas_semipalmata NXI90373_1_Psophia_crepitans NXJ05299_1_Odontophorus_gujanensis NXJ25911_1_Dicrurus_megarhynchus NXJ37922_1_Ciconia_maguari NXJ48698_1_Spizaetus_tyrannus NXJ64910_1_Rostratula_benghalensis NXJ82532_1_Trogon_melanurus NXK16322_1_Arenaria_interpres NXK36217_1_Piprites_chloris NXK56546_1_Chauna_torquata NXK81785_1_Amazona_guildingii NXK92902_1_Formicarius_rufipectus NXL12165_1_Mesembrinibis_cayennensis NXL27695_1_Glaucidium_brasilianum NXL46643_1_Podilymbus_podiceps NXL57152_1_Chordeiles_acutipennis NXL95324_1_Alectura_lathami NXM03285_1_Tyrannus_savana NXM32830_1_Oxyruncus_cristatus NXM41369_1_Gymnorhina_tibicen NXM76250_1_Serilophus_lunatus NXN18134_1_Indicator_maculatus NXN40788_1_Rhinoptilus_africanus NXN50236_1_Rynchops_niger NXN76312_1_Himantopus_himantopus NXN98538_1_Rhinopomastus_cyanomelas NXO12356_1_Oriolus_oriolus NXO21296_1_Cisticola_juncidis NXO46941_1_Aramus_guarauna NXP14533_1_Thinocorus_orbignyianus NXP27102_1_Scytalopus_superciliaris NXP44749_1_Heliornis_fulica NXP65661_1_Chloropsis_cyanopogon NXP81238_1_Ramphastos_sulfuratus NXQ26196_1_Alaudala_cheleensis NXQ81407_1_Nyctibius_grandis NXQ94816_1_Sagittarius_serpentarius NXS47091_1_Balaeniceps_rex NXS54209_1_Brachypteracias_leptosomus NXS75091_1_Pandion_haliaetus NXS82496_1_Erpornis_zantholeuca NXS93465_1_Jacana_jacana NXT17992_1_Syrrhaptes_paradoxus NXT42957_1_Pelecanoides_urinatrix NXT58126_1_Pluvianellus_socialis NXT81529_1_Zapornia_atra NXT88645_1_Anhinga_rufa NXU28145_1_Thalassarche_chlororhynchos NXU45387_1_Drymodes_brunneopygia NXU47721_1_Turnix_velox NXU76082_1_Oreotrochilus_melanogaster NXU88294_1_Xiphorhynchus_elegans NXV35382_1_Rissa_tridactyla NXV51397_1_Uria_aalge NXV87018_1_Calonectris_borealis NXW05858_1_Fregetta_grallaria NXW13522_1_Circaetus_pectoralis NXW37782_1_Phaetusa_simplex NXW43319_1_Nyctiprogne_leucopyga NXW61853_1_Eurystomus_gularis NXW74284_1_Hirundo_rustica NXX15905_1_Podargus_strigoides NXX50580_1_Tricholaema_leucomelas NXX75109_1_Urocolius_indicus NXY72737_1_Glareola_pratincola NXY91382_1_Ceyx_cyanopectus OPJ86087_1_Patagioenas_fasciata_monilis OWK53309_1_Lonchura_striata_domestica OXB60992_1_Callipepla_squamata OXB78169_1_Colinus_virginianus POI33736_1_Bambusicola_thoracicus RMB91608_1_Hirundo_rustica_rustica XP_005008876_2_Anas_platyrhynchos XP_005143759_2_Melopsittacus_undulatus XP_005238076_1_Falco_peregrinus XP_008501928_2_Calypte_anna XP_008923882_2_Manacus_vitellinus XP_009272513_1_Aptenodytes_forsteri XP_009323536_1_Pygoscelis_adeliae XP_009459285_1_Nipponia_nippon XP_009481490_1_Pelecanus_crispus XP_009509950_1_Phalacrocorax_carbo XP_009555057_1_Cuculus_canorus XP_009578785_1_Fulmarus_glacialis XP_009645087_1_Egretta_garzetta XP_009669810_1_Struthio_camelus_australis XP_009696851_1_Cariama_cristata XP_009868858_1_Apaloderma_vittatum XP_009887967_1_Charadrius_vociferus XP_009910145_1_Haliaeetus_albicilla XP_009940173_1_Opisthocomus_hoazin XP_009988730_1_Tauraco_erythrolophus XP_010120102_1_Chlamydotis_macqueenii XP_010135402_1_Buceros_rhinoceros_silvestris XP_010156624_1_Eurypyga_helias XP_010175753_1_Antrostomus_carolinensis XP_010185680_1_Mesitornis_unicolor XP_010210790_1_Tinamus_guttatus XP_010298429_1_Balearica_regulorum_gibbericeps XP_010575842_1_Haliaeetus_leucocephalus XP_013811509_1_Apteryx_mantelli_mantelli XP_014796825_1_Calidris_pugnax XP_017599463_1_Corvus_brachyrhynchos XP_017681185_1_Lepidothrix_coronata XP_019145331_2_Corvus_cornix_cornix XP_021137584_1_Columba_livia XP_021230336_1_Numida_meleagris XP_025956438_1_Dromaius_novaehollandiae XP_026718565_1_Athene_cunicularia XP_027584457_1_Pipra_filicauda XP_027764760_1_Empidonax_traillii XP_029875133_1_Aquila_chrysaetos_chrysaetos XP_030363702_1_Strigops_habroptila XP_030819914_1_Camarhynchus_parvulus XP_031987350_1_Corvus_moneduloides XP_032057175_1_Aythya_fuligula XP_032304611_1_Coturnix_japonica XP_032564981_1_Chiroxiphia_lanceolata XP_032863374_1_Tyto_alba_alba XP_032935794_1_Catharus_ustulatus XP_035200520_1_Oxyura_jamaicensis XP_036260685_1_Molothrus_ater XP_037236674_1_Falco_rusticolus XP_039583486_1_Passer_montanus XP_040443157_1_Falco_naumanni XP_041275781_1_Onychostruthus_taczanowskii XP_004947475_2_Gallus_gallus 
	delta_mamm_Tag	104	AAI25075_1_Homo_sapiens CAD7689419_1_Nyctereutes_procyonoides ELK23616_1_Myotis_davidii KAB0341096_1_Muntiacus_muntjak KAB0354034_1_Muntiacus_reevesi KAF3820439_1_Mirounga_leonina KAF4018533_1_Cervus_hanglu_yarkandensis KAF5927193_1_Diceros_bicornis_minor KAF6394943_1_Molossus_molossus NP_001009072_1_Pan_troglodytes OWK08439_1_Cervus_elaphus_hippelaphus PNJ04390_1_Pongo_abelii VFV29629_1_Lynx_pardinus XP_003461599_2_Cavia_porcellus XP_004024514_3_Gorilla_gorilla_gorilla XP_004607225_1_Sorex_araneus XP_004639733_1_Octodon_degus XP_004657476_1_Jaculus_jaculus XP_004863993_1_Heterocephalus_glaber XP_005217258_1_Bos_taurus XP_005404383_1_Chinchilla_lanigera XP_005888969_1_Bos_mutus XP_006067018_1_Bubalus_bubalis XP_006878457_1_Chrysochloris_asiatica XP_006886008_1_Elephantulus_edwardii XP_007525801_1_Erinaceus_europaeus XP_008529865_1_Equus_przewalskii XP_008576389_1_Galeopterus_variegatus XP_008850903_2_Nannospalax_galili XP_010348668_2_Saimiri_boliviensis_boliviensis XP_010375489_1_Rhinopithecus_roxellana XP_010625992_1_Fukomys_damarensis XP_010848530_1_Bison_bison_bison XP_010956130_1_Camelus_bactrianus XP_011375630_1_Pteropus_vampyrus XP_011768647_2_Macaca_nemestrina XP_011811772_1_Colobus_angolensis_palliatus XP_011857366_1_Mandrillus_leucophaeus XP_011886575_1_Cercocebus_atys XP_012376989_2_Dasypus_novemcinctus XP_012905866_1_Mustela_putorius_furo XP_014639206_1_Ceratotherium_simum_simum XP_014718579_1_Equus_asinus XP_015398634_1_Panthera_tigris_altaica XP_017534879_2_Manis_javanica XP_017750698_1_Rhinopithecus_bieti XP_019316581_1_Panthera_pardus XP_019514039_1_Hipposideros_armiger XP_020011157_1_Castor_canadensis XP_020729446_1_Odocoileus_virginianus_texanus XP_020827532_1_Phascolarctos_cinereus XP_020953090_1_Sus_scrofa XP_021523120_1_Aotus_nancymaae XP_021540026_1_Neomonachus_schauinslandi XP_021563524_1_Carlito_syrichta XP_023594556_1_Trichechus_manatus_latirostris XP_024410648_1_Desmodus_rotundus XP_025242263_1_Theropithecus_gelada XP_025712406_1_Callorhinus_ursinus XP_025862713_1_Vulpes_vulpes XP_026916564_1_Acinonyx_jubatus XP_027470810_2_Zalophus_californianus XP_027622342_1_Tupaia_chinensis XP_027711200_1_Vombatus_ursinus XP_027831921_1_Ovis_aries XP_028016669_1_Eptesicus_fuscus XP_028702982_1_Macaca_mulatta XP_028921777_1_Ornithorhynchus_anatinus XP_029801812_1_Suricata_suricatta XP_030661122_1_Nomascus_leucogenys XP_030743899_1_Echinops_telfairi XP_031319641_1_Camelus_dromedarius XP_031519213_1_Papio_anubis XP_031529322_1_Vicugna_pacos XP_031790725_1_Piliocolobus_tephrosceles XP_031818927_1_Sarcophilus_harrisii XP_032117895_1_Sapajus_apella XP_032271219_1_Phoca_vitulina XP_032350794_1_Camelus_ferus XP_032450062_1_Lynx_canadensis XP_032614469_1_Hylobates_moloch XP_032719009_1_Lontra_canadensis XP_033084661_1_Trachypithecus_francoisi XP_034526906_1_Ailuropoda_melanoleuca XP_035108548_1_Callithrix_jacchus XP_035571831_1_Canis_lupus_dingo XP_035880991_1_Phyllostomus_discolor XP_035945638_1_Halichoerus_grypus XP_036079706_1_Rousettus_aegyptiacus XP_036163388_1_Myotis_myotis XP_036316875_1_Pipistrellus_kuhlii XP_036599541_1_Trichosurus_vulpecula XP_036738603_1_Manis_pentadactyla XP_037002859_1_Artibeus_jamaicensis XP_037599404_1_Cebus_imitator XP_037841154_1_Chlorocebus_sabaeus XP_038522238_1_Canis_lupus_familiaris XP_038603243_1_Tachyglossus_aculeatus XP_039104244_1_Hyaena_hyaena XP_039732735_1_Pteropus_giganteus XP_040120096_1_Oryx_dammah XP_040314080_1_Puma_yagouaroundi XP_042637531_1_Orycteropus_afer_afer XP_043849802_1_Dromiciops_gliroides 
	AncientTag	3	XP_032824081_1_Petromyzon_marinus XP_006009076_1_Latimeria_chalumnae XP_005986143_1_Latimeria_chalumnae 
	PrimateScandentiaTag	2	AAI25075_1_Homo_sapiens XP_027622342_1_Tupaia_chinensis 
Scale Tree:                      10.000000
Restrictions:
    q01                          q01-delta_mamm
    q10                          None
    q01-delta_amph               q01-delta_mamm
    q10-delta_amph               q10-delta_mamm
    q01-delta_aves               q01-delta_mamm
    q10-delta_aves               q10-delta_mamm
    q01-delta_mamm               None
    q10-delta_mamm               None
Prior Information:
    Prior Categories:            100
    Priors
        q10 - exp 0.10 
        q01-delta_mamm - exp 0.10 
        q10-delta_mamm - exp 0.10 
Node reconstruction / fossilisation:
	MRCA Ancient AncientTag
	Fossil PrimateScandentia PrimateScandentiaTag 0 
Patterns 3:
	delta_amph	delta_amph_Tag	
	delta_aves	delta_aves_Tag	
	delta_mamm	delta_mamm_Tag	
Tree Information
     Trees:                      1
     Taxa:                       851
     Sites:                      1
     States:                     2
Iteration	Lh	Tree No	q01	q10	q01-delta_amph	q10-delta_amph	q01-delta_aves	q10-delta_aves	q01-delta_mamm	q10-delta_mamm	Root P(0)	Root P(1)	Ancient P(0)	Ancient P(1)	PrimateScandentia P(0)	PrimateScandentia P(1)	
11000	-52.612829	1	0.151321	0.009206	0.151321	0.084594	0.151321	0.084594	0.151321	0.084594	0.501782	0.498218	0.512090	0.487910	1.000000	0.000000	
12000	-54.286324	1	0.129102	0.038782	0.129102	0.080205	0.129102	0.080205	0.129102	0.080205	0.472285	0.527715	0.239839	0.760161	1.000000	0.000000	
13000	-54.417313	1	0.121931	0.043041	0.121931	0.053982	0.121931	0.053982	0.121931	0.053982	0.469832	0.530168	0.231186	0.768814	1.000000	0.000000	
14000	-51.989240	1	0.112278	0.008492	0.112278	0.044760	0.112278	0.044760	0.112278	0.044760	0.490883	0.509117	0.458840	0.541160	1.000000	0.000000	
15000	-52.762451	1	0.111097	0.012451	0.111097	0.098044	0.111097	0.098044	0.111097	0.098044	0.469401	0.530599	0.337246	0.662754	1.000000	0.000000	
16000	-52.598582	1	0.145231	0.018063	0.145231	0.040372	0.145231	0.040372	0.145231	0.040372	0.490869	0.509131	0.428491	0.571509	1.000000	0.000000	
17000	-52.234210	1	0.090097	0.010315	0.090097	0.075248	0.090097	0.075248	0.090097	0.075248	0.451867	0.548133	0.303327	0.696673	1.000000	0.000000	
18000	-53.977258	1	0.169560	0.003070	0.169560	0.081849	0.169560	0.081849	0.169560	0.081849	0.558878	0.441122	0.762367	0.237633	1.000000	0.000000	
19000	-53.797579	1	0.074030	0.026853	0.074030	0.081619	0.074030	0.081619	0.074030	0.081619	0.411194	0.588806	0.127332	0.872668	1.000000	0.000000	
20000	-54.904259	1	0.155818	0.017420	0.155818	0.143450	0.155818	0.143450	0.155818	0.143450	0.487510	0.512490	0.382889	0.617111	1.000000	0.000000	
21000	-53.281640	1	0.052787	0.009972	0.052787	0.062653	0.052787	0.062653	0.052787	0.062653	0.368850	0.631150	0.149991	0.850009	1.000000	0.000000	
22000	-52.911255	1	0.116791	0.023958	0.116791	0.084130	0.116791	0.084130	0.116791	0.084130	0.464774	0.535226	0.258128	0.741872	1.000000	0.000000	
23000	-52.267176	1	0.110886	0.020028	0.110886	0.042939	0.110886	0.042939	0.110886	0.042939	0.466011	0.533989	0.299157	0.700843	1.000000	0.000000	
24000	-53.055305	1	0.112592	0.020499	0.112592	0.096200	0.112592	0.096200	0.112592	0.096200	0.462209	0.537791	0.263132	0.736868	1.000000	0.000000	
25000	-52.803613	1	0.086561	0.025227	0.086561	0.060740	0.086561	0.060740	0.086561	0.060740	0.432899	0.567101	0.173824	0.826176	1.000000	0.000000	
26000	-55.878876	1	0.056299	0.001520	0.056299	0.088574	0.056299	0.088574	0.056299	0.088574	0.517572	0.482428	0.534113	0.465887	1.000000	0.000000	
27000	-52.539384	1	0.074460	0.013734	0.074460	0.035402	0.074460	0.035402	0.074460	0.035402	0.422734	0.577266	0.220136	0.779864	1.000000	0.000000	
28000	-53.692131	1	0.129860	0.016397	0.129860	0.119171	0.129860	0.119171	0.129860	0.119171	0.476989	0.523011	0.338207	0.661793	1.000000	0.000000	
29000	-53.608653	1	0.078214	0.031066	0.078214	0.042014	0.078214	0.042014	0.078214	0.042014	0.421579	0.578421	0.141336	0.858664	1.000000	0.000000	
30000	-54.254082	1	0.055570	0.020432	0.055570	0.025860	0.055570	0.025860	0.055570	0.025860	0.371816	0.628184	0.110752	0.889248	1.000000	0.000000	
31000	-52.077653	1	0.089283	0.008353	0.089283	0.063830	0.089283	0.063830	0.089283	0.063830	0.459428	0.540572	0.345167	0.654833	1.000000	0.000000	
32000	-52.622477	1	0.152374	0.018413	0.152374	0.044579	0.152374	0.044579	0.152374	0.044579	0.492066	0.507934	0.432190	0.567810	1.000000	0.000000	
33000	-53.091773	1	0.128158	0.002981	0.128158	0.065464	0.128158	0.065464	0.128158	0.065464	0.562620	0.437380	0.708033	0.291967	1.000000	0.000000	
34000	-53.896360	1	0.046466	0.010533	0.046466	0.069529	0.046466	0.069529	0.046466	0.069529	0.344535	0.655465	0.117080	0.882920	1.000000	0.000000	
35000	-53.207402	1	0.124349	0.004673	0.124349	0.094753	0.124349	0.094753	0.124349	0.094753	0.521167	0.478833	0.587328	0.412672	1.000000	0.000000	
36000	-52.048339	1	0.092748	0.016879	0.092748	0.049408	0.092748	0.049408	0.092748	0.049408	0.446732	0.553268	0.249931	0.750069	1.000000	0.000000	
37000	-52.067235	1	0.108515	0.007739	0.108515	0.042884	0.108515	0.042884	0.108515	0.042884	0.492401	0.507599	0.467888	0.532112	1.000000	0.000000	
38000	-52.223104	1	0.083758	0.008909	0.083758	0.068289	0.083758	0.068289	0.083758	0.068289	0.447553	0.552447	0.306181	0.693819	1.000000	0.000000	
39000	-52.158479	1	0.114029	0.009979	0.114029	0.078818	0.114029	0.078818	0.114029	0.078818	0.479493	0.520507	0.396375	0.603625	1.000000	0.000000	
40000	-53.284916	1	0.088951	0.007042	0.088951	0.099820	0.088951	0.099820	0.088951	0.099820	0.463592	0.536408	0.366211	0.633789	1.000000	0.000000	
41000	-54.137530	1	0.168289	0.004735	0.168289	0.030959	0.168289	0.030959	0.168289	0.030959	0.558884	0.441116	0.765337	0.234663	1.000000	0.000000	
42000	-52.902035	1	0.059237	0.015353	0.059237	0.047004	0.059237	0.047004	0.059237	0.047004	0.381503	0.618497	0.134943	0.865057	1.000000	0.000000	
43000	-54.185034	1	0.095885	0.036735	0.095885	0.077224	0.095885	0.077224	0.095885	0.077224	0.444897	0.555103	0.162472	0.837528	1.000000	0.000000	
44000	-52.143653	1	0.120536	0.006339	0.120536	0.052759	0.120536	0.052759	0.120536	0.052759	0.508904	0.491096	0.538796	0.461204	1.000000	0.000000	
45000	-51.992442	1	0.131357	0.009409	0.131357	0.055679	0.131357	0.055679	0.131357	0.055679	0.496995	0.503005	0.483239	0.516761	1.000000	0.000000	
46000	-53.274380	1	0.075232	0.022073	0.075232	0.030450	0.075232	0.030450	0.075232	0.030450	0.419006	0.580994	0.174322	0.825678	1.000000	0.000000	
47000	-52.839852	1	0.172849	0.015421	0.172849	0.077820	0.172849	0.077820	0.172849	0.077820	0.496036	0.503964	0.459402	0.540598	1.000000	0.000000	
48000	-54.063026	1	0.069426	0.032584	0.069426	0.061772	0.069426	0.061772	0.069426	0.061772	0.403906	0.596094	0.105555	0.894445	1.000000	0.000000	
49000	-53.043401	1	0.056870	0.011569	0.056870	0.038903	0.056870	0.038903	0.056870	0.038903	0.380446	0.619554	0.158126	0.841874	1.000000	0.000000	
50000	-53.709341	1	0.123802	0.006747	0.123802	0.116602	0.123802	0.116602	0.123802	0.116602	0.499484	0.500516	0.497504	0.502496	1.000000	0.000000	
51000	-53.497035	1	0.100191	0.033807	0.100191	0.062175	0.100191	0.062175	0.100191	0.062175	0.449967	0.550033	0.186160	0.813840	1.000000	0.000000	
52000	-51.876602	1	0.113126	0.012689	0.113126	0.064821	0.113126	0.064821	0.113126	0.064821	0.473166	0.526834	0.355981	0.644019	1.000000	0.000000	
53000	-52.877565	1	0.079217	0.019359	0.079217	0.032149	0.079217	0.032149	0.079217	0.032149	0.427358	0.572642	0.201999	0.798001	1.000000	0.000000	
54000	-52.731642	1	0.153085	0.008610	0.153085	0.039608	0.153085	0.039608	0.153085	0.039608	0.515542	0.484458	0.593368	0.406632	1.000000	0.000000	
55000	-52.634252	1	0.150942	0.017099	0.150942	0.041193	0.150942	0.041193	0.150942	0.041193	0.493867	0.506133	0.450413	0.549587	1.000000	0.000000	
56000	-52.595010	1	0.107904	0.017099	0.107904	0.030789	0.107904	0.030789	0.107904	0.030789	0.470839	0.529161	0.345666	0.654334	1.000000	0.000000	
57000	-52.767742	1	0.071806	0.006877	0.071806	0.035226	0.071806	0.035226	0.071806	0.035226	0.441878	0.558122	0.323294	0.676706	1.000000	0.000000	
58000	-55.087567	1	0.052679	0.032633	0.052679	0.034874	0.052679	0.034874	0.052679	0.034874	0.363764	0.636236	0.069972	0.930028	1.000000	0.000000	
59000	-52.947064	1	0.091067	0.019589	0.091067	0.088061	0.091067	0.088061	0.091067	0.088061	0.439545	0.560455	0.206905	0.793095	1.000000	0.000000	
60000	-54.124307	1	0.052426	0.021958	0.052426	0.072417	0.052426	0.072417	0.052426	0.072417	0.358374	0.641626	0.082969	0.917031	1.000000	0.000000	
61000	-53.204940	1	0.080125	0.008903	0.080125	0.095964	0.080125	0.095964	0.080125	0.095964	0.439596	0.560404	0.283248	0.716752	1.000000	0.000000	
62000	-52.985301	1	0.126979	0.003740	0.126979	0.077133	0.126979	0.077133	0.126979	0.077133	0.540387	0.459613	0.650966	0.349034	1.000000	0.000000	
63000	-52.415796	1	0.076743	0.017945	0.076743	0.057707	0.076743	0.057707	0.076743	0.057707	0.419163	0.580837	0.178454	0.821546	1.000000	0.000000	
64000	-54.873694	1	0.173742	0.039358	0.173742	0.042765	0.173742	0.042765	0.173742	0.042765	0.491800	0.508200	0.378087	0.621913	1.000000	0.000000	
65000	-53.946906	1	0.091495	0.032134	0.091495	0.083731	0.091495	0.083731	0.091495	0.083731	0.438740	0.561260	0.159779	0.840221	1.000000	0.000000	
66000	-52.734121	1	0.113627	0.019786	0.113627	0.088411	0.113627	0.088411	0.113627	0.088411	0.463767	0.536233	0.273235	0.726765	1.000000	0.000000	
67000	-52.374595	1	0.151131	0.008658	0.151131	0.068828	0.151131	0.068828	0.151131	0.068828	0.505587	0.494413	0.536168	0.463832	1.000000	0.000000	
68000	-52.933949	1	0.181692	0.010256	0.181692	0.062181	0.181692	0.062181	0.181692	0.062181	0.507253	0.492747	0.565488	0.434512	1.000000	0.000000	
69000	-53.362136	1	0.101399	0.032901	0.101399	0.047773	0.101399	0.047773	0.101399	0.047773	0.452541	0.547459	0.202630	0.797370	1.000000	0.000000	
70000	-52.434172	1	0.130288	0.005177	0.130288	0.062063	0.130288	0.062063	0.130288	0.062063	0.523381	0.476619	0.601489	0.398511	1.000000	0.000000	
71000	-54.170175	1	0.060668	0.030260	0.060668	0.059720	0.060668	0.059720	0.060668	0.059720	0.383496	0.616504	0.087814	0.912186	1.000000	0.000000	
72000	-52.293133	1	0.076294	0.015195	0.076294	0.044987	0.076294	0.044987	0.076294	0.044987	0.422203	0.577797	0.204046	0.795954	1.000000	0.000000	
73000	-52.711608	1	0.071246	0.010866	0.071246	0.032746	0.071246	0.032746	0.071246	0.032746	0.422826	0.577174	0.243350	0.756650	1.000000	0.000000	
74000	-52.069262	1	0.103947	0.010444	0.103947	0.074417	0.103947	0.074417	0.103947	0.074417	0.468842	0.531158	0.354451	0.645549	1.000000	0.000000	
75000	-54.456613	1	0.102962	0.042890	0.102962	0.053933	0.102962	0.053933	0.102962	0.053933	0.454733	0.545267	0.180733	0.819267	1.000000	0.000000	
76000	-52.163308	1	0.084208	0.015904	0.084208	0.060762	0.084208	0.060762	0.084208	0.060762	0.433625	0.566375	0.218790	0.781210	1.000000	0.000000	
77000	-52.372364	1	0.088684	0.016217	0.088684	0.035600	0.088684	0.035600	0.088684	0.035600	0.445014	0.554986	0.259047	0.740953	1.000000	0.000000	
78000	-53.282184	1	0.157924	0.009263	0.157924	0.105083	0.157924	0.105083	0.157924	0.105083	0.502059	0.497941	0.515064	0.484936	1.000000	0.000000	
79000	-52.131201	1	0.079828	0.011155	0.079828	0.044244	0.079828	0.044244	0.079828	0.044244	0.436536	0.563464	0.265388	0.734612	1.000000	0.000000	
80000	-52.381441	1	0.145496	0.017716	0.145496	0.071348	0.145496	0.071348	0.145496	0.071348	0.485951	0.514049	0.384034	0.615966	1.000000	0.000000	
81000	-52.623008	1	0.073970	0.005526	0.073970	0.058299	0.073970	0.058299	0.073970	0.058299	0.452513	0.547487	0.357612	0.642388	1.000000	0.000000	
82000	-53.875575	1	0.142983	0.036755	0.142983	0.062572	0.142983	0.062572	0.142983	0.062572	0.480153	0.519847	0.288900	0.711100	1.000000	0.000000	
83000	-52.254682	1	0.128167	0.013770	0.128167	0.038277	0.128167	0.038277	0.128167	0.038277	0.488954	0.511046	0.433614	0.566386	1.000000	0.000000	
84000	-52.848433	1	0.153639	0.015987	0.153639	0.092155	0.153639	0.092155	0.153639	0.092155	0.489344	0.510656	0.407017	0.592983	1.000000	0.000000	
85000	-52.717080	1	0.130276	0.006193	0.130276	0.086951	0.130276	0.086951	0.130276	0.086951	0.509188	0.490812	0.544438	0.455562	1.000000	0.000000	
86000	-52.358590	1	0.106364	0.021768	0.106364	0.065822	0.106364	0.065822	0.106364	0.065822	0.457430	0.542570	0.248855	0.751145	1.000000	0.000000	
87000	-53.842909	1	0.077577	0.033351	0.077577	0.043816	0.077577	0.043816	0.077577	0.043816	0.420656	0.579344	0.133124	0.866876	1.000000	0.000000	
88000	-52.470016	1	0.108191	0.005230	0.108191	0.039848	0.108191	0.039848	0.108191	0.039848	0.516987	0.483013	0.561084	0.438916	1.000000	0.000000	
89000	-52.248292	1	0.115409	0.006398	0.115409	0.071283	0.115409	0.071283	0.115409	0.071283	0.500165	0.499835	0.500715	0.499285	1.000000	0.000000	
90000	-54.255638	1	0.060144	0.005087	0.060144	0.092571	0.060144	0.092571	0.060144	0.092571	0.418681	0.581319	0.286644	0.713356	1.000000	0.000000	
91000	-52.368514	1	0.151733	0.008300	0.151733	0.057921	0.151733	0.057921	0.151733	0.057921	0.509420	0.490580	0.558889	0.441111	1.000000	0.000000	
92000	-53.363662	1	0.074571	0.009671	0.074571	0.023482	0.074571	0.023482	0.074571	0.023482	0.441781	0.558219	0.309352	0.690648	1.000000	0.000000	
93000	-53.729046	1	0.071979	0.030942	0.071979	0.045053	0.071979	0.045053	0.071979	0.045053	0.409681	0.590319	0.121058	0.878942	1.000000	0.000000	
94000	-52.297661	1	0.143243	0.008451	0.143243	0.071497	0.143243	0.071497	0.143243	0.071497	0.503411	0.496589	0.520547	0.479453	1.000000	0.000000	
95000	-53.070106	1	0.080001	0.016419	0.080001	0.089801	0.080001	0.089801	0.080001	0.089801	0.424630	0.575370	0.192133	0.807867	1.000000	0.000000	
96000	-52.231380	1	0.087138	0.018110	0.087138	0.045320	0.087138	0.045320	0.087138	0.045320	0.438232	0.561768	0.223385	0.776615	1.000000	0.000000	
97000	-52.335327	1	0.099183	0.017261	0.099183	0.076755	0.099183	0.076755	0.099183	0.076755	0.451784	0.548216	0.252550	0.747450	1.000000	0.000000	
98000	-51.986703	1	0.105823	0.015425	0.105823	0.066591	0.105823	0.066591	0.105823	0.066591	0.461679	0.538321	0.296490	0.703510	1.000000	0.000000	
99000	-52.320751	1	0.077743	0.006907	0.077743	0.048113	0.077743	0.048113	0.077743	0.048113	0.450505	0.549495	0.339213	0.660787	1.000000	0.000000	
100000	-52.636273	1	0.098304	0.017629	0.098304	0.030643	0.098304	0.030643	0.098304	0.030643	0.459209	0.540791	0.300830	0.699170	1.000000	0.000000	
101000	-52.994061	1	0.172378	0.010672	0.172378	0.043027	0.172378	0.043027	0.172378	0.043027	0.509980	0.490020	0.579218	0.420782	1.000000	0.000000	
102000	-52.898864	1	0.175114	0.008071	0.175114	0.067387	0.175114	0.067387	0.175114	0.067387	0.512630	0.487370	0.596697	0.403303	1.000000	0.000000	
103000	-53.025135	1	0.181198	0.009651	0.181198	0.053171	0.181198	0.053171	0.181198	0.053171	0.510603	0.489397	0.590196	0.409804	1.000000	0.000000	
104000	-52.282745	1	0.105217	0.016346	0.105217	0.035837	0.105217	0.035837	0.105217	0.035837	0.466315	0.533685	0.325861	0.674139	1.000000	0.000000	
105000	-53.866431	1	0.056314	0.004187	0.056314	0.034671	0.056314	0.034671	0.056314	0.034671	0.425400	0.574600	0.320693	0.679307	1.000000	0.000000	
106000	-53.360819	1	0.105237	0.028960	0.105237	0.033270	0.105237	0.033270	0.105237	0.033270	0.459874	0.540126	0.252456	0.747544	1.000000	0.000000	
107000	-53.447695	1	0.165329	0.028194	0.165329	0.072584	0.165329	0.072584	0.165329	0.072584	0.488301	0.511699	0.357780	0.642220	1.000000	0.000000	
108000	-53.311054	1	0.090235	0.031474	0.090235	0.051762	0.090235	0.051762	0.090235	0.051762	0.438769	0.561231	0.169763	0.830237	1.000000	0.000000	
109000	-52.216914	1	0.081704	0.007257	0.081704	0.058064	0.081704	0.058064	0.081704	0.058064	0.453819	0.546181	0.341687	0.658313	1.000000	0.000000	
110000	-54.602535	1	0.119625	0.042754	0.119625	0.074104	0.119625	0.074104	0.119625	0.074104	0.466987	0.533013	0.212033	0.787967	1.000000	0.000000	
111000	-52.360724	1	0.074936	0.016694	0.074936	0.051258	0.074936	0.051258	0.074936	0.051258	0.417191	0.582809	0.183131	0.816869	1.000000	0.000000	
112000	-53.800591	1	0.062913	0.026192	0.062913	0.035949	0.062913	0.035949	0.062913	0.035949	0.389915	0.610085	0.109934	0.890066	1.000000	0.000000	
113000	-52.660534	1	0.077877	0.017507	0.077877	0.034710	0.077877	0.034710	0.077877	0.034710	0.425325	0.574675	0.204225	0.795775	1.000000	0.000000	
114000	-53.440815	1	0.058813	0.004215	0.058813	0.049665	0.058813	0.049665	0.058813	0.049665	0.429653	0.570347	0.325558	0.674442	1.000000	0.000000	
115000	-54.277864	1	0.126555	0.007771	0.126555	0.131260	0.126555	0.131260	0.126555	0.131260	0.494589	0.505411	0.471622	0.528378	1.000000	0.000000	
116000	-54.166323	1	0.145627	0.001609	0.145627	0.057854	0.145627	0.057854	0.145627	0.057854	0.632747	0.367253	0.844454	0.155546	1.000000	0.000000	
117000	-53.485660	1	0.126315	0.010756	0.126315	0.021596	0.126315	0.021596	0.126315	0.021596	0.514579	0.485421	0.568846	0.431154	1.000000	0.000000	
118000	-53.894610	1	0.190446	0.007686	0.190446	0.038587	0.190446	0.038587	0.190446	0.038587	0.523847	0.476153	0.680761	0.319239	1.000000	0.000000	
119000	-53.244773	1	0.153842	0.021317	0.153842	0.095870	0.153842	0.095870	0.153842	0.095870	0.485632	0.514368	0.359396	0.640604	1.000000	0.000000	
120000	-53.332451	1	0.190298	0.010245	0.190298	0.085376	0.190298	0.085376	0.190298	0.085376	0.505577	0.494423	0.556637	0.443363	1.000000	0.000000	
121000	-51.922108	1	0.106464	0.014422	0.106464	0.064825	0.106464	0.064825	0.106464	0.064825	0.463872	0.536128	0.310853	0.689147	1.000000	0.000000	
122000	-52.385746	1	0.075270	0.014608	0.075270	0.064882	0.075270	0.064882	0.075270	0.064882	0.418811	0.581189	0.195117	0.804883	1.000000	0.000000	
123000	-54.673105	1	0.189255	0.035374	0.189255	0.049949	0.189255	0.049949	0.189255	0.049949	0.494175	0.505825	0.401933	0.598067	1.000000	0.000000	
124000	-53.281616	1	0.088501	0.030701	0.088501	0.047193	0.088501	0.047193	0.088501	0.047193	0.436855	0.563145	0.169922	0.830078	1.000000	0.000000	
125000	-52.795965	1	0.099477	0.027045	0.099477	0.046930	0.099477	0.046930	0.099477	0.046930	0.450797	0.549203	0.216941	0.783059	1.000000	0.000000	
126000	-53.042084	1	0.117899	0.008250	0.117899	0.025557	0.117899	0.025557	0.117899	0.025557	0.514484	0.485516	0.560722	0.439278	1.000000	0.000000	
127000	-53.371168	1	0.050313	0.014220	0.050313	0.050230	0.050313	0.050230	0.050313	0.050230	0.354366	0.645634	0.108158	0.891842	1.000000	0.000000	
128000	-52.505210	1	0.070705	0.007829	0.070705	0.042163	0.070705	0.042163	0.070705	0.042163	0.430526	0.569474	0.283110	0.716890	1.000000	0.000000	
129000	-52.366052	1	0.079680	0.010562	0.079680	0.072413	0.079680	0.072413	0.079680	0.072413	0.434342	0.565658	0.257384	0.742616	1.000000	0.000000	
130000	-52.371401	1	0.113554	0.010992	0.113554	0.087007	0.113554	0.087007	0.113554	0.087007	0.475472	0.524528	0.372083	0.627917	1.000000	0.000000	
131000	-52.818321	1	0.100977	0.017846	0.100977	0.091727	0.100977	0.091727	0.100977	0.091727	0.452660	0.547340	0.249061	0.750939	1.000000	0.000000	
132000	-53.011261	1	0.086809	0.017716	0.086809	0.026853	0.086809	0.026853	0.086809	0.026853	0.444775	0.555225	0.261654	0.738346	1.000000	0.000000	
133000	-51.977320	1	0.121334	0.007931	0.121334	0.056129	0.121334	0.056129	0.121334	0.056129	0.497440	0.502560	0.487648	0.512352	1.000000	0.000000	
134000	-52.742498	1	0.064980	0.009850	0.064980	0.037188	0.064980	0.037188	0.064980	0.037188	0.408645	0.591355	0.219878	0.780122	1.000000	0.000000	
135000	-53.643869	1	0.155323	0.030480	0.155323	0.081058	0.155323	0.081058	0.155323	0.081058	0.484382	0.515618	0.322425	0.677575	1.000000	0.000000	
136000	-51.943761	1	0.117790	0.016307	0.117790	0.057091	0.117790	0.057091	0.117790	0.057091	0.472576	0.527424	0.334427	0.665573	1.000000	0.000000	
137000	-53.614612	1	0.073530	0.005115	0.073530	0.091231	0.073530	0.091231	0.073530	0.091231	0.453187	0.546813	0.361490	0.638510	1.000000	0.000000	
138000	-53.522866	1	0.079572	0.027529	0.079572	0.076385	0.079572	0.076385	0.079572	0.076385	0.421183	0.578817	0.141410	0.858590	1.000000	0.000000	
139000	-53.695159	1	0.063046	0.005404	0.063046	0.027782	0.063046	0.027782	0.063046	0.027782	0.435790	0.564210	0.330035	0.669965	1.000000	0.000000	
140000	-51.849297	1	0.115701	0.009753	0.115701	0.054078	0.115701	0.054078	0.115701	0.054078	0.485345	0.514655	0.427240	0.572760	1.000000	0.000000	
141000	-51.805525	1	0.104613	0.011035	0.104613	0.053986	0.104613	0.053986	0.104613	0.053986	0.470615	0.529385	0.361805	0.638195	1.000000	0.000000	
142000	-52.404775	1	0.081028	0.017873	0.081028	0.064994	0.081028	0.064994	0.081028	0.064994	0.426361	0.573639	0.191126	0.808874	1.000000	0.000000	
143000	-52.185582	1	0.110902	0.020196	0.110902	0.048358	0.110902	0.048358	0.110902	0.048358	0.464732	0.535268	0.289399	0.710601	1.000000	0.000000	
144000	-54.596513	1	0.225380	0.008056	0.225380	0.050688	0.225380	0.050688	0.225380	0.050688	0.514819	0.485181	0.672207	0.327793	1.000000	0.000000	
145000	-52.070841	1	0.083099	0.009172	0.083099	0.058134	0.083099	0.058134	0.083099	0.058134	0.446511	0.553489	0.303086	0.696914	1.000000	0.000000	
146000	-54.510855	1	0.237121	0.011892	0.237121	0.075406	0.237121	0.075406	0.237121	0.075406	0.504638	0.495362	0.580230	0.419770	1.000000	0.000000	
147000	-51.903508	1	0.102025	0.014757	0.102025	0.048150	0.102025	0.048150	0.102025	0.048150	0.461171	0.538829	0.307001	0.692999	1.000000	0.000000	
148000	-53.665008	1	0.079970	0.021369	0.079970	0.096243	0.079970	0.096243	0.079970	0.096243	0.421851	0.578149	0.162241	0.837759	1.000000	0.000000	
149000	-54.808882	1	0.124662	0.006618	0.124662	0.139523	0.124662	0.139523	0.124662	0.139523	0.500050	0.499950	0.500241	0.499759	1.000000	0.000000	
150000	-52.518118	1	0.130256	0.009533	0.130256	0.033879	0.130256	0.033879	0.130256	0.033879	0.505921	0.494079	0.530514	0.469486	1.000000	0.000000	
151000	-52.479667	1	0.101509	0.024116	0.101509	0.054167	0.101509	0.054167	0.101509	0.054167	0.452688	0.547312	0.229335	0.770665	1.000000	0.000000	
152000	-52.393153	1	0.142363	0.015941	0.142363	0.078863	0.142363	0.078863	0.142363	0.078863	0.485673	0.514327	0.389030	0.610970	1.000000	0.000000	
153000	-52.720027	1	0.151508	0.018338	0.151508	0.083816	0.151508	0.083816	0.151508	0.083816	0.487017	0.512983	0.383651	0.616349	1.000000	0.000000	
154000	-52.953414	1	0.178600	0.011723	0.178600	0.050001	0.178600	0.050001	0.178600	0.050001	0.506085	0.493915	0.554997	0.445003	1.000000	0.000000	
155000	-52.105581	1	0.130933	0.016862	0.130933	0.065112	0.130933	0.065112	0.130933	0.065112	0.479995	0.520005	0.360073	0.639927	1.000000	0.000000	
156000	-54.198637	1	0.178023	0.033195	0.178023	0.077747	0.178023	0.077747	0.178023	0.077747	0.490545	0.509455	0.358066	0.641934	1.000000	0.000000	
157000	-52.867891	1	0.087187	0.003405	0.087187	0.057389	0.087187	0.057389	0.087187	0.057389	0.514145	0.485855	0.540044	0.459956	1.000000	0.000000	
158000	-52.260894	1	0.081085	0.014265	0.081085	0.039713	0.081085	0.039713	0.081085	0.039713	0.433627	0.566373	0.238314	0.761686	1.000000	0.000000	
159000	-52.344899	1	0.143739	0.015381	0.143739	0.076622	0.143739	0.076622	0.143739	0.076622	0.487079	0.512921	0.400119	0.599881	1.000000	0.000000	
160000	-54.238701	1	0.112814	0.020253	0.112814	0.017349	0.112814	0.017349	0.112814	0.017349	0.486772	0.513228	0.429136	0.570864	1.000000	0.000000	
161000	-52.469530	1	0.117087	0.014404	0.117087	0.088950	0.117087	0.088950	0.117087	0.088950	0.471604	0.528396	0.332943	0.667057	1.000000	0.000000	
162000	-52.924334	1	0.064938	0.020004	0.064938	0.050866	0.064938	0.050866	0.064938	0.050866	0.393625	0.606375	0.129907	0.870093	1.000000	0.000000	
163000	-52.059367	1	0.139639	0.011500	0.139639	0.062462	0.139639	0.062462	0.139639	0.062462	0.493427	0.506573	0.456936	0.543064	1.000000	0.000000	
164000	-51.880161	1	0.104868	0.008769	0.104868	0.058683	0.104868	0.058683	0.104868	0.058683	0.478184	0.521816	0.403873	0.596127	1.000000	0.000000	
165000	-51.902099	1	0.100529	0.014207	0.100529	0.047152	0.100529	0.047152	0.100529	0.047152	0.460528	0.539472	0.308980	0.691020	1.000000	0.000000	
166000	-52.833214	1	0.126330	0.009776	0.126330	0.028234	0.126330	0.028234	0.126330	0.028234	0.508141	0.491859	0.539640	0.460360	1.000000	0.000000	
167000	-52.048917	1	0.081753	0.009863	0.081753	0.053098	0.081753	0.053098	0.081753	0.053098	0.442309	0.557691	0.287311	0.712689	1.000000	0.000000	
168000	-54.316929	1	0.053294	0.027491	0.053294	0.060390	0.053294	0.060390	0.053294	0.060390	0.362399	0.637601	0.074378	0.925622	1.000000	0.000000	
169000	-52.555411	1	0.143549	0.017860	0.143549	0.081759	0.143549	0.081759	0.143549	0.081759	0.484241	0.515759	0.370946	0.629054	1.000000	0.000000	
170000	-52.001516	1	0.112125	0.010916	0.112125	0.072656	0.112125	0.072656	0.112125	0.072656	0.475604	0.524396	0.375661	0.624339	1.000000	0.000000	
171000	-52.704608	1	0.100814	0.026510	0.100814	0.050820	0.100814	0.050820	0.100814	0.050820	0.451823	0.548177	0.219407	0.780593	1.000000	0.000000	
172000	-53.736538	1	0.089495	0.014782	0.089495	0.112501	0.089495	0.112501	0.089495	0.112501	0.440665	0.559335	0.235134	0.764866	1.000000	0.000000	
173000	-52.360124	1	0.156717	0.014311	0.156717	0.060422	0.156717	0.060422	0.156717	0.060422	0.495016	0.504984	0.458550	0.541450	1.000000	0.000000	
174000	-53.138728	1	0.184470	0.008016	0.184470	0.068384	0.184470	0.068384	0.184470	0.068384	0.513296	0.486704	0.610408	0.389592	1.000000	0.000000	
175000	-51.845187	1	0.104778	0.009565	0.104778	0.050937	0.104778	0.050937	0.104778	0.050937	0.476452	0.523548	0.394398	0.605602	1.000000	0.000000	
176000	-53.050244	1	0.090147	0.024504	0.090147	0.033235	0.090147	0.033235	0.090147	0.033235	0.442594	0.557406	0.216042	0.783958	1.000000	0.000000	
177000	-53.086876	1	0.133923	0.018608	0.133923	0.028459	0.133923	0.028459	0.133923	0.028459	0.490816	0.509184	0.437784	0.562216	1.000000	0.000000	
178000	-52.215516	1	0.106244	0.013525	0.106244	0.080022	0.106244	0.080022	0.106244	0.080022	0.463788	0.536212	0.312888	0.687112	1.000000	0.000000	
179000	-54.686700	1	0.117247	0.036427	0.117247	0.100286	0.117247	0.100286	0.117247	0.100286	0.463821	0.536179	0.210648	0.789352	1.000000	0.000000	
180000	-53.078337	1	0.101856	0.027585	0.101856	0.074947	0.101856	0.074947	0.101856	0.074947	0.450924	0.549076	0.204162	0.795838	1.000000	0.000000	
181000	-52.949238	1	0.159613	0.013007	0.159613	0.035880	0.159613	0.035880	0.159613	0.035880	0.505260	0.494740	0.539585	0.460415	1.000000	0.000000	
182000	-51.957041	1	0.093154	0.011112	0.093154	0.043640	0.093154	0.043640	0.093154	0.043640	0.458747	0.541253	0.326986	0.673014	1.000000	0.000000	
183000	-52.292044	1	0.138965	0.007648	0.138965	0.070783	0.138965	0.070783	0.138965	0.070783	0.505694	0.494306	0.531718	0.468282	1.000000	0.000000	
184000	-53.137154	1	0.141038	0.029652	0.141038	0.054724	0.141038	0.054724	0.141038	0.054724	0.480552	0.519448	0.316303	0.683697	1.000000	0.000000	
185000	-51.865361	1	0.115245	0.014556	0.115245	0.054660	0.115245	0.054660	0.115245	0.054660	0.473206	0.526794	0.348268	0.651732	1.000000	0.000000	
186000	-55.341214	1	0.097492	0.046913	0.097492	0.075678	0.097492	0.075678	0.097492	0.075678	0.448997	0.551003	0.151182	0.848818	1.000000	0.000000	
187000	-52.529876	1	0.116732	0.020966	0.116732	0.037353	0.116732	0.037353	0.116732	0.037353	0.472148	0.527852	0.324927	0.675073	1.000000	0.000000	
188000	-52.737673	1	0.152997	0.022877	0.152997	0.062790	0.152997	0.062790	0.152997	0.062790	0.486591	0.513409	0.369556	0.630444	1.000000	0.000000	
189000	-52.747164	1	0.108085	0.021795	0.108085	0.033224	0.108085	0.033224	0.108085	0.033224	0.465388	0.534612	0.299798	0.700202	1.000000	0.000000	
190000	-52.543337	1	0.160012	0.010416	0.160012	0.076001	0.160012	0.076001	0.160012	0.076001	0.501419	0.498581	0.510871	0.489129	1.000000	0.000000	
191000	-52.912579	1	0.127284	0.004066	0.127284	0.039952	0.127284	0.039952	0.127284	0.039952	0.550735	0.449265	0.680426	0.319574	1.000000	0.000000	
192000	-53.292579	1	0.068446	0.006142	0.068446	0.029112	0.068446	0.029112	0.068446	0.029112	0.443136	0.556864	0.337969	0.662031	1.000000	0.000000	
193000	-52.529611	1	0.102805	0.024125	0.102805	0.045939	0.102805	0.045939	0.102805	0.045939	0.455273	0.544727	0.242042	0.757958	1.000000	0.000000	
194000	-52.338048	1	0.097643	0.010239	0.097643	0.082350	0.097643	0.082350	0.097643	0.082350	0.461660	0.538340	0.331506	0.668494	1.000000	0.000000	
195000	-52.221031	1	0.078620	0.012804	0.078620	0.063774	0.078620	0.063774	0.078620	0.063774	0.427955	0.572045	0.226352	0.773648	1.000000	0.000000	
196000	-54.348343	1	0.130922	0.014206	0.130922	0.135128	0.130922	0.135128	0.130922	0.135128	0.479782	0.520218	0.362736	0.637264	1.000000	0.000000	
197000	-52.344020	1	0.154747	0.014033	0.154747	0.054218	0.154747	0.054218	0.154747	0.054218	0.495858	0.504142	0.466859	0.533141	1.000000	0.000000	
198000	-57.208323	1	0.116548	0.002473	0.116548	0.161849	0.116548	0.161849	0.116548	0.161849	0.563619	0.436381	0.691996	0.308004	1.000000	0.000000	
199000	-52.693877	1	0.156954	0.017779	0.156954	0.080286	0.156954	0.080286	0.156954	0.080286	0.489549	0.510451	0.402596	0.597404	1.000000	0.000000	
200000	-53.889257	1	0.121453	0.003486	0.121453	0.104197	0.121453	0.104197	0.121453	0.104197	0.539426	0.460574	0.640810	0.359190	1.000000	0.000000	
201000	-53.623414	1	0.047109	0.009980	0.047109	0.040902	0.047109	0.040902	0.047109	0.040902	0.349503	0.650497	0.128838	0.871162	1.000000	0.000000	
202000	-52.574398	1	0.076782	0.020215	0.076782	0.057952	0.076782	0.057952	0.076782	0.057952	0.418082	0.581918	0.165762	0.834238	1.000000	0.000000	
203000	-53.545028	1	0.073147	0.008412	0.073147	0.098164	0.073147	0.098164	0.073147	0.098164	0.427931	0.572069	0.262067	0.737933	1.000000	0.000000	
204000	-52.593159	1	0.066790	0.009836	0.066790	0.039976	0.066790	0.039976	0.066790	0.039976	0.412730	0.587270	0.226606	0.773394	1.000000	0.000000	
205000	-55.450426	1	0.096632	0.013838	0.096632	0.010756	0.096632	0.010756	0.096632	0.010756	0.508189	0.491811	0.529953	0.470047	1.000000	0.000000	
206000	-52.309263	1	0.073777	0.008139	0.073777	0.050219	0.073777	0.050219	0.073777	0.050219	0.434172	0.565828	0.285364	0.714636	1.000000	0.000000	
207000	-52.159673	1	0.097014	0.014888	0.097014	0.037837	0.097014	0.037837	0.097014	0.037837	0.457841	0.542159	0.303026	0.696974	1.000000	0.000000	
208000	-53.478828	1	0.048303	0.011009	0.048303	0.055716	0.048303	0.055716	0.048303	0.055716	0.351015	0.648985	0.121747	0.878253	1.000000	0.000000	
209000	-53.091246	1	0.073250	0.025412	0.073250	0.049505	0.073250	0.049505	0.073250	0.049505	0.411146	0.588854	0.137110	0.862890	1.000000	0.000000	
210000	-52.932822	1	0.133768	0.025764	0.133768	0.040906	0.133768	0.040906	0.133768	0.040906	0.480198	0.519802	0.339688	0.660312	1.000000	0.000000	
211000	-52.288406	1	0.130415	0.018374	0.130415	0.043796	0.130415	0.043796	0.130415	0.043796	0.481948	0.518052	0.374618	0.625382	1.000000	0.000000	
212000	-53.162243	1	0.078722	0.021934	0.078722	0.030744	0.078722	0.030744	0.078722	0.030744	0.425668	0.574332	0.188470	0.811530	1.000000	0.000000	
213000	-51.917724	1	0.111103	0.011794	0.111103	0.068252	0.111103	0.068252	0.111103	0.068252	0.472909	0.527091	0.360208	0.639792	1.000000	0.000000	
214000	-54.833101	1	0.080019	0.037653	0.080019	0.082899	0.080019	0.082899	0.080019	0.082899	0.423711	0.576289	0.120025	0.879975	1.000000	0.000000	
215000	-54.285555	1	0.084433	0.013841	0.084433	0.016023	0.084433	0.016023	0.084433	0.016023	0.462940	0.537060	0.362353	0.637647	1.000000	0.000000	
216000	-53.225011	1	0.166242	0.014669	0.166242	0.100737	0.166242	0.100737	0.166242	0.100737	0.494107	0.505893	0.443563	0.556437	1.000000	0.000000	
217000	-52.933967	1	0.118377	0.026542	0.118377	0.038661	0.118377	0.038661	0.118377	0.038661	0.470424	0.529576	0.294107	0.705893	1.000000	0.000000	
218000	-54.265464	1	0.227546	0.014173	0.227546	0.060949	0.227546	0.060949	0.227546	0.060949	0.503589	0.496411	0.559414	0.440586	1.000000	0.000000	
219000	-54.269801	1	0.104476	0.005285	0.104476	0.121441	0.104476	0.121441	0.104476	0.121441	0.496920	0.503080	0.488268	0.511732	1.000000	0.000000	
220000	-52.937528	1	0.071398	0.005628	0.071398	0.071642	0.071398	0.071642	0.071398	0.071642	0.444039	0.555961	0.334289	0.665711	1.000000	0.000000	
221000	-52.003663	1	0.101569	0.009543	0.101569	0.069662	0.101569	0.069662	0.101569	0.069662	0.469747	0.530253	0.365754	0.634246	1.000000	0.000000	
222000	-53.567833	1	0.085260	0.015118	0.085260	0.020652	0.085260	0.020652	0.085260	0.020652	0.452173	0.547827	0.309933	0.690067	1.000000	0.000000	
223000	-51.996348	1	0.105625	0.008825	0.105625	0.042680	0.105625	0.042680	0.105625	0.042680	0.483423	0.516577	0.428242	0.571758	1.000000	0.000000	
224000	-54.405402	1	0.104260	0.035359	0.104260	0.092625	0.104260	0.092625	0.104260	0.092625	0.452978	0.547022	0.182967	0.817033	1.000000	0.000000	
225000	-52.927118	1	0.116304	0.011228	0.116304	0.103008	0.116304	0.103008	0.116304	0.103008	0.476293	0.523707	0.371572	0.628428	1.000000	0.000000	
226000	-52.325672	1	0.084650	0.015870	0.084650	0.037791	0.084650	0.037791	0.084650	0.037791	0.438203	0.561797	0.241053	0.758947	1.000000	0.000000	
227000	-53.801793	1	0.072723	0.009342	0.072723	0.104372	0.072723	0.104372	0.072723	0.104372	0.423213	0.576787	0.242082	0.757918	1.000000	0.000000	
228000	-53.532843	1	0.091840	0.020457	0.091840	0.101776	0.091840	0.101776	0.091840	0.101776	0.439799	0.560201	0.201771	0.798229	1.000000	0.000000	
229000	-53.968110	1	0.083355	0.013140	0.083355	0.115107	0.083355	0.115107	0.083355	0.115107	0.433604	0.566396	0.230552	0.769448	1.000000	0.000000	
230000	-52.808254	1	0.106944	0.025851	0.106944	0.039758	0.106944	0.039758	0.106944	0.039758	0.460334	0.539666	0.257208	0.742792	1.000000	0.000000	
231000	-53.433789	1	0.179899	0.007023	0.179899	0.090656	0.179899	0.090656	0.179899	0.090656	0.514845	0.485155	0.614333	0.385667	1.000000	0.000000	
232000	-53.102069	1	0.058248	0.018070	0.058248	0.051592	0.058248	0.051592	0.058248	0.051592	0.376788	0.623212	0.116011	0.883989	1.000000	0.000000	
233000	-53.292196	1	0.074337	0.022632	0.074337	0.031316	0.074337	0.031316	0.074337	0.031316	0.416753	0.583247	0.166839	0.833161	1.000000	0.000000	
234000	-53.580709	1	0.084977	0.027942	0.084977	0.081541	0.084977	0.081541	0.084977	0.081541	0.429531	0.570469	0.154154	0.845846	1.000000	0.000000	
235000	-53.484391	1	0.151436	0.029994	0.151436	0.077628	0.151436	0.077628	0.151436	0.077628	0.483182	0.516818	0.318159	0.681841	1.000000	0.000000	
236000	-52.508195	1	0.150202	0.018815	0.150202	0.048993	0.150202	0.048993	0.150202	0.048993	0.489909	0.510091	0.413728	0.586272	1.000000	0.000000	
237000	-52.459857	1	0.098485	0.011681	0.098485	0.030444	0.098485	0.030444	0.098485	0.030444	0.470979	0.529021	0.374761	0.625239	1.000000	0.000000	
238000	-52.478596	1	0.078955	0.013723	0.078955	0.034442	0.078955	0.034442	0.078955	0.034442	0.432213	0.567787	0.242608	0.757392	1.000000	0.000000	
239000	-53.028413	1	0.085442	0.025595	0.085442	0.070213	0.085442	0.070213	0.085442	0.070213	0.430674	0.569326	0.165816	0.834184	1.000000	0.000000	
240000	-53.014363	1	0.083872	0.003191	0.083872	0.058821	0.083872	0.058821	0.083872	0.058821	0.513780	0.486220	0.537543	0.462457	1.000000	0.000000	
241000	-51.970425	1	0.111708	0.017071	0.111708	0.051774	0.111708	0.051774	0.111708	0.051774	0.467430	0.532570	0.313167	0.686833	1.000000	0.000000	
242000	-53.021929	1	0.072648	0.004496	0.072648	0.038198	0.072648	0.038198	0.072648	0.038198	0.468971	0.531029	0.414222	0.585778	1.000000	0.000000	
243000	-54.067922	1	0.053655	0.026190	0.053655	0.047860	0.053655	0.047860	0.053655	0.047860	0.363557	0.636443	0.079255	0.920745	1.000000	0.000000	
244000	-53.399986	1	0.057046	0.015865	0.057046	0.032874	0.057046	0.032874	0.057046	0.032874	0.376596	0.623404	0.130634	0.869366	1.000000	0.000000	
245000	-52.518786	1	0.149831	0.006422	0.149831	0.059917	0.149831	0.059917	0.149831	0.059917	0.519264	0.480736	0.605680	0.394320	1.000000	0.000000	
246000	-52.216327	1	0.127122	0.019515	0.127122	0.049622	0.127122	0.049622	0.127122	0.049622	0.477579	0.522421	0.344007	0.655993	1.000000	0.000000	
247000	-53.421781	1	0.052681	0.012665	0.052681	0.035195	0.052681	0.035195	0.052681	0.035195	0.365585	0.634415	0.132267	0.867733	1.000000	0.000000	
248000	-54.723810	1	0.160869	0.038632	0.160869	0.037366	0.160869	0.037366	0.160869	0.037366	0.489564	0.510436	0.367629	0.632371	1.000000	0.000000	
249000	-53.340162	1	0.099360	0.003805	0.099360	0.089711	0.099360	0.089711	0.099360	0.089711	0.516077	0.483923	0.551885	0.448115	1.000000	0.000000	
250000	-52.434150	1	0.074371	0.017613	0.074371	0.049419	0.074371	0.049419	0.074371	0.049419	0.415576	0.584424	0.175920	0.824080	1.000000	0.000000	
251000	-52.832490	1	0.059254	0.009242	0.059254	0.045175	0.059254	0.045175	0.059254	0.045175	0.392897	0.607103	0.194345	0.805655	1.000000	0.000000	
252000	-53.295848	1	0.084809	0.022935	0.084809	0.028291	0.084809	0.028291	0.084809	0.028291	0.436980	0.563020	0.214286	0.785714	1.000000	0.000000	
253000	-56.604608	1	0.292731	0.009285	0.292731	0.101538	0.292731	0.101538	0.292731	0.101538	0.504202	0.495798	0.623592	0.376408	1.000000	0.000000	
254000	-54.428060	1	0.150300	0.041113	0.150300	0.054762	0.150300	0.054762	0.150300	0.054762	0.483704	0.516296	0.303642	0.696358	1.000000	0.000000	
255000	-53.931197	1	0.172568	0.015316	0.172568	0.118673	0.172568	0.118673	0.172568	0.118673	0.494369	0.505631	0.441111	0.558889	1.000000	0.000000	
256000	-52.590933	1	0.120883	0.025103	0.120883	0.049084	0.120883	0.049084	0.120883	0.049084	0.470522	0.529478	0.289959	0.710041	1.000000	0.000000	
257000	-52.263554	1	0.141448	0.009840	0.141448	0.075179	0.141448	0.075179	0.141448	0.075179	0.497086	0.502914	0.481490	0.518510	1.000000	0.000000	
258000	-52.563232	1	0.122248	0.004968	0.122248	0.042043	0.122248	0.042043	0.122248	0.042043	0.530791	0.469209	0.618162	0.381838	1.000000	0.000000	
259000	-54.061714	1	0.190174	0.004483	0.190174	0.087277	0.190174	0.087277	0.190174	0.087277	0.532677	0.467323	0.714596	0.285404	1.000000	0.000000	
260000	-53.628074	1	0.069191	0.023316	0.069191	0.029359	0.069191	0.029359	0.069191	0.029359	0.406261	0.593739	0.147266	0.852734	1.000000	0.000000	
261000	-52.001898	1	0.135384	0.011209	0.135384	0.054767	0.135384	0.054767	0.135384	0.054767	0.493574	0.506426	0.460350	0.539650	1.000000	0.000000	
262000	-51.933963	1	0.104867	0.011148	0.104867	0.068385	0.104867	0.068385	0.104867	0.068385	0.468413	0.531587	0.348768	0.651232	1.000000	0.000000	
263000	-53.146116	1	0.064205	0.019083	0.064205	0.069300	0.064205	0.069300	0.064205	0.069300	0.391216	0.608784	0.127583	0.872417	1.000000	0.000000	
264000	-54.513342	1	0.058218	0.016360	0.058218	0.019926	0.058218	0.019926	0.058218	0.019926	0.385098	0.614902	0.152720	0.847280	1.000000	0.000000	
265000	-52.909831	1	0.159093	0.023189	0.159093	0.052175	0.159093	0.052175	0.159093	0.052175	0.489788	0.510212	0.395566	0.604434	1.000000	0.000000	
266000	-52.458577	1	0.161071	0.010251	0.161071	0.058481	0.161071	0.058481	0.161071	0.058481	0.504663	0.495337	0.534748	0.465252	1.000000	0.000000	
267000	-55.035610	1	0.181848	0.001704	0.181848	0.053042	0.181848	0.053042	0.181848	0.053042	0.617435	0.382565	0.872963	0.127037	1.000000	0.000000	
268000	-53.086365	1	0.059659	0.010589	0.059659	0.071508	0.059659	0.071508	0.059659	0.071508	0.388323	0.611677	0.171578	0.828422	1.000000	0.000000	
269000	-52.976426	1	0.176492	0.008249	0.176492	0.053734	0.176492	0.053734	0.176492	0.053734	0.514915	0.485085	0.612732	0.387268	1.000000	0.000000	
270000	-52.281820	1	0.096861	0.005213	0.096861	0.052730	0.096861	0.052730	0.096861	0.052730	0.497390	0.502610	0.490973	0.509027	1.000000	0.000000	
271000	-52.933946	1	0.137288	0.006323	0.137288	0.093116	0.137288	0.093116	0.137288	0.093116	0.510714	0.489286	0.555387	0.444613	1.000000	0.000000	
272000	-55.583200	1	0.109551	0.048770	0.109551	0.081746	0.109551	0.081746	0.109551	0.081746	0.460297	0.539703	0.176175	0.823825	1.000000	0.000000	
273000	-55.718653	1	0.058322	0.008185	0.058322	0.126520	0.058322	0.126520	0.058322	0.126520	0.391019	0.608981	0.195865	0.804135	1.000000	0.000000	
274000	-53.086283	1	0.146113	0.028393	0.146113	0.062054	0.146113	0.062054	0.146113	0.062054	0.482309	0.517691	0.325365	0.674635	1.000000	0.000000	
275000	-52.415253	1	0.094173	0.006891	0.094173	0.035267	0.094173	0.035267	0.094173	0.035267	0.485313	0.514687	0.447210	0.552790	1.000000	0.000000	
276000	-52.632683	1	0.071911	0.017542	0.071911	0.040038	0.071911	0.040038	0.071911	0.040038	0.411907	0.588093	0.173581	0.826419	1.000000	0.000000	
277000	-53.850284	1	0.211060	0.018804	0.211060	0.065364	0.211060	0.065364	0.211060	0.065364	0.499556	0.500444	0.492852	0.507148	1.000000	0.000000	
278000	-53.466094	1	0.196691	0.016836	0.196691	0.081289	0.196691	0.081289	0.196691	0.081289	0.498401	0.501599	0.478368	0.521632	1.000000	0.000000	
279000	-53.834886	1	0.053403	0.016704	0.053403	0.029632	0.053403	0.029632	0.053403	0.029632	0.365265	0.634735	0.114400	0.885600	1.000000	0.000000	
280000	-57.576023	1	0.091423	0.055180	0.091423	0.104389	0.091423	0.104389	0.091423	0.104389	0.444322	0.555678	0.124453	0.875547	1.000000	0.000000	
281000	-53.633234	1	0.096697	0.004816	0.096697	0.023081	0.096697	0.023081	0.096697	0.023081	0.533135	0.466865	0.598386	0.401614	1.000000	0.000000	
282000	-52.429900	1	0.087211	0.005496	0.087211	0.064789	0.087211	0.064789	0.087211	0.064789	0.477145	0.522855	0.423899	0.576101	1.000000	0.000000	
283000	-53.218283	1	0.160626	0.008244	0.160626	0.034027	0.160626	0.034027	0.160626	0.034027	0.523166	0.476834	0.638574	0.361426	1.000000	0.000000	
284000	-52.129245	1	0.137856	0.008743	0.137856	0.052893	0.137856	0.052893	0.137856	0.052893	0.503776	0.496224	0.521383	0.478617	1.000000	0.000000	
285000	-54.819136	1	0.057910	0.032260	0.057910	0.071963	0.057910	0.071963	0.057910	0.071963	0.376810	0.623190	0.076885	0.923115	1.000000	0.000000	
286000	-52.776571	1	0.067099	0.006398	0.067099	0.041330	0.067099	0.041330	0.067099	0.041330	0.431193	0.568807	0.301072	0.698928	1.000000	0.000000	
287000	-52.724680	1	0.151379	0.007287	0.151379	0.083260	0.151379	0.083260	0.151379	0.083260	0.510149	0.489851	0.562014	0.437986	1.000000	0.000000	
288000	-52.373884	1	0.072998	0.011409	0.072998	0.064475	0.072998	0.064475	0.072998	0.064475	0.419595	0.580405	0.219796	0.780204	1.000000	0.000000	
289000	-52.463122	1	0.137057	0.019907	0.137057	0.074554	0.137057	0.074554	0.137057	0.074554	0.480151	0.519849	0.342288	0.657712	1.000000	0.000000	
290000	-52.461446	1	0.090725	0.015216	0.090725	0.080758	0.090725	0.080758	0.090725	0.080758	0.442876	0.557124	0.240911	0.759089	1.000000	0.000000	
291000	-53.708550	1	0.046377	0.009059	0.046377	0.040688	0.046377	0.040688	0.046377	0.040688	0.349045	0.650955	0.135304	0.864696	1.000000	0.000000	
292000	-52.337137	1	0.088634	0.019839	0.088634	0.061864	0.088634	0.061864	0.088634	0.061864	0.437369	0.562631	0.205762	0.794238	1.000000	0.000000	
293000	-52.184299	1	0.081191	0.008074	0.081191	0.060020	0.081191	0.060020	0.081191	0.060020	0.447856	0.552144	0.317040	0.682960	1.000000	0.000000	
294000	-53.745811	1	0.045161	0.009967	0.045161	0.042694	0.045161	0.042694	0.045161	0.042694	0.341586	0.658414	0.119821	0.880179	1.000000	0.000000	
295000	-55.286063	1	0.113358	0.048239	0.113358	0.037905	0.113358	0.037905	0.113358	0.037905	0.466622	0.533378	0.221283	0.778717	1.000000	0.000000	
296000	-52.780107	1	0.098205	0.005625	0.098205	0.031311	0.098205	0.031311	0.098205	0.031311	0.507881	0.492119	0.526589	0.473411	1.000000	0.000000	
297000	-54.120329	1	0.044919	0.005461	0.044919	0.043058	0.044919	0.043058	0.044919	0.043058	0.361141	0.638859	0.188777	0.811223	1.000000	0.000000	
298000	-54.006304	1	0.219445	0.016598	0.219445	0.073007	0.219445	0.073007	0.219445	0.073007	0.500789	0.499211	0.513250	0.486750	1.000000	0.000000	
299000	-52.715748	1	0.124447	0.003754	0.124447	0.057547	0.124447	0.057547	0.124447	0.057547	0.544406	0.455594	0.659000	0.341000	1.000000	0.000000	
300000	-51.998071	1	0.101838	0.016820	0.101838	0.060927	0.101838	0.060927	0.101838	0.060927	0.456457	0.543543	0.273309	0.726691	1.000000	0.000000	
301000	-52.888185	1	0.104551	0.028739	0.104551	0.054086	0.104551	0.054086	0.104551	0.054086	0.455098	0.544902	0.219383	0.780617	1.000000	0.000000	
302000	-53.370689	1	0.063454	0.021950	0.063454	0.067820	0.063454	0.067820	0.063454	0.067820	0.388883	0.611117	0.114352	0.885648	1.000000	0.000000	
303000	-53.148119	1	0.065393	0.020825	0.065393	0.065965	0.065393	0.065965	0.065393	0.065965	0.393720	0.606280	0.124526	0.875474	1.000000	0.000000	
304000	-51.993160	1	0.084842	0.012670	0.084842	0.050196	0.084842	0.050196	0.084842	0.050196	0.440692	0.559308	0.261185	0.738815	1.000000	0.000000	
305000	-53.736420	1	0.072427	0.011164	0.072427	0.103330	0.072427	0.103330	0.072427	0.103330	0.417423	0.582577	0.213869	0.786131	1.000000	0.000000	
306000	-54.930665	1	0.059676	0.016202	0.059676	0.016863	0.059676	0.016863	0.059676	0.016863	0.392954	0.607046	0.173142	0.826858	1.000000	0.000000	
307000	-53.076802	1	0.152368	0.004189	0.152368	0.070841	0.152368	0.070841	0.152368	0.070841	0.540632	0.459368	0.687248	0.312752	1.000000	0.000000	
308000	-57.062408	1	0.023730	0.004546	0.023730	0.044800	0.023730	0.044800	0.023730	0.044800	0.241916	0.758084	0.077124	0.922876	1.000000	0.000000	
309000	-52.667530	1	0.169348	0.016017	0.169348	0.063517	0.169348	0.063517	0.169348	0.063517	0.495955	0.504045	0.460065	0.539935	1.000000	0.000000	
310000	-52.535088	1	0.113130	0.017212	0.113130	0.032200	0.113130	0.032200	0.113130	0.032200	0.474944	0.525056	0.359932	0.640068	1.000000	0.000000	
311000	-52.323856	1	0.081520	0.016796	0.081520	0.041349	0.081520	0.041349	0.081520	0.041349	0.430922	0.569078	0.215621	0.784379	1.000000	0.000000	
312000	-52.368427	1	0.137588	0.018191	0.137588	0.074644	0.137588	0.074644	0.137588	0.074644	0.481608	0.518392	0.357769	0.642231	1.000000	0.000000	
313000	-54.080770	1	0.164104	0.035706	0.164104	0.055066	0.164104	0.055066	0.164104	0.055066	0.488285	0.511715	0.346738	0.653262	1.000000	0.000000	
314000	-52.255337	1	0.150076	0.014885	0.150076	0.058903	0.150076	0.058903	0.150076	0.058903	0.492211	0.507789	0.438250	0.561750	1.000000	0.000000	
315000	-52.385485	1	0.150973	0.007866	0.150973	0.061476	0.150973	0.061476	0.150973	0.061476	0.510434	0.489566	0.563755	0.436245	1.000000	0.000000	
316000	-52.064200	1	0.102397	0.006482	0.102397	0.053095	0.102397	0.053095	0.102397	0.053095	0.491020	0.508980	0.465182	0.534818	1.000000	0.000000	
317000	-52.873044	1	0.074646	0.023458	0.074646	0.048817	0.074646	0.048817	0.074646	0.048817	0.414040	0.585960	0.148616	0.851384	1.000000	0.000000	
318000	-54.114620	1	0.058552	0.002719	0.058552	0.039963	0.058552	0.039963	0.058552	0.039963	0.467937	0.532063	0.428369	0.571631	1.000000	0.000000	
319000	-52.157186	1	0.096793	0.006063	0.096793	0.058183	0.096793	0.058183	0.096793	0.058183	0.486572	0.513428	0.450799	0.549201	1.000000	0.000000	
320000	-53.075021	1	0.141845	0.016122	0.141845	0.102862	0.141845	0.102862	0.141845	0.102862	0.484031	0.515969	0.374817	0.625183	1.000000	0.000000	
321000	-52.748966	1	0.090584	0.009589	0.090584	0.027453	0.090584	0.027453	0.090584	0.027453	0.469915	0.530085	0.386544	0.613456	1.000000	0.000000	
322000	-52.085242	1	0.123429	0.016883	0.123429	0.067763	0.123429	0.067763	0.123429	0.067763	0.474880	0.525120	0.336279	0.663721	1.000000	0.000000	
323000	-52.400884	1	0.148446	0.007528	0.148446	0.067134	0.148446	0.067134	0.148446	0.067134	0.510312	0.489688	0.561162	0.438838	1.000000	0.000000	
324000	-53.464754	1	0.122564	0.034356	0.122564	0.059800	0.122564	0.059800	0.122564	0.059800	0.469229	0.530771	0.247203	0.752797	1.000000	0.000000	
325000	-52.760929	1	0.068533	0.015029	0.068533	0.070718	0.068533	0.070718	0.068533	0.070718	0.403845	0.596155	0.165447	0.834553	1.000000	0.000000	
326000	-54.635924	1	0.063278	0.036081	0.063278	0.052031	0.063278	0.052031	0.063278	0.052031	0.392183	0.607817	0.086946	0.913054	1.000000	0.000000	
327000	-52.380944	1	0.148967	0.018136	0.148967	0.055255	0.148967	0.055255	0.148967	0.055255	0.488878	0.511122	0.406198	0.593802	1.000000	0.000000	
328000	-54.423304	1	0.168127	0.023004	0.168127	0.122139	0.168127	0.122139	0.168127	0.122139	0.488795	0.511205	0.367792	0.632208	1.000000	0.000000	
329000	-56.116950	1	0.284444	0.012515	0.284444	0.077629	0.284444	0.077629	0.284444	0.077629	0.502926	0.497074	0.588187	0.411813	1.000000	0.000000	
330000	-52.676180	1	0.090728	0.017572	0.090728	0.030745	0.090728	0.030745	0.090728	0.030745	0.448740	0.551260	0.267945	0.732055	1.000000	0.000000	
331000	-52.787831	1	0.167697	0.011009	0.167697	0.082861	0.167697	0.082861	0.167697	0.082861	0.501127	0.498873	0.509555	0.490445	1.000000	0.000000	
332000	-54.484693	1	0.119852	0.003509	0.119852	0.118512	0.119852	0.118512	0.119852	0.118512	0.536933	0.463067	0.631793	0.368207	1.000000	0.000000	
333000	-55.248090	1	0.063431	0.004634	0.063431	0.114849	0.063431	0.114849	0.063431	0.114849	0.433357	0.566643	0.322816	0.677184	1.000000	0.000000	
334000	-52.454115	1	0.074090	0.007792	0.074090	0.040369	0.074090	0.040369	0.074090	0.040369	0.439154	0.560846	0.304498	0.695502	1.000000	0.000000	
335000	-53.000226	1	0.131014	0.029185	0.131014	0.052420	0.131014	0.052420	0.131014	0.052420	0.475679	0.524321	0.295292	0.704708	1.000000	0.000000	
336000	-52.413008	1	0.078624	0.014749	0.078624	0.037062	0.078624	0.037062	0.078624	0.037062	0.429080	0.570920	0.226476	0.773524	1.000000	0.000000	
337000	-53.591381	1	0.048037	0.012702	0.048037	0.039786	0.048037	0.039786	0.048037	0.039786	0.348459	0.651541	0.111133	0.888867	1.000000	0.000000	
338000	-52.186931	1	0.143496	0.009964	0.143496	0.068108	0.143496	0.068108	0.143496	0.068108	0.498433	0.501567	0.489907	0.510093	1.000000	0.000000	
339000	-53.116521	1	0.154952	0.006707	0.154952	0.036012	0.154952	0.036012	0.154952	0.036012	0.530441	0.469559	0.659737	0.340263	1.000000	0.000000	
340000	-52.182525	1	0.131521	0.007034	0.131521	0.052250	0.131521	0.052250	0.131521	0.052250	0.510396	0.489604	0.551049	0.448951	1.000000	0.000000	
341000	-53.292044	1	0.101730	0.026066	0.101730	0.030009	0.101730	0.030009	0.101730	0.030009	0.458148	0.541852	0.261726	0.738274	1.000000	0.000000	
342000	-52.813852	1	0.177060	0.015026	0.177060	0.062202	0.177060	0.062202	0.177060	0.062202	0.498716	0.501284	0.486756	0.513244	1.000000	0.000000	
343000	-56.640220	1	0.030881	0.029128	0.030881	0.045372	0.030881	0.045372	0.030881	0.045372	0.273700	0.726300	0.027182	0.972818	1.000000	0.000000	
344000	-51.814824	1	0.102457	0.012174	0.102457	0.056330	0.102457	0.056330	0.102457	0.056330	0.464896	0.535104	0.332875	0.667125	1.000000	0.000000	
345000	-57.513947	1	0.046601	0.049541	0.046601	0.057504	0.046601	0.057504	0.046601	0.057504	0.353354	0.646646	0.042154	0.957846	1.000000	0.000000	
346000	-53.541953	1	0.087245	0.028293	0.087245	0.080857	0.087245	0.080857	0.087245	0.080857	0.432841	0.567159	0.159462	0.840538	1.000000	0.000000	
347000	-52.206378	1	0.083496	0.016286	0.083496	0.061537	0.083496	0.061537	0.083496	0.061537	0.432020	0.567980	0.212714	0.787286	1.000000	0.000000	
348000	-52.427728	1	0.108311	0.019246	0.108311	0.036255	0.108311	0.036255	0.108311	0.036255	0.466244	0.533756	0.310564	0.689436	1.000000	0.000000	
349000	-57.959226	1	0.043767	0.007802	0.043767	0.144272	0.043767	0.144272	0.043767	0.144272	0.340450	0.659550	0.132720	0.867280	1.000000	0.000000	
350000	-54.538329	1	0.049645	0.004191	0.049645	0.077424	0.049645	0.077424	0.049645	0.077424	0.393807	0.606193	0.257186	0.742814	1.000000	0.000000	
351000	-52.030065	1	0.115018	0.011468	0.115018	0.074165	0.115018	0.074165	0.115018	0.074165	0.476492	0.523508	0.374877	0.625123	1.000000	0.000000	
352000	-53.612693	1	0.113701	0.013030	0.113701	0.118458	0.113701	0.118458	0.113701	0.118458	0.469909	0.530091	0.332758	0.667242	1.000000	0.000000	
353000	-52.007461	1	0.109066	0.013439	0.109066	0.040856	0.109066	0.040856	0.109066	0.040856	0.473082	0.526918	0.362857	0.637143	1.000000	0.000000	
354000	-54.337273	1	0.085390	0.001746	0.085390	0.030383	0.085390	0.030383	0.085390	0.030383	0.607306	0.392694	0.721701	0.278299	1.000000	0.000000	
355000	-53.322226	1	0.160915	0.014187	0.160915	0.106442	0.160915	0.106442	0.160915	0.106442	0.493039	0.506961	0.437355	0.562645	1.000000	0.000000	
356000	-52.546704	1	0.067954	0.011629	0.067954	0.064342	0.067954	0.064342	0.067954	0.064342	0.407861	0.592139	0.195986	0.804014	1.000000	0.000000	
357000	-53.661534	1	0.183767	0.023560	0.183767	0.087634	0.183767	0.087634	0.183767	0.087634	0.493043	0.506957	0.404006	0.595994	1.000000	0.000000	
358000	-56.245509	1	0.273991	0.011038	0.273991	0.120825	0.273991	0.120825	0.273991	0.120825	0.503318	0.496682	0.586808	0.413192	1.000000	0.000000	
359000	-55.701002	1	0.186784	0.044797	0.186784	0.086660	0.186784	0.086660	0.186784	0.086660	0.491659	0.508341	0.339230	0.660770	1.000000	0.000000	
360000	-52.059640	1	0.135670	0.010733	0.135670	0.067445	0.135670	0.067445	0.135670	0.067445	0.492752	0.507248	0.455049	0.544951	1.000000	0.000000	
361000	-53.596033	1	0.180271	0.026518	0.180271	0.054790	0.180271	0.054790	0.180271	0.054790	0.493597	0.506403	0.413635	0.586365	1.000000	0.000000	
362000	-53.883120	1	0.086341	0.018777	0.086341	0.019605	0.086341	0.019605	0.086341	0.019605	0.449982	0.550018	0.287871	0.712129	1.000000	0.000000	
363000	-54.572115	1	0.094646	0.023890	0.094646	0.119485	0.094646	0.119485	0.094646	0.119485	0.442042	0.557958	0.190541	0.809459	1.000000	0.000000	
364000	-52.537580	1	0.163859	0.015584	0.163859	0.060112	0.163859	0.060112	0.163859	0.060112	0.495496	0.504504	0.458527	0.541473	1.000000	0.000000	
365000	-52.754138	1	0.150788	0.005152	0.150788	0.057408	0.150788	0.057408	0.150788	0.057408	0.531764	0.468236	0.656363	0.343637	1.000000	0.000000	
366000	-54.619787	1	0.113827	0.037482	0.113827	0.027283	0.113827	0.027283	0.113827	0.027283	0.469313	0.530687	0.273846	0.726154	1.000000	0.000000	
367000	-53.409223	1	0.089257	0.010499	0.089257	0.106806	0.089257	0.106806	0.089257	0.106806	0.448625	0.551375	0.289483	0.710517	1.000000	0.000000	
368000	-55.248114	1	0.060805	0.020248	0.060805	0.114153	0.060805	0.114153	0.060805	0.114153	0.381725	0.618275	0.109626	0.890374	1.000000	0.000000	
369000	-53.742474	1	0.189147	0.021059	0.189147	0.094197	0.189147	0.094197	0.189147	0.094197	0.494626	0.505374	0.424960	0.575040	1.000000	0.000000	
370000	-52.135720	1	0.113184	0.015254	0.113184	0.039003	0.113184	0.039003	0.113184	0.039003	0.474492	0.525508	0.360079	0.639921	1.000000	0.000000	
371000	-52.353605	1	0.118691	0.007101	0.118691	0.037761	0.118691	0.037761	0.118691	0.037761	0.509190	0.490810	0.539521	0.460479	1.000000	0.000000	
372000	-52.135554	1	0.107904	0.007686	0.107904	0.040451	0.107904	0.040451	0.107904	0.040451	0.493386	0.506614	0.472435	0.527565	1.000000	0.000000	
373000	-52.939056	1	0.148844	0.014013	0.148844	0.032036	0.148844	0.032036	0.148844	0.032036	0.502301	0.497699	0.515986	0.484014	1.000000	0.000000	
374000	-53.243089	1	0.125195	0.029941	0.125195	0.075554	0.125195	0.075554	0.125195	0.075554	0.470124	0.529876	0.257792	0.742208	1.000000	0.000000	
375000	-53.931513	1	0.047628	0.020105	0.047628	0.049487	0.047628	0.049487	0.047628	0.049487	0.342900	0.657100	0.076668	0.923332	1.000000	0.000000	
376000	-52.978468	1	0.065679	0.015934	0.065679	0.033711	0.065679	0.033711	0.065679	0.033711	0.400152	0.599848	0.164995	0.835005	1.000000	0.000000	
377000	-53.569385	1	0.192071	0.016883	0.192071	0.044181	0.192071	0.044181	0.192071	0.044181	0.501983	0.498017	0.523663	0.476337	1.000000	0.000000	
378000	-53.045412	1	0.114976	0.022296	0.114976	0.092464	0.114976	0.092464	0.114976	0.092464	0.463549	0.536451	0.259600	0.740400	1.000000	0.000000	
379000	-52.318798	1	0.147329	0.011231	0.147329	0.045843	0.147329	0.045843	0.147329	0.045843	0.501298	0.498702	0.508652	0.491348	1.000000	0.000000	
380000	-55.202923	1	0.038854	0.009010	0.038854	0.085592	0.038854	0.085592	0.038854	0.085592	0.315000	0.685000	0.098538	0.901462	1.000000	0.000000	
381000	-52.092424	1	0.104218	0.010972	0.104218	0.037574	0.104218	0.037574	0.104218	0.037574	0.475725	0.524275	0.389792	0.610208	1.000000	0.000000	
382000	-52.130592	1	0.121395	0.013290	0.121395	0.039335	0.121395	0.039335	0.121395	0.039335	0.484754	0.515246	0.414275	0.585725	1.000000	0.000000	
383000	-53.089806	1	0.128557	0.012347	0.128557	0.107378	0.128557	0.107378	0.128557	0.107378	0.482152	0.517848	0.387879	0.612121	1.000000	0.000000	
384000	-52.860916	1	0.143856	0.008744	0.143856	0.032878	0.143856	0.032878	0.143856	0.032878	0.517195	0.482805	0.593065	0.406935	1.000000	0.000000	
385000	-53.852241	1	0.058785	0.003013	0.058785	0.051033	0.058785	0.051033	0.058785	0.051033	0.455922	0.544078	0.398278	0.601722	1.000000	0.000000	
386000	-52.663639	1	0.081505	0.015752	0.081505	0.080317	0.081505	0.080317	0.081505	0.080317	0.428139	0.571861	0.204162	0.795838	1.000000	0.000000	
387000	-52.530327	1	0.122292	0.024568	0.122292	0.051757	0.122292	0.051757	0.122292	0.051757	0.471298	0.528702	0.293312	0.706688	1.000000	0.000000	
388000	-52.441678	1	0.116721	0.023450	0.116721	0.048498	0.116721	0.048498	0.116721	0.048498	0.468028	0.531972	0.287101	0.712899	1.000000	0.000000	
389000	-52.193471	1	0.120837	0.009711	0.120837	0.038080	0.120837	0.038080	0.120837	0.038080	0.495772	0.504228	0.479056	0.520944	1.000000	0.000000	
390000	-53.145296	1	0.132633	0.009254	0.132633	0.026053	0.132633	0.026053	0.132633	0.026053	0.517837	0.482163	0.586388	0.413612	1.000000	0.000000	
391000	-52.778936	1	0.094537	0.018233	0.094537	0.029319	0.094537	0.029319	0.094537	0.029319	0.454333	0.545667	0.283799	0.716201	1.000000	0.000000	
392000	-53.666864	1	0.118869	0.004800	0.118869	0.023904	0.118869	0.023904	0.118869	0.023904	0.558612	0.441388	0.689531	0.310469	1.000000	0.000000	
393000	-52.049065	1	0.085314	0.009000	0.085314	0.059290	0.085314	0.059290	0.085314	0.059290	0.450815	0.549185	0.315860	0.684140	1.000000	0.000000	
394000	-53.788420	1	0.062612	0.014637	0.062612	0.093050	0.062612	0.093050	0.062612	0.093050	0.389401	0.610599	0.144632	0.855368	1.000000	0.000000	
395000	-52.720120	1	0.091313	0.003655	0.091313	0.055475	0.091313	0.055475	0.091313	0.055475	0.515217	0.484783	0.545052	0.454948	1.000000	0.000000	
396000	-54.649723	1	0.067062	0.003196	0.067062	0.022405	0.067062	0.022405	0.067062	0.022405	0.500325	0.499675	0.500756	0.499244	1.000000	0.000000	
397000	-52.185699	1	0.142271	0.014788	0.142271	0.050022	0.142271	0.050022	0.142271	0.050022	0.490851	0.509149	0.433815	0.566185	1.000000	0.000000	
398000	-54.234585	1	0.124996	0.036980	0.124996	0.033312	0.124996	0.033312	0.124996	0.033312	0.475072	0.524928	0.290384	0.709616	1.000000	0.000000	
399000	-55.684829	1	0.093085	0.019744	0.093085	0.145671	0.093085	0.145671	0.093085	0.145671	0.441104	0.558896	0.205607	0.794393	1.000000	0.000000	
400000	-55.244223	1	0.071429	0.040474	0.071429	0.075584	0.071429	0.075584	0.071429	0.075584	0.410105	0.589895	0.096925	0.903075	1.000000	0.000000	
401000	-52.255428	1	0.109081	0.007406	0.109081	0.037790	0.109081	0.037790	0.109081	0.037790	0.498184	0.501816	0.492543	0.507457	1.000000	0.000000	
402000	-53.747538	1	0.056086	0.023799	0.056086	0.042209	0.056086	0.042209	0.056086	0.042209	0.370648	0.629352	0.092564	0.907436	1.000000	0.000000	
403000	-54.214585	1	0.064219	0.002107	0.064219	0.063414	0.064219	0.063414	0.064219	0.063414	0.508056	0.491944	0.517582	0.482418	1.000000	0.000000	
404000	-53.956704	1	0.125877	0.038572	0.125877	0.049026	0.125877	0.049026	0.125877	0.049026	0.472537	0.527463	0.256657	0.743343	1.000000	0.000000	
405000	-53.706184	1	0.102908	0.006814	0.102908	0.020085	0.102908	0.020085	0.102908	0.020085	0.523580	0.476420	0.579384	0.420616	1.000000	0.000000	
406000	-52.237473	1	0.145682	0.011907	0.145682	0.048003	0.145682	0.048003	0.145682	0.048003	0.498244	0.501756	0.488079	0.511921	1.000000	0.000000	
407000	-52.299616	1	0.077395	0.016337	0.077395	0.046821	0.077395	0.046821	0.077395	0.046821	0.422836	0.577164	0.197845	0.802155	1.000000	0.000000	
408000	-52.743477	1	0.066943	0.016103	0.066943	0.064967	0.066943	0.064967	0.066943	0.064967	0.399496	0.600504	0.153465	0.846535	1.000000	0.000000	
409000	-52.441640	1	0.145623	0.019208	0.145623	0.049549	0.145623	0.049549	0.145623	0.049549	0.487643	0.512357	0.397879	0.602121	1.000000	0.000000	
410000	-53.627421	1	0.079873	0.032027	0.079873	0.044560	0.079873	0.044560	0.079873	0.044560	0.424212	0.575788	0.142292	0.857708	1.000000	0.000000	
411000	-54.093427	1	0.096880	0.002917	0.096880	0.100021	0.096880	0.100021	0.096880	0.100021	0.534927	0.465073	0.600766	0.399234	1.000000	0.000000	
412000	-53.423845	1	0.104238	0.029883	0.104238	0.080320	0.104238	0.080320	0.104238	0.080320	0.453023	0.546977	0.200970	0.799030	1.000000	0.000000	
413000	-52.234931	1	0.122517	0.019163	0.122517	0.069592	0.122517	0.069592	0.122517	0.069592	0.472171	0.527829	0.312348	0.687652	1.000000	0.000000	
414000	-52.852887	1	0.144670	0.020546	0.144670	0.087040	0.144670	0.087040	0.144670	0.087040	0.482707	0.517293	0.348696	0.651304	1.000000	0.000000	
415000	-52.072304	1	0.093960	0.014802	0.093960	0.067667	0.093960	0.067667	0.093960	0.067667	0.448599	0.551401	0.261168	0.738832	1.000000	0.000000	
416000	-54.137136	1	0.064546	0.013531	0.064546	0.103759	0.064546	0.103759	0.064546	0.103759	0.395330	0.604670	0.159200	0.840800	1.000000	0.000000	
417000	-53.116692	1	0.095621	0.002846	0.095621	0.042055	0.095621	0.042055	0.095621	0.042055	0.552089	0.447911	0.639409	0.360591	1.000000	0.000000	
418000	-52.804355	1	0.117708	0.026128	0.117708	0.041542	0.117708	0.041542	0.117708	0.041542	0.469291	0.530709	0.287757	0.712243	1.000000	0.000000	
419000	-53.694402	1	0.070995	0.025913	0.070995	0.031158	0.070995	0.031158	0.070995	0.031158	0.409453	0.590547	0.142443	0.857557	1.000000	0.000000	
420000	-52.758640	1	0.131573	0.007285	0.131573	0.092434	0.131573	0.092434	0.131573	0.092434	0.501885	0.498115	0.509894	0.490106	1.000000	0.000000	
421000	-55.631556	1	0.086708	0.048858	0.086708	0.037880	0.086708	0.037880	0.086708	0.037880	0.439744	0.560256	0.142033	0.857967	1.000000	0.000000	
422000	-53.543982	1	0.084526	0.030477	0.084526	0.037093	0.084526	0.037093	0.084526	0.037093	0.432658	0.567342	0.168031	0.831969	1.000000	0.000000	
423000	-53.386166	1	0.060140	0.007695	0.060140	0.078551	0.060140	0.078551	0.060140	0.078551	0.399505	0.600495	0.216932	0.783068	1.000000	0.000000	
424000	-53.447560	1	0.094893	0.018080	0.094893	0.104897	0.094893	0.104897	0.094893	0.104897	0.444950	0.555050	0.225914	0.774086	1.000000	0.000000	
425000	-53.344256	1	0.084528	0.023841	0.084528	0.085728	0.084528	0.085728	0.084528	0.085728	0.428915	0.571085	0.166427	0.833573	1.000000	0.000000	
426000	-53.462789	1	0.063142	0.004628	0.063142	0.071837	0.063142	0.071837	0.063142	0.071837	0.434351	0.565649	0.326721	0.673279	1.000000	0.000000	
427000	-53.109186	1	0.073467	0.007696	0.073467	0.027541	0.073467	0.027541	0.073467	0.027541	0.445404	0.554596	0.329952	0.670048	1.000000	0.000000	
428000	-52.155117	1	0.137000	0.017273	0.137000	0.056746	0.137000	0.056746	0.137000	0.056746	0.484028	0.515972	0.381744	0.618256	1.000000	0.000000	
429000	-52.137255	1	0.120493	0.014868	0.120493	0.040048	0.120493	0.040048	0.120493	0.040048	0.480807	0.519193	0.388281	0.611719	1.000000	0.000000	
430000	-52.069195	1	0.082416	0.012845	0.082416	0.046278	0.082416	0.046278	0.082416	0.046278	0.436933	0.563067	0.252318	0.747682	1.000000	0.000000	
431000	-54.577866	1	0.043908	0.016679	0.043908	0.077900	0.043908	0.077900	0.043908	0.077900	0.328875	0.671125	0.074730	0.925270	1.000000	0.000000	
432000	-52.385728	1	0.129270	0.016766	0.129270	0.081740	0.129270	0.081740	0.129270	0.081740	0.477724	0.522276	0.345132	0.654868	1.000000	0.000000	
433000	-51.854488	1	0.113066	0.010103	0.113066	0.061680	0.113066	0.061680	0.113066	0.061680	0.480339	0.519661	0.402401	0.597599	1.000000	0.000000	
434000	-52.135441	1	0.119694	0.011590	0.119694	0.038428	0.119694	0.038428	0.119694	0.038428	0.488126	0.511874	0.437576	0.562424	1.000000	0.000000	
435000	-52.706663	1	0.112228	0.016252	0.112228	0.028880	0.112228	0.028880	0.112228	0.028880	0.477701	0.522299	0.380488	0.619512	1.000000	0.000000	
436000	-52.102118	1	0.097268	0.010337	0.097268	0.073593	0.097268	0.073593	0.097268	0.073593	0.461563	0.538437	0.331805	0.668195	1.000000	0.000000	
437000	-54.664060	1	0.114899	0.011149	0.114899	0.140178	0.114899	0.140178	0.114899	0.140178	0.474316	0.525684	0.362001	0.637999	1.000000	0.000000	
438000	-52.341449	1	0.077433	0.017236	0.077433	0.047612	0.077433	0.047612	0.077433	0.047612	0.422020	0.577980	0.190933	0.809067	1.000000	0.000000	
439000	-52.305727	1	0.112877	0.006934	0.112877	0.077105	0.112877	0.077105	0.112877	0.077105	0.493300	0.506700	0.470509	0.529491	1.000000	0.000000	
440000	-52.555084	1	0.112848	0.005151	0.112848	0.038532	0.112848	0.038532	0.112848	0.038532	0.523660	0.476340	0.586288	0.413712	1.000000	0.000000	
441000	-53.437547	1	0.141567	0.021149	0.141567	0.027540	0.141567	0.027540	0.141567	0.027540	0.492665	0.507335	0.444250	0.555750	1.000000	0.000000	
442000	-53.647543	1	0.207116	0.009887	0.207116	0.066067	0.207116	0.066067	0.207116	0.066067	0.508677	0.491323	0.598716	0.401284	1.000000	0.000000	
443000	-52.795559	1	0.084904	0.020317	0.084904	0.077955	0.084904	0.077955	0.084904	0.077955	0.430683	0.569317	0.185601	0.814399	1.000000	0.000000	
444000	-52.320331	1	0.091493	0.016340	0.091493	0.074292	0.091493	0.074292	0.091493	0.074292	0.443074	0.556926	0.235463	0.764537	1.000000	0.000000	
445000	-54.801951	1	0.091001	0.005747	0.091001	0.014751	0.091001	0.014751	0.091001	0.014751	0.542008	0.457992	0.615786	0.384214	1.000000	0.000000	
446000	-52.573348	1	0.150906	0.019956	0.150906	0.049795	0.150906	0.049795	0.150906	0.049795	0.489159	0.510841	0.404263	0.595737	1.000000	0.000000	
447000	-52.394823	1	0.099076	0.004629	0.099076	0.055967	0.099076	0.055967	0.099076	0.055967	0.507283	0.492717	0.524584	0.475416	1.000000	0.000000	
448000	-53.918759	1	0.051406	0.013264	0.051406	0.080706	0.051406	0.080706	0.051406	0.080706	0.358134	0.641866	0.114898	0.885102	1.000000	0.000000	
449000	-52.934543	1	0.064533	0.015174	0.064533	0.070758	0.064533	0.070758	0.064533	0.070758	0.394270	0.605730	0.150021	0.849979	1.000000	0.000000	
450000	-55.633350	1	0.086770	0.014101	0.086770	0.010492	0.086770	0.010492	0.086770	0.010492	0.490404	0.509596	0.466566	0.533434	1.000000	0.000000	
451000	-54.476777	1	0.135610	0.001329	0.135610	0.041457	0.135610	0.041457	0.135610	0.041457	0.672574	0.327426	0.870651	0.129349	1.000000	0.000000	
452000	-52.489112	1	0.152963	0.010016	0.152963	0.079074	0.152963	0.079074	0.152963	0.079074	0.500265	0.499735	0.501880	0.498120	1.000000	0.000000	
453000	-53.200581	1	0.080782	0.028408	0.080782	0.057261	0.080782	0.057261	0.080782	0.057261	0.424135	0.575865	0.147506	0.852494	1.000000	0.000000	
454000	-52.320356	1	0.080250	0.008816	0.080250	0.038232	0.080250	0.038232	0.080250	0.038232	0.447577	0.552423	0.317194	0.682806	1.000000	0.000000	
455000	-53.290571	1	0.057638	0.019186	0.057638	0.059879	0.057638	0.059879	0.057638	0.059879	0.374340	0.625660	0.107940	0.892060	1.000000	0.000000	
456000	-54.097851	1	0.114568	0.004919	0.114568	0.118098	0.114568	0.118098	0.114568	0.118098	0.510069	0.489931	0.540074	0.459926	1.000000	0.000000	
457000	-52.493307	1	0.141915	0.014100	0.141915	0.085931	0.141915	0.085931	0.141915	0.085931	0.487269	0.512731	0.405743	0.594257	1.000000	0.000000	
458000	-55.447423	1	0.039911	0.007738	0.039911	0.022197	0.039911	0.022197	0.039911	0.022197	0.327988	0.672012	0.127615	0.872385	1.000000	0.000000	
459000	-52.204567	1	0.122303	0.015871	0.122303	0.077035	0.122303	0.077035	0.122303	0.077035	0.474387	0.525613	0.337248	0.662752	1.000000	0.000000	
460000	-52.339598	1	0.104059	0.011771	0.104059	0.084649	0.104059	0.084649	0.104059	0.084649	0.464687	0.535313	0.328163	0.671837	1.000000	0.000000	
461000	-52.064098	1	0.127066	0.009864	0.127066	0.071963	0.127066	0.071963	0.127066	0.071963	0.490023	0.509977	0.444084	0.555916	1.000000	0.000000	
462000	-52.740459	1	0.107320	0.023664	0.107320	0.036441	0.107320	0.036441	0.107320	0.036441	0.462421	0.537579	0.276841	0.723159	1.000000	0.000000	
463000	-53.955392	1	0.068591	0.016940	0.068591	0.021180	0.068591	0.021180	0.068591	0.021180	0.412703	0.587297	0.198114	0.801886	1.000000	0.000000	
464000	-52.598591	1	0.085907	0.017507	0.085907	0.033009	0.085907	0.033009	0.085907	0.033009	0.440200	0.559800	0.241642	0.758358	1.000000	0.000000	
465000	-52.798539	1	0.090788	0.026219	0.090788	0.058216	0.090788	0.058216	0.090788	0.058216	0.438921	0.561079	0.184183	0.815817	1.000000	0.000000	
466000	-52.391401	1	0.084362	0.019708	0.084362	0.060814	0.084362	0.060814	0.084362	0.060814	0.431065	0.568935	0.192726	0.807274	1.000000	0.000000	
467000	-54.256908	1	0.078091	0.018283	0.078091	0.017901	0.078091	0.017901	0.078091	0.017901	0.437182	0.562818	0.258142	0.741858	1.000000	0.000000	
468000	-54.184089	1	0.049796	0.023487	0.049796	0.061571	0.049796	0.061571	0.049796	0.061571	0.350337	0.649663	0.073249	0.926751	1.000000	0.000000	
469000	-52.074260	1	0.086806	0.012477	0.086806	0.065539	0.086806	0.065539	0.086806	0.065539	0.442338	0.557662	0.261985	0.738015	1.000000	0.000000	
470000	-52.656953	1	0.114071	0.021041	0.114071	0.082991	0.114071	0.082991	0.114071	0.082991	0.463720	0.536280	0.267926	0.732074	1.000000	0.000000	
471000	-54.932716	1	0.033919	0.012169	0.033919	0.040913	0.033919	0.040913	0.033919	0.040913	0.286480	0.713520	0.062628	0.937372	1.000000	0.000000	
472000	-53.726042	1	0.059092	0.007030	0.059092	0.026826	0.059092	0.026826	0.059092	0.026826	0.408841	0.591159	0.255056	0.744944	1.000000	0.000000	
473000	-52.067323	1	0.089347	0.016616	0.089347	0.054957	0.089347	0.054957	0.089347	0.054957	0.441404	0.558596	0.234996	0.765004	1.000000	0.000000	
474000	-52.154707	1	0.128385	0.015083	0.128385	0.074676	0.128385	0.074676	0.128385	0.074676	0.479563	0.520437	0.364764	0.635236	1.000000	0.000000	
475000	-52.161284	1	0.078468	0.012979	0.078468	0.045502	0.078468	0.045502	0.078468	0.045502	0.429607	0.570393	0.234480	0.765520	1.000000	0.000000	
476000	-53.733558	1	0.145648	0.035223	0.145648	0.058687	0.145648	0.058687	0.145648	0.058687	0.481640	0.518360	0.303324	0.696676	1.000000	0.000000	
477000	-52.794680	1	0.072743	0.006366	0.072743	0.071899	0.072743	0.071899	0.072743	0.071899	0.440502	0.559498	0.316557	0.683443	1.000000	0.000000	
478000	-56.098066	1	0.162589	0.001442	0.162589	0.120935	0.162589	0.120935	0.162589	0.120935	0.623400	0.376600	0.855085	0.144915	1.000000	0.000000	
479000	-53.438910	1	0.121130	0.032751	0.121130	0.071483	0.121130	0.071483	0.121130	0.071483	0.467470	0.532530	0.240207	0.759793	1.000000	0.000000	
480000	-52.030745	1	0.101423	0.006935	0.101423	0.049784	0.101423	0.049784	0.101423	0.049784	0.487342	0.512658	0.450375	0.549625	1.000000	0.000000	
481000	-53.165307	1	0.053226	0.010494	0.053226	0.042886	0.053226	0.042886	0.053226	0.042886	0.370393	0.629607	0.150724	0.849276	1.000000	0.000000	
482000	-52.106670	1	0.085615	0.007528	0.085615	0.049784	0.085615	0.049784	0.085615	0.049784	0.460658	0.539342	0.360102	0.639898	1.000000	0.000000	
483000	-55.089599	1	0.252949	0.013597	0.252949	0.091103	0.252949	0.091103	0.252949	0.091103	0.502524	0.497476	0.556463	0.443537	1.000000	0.000000	
484000	-53.965120	1	0.128498	0.027510	0.128498	0.024808	0.128498	0.024808	0.128498	0.024808	0.483376	0.516624	0.376427	0.623573	1.000000	0.000000	
485000	-53.713273	1	0.080032	0.008461	0.080032	0.106894	0.080032	0.106894	0.080032	0.106894	0.440952	0.559048	0.290496	0.709504	1.000000	0.000000	
486000	-52.435626	1	0.130240	0.018189	0.130240	0.038658	0.130240	0.038658	0.130240	0.038658	0.483676	0.516324	0.388831	0.611169	1.000000	0.000000	
487000	-51.952054	1	0.108166	0.010988	0.108166	0.042188	0.108166	0.042188	0.108166	0.042188	0.477851	0.522149	0.394818	0.605182	1.000000	0.000000	
488000	-56.623983	1	0.183156	0.054351	0.183156	0.081357	0.183156	0.081357	0.183156	0.081357	0.491423	0.508577	0.323056	0.676944	1.000000	0.000000	
489000	-53.181882	1	0.059050	0.011883	0.059050	0.073591	0.059050	0.073591	0.059050	0.073591	0.383865	0.616135	0.155252	0.844748	1.000000	0.000000	
490000	-52.770202	1	0.084758	0.008396	0.084758	0.028617	0.084758	0.028617	0.084758	0.028617	0.464586	0.535414	0.376391	0.623609	1.000000	0.000000	
491000	-55.875710	1	0.217698	0.004898	0.217698	0.030370	0.217698	0.030370	0.217698	0.030370	0.545353	0.454647	0.803814	0.196186	1.000000	0.000000	
492000	-57.763290	1	0.029783	0.035222	0.029783	0.034649	0.029783	0.034649	0.029783	0.034649	0.271954	0.728046	0.022716	0.977284	1.000000	0.000000	
493000	-53.400236	1	0.101039	0.028600	0.101039	0.032125	0.101039	0.032125	0.101039	0.032125	0.455883	0.544117	0.241859	0.758141	1.000000	0.000000	
494000	-53.701156	1	0.130907	0.002682	0.130907	0.087390	0.130907	0.087390	0.130907	0.087390	0.567692	0.432308	0.722634	0.277366	1.000000	0.000000	
495000	-51.954208	1	0.110798	0.015079	0.110798	0.045366	0.110798	0.045366	0.110798	0.045366	0.470472	0.529528	0.339988	0.660012	1.000000	0.000000	
496000	-52.545511	1	0.112814	0.009571	0.112814	0.091404	0.112814	0.091404	0.112814	0.091404	0.478920	0.521080	0.395433	0.604567	1.000000	0.000000	
497000	-57.807438	1	0.168085	0.028879	0.168085	0.008525	0.168085	0.008525	0.168085	0.008525	0.515056	0.484944	0.633737	0.366263	1.000000	0.000000	
498000	-52.754846	1	0.085291	0.011870	0.085291	0.088945	0.085291	0.088945	0.085291	0.088945	0.439810	0.560190	0.256881	0.743119	1.000000	0.000000	
499000	-53.528798	1	0.163611	0.014360	0.163611	0.111374	0.163611	0.111374	0.163611	0.111374	0.493410	0.506590	0.438692	0.561308	1.000000	0.000000	
500000	-55.451415	1	0.090274	0.023127	0.090274	0.135485	0.090274	0.135485	0.090274	0.135485	0.436406	0.563594	0.180590	0.819410	1.000000	0.000000	
501000	-52.318761	1	0.120376	0.019523	0.120376	0.041491	0.120376	0.041491	0.120376	0.041491	0.474773	0.525227	0.338121	0.661879	1.000000	0.000000	
502000	-52.518743	1	0.070516	0.007285	0.070516	0.044209	0.070516	0.044209	0.070516	0.044209	0.432761	0.567239	0.293318	0.706682	1.000000	0.000000	
503000	-52.286505	1	0.071768	0.010940	0.071768	0.049007	0.071768	0.049007	0.071768	0.049007	0.419678	0.580322	0.227540	0.772460	1.000000	0.000000	
504000	-55.124251	1	0.170871	0.002469	0.170871	0.029807	0.170871	0.029807	0.170871	0.029807	0.617244	0.382756	0.862375	0.137625	1.000000	0.000000	
505000	-53.005805	1	0.056552	0.009823	0.056552	0.059624	0.056552	0.059624	0.056552	0.059624	0.381587	0.618413	0.169083	0.830917	1.000000	0.000000	
506000	-52.341355	1	0.070586	0.009718	0.070586	0.053872	0.070586	0.053872	0.070586	0.053872	0.419963	0.580037	0.237545	0.762455	1.000000	0.000000	
507000	-56.176735	1	0.227087	0.004040	0.227087	0.034340	0.227087	0.034340	0.227087	0.034340	0.547070	0.452930	0.820097	0.179903	1.000000	0.000000	
508000	-54.718946	1	0.063501	0.012204	0.063501	0.114913	0.063501	0.114913	0.063501	0.114913	0.394523	0.605477	0.166538	0.833462	1.000000	0.000000	
509000	-54.340317	1	0.172101	0.033844	0.172101	0.087592	0.172101	0.087592	0.172101	0.087592	0.488785	0.511215	0.339601	0.660399	1.000000	0.000000	
510000	-52.072736	1	0.108682	0.018969	0.108682	0.056858	0.108682	0.056858	0.108682	0.056858	0.462178	0.537822	0.281636	0.718364	1.000000	0.000000	
511000	-53.038333	1	0.055288	0.012120	0.055288	0.043733	0.055288	0.043733	0.055288	0.043733	0.373867	0.626133	0.143919	0.856081	1.000000	0.000000	
512000	-52.333720	1	0.073230	0.015171	0.073230	0.051046	0.073230	0.051046	0.073230	0.051046	0.415214	0.584786	0.188148	0.811852	1.000000	0.000000	
513000	-53.005586	1	0.109274	0.005303	0.109274	0.029180	0.109274	0.029180	0.109274	0.029180	0.529181	0.470819	0.600199	0.399801	1.000000	0.000000	
514000	-54.772864	1	0.091614	0.043529	0.091614	0.063884	0.091614	0.063884	0.091614	0.063884	0.442000	0.558000	0.144675	0.855325	1.000000	0.000000	
515000	-52.202105	1	0.132998	0.018728	0.132998	0.052655	0.132998	0.052655	0.132998	0.052655	0.481215	0.518785	0.362984	0.637016	1.000000	0.000000	
516000	-53.437755	1	0.052281	0.017537	0.052281	0.045014	0.052281	0.045014	0.052281	0.045014	0.359343	0.640657	0.100102	0.899898	1.000000	0.000000	
517000	-52.219129	1	0.094249	0.007112	0.094249	0.069816	0.094249	0.069816	0.094249	0.069816	0.472900	0.527100	0.396627	0.603373	1.000000	0.000000	
518000	-51.865066	1	0.094584	0.012451	0.094584	0.055581	0.094584	0.055581	0.094584	0.055581	0.454764	0.545236	0.299157	0.700843	1.000000	0.000000	
519000	-52.548561	1	0.146940	0.019134	0.146940	0.075963	0.146940	0.075963	0.146940	0.075963	0.485146	0.514854	0.371451	0.628549	1.000000	0.000000	
520000	-53.228491	1	0.177739	0.020081	0.177739	0.082905	0.177739	0.082905	0.177739	0.082905	0.493420	0.506580	0.420532	0.579468	1.000000	0.000000	
521000	-51.984583	1	0.129975	0.010923	0.129975	0.049309	0.129975	0.049309	0.129975	0.049309	0.492823	0.507177	0.458598	0.541402	1.000000	0.000000	
522000	-53.635410	1	0.112251	0.008189	0.112251	0.020083	0.112251	0.020083	0.112251	0.020083	0.522211	0.477789	0.584187	0.415813	1.000000	0.000000	
523000	-52.092136	1	0.123468	0.013914	0.123468	0.074636	0.123468	0.074636	0.123468	0.074636	0.478013	0.521987	0.364957	0.635043	1.000000	0.000000	
524000	-52.033063	1	0.084468	0.009626	0.084468	0.058402	0.084468	0.058402	0.084468	0.058402	0.447081	0.552919	0.300242	0.699758	1.000000	0.000000	
525000	-53.037134	1	0.084854	0.011906	0.084854	0.095939	0.084854	0.095939	0.084854	0.095939	0.438784	0.561216	0.253456	0.746544	1.000000	0.000000	
526000	-51.847100	1	0.098922	0.012059	0.098922	0.059149	0.098922	0.059149	0.098922	0.059149	0.460608	0.539392	0.318701	0.681299	1.000000	0.000000	
527000	-53.105955	1	0.169990	0.009216	0.169990	0.039925	0.169990	0.039925	0.169990	0.039925	0.515860	0.484140	0.612727	0.387273	1.000000	0.000000	
528000	-53.084626	1	0.080621	0.026983	0.080621	0.044833	0.080621	0.044833	0.080621	0.044833	0.425004	0.574996	0.158074	0.841926	1.000000	0.000000	
529000	-52.945808	1	0.096295	0.015491	0.096295	0.096681	0.096295	0.096681	0.096295	0.096681	0.449217	0.550783	0.253344	0.746656	1.000000	0.000000	
530000	-53.270549	1	0.187279	0.007863	0.187279	0.056499	0.187279	0.056499	0.187279	0.056499	0.516219	0.483781	0.632586	0.367414	1.000000	0.000000	
531000	-52.097099	1	0.078728	0.011653	0.078728	0.052265	0.078728	0.052265	0.078728	0.052265	0.431741	0.568259	0.246734	0.753266	1.000000	0.000000	
532000	-52.251150	1	0.110990	0.009978	0.110990	0.082150	0.110990	0.082150	0.110990	0.082150	0.476573	0.523427	0.384570	0.615430	1.000000	0.000000	
533000	-52.776304	1	0.078903	0.012156	0.078903	0.085033	0.078903	0.085033	0.078903	0.085033	0.428508	0.571492	0.229376	0.770624	1.000000	0.000000	
534000	-52.324695	1	0.085362	0.011820	0.085362	0.075716	0.085362	0.075716	0.085362	0.075716	0.440690	0.559310	0.261153	0.738847	1.000000	0.000000	
535000	-53.625571	1	0.091612	0.017480	0.091612	0.020523	0.091612	0.020523	0.091612	0.020523	0.459160	0.540840	0.321026	0.678974	1.000000	0.000000	
536000	-53.878995	1	0.096147	0.037360	0.096147	0.053242	0.096147	0.053242	0.096147	0.053242	0.446664	0.553336	0.172268	0.827732	1.000000	0.000000	
537000	-52.551825	1	0.079320	0.014536	0.079320	0.033326	0.079320	0.033326	0.079320	0.033326	0.432027	0.567973	0.237942	0.762058	1.000000	0.000000	
538000	-52.258414	1	0.079872	0.017044	0.079872	0.050523	0.079872	0.050523	0.079872	0.050523	0.426264	0.573736	0.199509	0.800491	1.000000	0.000000	
539000	-52.304814	1	0.138340	0.010784	0.138340	0.040846	0.138340	0.040846	0.138340	0.040846	0.500949	0.499051	0.505672	0.494328	1.000000	0.000000	
540000	-53.635033	1	0.047567	0.012663	0.047567	0.061157	0.047567	0.061157	0.047567	0.061157	0.345679	0.654321	0.106193	0.893807	1.000000	0.000000	
541000	-52.593914	1	0.084382	0.016034	0.084382	0.032076	0.084382	0.032076	0.084382	0.032076	0.439686	0.560314	0.249506	0.750494	1.000000	0.000000	
542000	-52.276108	1	0.083495	0.008883	0.083495	0.037828	0.083495	0.037828	0.083495	0.037828	0.453585	0.546415	0.333270	0.666730	1.000000	0.000000	
543000	-53.273068	1	0.120713	0.013112	0.120713	0.022689	0.120713	0.022689	0.120713	0.022689	0.499292	0.500708	0.496435	0.503565	1.000000	0.000000	
544000	-52.792067	1	0.072754	0.006958	0.072754	0.074265	0.072754	0.074265	0.072754	0.074265	0.436052	0.563948	0.298737	0.701263	1.000000	0.000000	
545000	-56.191362	1	0.051550	0.040467	0.051550	0.033049	0.051550	0.033049	0.051550	0.033049	0.364438	0.635562	0.060251	0.939749	1.000000	0.000000	
546000	-53.439154	1	0.086645	0.002186	0.086645	0.054213	0.086645	0.054213	0.086645	0.054213	0.559364	0.440636	0.642284	0.357716	1.000000	0.000000	
547000	-52.033480	1	0.087442	0.009355	0.087442	0.062068	0.087442	0.062068	0.087442	0.062068	0.452452	0.547548	0.316328	0.683672	1.000000	0.000000	
548000	-54.113696	1	0.066268	0.024663	0.066268	0.087478	0.066268	0.087478	0.066268	0.087478	0.394992	0.605008	0.111864	0.888136	1.000000	0.000000	
549000	-53.656700	1	0.102874	0.026008	0.102874	0.025269	0.102874	0.025269	0.102874	0.025269	0.462176	0.537824	0.285356	0.714644	1.000000	0.000000	
550000	-52.145325	1	0.088678	0.009163	0.088678	0.069235	0.088678	0.069235	0.088678	0.069235	0.454316	0.545684	0.321813	0.678187	1.000000	0.000000	
551000	-55.051347	1	0.078742	0.043935	0.078742	0.045031	0.078742	0.045031	0.078742	0.045031	0.425558	0.574442	0.119442	0.880558	1.000000	0.000000	
552000	-54.904944	1	0.037368	0.011032	0.037368	0.073955	0.037368	0.073955	0.037368	0.073955	0.304389	0.695611	0.078637	0.921363	1.000000	0.000000	
553000	-53.496202	1	0.119192	0.032700	0.119192	0.074619	0.119192	0.074619	0.119192	0.074619	0.465935	0.534065	0.233773	0.766227	1.000000	0.000000	
554000	-54.399398	1	0.087855	0.017647	0.087855	0.015988	0.087855	0.015988	0.087855	0.015988	0.460879	0.539121	0.339140	0.660860	1.000000	0.000000	
555000	-53.449359	1	0.066314	0.020808	0.066314	0.078462	0.066314	0.078462	0.066314	0.078462	0.395480	0.604520	0.125707	0.874293	1.000000	0.000000	
556000	-52.879548	1	0.077242	0.016718	0.077242	0.030108	0.077242	0.030108	0.077242	0.030108	0.426570	0.573430	0.215854	0.784146	1.000000	0.000000	
557000	-54.987822	1	0.148820	0.018992	0.148820	0.015648	0.148820	0.015648	0.148820	0.015648	0.513641	0.486359	0.590443	0.409557	1.000000	0.000000	
558000	-53.996110	1	0.065134	0.029255	0.065134	0.067593	0.065134	0.067593	0.065134	0.067593	0.393607	0.606393	0.099900	0.900100	1.000000	0.000000	
559000	-52.024656	1	0.128653	0.016440	0.128653	0.056712	0.128653	0.056712	0.128653	0.056712	0.480156	0.519844	0.366708	0.633292	1.000000	0.000000	
560000	-53.682818	1	0.110405	0.033578	0.110405	0.077394	0.110405	0.077394	0.110405	0.077394	0.458901	0.541099	0.207379	0.792621	1.000000	0.000000	
561000	-51.958107	1	0.108887	0.016640	0.108887	0.049927	0.108887	0.049927	0.108887	0.049927	0.465584	0.534416	0.309945	0.690055	1.000000	0.000000	
562000	-55.353511	1	0.125767	0.000590	0.125767	0.069020	0.125767	0.069020	0.125767	0.069020	0.759576	0.240424	0.918442	0.081558	1.000000	0.000000	
563000	-54.236462	1	0.074833	0.027152	0.074833	0.024207	0.074833	0.024207	0.074833	0.024207	0.420032	0.579968	0.166687	0.833313	1.000000	0.000000	
564000	-52.717029	1	0.146024	0.007076	0.146024	0.085168	0.146024	0.085168	0.146024	0.085168	0.509599	0.490401	0.555529	0.444471	1.000000	0.000000	
565000	-53.617167	1	0.157908	0.009156	0.157908	0.026991	0.157908	0.026991	0.157908	0.026991	0.525924	0.474076	0.649239	0.350761	1.000000	0.000000	
566000	-53.416362	1	0.056665	0.013454	0.056665	0.075738	0.056665	0.075738	0.056665	0.075738	0.374609	0.625391	0.132989	0.867011	1.000000	0.000000	
567000	-53.445458	1	0.052836	0.011498	0.052836	0.033999	0.052836	0.033999	0.052836	0.033999	0.368243	0.631757	0.143404	0.856596	1.000000	0.000000	
568000	-52.551134	1	0.069520	0.014143	0.069520	0.064648	0.069520	0.064648	0.069520	0.064648	0.407349	0.592651	0.177422	0.822578	1.000000	0.000000	
569000	-53.012671	1	0.104879	0.017486	0.104879	0.025611	0.104879	0.025611	0.104879	0.025611	0.471030	0.528970	0.353072	0.646928	1.000000	0.000000	
570000	-53.127778	1	0.183475	0.017827	0.183475	0.075513	0.183475	0.075513	0.183475	0.075513	0.496213	0.503787	0.454295	0.545705	1.000000	0.000000	
571000	-53.670005	1	0.201338	0.015527	0.201338	0.089827	0.201338	0.089827	0.201338	0.089827	0.499441	0.500559	0.492293	0.507707	1.000000	0.000000	
572000	-53.712045	1	0.093442	0.034022	0.093442	0.068580	0.093442	0.068580	0.093442	0.068580	0.441964	0.558036	0.164485	0.835515	1.000000	0.000000	
573000	-58.308815	1	0.075618	0.017749	0.075618	0.005266	0.075618	0.005266	0.075618	0.005266	0.492017	0.507983	0.474907	0.525093	1.000000	0.000000	
574000	-54.196393	1	0.186551	0.030525	0.186551	0.048293	0.186551	0.048293	0.186551	0.048293	0.494575	0.505425	0.417792	0.582208	1.000000	0.000000	
575000	-53.062421	1	0.171644	0.007333	0.171644	0.082382	0.171644	0.082382	0.171644	0.082382	0.513550	0.486450	0.598304	0.401696	1.000000	0.000000	
576000	-53.293160	1	0.072279	0.011116	0.072279	0.093115	0.072279	0.093115	0.072279	0.093115	0.417468	0.582532	0.214966	0.785034	1.000000	0.000000	
577000	-54.289550	1	0.100680	0.022582	0.100680	0.118318	0.100680	0.118318	0.100680	0.118318	0.449327	0.550673	0.213631	0.786369	1.000000	0.000000	
578000	-52.394663	1	0.130778	0.021779	0.130778	0.050466	0.130778	0.050466	0.130778	0.050466	0.478249	0.521751	0.336590	0.663410	1.000000	0.000000	
579000	-52.317917	1	0.121319	0.019233	0.121319	0.041155	0.121319	0.041155	0.121319	0.041155	0.475823	0.524177	0.344375	0.655625	1.000000	0.000000	
580000	-52.261956	1	0.099608	0.009425	0.099608	0.034504	0.099608	0.034504	0.099608	0.034504	0.477905	0.522095	0.408791	0.591209	1.000000	0.000000	
581000	-52.085505	1	0.086678	0.012230	0.086678	0.041143	0.086678	0.041143	0.086678	0.041143	0.446712	0.553288	0.285139	0.714861	1.000000	0.000000	
582000	-55.076705	1	0.163743	0.003089	0.163743	0.122323	0.163743	0.122323	0.163743	0.122323	0.554303	0.445697	0.741724	0.258276	1.000000	0.000000	
583000	-52.258070	1	0.094932	0.007760	0.094932	0.037042	0.094932	0.037042	0.094932	0.037042	0.478893	0.521107	0.420317	0.579683	1.000000	0.000000	
584000	-53.246522	1	0.070763	0.025077	0.070763	0.040840	0.070763	0.040840	0.070763	0.040840	0.407076	0.592924	0.135063	0.864937	1.000000	0.000000	
585000	-53.871602	1	0.139543	0.027207	0.139543	0.104018	0.139543	0.104018	0.139543	0.104018	0.477558	0.522442	0.292280	0.707720	1.000000	0.000000	
586000	-52.671356	1	0.061770	0.011744	0.061770	0.054010	0.061770	0.054010	0.061770	0.054010	0.392674	0.607326	0.171541	0.828459	1.000000	0.000000	
587000	-52.514619	1	0.124128	0.021039	0.124128	0.077311	0.124128	0.077311	0.124128	0.077311	0.471632	0.528368	0.298501	0.701499	1.000000	0.000000	
588000	-52.926799	1	0.123436	0.004544	0.123436	0.084777	0.123436	0.084777	0.123436	0.084777	0.523617	0.476383	0.595007	0.404993	1.000000	0.000000	
589000	-53.008219	1	0.133056	0.021808	0.133056	0.032239	0.133056	0.032239	0.133056	0.032239	0.484972	0.515028	0.390014	0.609986	1.000000	0.000000	
590000	-52.692634	1	0.095692	0.016413	0.095692	0.088473	0.095692	0.088473	0.095692	0.088473	0.447808	0.552192	0.244803	0.755197	1.000000	0.000000	
591000	-52.754201	1	0.061236	0.014145	0.061236	0.053995	0.061236	0.053995	0.061236	0.053995	0.387651	0.612349	0.148509	0.851491	1.000000	0.000000	
592000	-52.543575	1	0.090858	0.006008	0.090858	0.076114	0.090858	0.076114	0.090858	0.076114	0.476107	0.523893	0.415453	0.584547	1.000000	0.000000	
593000	-55.733817	1	0.091670	0.000410	0.091670	0.062831	0.091670	0.062831	0.091670	0.062831	0.795277	0.204723	0.908913	0.091087	1.000000	0.000000	
594000	-53.190442	1	0.176827	0.022040	0.176827	0.072602	0.176827	0.072602	0.176827	0.072602	0.492914	0.507086	0.412665	0.587335	1.000000	0.000000	
595000	-52.940513	1	0.120338	0.027426	0.120338	0.072849	0.120338	0.072849	0.120338	0.072849	0.467252	0.532748	0.256466	0.743534	1.000000	0.000000	
596000	-52.288257	1	0.107430	0.016581	0.107430	0.078686	0.107430	0.078686	0.107430	0.078686	0.461081	0.538919	0.284212	0.715788	1.000000	0.000000	
597000	-51.978155	1	0.105543	0.016886	0.105543	0.049177	0.105543	0.049177	0.105543	0.049177	0.462093	0.537907	0.296816	0.703184	1.000000	0.000000	
598000	-52.198302	1	0.108990	0.019274	0.108990	0.043671	0.108990	0.043671	0.108990	0.043671	0.464590	0.535410	0.296957	0.703043	1.000000	0.000000	
599000	-53.101034	1	0.117010	0.021263	0.117010	0.027864	0.117010	0.027864	0.117010	0.027864	0.476907	0.523093	0.358500	0.641500	1.000000	0.000000	
600000	-53.623146	1	0.050874	0.017187	0.050874	0.038651	0.050874	0.038651	0.050874	0.038651	0.355308	0.644692	0.098564	0.901436	1.000000	0.000000	
601000	-53.774138	1	0.069265	0.027656	0.069265	0.034057	0.069265	0.034057	0.069265	0.034057	0.405136	0.594864	0.128145	0.871855	1.000000	0.000000	
602000	-52.814924	1	0.081982	0.006501	0.081982	0.030924	0.081982	0.030924	0.081982	0.030924	0.470793	0.529207	0.406338	0.593662	1.000000	0.000000	
603000	-53.126153	1	0.133309	0.025376	0.133309	0.035078	0.133309	0.035078	0.133309	0.035078	0.481867	0.518133	0.357097	0.642903	1.000000	0.000000	
604000	-54.385926	1	0.070234	0.021549	0.070234	0.104195	0.070234	0.104195	0.070234	0.104195	0.403435	0.596565	0.132204	0.867796	1.000000	0.000000	
605000	-52.056878	1	0.086347	0.009988	0.086347	0.063705	0.086347	0.063705	0.086347	0.063705	0.448248	0.551752	0.298700	0.701300	1.000000	0.000000	
606000	-54.079513	1	0.100040	0.006878	0.100040	0.120994	0.100040	0.120994	0.100040	0.120994	0.478293	0.521707	0.412654	0.587346	1.000000	0.000000	
607000	-53.282690	1	0.069867	0.003317	0.069867	0.048011	0.069867	0.048011	0.069867	0.048011	0.482277	0.517723	0.455167	0.544833	1.000000	0.000000	
608000	-52.053310	1	0.092200	0.016690	0.092200	0.058360	0.092200	0.058360	0.092200	0.058360	0.444967	0.555033	0.242446	0.757554	1.000000	0.000000	
609000	-52.136149	1	0.131839	0.017436	0.131839	0.064515	0.131839	0.064515	0.131839	0.064515	0.480037	0.519963	0.357545	0.642455	1.000000	0.000000	
610000	-56.404623	1	0.215926	0.046594	0.215926	0.056599	0.215926	0.056599	0.215926	0.056599	0.496361	0.503639	0.403873	0.596127	1.000000	0.000000	
611000	-52.004424	1	0.104534	0.008074	0.104534	0.044295	0.104534	0.044295	0.104534	0.044295	0.485502	0.514498	0.439389	0.560611	1.000000	0.000000	
612000	-54.164117	1	0.078093	0.016953	0.078093	0.112532	0.078093	0.112532	0.078093	0.112532	0.420381	0.579619	0.179596	0.820404	1.000000	0.000000	
613000	-52.500802	1	0.080233	0.013049	0.080233	0.077152	0.080233	0.077152	0.080233	0.077152	0.429614	0.570386	0.225843	0.774157	1.000000	0.000000	
614000	-52.231631	1	0.111724	0.019498	0.111724	0.068983	0.111724	0.068983	0.111724	0.068983	0.463409	0.536591	0.278302	0.721698	1.000000	0.000000	
615000	-54.215035	1	0.172502	0.034216	0.172502	0.047409	0.172502	0.047409	0.172502	0.047409	0.491380	0.508620	0.380884	0.619116	1.000000	0.000000	
616000	-53.647828	1	0.105361	0.035958	0.105361	0.050615	0.105361	0.050615	0.105361	0.050615	0.456360	0.543640	0.203673	0.796327	1.000000	0.000000	
617000	-52.969935	1	0.108371	0.025688	0.108371	0.079623	0.108371	0.079623	0.108371	0.079623	0.457383	0.542617	0.228327	0.771673	1.000000	0.000000	
618000	-52.811226	1	0.094565	0.023820	0.094565	0.036230	0.094565	0.036230	0.094565	0.036230	0.447873	0.552127	0.229904	0.770096	1.000000	0.000000	
619000	-52.379203	1	0.101460	0.004649	0.101460	0.055012	0.101460	0.055012	0.101460	0.055012	0.510137	0.489863	0.534722	0.465278	1.000000	0.000000	
620000	-52.411102	1	0.141119	0.014447	0.141119	0.082538	0.141119	0.082538	0.141119	0.082538	0.486648	0.513352	0.401219	0.598781	1.000000	0.000000	
621000	-54.343962	1	0.053584	0.026185	0.053584	0.068743	0.053584	0.068743	0.053584	0.068743	0.362712	0.637288	0.076790	0.923210	1.000000	0.000000	
622000	-52.697356	1	0.090342	0.007683	0.090342	0.086701	0.090342	0.086701	0.090342	0.086701	0.462425	0.537575	0.357236	0.642764	1.000000	0.000000	
623000	-56.519591	1	0.064781	0.051238	0.064781	0.044837	0.064781	0.044837	0.064781	0.044837	0.403029	0.596971	0.078802	0.921198	1.000000	0.000000	
624000	-54.692246	1	0.040543	0.007857	0.040543	0.075019	0.040543	0.075019	0.040543	0.075019	0.326398	0.673602	0.118206	0.881794	1.000000	0.000000	
625000	-52.612199	1	0.112075	0.025617	0.112075	0.061685	0.112075	0.061685	0.112075	0.061685	0.461846	0.538154	0.248448	0.751552	1.000000	0.000000	
626000	-53.833603	1	0.049342	0.009737	0.049342	0.031044	0.049342	0.031044	0.049342	0.031044	0.360210	0.639790	0.146530	0.853470	1.000000	0.000000	
627000	-52.748406	1	0.142405	0.023977	0.142405	0.070792	0.142405	0.070792	0.142405	0.070792	0.481141	0.518859	0.330999	0.669001	1.000000	0.000000	
628000	-52.981963	1	0.096815	0.004487	0.096815	0.083830	0.096815	0.083830	0.096815	0.083830	0.501495	0.498505	0.505031	0.494969	1.000000	0.000000	
629000	-51.907434	1	0.107121	0.014610	0.107121	0.063299	0.107121	0.063299	0.107121	0.063299	0.464425	0.535575	0.312011	0.687989	1.000000	0.000000	
630000	-52.360016	1	0.140892	0.006617	0.140892	0.053561	0.140892	0.053561	0.140892	0.053561	0.517058	0.482942	0.587466	0.412534	1.000000	0.000000	
631000	-53.227383	1	0.093100	0.012860	0.093100	0.104212	0.093100	0.104212	0.093100	0.104212	0.448665	0.551335	0.269865	0.730135	1.000000	0.000000	
632000	-54.044398	1	0.136173	0.038844	0.136173	0.063331	0.136173	0.063331	0.136173	0.063331	0.476935	0.523065	0.266934	0.733066	1.000000	0.000000	
633000	-52.323266	1	0.147481	0.016119	0.147481	0.070281	0.147481	0.070281	0.147481	0.070281	0.488371	0.511629	0.405717	0.594283	1.000000	0.000000	
634000	-52.957806	1	0.152552	0.006848	0.152552	0.090199	0.152552	0.090199	0.152552	0.090199	0.512240	0.487760	0.573854	0.426146	1.000000	0.000000	
635000	-52.859791	1	0.069075	0.007777	0.069075	0.074596	0.069075	0.074596	0.069075	0.074596	0.422798	0.577202	0.260206	0.739794	1.000000	0.000000	
636000	-53.430023	1	0.122592	0.034079	0.122592	0.052699	0.122592	0.052699	0.122592	0.052699	0.469938	0.530062	0.255048	0.744952	1.000000	0.000000	
637000	-52.949882	1	0.088286	0.017383	0.088286	0.090544	0.088286	0.090544	0.088286	0.090544	0.436961	0.563039	0.212399	0.787601	1.000000	0.000000	
638000	-55.070761	1	0.043831	0.028590	0.043831	0.046529	0.043831	0.046529	0.043831	0.046529	0.331330	0.668670	0.052260	0.947740	1.000000	0.000000	
639000	-51.976132	1	0.091376	0.009550	0.091376	0.044984	0.091376	0.044984	0.091376	0.044984	0.461081	0.538919	0.345662	0.654338	1.000000	0.000000	
640000	-52.522638	1	0.081176	0.017158	0.081176	0.072519	0.081176	0.072519	0.081176	0.072519	0.426701	0.573299	0.194234	0.805766	1.000000	0.000000	
641000	-55.361970	1	0.077640	0.008200	0.077640	0.136509	0.077640	0.136509	0.077640	0.136509	0.437122	0.562878	0.283250	0.716750	1.000000	0.000000	
642000	-52.237059	1	0.118209	0.018955	0.118209	0.042674	0.118209	0.042674	0.118209	0.042674	0.473225	0.526775	0.333026	0.666974	1.000000	0.000000	
643000	-52.511922	1	0.134816	0.021801	0.134816	0.045913	0.134816	0.045913	0.134816	0.045913	0.481423	0.518577	0.355874	0.644126	1.000000	0.000000	
644000	-52.339189	1	0.102907	0.017463	0.102907	0.077747	0.102907	0.077747	0.102907	0.077747	0.455703	0.544297	0.262500	0.737500	1.000000	0.000000	
645000	-54.036497	1	0.106900	0.028107	0.106900	0.023288	0.106900	0.023288	0.106900	0.023288	0.467108	0.532892	0.301711	0.698289	1.000000	0.000000	
646000	-52.602847	1	0.108954	0.010148	0.108954	0.093072	0.108954	0.093072	0.108954	0.093072	0.473439	0.526561	0.370233	0.629767	1.000000	0.000000	
647000	-54.078361	1	0.060794	0.029569	0.060794	0.059020	0.060794	0.059020	0.060794	0.059020	0.383627	0.616373	0.089446	0.910554	1.000000	0.000000	
648000	-53.662022	1	0.046829	0.014674	0.046829	0.053473	0.046829	0.053473	0.046829	0.053473	0.341376	0.658624	0.093257	0.906743	1.000000	0.000000	
649000	-52.098174	1	0.118543	0.014795	0.118543	0.074461	0.118543	0.074461	0.118543	0.074461	0.473140	0.526860	0.339459	0.660541	1.000000	0.000000	
650000	-56.587393	1	0.027473	0.008634	0.027473	0.026248	0.027473	0.026248	0.027473	0.026248	0.254067	0.745933	0.058355	0.941645	1.000000	0.000000	
651000	-54.345002	1	0.043202	0.020324	0.043202	0.054366	0.043202	0.054366	0.043202	0.054366	0.326214	0.673786	0.063757	0.936243	1.000000	0.000000	
652000	-52.574788	1	0.140048	0.022797	0.140048	0.051014	0.140048	0.051014	0.140048	0.051014	0.482635	0.517365	0.354314	0.645686	1.000000	0.000000	
653000	-52.755098	1	0.118625	0.027439	0.118625	0.056922	0.118625	0.056922	0.118625	0.056922	0.467239	0.532761	0.263175	0.736825	1.000000	0.000000	
654000	-57.802074	1	0.041361	0.021658	0.041361	0.130124	0.041361	0.130124	0.041361	0.130124	0.318572	0.681428	0.055114	0.944886	1.000000	0.000000	
655000	-52.538466	1	0.126774	0.024061	0.126774	0.063857	0.126774	0.063857	0.126774	0.063857	0.473109	0.526891	0.296140	0.703860	1.000000	0.000000	
656000	-51.865510	1	0.104257	0.009416	0.104257	0.049058	0.104257	0.049058	0.104257	0.049058	0.476999	0.523001	0.398107	0.601893	1.000000	0.000000	
657000	-54.896377	1	0.043178	0.023968	0.043178	0.034832	0.043178	0.034832	0.043178	0.034832	0.327594	0.672406	0.058775	0.941225	1.000000	0.000000	
658000	-52.307540	1	0.095515	0.006864	0.095515	0.037815	0.095515	0.037815	0.095515	0.037815	0.485746	0.514254	0.447965	0.552035	1.000000	0.000000	
659000	-55.024330	1	0.098372	0.034091	0.098372	0.108994	0.098372	0.108994	0.098372	0.108994	0.446498	0.553502	0.168612	0.831388	1.000000	0.000000	
660000	-53.311379	1	0.108640	0.022598	0.108640	0.026025	0.108640	0.026025	0.108640	0.026025	0.469574	0.530426	0.325312	0.674688	1.000000	0.000000	
661000	-53.655460	1	0.141008	0.019960	0.141008	0.113071	0.141008	0.113071	0.141008	0.113071	0.480466	0.519534	0.335505	0.664495	1.000000	0.000000	
662000	-52.646575	1	0.096330	0.018649	0.096330	0.031585	0.096330	0.031585	0.096330	0.031585	0.455089	0.544911	0.280803	0.719197	1.000000	0.000000	
663000	-52.033027	1	0.083427	0.010258	0.083427	0.047335	0.083427	0.047335	0.083427	0.047335	0.445047	0.554953	0.293037	0.706963	1.000000	0.000000	
664000	-52.406857	1	0.126536	0.019260	0.126536	0.077379	0.126536	0.077379	0.126536	0.077379	0.474265	0.525735	0.318022	0.681978	1.000000	0.000000	
665000	-54.345178	1	0.117806	0.018095	0.117806	0.130239	0.117806	0.130239	0.117806	0.130239	0.467129	0.532871	0.288971	0.711029	1.000000	0.000000	
666000	-52.208260	1	0.108216	0.006322	0.108216	0.068774	0.108216	0.068774	0.108216	0.068774	0.494960	0.505040	0.479427	0.520573	1.000000	0.000000	
667000	-55.108529	1	0.037022	0.005512	0.037022	0.034160	0.037022	0.034160	0.037022	0.034160	0.322393	0.677607	0.140221	0.859779	1.000000	0.000000	
668000	-53.570842	1	0.085911	0.031982	0.085911	0.040672	0.085911	0.040672	0.085911	0.040672	0.434190	0.565810	0.164399	0.835601	1.000000	0.000000	
669000	-53.696294	1	0.059964	0.010226	0.059964	0.089371	0.059964	0.089371	0.059964	0.089371	0.389582	0.610418	0.175355	0.824645	1.000000	0.000000	
670000	-51.953519	1	0.097300	0.013531	0.097300	0.065097	0.097300	0.065097	0.097300	0.065097	0.455005	0.544995	0.288849	0.711151	1.000000	0.000000	
671000	-53.737079	1	0.100353	0.009539	0.100353	0.117643	0.100353	0.117643	0.100353	0.117643	0.465621	0.534379	0.346868	0.653132	1.000000	0.000000	
672000	-52.688856	1	0.093613	0.007455	0.093613	0.029580	0.093613	0.029580	0.093613	0.029580	0.485203	0.514797	0.446830	0.553170	1.000000	0.000000	
673000	-53.063846	1	0.066643	0.007450	0.066643	0.031426	0.066643	0.031426	0.066643	0.031426	0.426404	0.573596	0.283718	0.716282	1.000000	0.000000	
674000	-53.448186	1	0.067778	0.026278	0.067778	0.061043	0.067778	0.061043	0.067778	0.061043	0.399180	0.600820	0.114941	0.885059	1.000000	0.000000	
675000	-53.108416	1	0.153441	0.027496	0.153441	0.059694	0.153441	0.059694	0.153441	0.059694	0.485583	0.514417	0.348787	0.651213	1.000000	0.000000	
676000	-52.034292	1	0.113981	0.014864	0.113981	0.041991	0.113981	0.041991	0.113981	0.041991	0.474731	0.525269	0.360575	0.639425	1.000000	0.000000	
677000	-53.550273	1	0.107895	0.006233	0.107895	0.109861	0.107895	0.109861	0.107895	0.109861	0.491618	0.508382	0.465335	0.534665	1.000000	0.000000	
678000	-51.962498	1	0.125373	0.013906	0.125373	0.065852	0.125373	0.065852	0.125373	0.065852	0.480207	0.519793	0.377134	0.622866	1.000000	0.000000	
679000	-52.653973	1	0.102639	0.023238	0.102639	0.037936	0.102639	0.037936	0.102639	0.037936	0.457245	0.542755	0.259116	0.740884	1.000000	0.000000	
680000	-53.224962	1	0.194350	0.012397	0.194350	0.068315	0.194350	0.068315	0.194350	0.068315	0.503556	0.496444	0.540111	0.459889	1.000000	0.000000	
681000	-52.696511	1	0.157450	0.006327	0.157450	0.066006	0.157450	0.066006	0.157450	0.066006	0.520067	0.479933	0.617356	0.382644	1.000000	0.000000	
682000	-53.327079	1	0.090225	0.011078	0.090225	0.021555	0.090225	0.021555	0.090225	0.021555	0.471049	0.528951	0.390056	0.609944	1.000000	0.000000	
683000	-54.425936	1	0.182234	0.033345	0.182234	0.085829	0.182234	0.085829	0.182234	0.085829	0.491126	0.508874	0.359592	0.640408	1.000000	0.000000	
684000	-52.174440	1	0.144146	0.015354	0.144146	0.059978	0.144146	0.059978	0.144146	0.059978	0.489068	0.510932	0.416803	0.583197	1.000000	0.000000	
685000	-53.122147	1	0.140126	0.021730	0.140126	0.032076	0.140126	0.032076	0.140126	0.032076	0.488798	0.511202	0.412699	0.587301	1.000000	0.000000	
686000	-53.813597	1	0.093434	0.006154	0.093434	0.111310	0.093434	0.111310	0.093434	0.111310	0.476079	0.523921	0.412081	0.587919	1.000000	0.000000	
687000	-52.988832	1	0.059365	0.014452	0.059365	0.063732	0.059365	0.063732	0.059365	0.063732	0.381680	0.618320	0.137346	0.862654	1.000000	0.000000	
688000	-52.220369	1	0.080831	0.012365	0.080831	0.039658	0.080831	0.039658	0.080831	0.039658	0.436675	0.563325	0.258978	0.741022	1.000000	0.000000	
689000	-52.667036	1	0.111097	0.021061	0.111097	0.082920	0.111097	0.082920	0.111097	0.082920	0.461146	0.538854	0.259312	0.740688	1.000000	0.000000	
690000	-54.921968	1	0.139681	0.037081	0.139681	0.105813	0.139681	0.105813	0.139681	0.105813	0.476999	0.523001	0.259019	0.740981	1.000000	0.000000	
691000	-52.991989	1	0.115107	0.008078	0.115107	0.101775	0.115107	0.101775	0.115107	0.101775	0.486452	0.513548	0.435056	0.564944	1.000000	0.000000	
692000	-52.559705	1	0.112215	0.007979	0.112215	0.089275	0.112215	0.089275	0.112215	0.089275	0.485356	0.514644	0.432114	0.567886	1.000000	0.000000	
693000	-53.659839	1	0.150854	0.017486	0.150854	0.025057	0.150854	0.025057	0.150854	0.025057	0.502798	0.497202	0.520643	0.479357	1.000000	0.000000	
694000	-52.867897	1	0.083296	0.023928	0.083296	0.067640	0.083296	0.067640	0.083296	0.067640	0.427688	0.572312	0.166510	0.833490	1.000000	0.000000	
695000	-52.615425	1	0.107948	0.023322	0.107948	0.039078	0.107948	0.039078	0.107948	0.039078	0.462386	0.537614	0.275116	0.724884	1.000000	0.000000	
696000	-53.375815	1	0.059627	0.010000	0.059627	0.080394	0.059627	0.080394	0.059627	0.080394	0.389442	0.610558	0.177549	0.822451	1.000000	0.000000	
697000	-53.127075	1	0.099066	0.020180	0.099066	0.026196	0.099066	0.026196	0.099066	0.026196	0.460585	0.539415	0.301029	0.698971	1.000000	0.000000	
698000	-55.582313	1	0.030604	0.010305	0.030604	0.067247	0.030604	0.067247	0.030604	0.067247	0.269802	0.730198	0.059099	0.940901	1.000000	0.000000	
699000	-53.585784	1	0.144542	0.033172	0.144542	0.048266	0.144542	0.048266	0.144542	0.048266	0.482469	0.517531	0.321525	0.678475	1.000000	0.000000	
700000	-52.842054	1	0.086187	0.025713	0.086187	0.045730	0.086187	0.045730	0.086187	0.045730	0.433783	0.566217	0.179913	0.820087	1.000000	0.000000	
701000	-52.569601	1	0.073957	0.007129	0.073957	0.067549	0.073957	0.067549	0.073957	0.067549	0.438093	0.561907	0.302206	0.697794	1.000000	0.000000	
702000	-53.619522	1	0.064422	0.002961	0.064422	0.052229	0.064422	0.052229	0.064422	0.052229	0.475793	0.524207	0.442314	0.557686	1.000000	0.000000	
703000	-53.197228	1	0.088641	0.018540	0.088641	0.095288	0.088641	0.095288	0.088641	0.095288	0.436545	0.563455	0.204674	0.795326	1.000000	0.000000	
704000	-52.374251	1	0.089000	0.019617	0.089000	0.041618	0.089000	0.041618	0.089000	0.041618	0.440732	0.559268	0.224426	0.775574	1.000000	0.000000	
705000	-52.465549	1	0.089447	0.013013	0.089447	0.031428	0.089447	0.031428	0.089447	0.031428	0.453574	0.546426	0.308181	0.691819	1.000000	0.000000	
706000	-52.824020	1	0.108506	0.023001	0.108506	0.033522	0.108506	0.033522	0.108506	0.033522	0.464986	0.535014	0.292820	0.707180	1.000000	0.000000	
707000	-52.096531	1	0.110747	0.013555	0.110747	0.038389	0.110747	0.038389	0.110747	0.038389	0.475500	0.524500	0.373747	0.626253	1.000000	0.000000	
708000	-54.726331	1	0.202949	0.033510	0.202949	0.074255	0.202949	0.074255	0.202949	0.074255	0.494813	0.505187	0.398238	0.601762	1.000000	0.000000	
709000	-52.919280	1	0.105709	0.014061	0.105709	0.025185	0.105709	0.025185	0.105709	0.025185	0.478654	0.521346	0.399022	0.600978	1.000000	0.000000	
710000	-52.566517	1	0.139717	0.014044	0.139717	0.035396	0.139717	0.035396	0.139717	0.035396	0.496308	0.503692	0.475688	0.524312	1.000000	0.000000	
711000	-52.406329	1	0.110162	0.010580	0.110162	0.087641	0.110162	0.087641	0.110162	0.087641	0.473580	0.526420	0.368027	0.631973	1.000000	0.000000	
712000	-53.246351	1	0.059578	0.018195	0.059578	0.066634	0.059578	0.066634	0.059578	0.066634	0.379759	0.620241	0.117218	0.882782	1.000000	0.000000	
713000	-52.697039	1	0.140997	0.014999	0.140997	0.033827	0.140997	0.033827	0.140997	0.033827	0.496054	0.503946	0.473222	0.526778	1.000000	0.000000	
714000	-52.602616	1	0.145521	0.015782	0.145521	0.086723	0.145521	0.086723	0.145521	0.086723	0.486723	0.513277	0.393800	0.606200	1.000000	0.000000	
715000	-53.386731	1	0.153613	0.027656	0.153613	0.041511	0.153613	0.041511	0.153613	0.041511	0.488261	0.511739	0.380476	0.619524	1.000000	0.000000	
716000	-52.198674	1	0.080071	0.016029	0.080071	0.052901	0.080071	0.052901	0.080071	0.052901	0.427264	0.572736	0.206510	0.793490	1.000000	0.000000	
717000	-54.082297	1	0.088907	0.003946	0.088907	0.021440	0.088907	0.021440	0.088907	0.021440	0.542300	0.457700	0.611626	0.388374	1.000000	0.000000	
718000	-54.540603	1	0.094515	0.028052	0.094515	0.019509	0.094515	0.019509	0.094515	0.019509	0.456207	0.543793	0.271766	0.728234	1.000000	0.000000	
719000	-52.512198	1	0.156315	0.007763	0.156315	0.065983	0.156315	0.065983	0.156315	0.065983	0.511365	0.488635	0.572696	0.427304	1.000000	0.000000	
720000	-52.749364	1	0.125897	0.023629	0.125897	0.078731	0.125897	0.078731	0.125897	0.078731	0.471657	0.528343	0.286568	0.713432	1.000000	0.000000	
721000	-52.611444	1	0.068740	0.012855	0.068740	0.067935	0.068740	0.067935	0.068740	0.067935	0.407234	0.592766	0.185316	0.814684	1.000000	0.000000	
722000	-53.298752	1	0.070343	0.023575	0.070343	0.070895	0.070343	0.070895	0.070343	0.070895	0.404152	0.595848	0.128529	0.871471	1.000000	0.000000	
723000	-52.424787	1	0.084518	0.017122	0.084518	0.036879	0.084518	0.036879	0.084518	0.036879	0.436901	0.563099	0.231427	0.768573	1.000000	0.000000	
724000	-52.258353	1	0.080199	0.008024	0.080199	0.042219	0.080199	0.042219	0.080199	0.042219	0.450050	0.549950	0.328997	0.671003	1.000000	0.000000	
725000	-52.178940	1	0.100084	0.010923	0.100084	0.035552	0.100084	0.035552	0.100084	0.035552	0.472028	0.527972	0.378130	0.621870	1.000000	0.000000	
726000	-52.238838	1	0.116752	0.009757	0.116752	0.081635	0.116752	0.081635	0.116752	0.081635	0.482210	0.517790	0.408483	0.591517	1.000000	0.000000	
727000	-53.831555	1	0.072864	0.032030	0.072864	0.044088	0.072864	0.044088	0.072864	0.044088	0.411734	0.588266	0.121872	0.878128	1.000000	0.000000	
728000	-55.040214	1	0.109124	0.038745	0.109124	0.100774	0.109124	0.100774	0.109124	0.100774	0.457634	0.542366	0.186082	0.813918	1.000000	0.000000	
729000	-51.887489	1	0.123526	0.011075	0.123526	0.051905	0.123526	0.051905	0.123526	0.051905	0.487524	0.512476	0.431054	0.568946	1.000000	0.000000	
730000	-52.744998	1	0.075458	0.012790	0.075458	0.080833	0.075458	0.080833	0.075458	0.080833	0.420996	0.579004	0.209584	0.790416	1.000000	0.000000	
731000	-52.411730	1	0.092154	0.017053	0.092154	0.076720	0.092154	0.076720	0.092154	0.076720	0.443185	0.556815	0.231041	0.768959	1.000000	0.000000	
732000	-52.640826	1	0.170449	0.013956	0.170449	0.060594	0.170449	0.060594	0.170449	0.060594	0.498986	0.501014	0.490525	0.509475	1.000000	0.000000	
733000	-54.632288	1	0.039955	0.019162	0.039955	0.059275	0.039955	0.059275	0.039955	0.059275	0.312703	0.687297	0.057807	0.942193	1.000000	0.000000	
734000	-54.383385	1	0.048318	0.003427	0.048318	0.042577	0.048318	0.042577	0.048318	0.042577	0.404930	0.595070	0.293204	0.706796	1.000000	0.000000	
735000	-54.368575	1	0.155937	0.019212	0.155937	0.129444	0.155937	0.129444	0.155937	0.129444	0.486605	0.513395	0.369866	0.630134	1.000000	0.000000	
736000	-53.904036	1	0.165600	0.029513	0.165600	0.038589	0.165600	0.038589	0.165600	0.038589	0.492054	0.507946	0.406902	0.593098	1.000000	0.000000	
737000	-53.928879	1	0.073875	0.022482	0.073875	0.023373	0.073875	0.023373	0.073875	0.023373	0.419515	0.580485	0.183605	0.816395	1.000000	0.000000	
738000	-52.837591	1	0.173864	0.008893	0.173864	0.055909	0.173864	0.055909	0.173864	0.055909	0.511673	0.488327	0.590191	0.409809	1.000000	0.000000	
739000	-52.459197	1	0.124698	0.006102	0.124698	0.077661	0.124698	0.077661	0.124698	0.077661	0.508044	0.491956	0.536811	0.463189	1.000000	0.000000	
740000	-52.372279	1	0.118713	0.021899	0.118713	0.045747	0.118713	0.045747	0.118713	0.045747	0.470854	0.529146	0.307141	0.692859	1.000000	0.000000	
741000	-52.856391	1	0.068117	0.016993	0.068117	0.069828	0.068117	0.069828	0.068117	0.069828	0.401340	0.598660	0.151115	0.848885	1.000000	0.000000	
742000	-52.519925	1	0.138547	0.021503	0.138547	0.047019	0.138547	0.047019	0.138547	0.047019	0.483315	0.516685	0.366140	0.633860	1.000000	0.000000	
743000	-51.872357	1	0.106337	0.008768	0.106337	0.057519	0.106337	0.057519	0.106337	0.057519	0.479960	0.520040	0.410746	0.589254	1.000000	0.000000	
744000	-55.806663	1	0.030416	0.018441	0.030416	0.037662	0.030416	0.037662	0.030416	0.037662	0.266574	0.733426	0.037136	0.962864	1.000000	0.000000	
745000	-53.068749	1	0.187814	0.014487	0.187814	0.063257	0.187814	0.063257	0.187814	0.063257	0.500788	0.499212	0.508887	0.491113	1.000000	0.000000	
746000	-53.078597	1	0.136667	0.010871	0.136667	0.026993	0.136667	0.026993	0.136667	0.026993	0.511046	0.488954	0.559768	0.440232	1.000000	0.000000	
747000	-53.708527	1	0.083651	0.003392	0.083651	0.089068	0.083651	0.089068	0.083651	0.089068	0.503256	0.496744	0.509187	0.490813	1.000000	0.000000	
748000	-51.837758	1	0.116386	0.012959	0.116386	0.052872	0.116386	0.052872	0.116386	0.052872	0.477324	0.522676	0.375390	0.624610	1.000000	0.000000	
749000	-52.561905	1	0.160106	0.017831	0.160106	0.065232	0.160106	0.065232	0.160106	0.065232	0.491701	0.508299	0.421404	0.578596	1.000000	0.000000	
750000	-52.263565	1	0.077418	0.013289	0.077418	0.063802	0.077418	0.063802	0.077418	0.063802	0.424878	0.575122	0.216309	0.783691	1.000000	0.000000	
751000	-54.973197	1	0.164727	0.042046	0.164727	0.082159	0.164727	0.082159	0.164727	0.082159	0.486847	0.513153	0.308194	0.691806	1.000000	0.000000	
752000	-52.209544	1	0.132286	0.015740	0.132286	0.074809	0.132286	0.074809	0.132286	0.074809	0.481073	0.518927	0.367992	0.632008	1.000000	0.000000	
753000	-57.449061	1	0.040378	0.023732	0.040378	0.013972	0.040378	0.013972	0.040378	0.013972	0.320303	0.679697	0.063667	0.936333	1.000000	0.000000	
754000	-54.984536	1	0.093994	0.023321	0.093994	0.128250	0.093994	0.128250	0.093994	0.128250	0.441239	0.558761	0.190527	0.809473	1.000000	0.000000	
755000	-53.479886	1	0.098520	0.031429	0.098520	0.073983	0.098520	0.073983	0.098520	0.073983	0.447343	0.552657	0.182931	0.817069	1.000000	0.000000	
756000	-52.275499	1	0.073418	0.012386	0.073418	0.045575	0.073418	0.045575	0.073418	0.045575	0.420537	0.579463	0.219188	0.780812	1.000000	0.000000	
757000	-56.541456	1	0.065182	0.015379	0.065182	0.146303	0.065182	0.146303	0.065182	0.146303	0.394570	0.605430	0.146253	0.853747	1.000000	0.000000	
758000	-52.760388	1	0.105595	0.015705	0.105595	0.027580	0.105595	0.027580	0.105595	0.027580	0.472811	0.527189	0.364789	0.635211	1.000000	0.000000	
759000	-53.868287	1	0.051764	0.021693	0.051764	0.040002	0.051764	0.040002	0.051764	0.040002	0.357455	0.642545	0.086008	0.913992	1.000000	0.000000	
760000	-52.893907	1	0.169435	0.007282	0.169435	0.052939	0.169435	0.052939	0.169435	0.052939	0.519122	0.480878	0.627522	0.372478	1.000000	0.000000	
761000	-52.041325	1	0.086229	0.014368	0.086229	0.046854	0.086229	0.046854	0.086229	0.046854	0.440611	0.559389	0.250620	0.749380	1.000000	0.000000	
762000	-53.698877	1	0.131687	0.035699	0.131687	0.048174	0.131687	0.048174	0.131687	0.048174	0.476034	0.523966	0.280869	0.719131	1.000000	0.000000	
763000	-53.830826	1	0.074488	0.032536	0.074488	0.044502	0.074488	0.044502	0.074488	0.044502	0.414870	0.585130	0.125328	0.874672	1.000000	0.000000	
764000	-52.530033	1	0.147071	0.012294	0.147071	0.086124	0.147071	0.086124	0.147071	0.086124	0.492356	0.507644	0.443660	0.556340	1.000000	0.000000	
765000	-51.951036	1	0.095756	0.008728	0.095756	0.046670	0.095756	0.046670	0.095756	0.046670	0.470383	0.529617	0.380961	0.619039	1.000000	0.000000	
766000	-55.166143	1	0.225652	0.028627	0.225652	0.097065	0.225652	0.097065	0.225652	0.097065	0.496986	0.503014	0.428775	0.571225	1.000000	0.000000	
767000	-52.157198	1	0.121287	0.016990	0.121287	0.072405	0.121287	0.072405	0.121287	0.072405	0.472840	0.527160	0.325788	0.674212	1.000000	0.000000	
768000	-52.565733	1	0.068579	0.013760	0.068579	0.039786	0.068579	0.039786	0.068579	0.039786	0.408393	0.591607	0.188656	0.811344	1.000000	0.000000	
769000	-53.169786	1	0.086744	0.029405	0.086744	0.056779	0.086744	0.056779	0.086744	0.056779	0.433370	0.566630	0.162347	0.837653	1.000000	0.000000	
770000	-53.615261	1	0.086533	0.018457	0.086533	0.021443	0.086533	0.021443	0.086533	0.021443	0.448353	0.551647	0.279594	0.720406	1.000000	0.000000	
771000	-52.811028	1	0.139058	0.024738	0.139058	0.073132	0.139058	0.073132	0.139058	0.073132	0.479138	0.520862	0.317017	0.682983	1.000000	0.000000	
772000	-53.514096	1	0.088463	0.024436	0.088463	0.091424	0.088463	0.091424	0.088463	0.091424	0.434412	0.565588	0.174410	0.825590	1.000000	0.000000	
773000	-53.546856	1	0.128931	0.002131	0.128931	0.064890	0.128931	0.064890	0.128931	0.064890	0.596073	0.403927	0.771514	0.228486	1.000000	0.000000	
774000	-54.347197	1	0.057130	0.005832	0.057130	0.022916	0.057130	0.022916	0.057130	0.022916	0.415098	0.584902	0.285022	0.714978	1.000000	0.000000	
775000	-52.230883	1	0.076545	0.008321	0.076545	0.054637	0.076545	0.054637	0.076545	0.054637	0.438403	0.561597	0.292214	0.707786	1.000000	0.000000	
776000	-52.939100	1	0.073188	0.004497	0.073188	0.040608	0.073188	0.040608	0.073188	0.040608	0.469094	0.530906	0.413942	0.586058	1.000000	0.000000	
777000	-52.363074	1	0.094444	0.005170	0.094444	0.045563	0.094444	0.045563	0.094444	0.045563	0.497422	0.502578	0.491349	0.508651	1.000000	0.000000	
778000	-52.497550	1	0.144066	0.014488	0.144066	0.038889	0.144066	0.038889	0.144066	0.038889	0.495699	0.504301	0.469747	0.530253	1.000000	0.000000	
779000	-53.515739	1	0.085479	0.007798	0.085479	0.021388	0.085479	0.021388	0.085479	0.021388	0.480615	0.519385	0.436105	0.563895	1.000000	0.000000	
780000	-53.690731	1	0.063979	0.018987	0.063979	0.086093	0.063979	0.086093	0.063979	0.086093	0.390283	0.609717	0.125521	0.874479	1.000000	0.000000	
781000	-55.128138	1	0.138323	0.024073	0.138323	0.139546	0.138323	0.139546	0.138323	0.139546	0.477029	0.522971	0.297959	0.702041	1.000000	0.000000	
782000	-51.873164	1	0.114805	0.009272	0.114805	0.051687	0.114805	0.051687	0.114805	0.051687	0.487109	0.512891	0.437839	0.562161	1.000000	0.000000	
783000	-52.867519	1	0.179929	0.013100	0.179929	0.069676	0.179929	0.069676	0.179929	0.069676	0.500779	0.499221	0.507864	0.492136	1.000000	0.000000	
784000	-52.678632	1	0.139690	0.005072	0.139690	0.046993	0.139690	0.046993	0.139690	0.046993	0.534651	0.465349	0.651917	0.348083	1.000000	0.000000	
785000	-53.029913	1	0.148828	0.004630	0.148828	0.043919	0.148828	0.043919	0.148828	0.043919	0.545013	0.454987	0.696742	0.303258	1.000000	0.000000	
786000	-56.092003	1	0.108178	0.050368	0.108178	0.090919	0.108178	0.090919	0.108178	0.090919	0.459298	0.540702	0.168747	0.831253	1.000000	0.000000	
787000	-52.816495	1	0.147936	0.024987	0.147936	0.057286	0.147936	0.057286	0.147936	0.057286	0.484417	0.515583	0.351886	0.648114	1.000000	0.000000	
788000	-53.665888	1	0.117522	0.011808	0.117522	0.120426	0.117522	0.120426	0.117522	0.120426	0.475311	0.524689	0.361904	0.638096	1.000000	0.000000	
789000	-53.314572	1	0.098155	0.029815	0.098155	0.073867	0.098155	0.073867	0.098155	0.073867	0.446887	0.553113	0.186715	0.813285	1.000000	0.000000	
790000	-54.122183	1	0.120224	0.036650	0.120224	0.034264	0.120224	0.034264	0.120224	0.034264	0.471618	0.528382	0.273861	0.726139	1.000000	0.000000	
791000	-53.658458	1	0.144402	0.026870	0.144402	0.097898	0.144402	0.097898	0.144402	0.097898	0.480042	0.519958	0.306600	0.693400	1.000000	0.000000	
792000	-53.012576	1	0.073809	0.004679	0.073809	0.070462	0.073809	0.070462	0.073809	0.070462	0.461029	0.538971	0.387561	0.612439	1.000000	0.000000	
793000	-53.129014	1	0.071304	0.015882	0.071304	0.028099	0.071304	0.028099	0.071304	0.028099	0.415730	0.584270	0.199334	0.800666	1.000000	0.000000	
794000	-54.796838	1	0.111603	0.002418	0.111603	0.020537	0.111603	0.020537	0.111603	0.020537	0.640669	0.359331	0.809531	0.190469	1.000000	0.000000	
795000	-52.196973	1	0.086714	0.014360	0.086714	0.069269	0.086714	0.069269	0.086714	0.069269	0.438767	0.561233	0.238671	0.761329	1.000000	0.000000	
796000	-52.946127	1	0.119799	0.019549	0.119799	0.095689	0.119799	0.095689	0.119799	0.095689	0.468521	0.531479	0.289951	0.710049	1.000000	0.000000	
797000	-53.024156	1	0.140287	0.023076	0.140287	0.088124	0.140287	0.088124	0.140287	0.088124	0.479516	0.520484	0.321144	0.678856	1.000000	0.000000	
798000	-52.642720	1	0.110220	0.024895	0.110220	0.068457	0.110220	0.068457	0.110220	0.068457	0.459853	0.540147	0.242188	0.757812	1.000000	0.000000	
799000	-52.132982	1	0.098241	0.006117	0.098241	0.056815	0.098241	0.056815	0.098241	0.056815	0.488246	0.511754	0.456419	0.543581	1.000000	0.000000	
800000	-54.263035	1	0.054328	0.005991	0.054328	0.024914	0.054328	0.024914	0.054328	0.024914	0.401092	0.598908	0.253815	0.746185	1.000000	0.000000	
801000	-52.674127	1	0.062794	0.014051	0.062794	0.052981	0.062794	0.052981	0.062794	0.052981	0.391971	0.608029	0.155528	0.844472	1.000000	0.000000	
802000	-55.291520	1	0.070003	0.005268	0.070003	0.123889	0.070003	0.123889	0.070003	0.123889	0.442346	0.557654	0.332793	0.667207	1.000000	0.000000	
803000	-52.265358	1	0.147235	0.014220	0.147235	0.070725	0.147235	0.070725	0.147235	0.070725	0.490557	0.509443	0.427205	0.572795	1.000000	0.000000	
804000	-52.644641	1	0.075829	0.021175	0.075829	0.049744	0.075829	0.049744	0.075829	0.049744	0.416684	0.583316	0.161602	0.838398	1.000000	0.000000	
805000	-54.580158	1	0.052360	0.023898	0.052360	0.027874	0.052360	0.027874	0.052360	0.027874	0.361099	0.638901	0.087648	0.912352	1.000000	0.000000	
806000	-51.964553	1	0.113244	0.017002	0.113244	0.053029	0.113244	0.053029	0.113244	0.053029	0.468660	0.531340	0.317435	0.682565	1.000000	0.000000	
807000	-53.835763	1	0.095291	0.025599	0.095291	0.023445	0.095291	0.023445	0.095291	0.023445	0.454505	0.545495	0.264216	0.735784	1.000000	0.000000	
808000	-53.193124	1	0.158150	0.025885	0.158150	0.076514	0.158150	0.076514	0.158150	0.076514	0.486397	0.513603	0.351459	0.648541	1.000000	0.000000	
809000	-53.010338	1	0.061245	0.009576	0.061245	0.071039	0.061245	0.071039	0.061245	0.071039	0.395561	0.604439	0.191655	0.808345	1.000000	0.000000	
810000	-52.518896	1	0.115472	0.023975	0.115472	0.065969	0.115472	0.065969	0.115472	0.065969	0.464778	0.535222	0.263415	0.736585	1.000000	0.000000	
811000	-52.934642	1	0.094411	0.014324	0.094411	0.096796	0.094411	0.096796	0.094411	0.096796	0.448300	0.551700	0.258791	0.741209	1.000000	0.000000	
812000	-53.361609	1	0.077766	0.005635	0.077766	0.090552	0.077766	0.090552	0.077766	0.090552	0.456352	0.543648	0.362913	0.637087	1.000000	0.000000	
813000	-57.082654	1	0.082985	0.057281	0.082985	0.031298	0.082985	0.031298	0.082985	0.031298	0.438843	0.561157	0.132406	0.867594	1.000000	0.000000	
814000	-51.845171	1	0.096958	0.010375	0.096958	0.053977	0.096958	0.053977	0.096958	0.053977	0.463626	0.536374	0.343190	0.656810	1.000000	0.000000	
815000	-53.264875	1	0.127240	0.017091	0.127240	0.024575	0.127240	0.024575	0.127240	0.024575	0.492471	0.507529	0.454741	0.545259	1.000000	0.000000	
816000	-53.860622	1	0.082166	0.001718	0.082166	0.056622	0.082166	0.056622	0.082166	0.056622	0.579390	0.420610	0.672229	0.327771	1.000000	0.000000	
817000	-53.378676	1	0.092383	0.003134	0.092383	0.032467	0.092383	0.032467	0.092383	0.032467	0.547588	0.452412	0.626128	0.373872	1.000000	0.000000	
818000	-52.516835	1	0.150640	0.018856	0.150640	0.071653	0.150640	0.071653	0.150640	0.071653	0.487129	0.512871	0.385528	0.614472	1.000000	0.000000	
819000	-53.594498	1	0.104997	0.003529	0.104997	0.095546	0.104997	0.095546	0.104997	0.095546	0.527345	0.472655	0.588808	0.411192	1.000000	0.000000	
820000	-53.896179	1	0.142638	0.025366	0.142638	0.025915	0.142638	0.025915	0.142638	0.025915	0.491117	0.508883	0.426858	0.573142	1.000000	0.000000	
821000	-52.830167	1	0.061197	0.015555	0.061197	0.045502	0.061197	0.045502	0.061197	0.045502	0.386881	0.613119	0.141602	0.858398	1.000000	0.000000	
822000	-53.847729	1	0.045303	0.016184	0.045303	0.050271	0.045303	0.050271	0.045303	0.050271	0.334948	0.665052	0.082231	0.917769	1.000000	0.000000	
823000	-53.198532	1	0.095208	0.017041	0.095208	0.023703	0.095208	0.023703	0.095208	0.023703	0.461272	0.538728	0.322977	0.677023	1.000000	0.000000	
824000	-52.007105	1	0.092870	0.009442	0.092870	0.042842	0.092870	0.042842	0.092870	0.042842	0.464431	0.535569	0.358042	0.641958	1.000000	0.000000	
825000	-53.734948	1	0.074785	0.002354	0.074785	0.066111	0.074785	0.066111	0.074785	0.066111	0.523769	0.476231	0.556332	0.443668	1.000000	0.000000	
826000	-54.048231	1	0.068819	0.004534	0.068819	0.094444	0.068819	0.094444	0.068819	0.094444	0.449681	0.550319	0.360853	0.639147	1.000000	0.000000	
827000	-53.108913	1	0.105148	0.027696	0.105148	0.076926	0.105148	0.076926	0.105148	0.076926	0.454165	0.545835	0.212200	0.787800	1.000000	0.000000	
828000	-52.963257	1	0.118618	0.016787	0.118618	0.026590	0.118618	0.026590	0.118618	0.026590	0.484493	0.515507	0.412404	0.587596	1.000000	0.000000	
829000	-55.469201	1	0.085390	0.043874	0.085390	0.028840	0.085390	0.028840	0.085390	0.028840	0.438502	0.561498	0.157652	0.842348	1.000000	0.000000	
830000	-52.790908	1	0.144594	0.020133	0.144594	0.038061	0.144594	0.038061	0.144594	0.038061	0.489531	0.510469	0.415494	0.584506	1.000000	0.000000	
831000	-51.847329	1	0.115355	0.009919	0.115355	0.052779	0.115355	0.052779	0.115355	0.052779	0.484769	0.515231	0.424309	0.575691	1.000000	0.000000	
832000	-52.679171	1	0.135615	0.023321	0.135615	0.043865	0.135615	0.043865	0.135615	0.043865	0.481512	0.518488	0.352325	0.647675	1.000000	0.000000	
833000	-53.344602	1	0.134130	0.007652	0.134130	0.025367	0.134130	0.025367	0.134130	0.025367	0.530493	0.469507	0.635016	0.364984	1.000000	0.000000	
834000	-52.080491	1	0.136936	0.011046	0.136936	0.068389	0.136936	0.068389	0.136936	0.068389	0.492415	0.507585	0.451850	0.548150	1.000000	0.000000	
835000	-55.254817	1	0.049525	0.009951	0.049525	0.108090	0.049525	0.108090	0.049525	0.108090	0.356706	0.643294	0.133543	0.866457	1.000000	0.000000	
836000	-52.118949	1	0.131742	0.007493	0.131742	0.058873	0.131742	0.058873	0.131742	0.058873	0.505590	0.494410	0.528656	0.471344	1.000000	0.000000	
837000	-52.888450	1	0.127401	0.020698	0.127401	0.031781	0.127401	0.031781	0.127401	0.031781	0.482642	0.517358	0.382092	0.617908	1.000000	0.000000	
838000	-52.314267	1	0.151295	0.013396	0.151295	0.050190	0.151295	0.050190	0.151295	0.050190	0.496648	0.503352	0.474750	0.525250	1.000000	0.000000	
839000	-52.678755	1	0.089944	0.024721	0.089944	0.047040	0.089944	0.047040	0.089944	0.047040	0.439178	0.560822	0.195173	0.804827	1.000000	0.000000	
840000	-51.888780	1	0.105908	0.009860	0.105908	0.046090	0.105908	0.046090	0.105908	0.046090	0.477956	0.522044	0.400030	0.599970	1.000000	0.000000	
841000	-52.256076	1	0.106740	0.008161	0.106740	0.078830	0.106740	0.078830	0.106740	0.078830	0.480266	0.519734	0.412391	0.587609	1.000000	0.000000	
842000	-53.590331	1	0.055892	0.022594	0.055892	0.047945	0.055892	0.047945	0.055892	0.047945	0.369607	0.630393	0.093709	0.906291	1.000000	0.000000	
843000	-51.999477	1	0.108883	0.009167	0.108883	0.070115	0.108883	0.070115	0.108883	0.070115	0.478763	0.521237	0.400797	0.599203	1.000000	0.000000	
844000	-53.270808	1	0.064844	0.022652	0.064844	0.039776	0.064844	0.039776	0.064844	0.039776	0.394032	0.605968	0.124297	0.875703	1.000000	0.000000	
845000	-53.798153	1	0.141172	0.035547	0.141172	0.069484	0.141172	0.069484	0.141172	0.069484	0.478921	0.521079	0.282327	0.717673	1.000000	0.000000	
846000	-52.957193	1	0.073981	0.011099	0.073981	0.086046	0.073981	0.086046	0.073981	0.086046	0.421266	0.578734	0.223063	0.776937	1.000000	0.000000	
847000	-55.067485	1	0.163094	0.032823	0.163094	0.024614	0.163094	0.024614	0.163094	0.024614	0.495362	0.504638	0.447822	0.552178	1.000000	0.000000	
848000	-52.376089	1	0.071790	0.010303	0.071790	0.042015	0.071790	0.042015	0.071790	0.042015	0.422834	0.577166	0.242333	0.757667	1.000000	0.000000	
849000	-54.431790	1	0.062377	0.033736	0.062377	0.044679	0.062377	0.044679	0.062377	0.044679	0.389615	0.610385	0.089865	0.910135	1.000000	0.000000	
850000	-54.189570	1	0.068731	0.021576	0.068731	0.098466	0.068731	0.098466	0.068731	0.098466	0.400333	0.599667	0.128128	0.871872	1.000000	0.000000	
851000	-51.977233	1	0.095060	0.008117	0.095060	0.059759	0.095060	0.059759	0.095060	0.059759	0.469465	0.530535	0.378834	0.621166	1.000000	0.000000	
852000	-52.178802	1	0.092324	0.016630	0.092324	0.040742	0.092324	0.040742	0.092324	0.040742	0.448256	0.551744	0.261208	0.738792	1.000000	0.000000	
853000	-52.566355	1	0.089056	0.020302	0.089056	0.072555	0.089056	0.072555	0.089056	0.072555	0.437066	0.562934	0.200301	0.799699	1.000000	0.000000	
854000	-54.063754	1	0.065262	0.028692	0.065262	0.033353	0.065262	0.033353	0.065262	0.033353	0.396395	0.603605	0.113265	0.886735	1.000000	0.000000	
855000	-52.007454	1	0.129052	0.015261	0.129052	0.051320	0.129052	0.051320	0.129052	0.051320	0.482862	0.517138	0.388418	0.611582	1.000000	0.000000	
856000	-52.270130	1	0.072426	0.011487	0.072426	0.054572	0.072426	0.054572	0.072426	0.054572	0.419077	0.580923	0.220226	0.779774	1.000000	0.000000	
857000	-52.444143	1	0.077112	0.009405	0.077112	0.035941	0.077112	0.035941	0.077112	0.035941	0.439582	0.560418	0.292773	0.707227	1.000000	0.000000	
858000	-52.274018	1	0.132296	0.012913	0.132296	0.081331	0.132296	0.081331	0.132296	0.081331	0.484656	0.515344	0.399798	0.600202	1.000000	0.000000	
859000	-53.218971	1	0.090832	0.021345	0.090832	0.091810	0.090832	0.091810	0.090832	0.091810	0.438368	0.561632	0.195485	0.804515	1.000000	0.000000	
860000	-52.076445	1	0.137434	0.010461	0.137434	0.066541	0.137434	0.066541	0.137434	0.066541	0.494517	0.505483	0.465859	0.534141	1.000000	0.000000	
861000	-52.562406	1	0.159055	0.011732	0.159055	0.045754	0.159055	0.045754	0.159055	0.045754	0.503688	0.496312	0.527643	0.472357	1.000000	0.000000	
862000	-52.019181	1	0.105103	0.016915	0.105103	0.046010	0.105103	0.046010	0.105103	0.046010	0.462269	0.537731	0.299342	0.700658	1.000000	0.000000	
863000	-53.382522	1	0.192070	0.012610	0.192070	0.047831	0.192070	0.047831	0.192070	0.047831	0.506280	0.493720	0.566047	0.433953	1.000000	0.000000	
864000	-52.957183	1	0.075521	0.023760	0.075521	0.042067	0.075521	0.042067	0.075521	0.042067	0.416499	0.583501	0.154615	0.845385	1.000000	0.000000	
865000	-54.542049	1	0.109049	0.034254	0.109049	0.100886	0.109049	0.100886	0.109049	0.100886	0.457066	0.542934	0.195885	0.804115	1.000000	0.000000	
866000	-52.009673	1	0.115021	0.007380	0.115021	0.050065	0.115021	0.050065	0.115021	0.050065	0.497761	0.502239	0.490092	0.509908	1.000000	0.000000	
867000	-52.444037	1	0.141357	0.019236	0.141357	0.045728	0.141357	0.045728	0.141357	0.045728	0.486545	0.513455	0.394091	0.605909	1.000000	0.000000	
868000	-52.698238	1	0.108362	0.003913	0.108362	0.068800	0.108362	0.068800	0.108362	0.068800	0.526259	0.473741	0.589048	0.410952	1.000000	0.000000	
869000	-53.927960	1	0.120514	0.038486	0.120514	0.048725	0.120514	0.048725	0.120514	0.048725	0.469079	0.530921	0.242641	0.757359	1.000000	0.000000	
870000	-54.011927	1	0.199550	0.025443	0.199550	0.079292	0.199550	0.079292	0.199550	0.079292	0.495351	0.504649	0.422314	0.577686	1.000000	0.000000	
871000	-54.566079	1	0.086900	0.040444	0.086900	0.038728	0.086900	0.038728	0.086900	0.038728	0.437469	0.562531	0.152525	0.847475	1.000000	0.000000	
872000	-52.850772	1	0.069892	0.019410	0.069892	0.065528	0.069892	0.065528	0.069892	0.065528	0.404214	0.595786	0.144931	0.855069	1.000000	0.000000	
873000	-52.680740	1	0.082287	0.015395	0.082287	0.030687	0.082287	0.030687	0.082287	0.030687	0.437510	0.562490	0.249216	0.750784	1.000000	0.000000	
874000	-53.351663	1	0.076649	0.009905	0.076649	0.023117	0.076649	0.023117	0.076649	0.023117	0.446131	0.553869	0.319723	0.680277	1.000000	0.000000	
875000	-54.187987	1	0.152207	0.034943	0.152207	0.037386	0.152207	0.037386	0.152207	0.037386	0.487209	0.512791	0.358873	0.641127	1.000000	0.000000	
876000	-52.483923	1	0.080760	0.011206	0.080760	0.032897	0.080760	0.032897	0.080760	0.032897	0.442135	0.557865	0.287056	0.712944	1.000000	0.000000	
877000	-53.250487	1	0.066440	0.009314	0.066440	0.027284	0.066440	0.027284	0.066440	0.027284	0.418851	0.581149	0.252851	0.747149	1.000000	0.000000	
878000	-53.638108	1	0.160875	0.004903	0.160875	0.034807	0.160875	0.034807	0.160875	0.034807	0.551182	0.448818	0.733674	0.266326	1.000000	0.000000	
879000	-53.999336	1	0.086293	0.035820	0.086293	0.066001	0.086293	0.066001	0.086293	0.066001	0.433093	0.566907	0.142528	0.857472	1.000000	0.000000	
880000	-52.713182	1	0.075838	0.007032	0.075838	0.075089	0.075838	0.075089	0.075838	0.075089	0.442066	0.557934	0.311814	0.688186	1.000000	0.000000	
881000	-53.418400	1	0.066631	0.019926	0.066631	0.029728	0.066631	0.029728	0.066631	0.029728	0.401086	0.598914	0.151076	0.848924	1.000000	0.000000	
882000	-52.439376	1	0.096079	0.021796	0.096079	0.042633	0.096079	0.042633	0.096079	0.042633	0.448990	0.551010	0.235776	0.764224	1.000000	0.000000	
883000	-54.631059	1	0.037915	0.006865	0.037915	0.040720	0.037915	0.040720	0.037915	0.040720	0.318657	0.681343	0.120871	0.879129	1.000000	0.000000	
884000	-52.750554	1	0.118478	0.019625	0.118478	0.031472	0.118478	0.031472	0.118478	0.031472	0.477298	0.522702	0.360874	0.639126	1.000000	0.000000	
885000	-54.061370	1	0.196767	0.013479	0.196767	0.111540	0.196767	0.111540	0.196767	0.111540	0.500127	0.499873	0.501599	0.498401	1.000000	0.000000	
886000	-53.025310	1	0.129737	0.022754	0.129737	0.032340	0.129737	0.032340	0.129737	0.032340	0.482317	0.517683	0.372337	0.627663	1.000000	0.000000	
887000	-52.643560	1	0.101619	0.003708	0.101619	0.050929	0.101619	0.050929	0.101619	0.050929	0.529526	0.470474	0.592066	0.407934	1.000000	0.000000	
888000	-56.499995	1	0.046398	0.038958	0.046398	0.073286	0.046398	0.073286	0.046398	0.073286	0.345675	0.654325	0.046697	0.953303	1.000000	0.000000	
889000	-52.037099	1	0.125310	0.012608	0.125310	0.072462	0.125310	0.072462	0.125310	0.072462	0.481763	0.518237	0.390006	0.609994	1.000000	0.000000	
890000	-52.214817	1	0.092527	0.013758	0.092527	0.036223	0.092527	0.036223	0.092527	0.036223	0.454281	0.545719	0.300440	0.699560	1.000000	0.000000	
891000	-51.977411	1	0.112891	0.008091	0.112891	0.064751	0.112891	0.064751	0.112891	0.064751	0.488135	0.511865	0.445359	0.554641	1.000000	0.000000	
892000	-52.989316	1	0.070305	0.013338	0.070305	0.082411	0.070305	0.082411	0.070305	0.082411	0.409410	0.590590	0.184184	0.815816	1.000000	0.000000	
893000	-53.484544	1	0.075320	0.017966	0.075320	0.094252	0.075320	0.094252	0.075320	0.094252	0.414940	0.585060	0.165852	0.834148	1.000000	0.000000	
894000	-53.279057	1	0.051564	0.008706	0.051564	0.053639	0.051564	0.053639	0.051564	0.053639	0.368841	0.631159	0.161642	0.838358	1.000000	0.000000	
895000	-52.604327	1	0.169164	0.013166	0.169164	0.065404	0.169164	0.065404	0.169164	0.065404	0.499232	0.500768	0.493026	0.506974	1.000000	0.000000	
896000	-53.389063	1	0.087676	0.002430	0.087676	0.042058	0.087676	0.042058	0.087676	0.042058	0.556265	0.443735	0.637794	0.362206	1.000000	0.000000	
897000	-53.376712	1	0.082453	0.003082	0.082453	0.074210	0.082453	0.074210	0.082453	0.074210	0.511282	0.488718	0.530458	0.469542	1.000000	0.000000	
898000	-52.039901	1	0.086229	0.015009	0.086229	0.050262	0.086229	0.050262	0.086229	0.050262	0.439129	0.560871	0.241088	0.758912	1.000000	0.000000	
899000	-52.889195	1	0.155226	0.021510	0.155226	0.080321	0.155226	0.080321	0.155226	0.080321	0.486719	0.513281	0.368897	0.631103	1.000000	0.000000	
900000	-55.826107	1	0.112543	0.054193	0.112543	0.061143	0.112543	0.061143	0.112543	0.061143	0.464649	0.535351	0.186661	0.813339	1.000000	0.000000	
901000	-56.008958	1	0.028594	0.019174	0.028594	0.046749	0.028594	0.046749	0.028594	0.046749	0.256372	0.743628	0.031938	0.968062	1.000000	0.000000	
902000	-54.380534	1	0.144534	0.029378	0.144534	0.111764	0.144534	0.111764	0.144534	0.111764	0.479380	0.520620	0.292106	0.707894	1.000000	0.000000	
903000	-52.491937	1	0.101226	0.018124	0.101226	0.081331	0.101226	0.081331	0.101226	0.081331	0.453164	0.546836	0.250624	0.749376	1.000000	0.000000	
904000	-52.167024	1	0.131411	0.013109	0.131411	0.041702	0.131411	0.041702	0.131411	0.041702	0.490817	0.509183	0.443670	0.556330	1.000000	0.000000	
905000	-52.634386	1	0.067793	0.011739	0.067793	0.037052	0.067793	0.037052	0.067793	0.037052	0.410798	0.589202	0.208707	0.791293	1.000000	0.000000	
906000	-52.429872	1	0.098078	0.005573	0.098078	0.072034	0.098078	0.072034	0.098078	0.072034	0.490561	0.509439	0.465673	0.534327	1.000000	0.000000	
907000	-54.115800	1	0.171163	0.025042	0.171163	0.108257	0.171163	0.108257	0.171163	0.108257	0.489282	0.510718	0.365473	0.634527	1.000000	0.000000	
908000	-53.139748	1	0.120053	0.029684	0.120053	0.041669	0.120053	0.041669	0.120053	0.041669	0.470245	0.529755	0.279173	0.720827	1.000000	0.000000	
909000	-52.195481	1	0.098826	0.017395	0.098826	0.040008	0.098826	0.040008	0.098826	0.040008	0.456188	0.543812	0.281398	0.718602	1.000000	0.000000	
910000	-52.807263	1	0.102868	0.022815	0.102868	0.033586	0.102868	0.033586	0.102868	0.033586	0.459180	0.540820	0.272644	0.727356	1.000000	0.000000	
911000	-53.952406	1	0.051217	0.005115	0.051217	0.034616	0.051217	0.034616	0.051217	0.034616	0.392885	0.607115	0.245595	0.754405	1.000000	0.000000	
912000	-51.853806	1	0.109650	0.009147	0.109650	0.053132	0.109650	0.053132	0.109650	0.053132	0.482583	0.517417	0.419631	0.580369	1.000000	0.000000	
913000	-52.017936	1	0.101417	0.012414	0.101417	0.039813	0.101417	0.039813	0.101417	0.039813	0.467404	0.532596	0.348977	0.651023	1.000000	0.000000	
914000	-52.700066	1	0.102451	0.025713	0.102451	0.044127	0.102451	0.044127	0.102451	0.044127	0.454794	0.545206	0.235717	0.764283	1.000000	0.000000	
915000	-55.892336	1	0.102554	0.045295	0.102554	0.100237	0.102554	0.100237	0.102554	0.100237	0.452995	0.547005	0.160025	0.839975	1.000000	0.000000	
916000	-52.206526	1	0.089834	0.013995	0.089834	0.037235	0.089834	0.037235	0.089834	0.037235	0.449438	0.550562	0.283607	0.716393	1.000000	0.000000	
917000	-52.376674	1	0.086941	0.005628	0.086941	0.044139	0.086941	0.044139	0.086941	0.044139	0.480693	0.519307	0.436732	0.563268	1.000000	0.000000	
918000	-53.314089	1	0.078865	0.029274	0.078865	0.052942	0.078865	0.052942	0.078865	0.052942	0.421331	0.578669	0.141349	0.858651	1.000000	0.000000	
919000	-51.908525	1	0.100198	0.010194	0.100198	0.044810	0.100198	0.044810	0.100198	0.044810	0.470631	0.529369	0.371967	0.628033	1.000000	0.000000	
920000	-56.125779	1	0.039912	0.005310	0.039912	0.019332	0.039912	0.019332	0.039912	0.019332	0.344332	0.655668	0.175703	0.824297	1.000000	0.000000	
921000	-52.742198	1	0.094003	0.025875	0.094003	0.060380	0.094003	0.060380	0.094003	0.060380	0.442958	0.557042	0.194152	0.805848	1.000000	0.000000	
922000	-52.600638	1	0.086365	0.022828	0.086365	0.061152	0.086365	0.061152	0.086365	0.061152	0.432993	0.567007	0.183043	0.816957	1.000000	0.000000	
923000	-52.743083	1	0.106683	0.010763	0.106683	0.026873	0.106683	0.026873	0.106683	0.026873	0.487874	0.512126	0.446829	0.553171	1.000000	0.000000	
924000	-52.834485	1	0.076621	0.019745	0.076621	0.034751	0.076621	0.034751	0.076621	0.034751	0.421366	0.578634	0.184911	0.815089	1.000000	0.000000	
925000	-53.467993	1	0.059719	0.010943	0.059719	0.083331	0.059719	0.083331	0.059719	0.083331	0.387330	0.612670	0.166505	0.833495	1.000000	0.000000	
926000	-53.043472	1	0.128376	0.009753	0.128376	0.026177	0.128376	0.026177	0.128376	0.026177	0.512468	0.487532	0.560285	0.439715	1.000000	0.000000	
927000	-53.950013	1	0.159317	0.031426	0.159317	0.088472	0.159317	0.088472	0.159317	0.088472	0.485344	0.514656	0.323119	0.676881	1.000000	0.000000	
928000	-53.547946	1	0.108882	0.014804	0.108882	0.020072	0.108882	0.020072	0.108882	0.020072	0.488044	0.511956	0.443436	0.556564	1.000000	0.000000	
929000	-52.614625	1	0.071687	0.006059	0.071687	0.044682	0.071687	0.044682	0.071687	0.044682	0.444830	0.555170	0.335528	0.664472	1.000000	0.000000	
930000	-52.883112	1	0.171045	0.007710	0.171045	0.053596	0.171045	0.053596	0.171045	0.053596	0.516880	0.483120	0.617702	0.382298	1.000000	0.000000	
931000	-53.852923	1	0.082800	0.008439	0.082800	0.111473	0.082800	0.111473	0.082800	0.111473	0.445769	0.554231	0.302307	0.697693	1.000000	0.000000	
932000	-53.560953	1	0.063481	0.025807	0.063481	0.042578	0.063481	0.042578	0.063481	0.042578	0.390464	0.609536	0.109188	0.890812	1.000000	0.000000	
933000	-52.870844	1	0.083968	0.023303	0.083968	0.037057	0.083968	0.037057	0.083968	0.037057	0.432402	0.567598	0.191743	0.808257	1.000000	0.000000	
934000	-52.391630	1	0.111160	0.011049	0.111160	0.031926	0.111160	0.031926	0.111160	0.031926	0.486526	0.513474	0.436594	0.563406	1.000000	0.000000	
935000	-52.088155	1	0.083864	0.012304	0.083864	0.042917	0.083864	0.042917	0.083864	0.042917	0.441332	0.558668	0.269168	0.730832	1.000000	0.000000	
936000	-52.050002	1	0.106540	0.009033	0.106540	0.040391	0.106540	0.040391	0.106540	0.040391	0.484487	0.515513	0.432235	0.567765	1.000000	0.000000	
937000	-52.060584	1	0.082439	0.009228	0.082439	0.055046	0.082439	0.055046	0.082439	0.055046	0.445582	0.554418	0.300984	0.699016	1.000000	0.000000	
938000	-53.184594	1	0.113162	0.002438	0.113162	0.055088	0.113162	0.055088	0.113162	0.055088	0.578384	0.421616	0.716916	0.283084	1.000000	0.000000	
939000	-54.070906	1	0.068626	0.028200	0.068626	0.079457	0.068626	0.079457	0.068626	0.079457	0.400700	0.599300	0.109798	0.890202	1.000000	0.000000	
940000	-52.748343	1	0.153616	0.006368	0.153616	0.046472	0.153616	0.046472	0.153616	0.046472	0.525590	0.474410	0.637683	0.362317	1.000000	0.000000	
941000	-52.633030	1	0.134817	0.007449	0.134817	0.087925	0.134817	0.087925	0.134817	0.087925	0.502901	0.497099	0.515721	0.484279	1.000000	0.000000	
942000	-53.070594	1	0.080049	0.007206	0.080049	0.089725	0.080049	0.089725	0.080049	0.089725	0.448263	0.551737	0.323699	0.676301	1.000000	0.000000	
943000	-52.005797	1	0.089384	0.014378	0.089384	0.060168	0.089384	0.060168	0.089384	0.060168	0.443526	0.556474	0.252693	0.747307	1.000000	0.000000	
944000	-54.268969	1	0.147735	0.018007	0.147735	0.019612	0.147735	0.019612	0.147735	0.019612	0.507772	0.492228	0.553099	0.446901	1.000000	0.000000	
945000	-54.348322	1	0.181811	0.020625	0.181811	0.028024	0.181811	0.028024	0.181811	0.028024	0.503529	0.496471	0.538168	0.461832	1.000000	0.000000	
946000	-53.012574	1	0.058464	0.016785	0.058464	0.047994	0.058464	0.047994	0.058464	0.047994	0.378243	0.621757	0.123798	0.876202	1.000000	0.000000	
947000	-52.136144	1	0.087111	0.010257	0.087111	0.069022	0.087111	0.069022	0.087111	0.069022	0.448064	0.551936	0.294662	0.705338	1.000000	0.000000	
948000	-52.366791	1	0.092223	0.021305	0.092223	0.059551	0.092223	0.059551	0.092223	0.059551	0.441872	0.558128	0.210341	0.789659	1.000000	0.000000	
949000	-52.218457	1	0.133446	0.006737	0.133446	0.057483	0.133446	0.057483	0.133446	0.057483	0.511782	0.488218	0.558272	0.441728	1.000000	0.000000	
950000	-52.134766	1	0.139938	0.015844	0.139938	0.056015	0.139938	0.056015	0.139938	0.056015	0.487167	0.512833	0.405546	0.594454	1.000000	0.000000	
951000	-52.731805	1	0.080057	0.008984	0.080057	0.083572	0.080057	0.083572	0.080057	0.083572	0.439681	0.560319	0.283687	0.716313	1.000000	0.000000	
952000	-52.612043	1	0.077328	0.005804	0.077328	0.039685	0.077328	0.039685	0.077328	0.039685	0.462073	0.537927	0.383712	0.616288	1.000000	0.000000	
953000	-55.708144	1	0.043350	0.002493	0.043350	0.076900	0.043350	0.076900	0.043350	0.076900	0.403899	0.596101	0.308966	0.691034	1.000000	0.000000	
954000	-53.721530	1	0.056017	0.024113	0.056017	0.048041	0.056017	0.048041	0.056017	0.048041	0.370097	0.629903	0.090121	0.909879	1.000000	0.000000	
955000	-53.805451	1	0.090788	0.022772	0.090788	0.021964	0.090788	0.021964	0.090788	0.021964	0.450911	0.549089	0.267211	0.732789	1.000000	0.000000	
956000	-51.948630	1	0.089447	0.013741	0.089447	0.055188	0.089447	0.055188	0.089447	0.055188	0.445191	0.554809	0.263116	0.736884	1.000000	0.000000	
957000	-52.214319	1	0.123407	0.019480	0.123407	0.066479	0.123407	0.066479	0.123407	0.066479	0.472851	0.527149	0.314658	0.685342	1.000000	0.000000	
958000	-54.156685	1	0.102075	0.036493	0.102075	0.033172	0.102075	0.033172	0.102075	0.033172	0.456338	0.543662	0.218166	0.781834	1.000000	0.000000	
959000	-52.144510	1	0.123327	0.006442	0.123327	0.055464	0.123327	0.055464	0.123327	0.055464	0.509020	0.490980	0.540563	0.459437	1.000000	0.000000	
960000	-54.722812	1	0.104268	0.023582	0.104268	0.015778	0.104268	0.015778	0.104268	0.015778	0.476817	0.523183	0.378902	0.621098	1.000000	0.000000	
961000	-52.366540	1	0.111179	0.011472	0.111179	0.086730	0.111179	0.086730	0.111179	0.086730	0.472201	0.527799	0.356268	0.643732	1.000000	0.000000	
962000	-52.615823	1	0.124007	0.025617	0.124007	0.054977	0.124007	0.054977	0.124007	0.054977	0.471733	0.528267	0.288934	0.711066	1.000000	0.000000	
963000	-51.883861	1	0.111568	0.015309	0.111568	0.053512	0.111568	0.053512	0.111568	0.053512	0.469088	0.530912	0.328484	0.671516	1.000000	0.000000	
964000	-52.015856	1	0.113280	0.012720	0.113280	0.040736	0.113280	0.040736	0.113280	0.040736	0.478704	0.521296	0.389498	0.610502	1.000000	0.000000	
965000	-53.077882	1	0.166173	0.005263	0.166173	0.068830	0.166173	0.068830	0.166173	0.068830	0.529155	0.470845	0.666939	0.333061	1.000000	0.000000	
966000	-52.445381	1	0.151227	0.013567	0.151227	0.079217	0.151227	0.079217	0.151227	0.079217	0.492251	0.507749	0.438628	0.561372	1.000000	0.000000	
967000	-52.933600	1	0.175803	0.007874	0.175803	0.067735	0.175803	0.067735	0.175803	0.067735	0.513439	0.486561	0.602316	0.397684	1.000000	0.000000	
968000	-52.204297	1	0.145567	0.012921	0.145567	0.069482	0.145567	0.069482	0.145567	0.069482	0.492086	0.507914	0.442226	0.557774	1.000000	0.000000	
969000	-52.154503	1	0.099304	0.014903	0.099304	0.074000	0.099304	0.074000	0.099304	0.074000	0.454617	0.545383	0.275990	0.724010	1.000000	0.000000	
970000	-52.662264	1	0.139078	0.004823	0.139078	0.050711	0.139078	0.050711	0.139078	0.050711	0.535672	0.464328	0.654068	0.345932	1.000000	0.000000	
971000	-52.697830	1	0.127388	0.004713	0.127388	0.076007	0.127388	0.076007	0.127388	0.076007	0.524698	0.475302	0.602801	0.397199	1.000000	0.000000	
972000	-54.673104	1	0.065326	0.036379	0.065326	0.061495	0.065326	0.061495	0.065326	0.061495	0.396526	0.603474	0.089700	0.910300	1.000000	0.000000	
973000	-54.807033	1	0.076947	0.039790	0.076947	0.036048	0.076947	0.036048	0.076947	0.036048	0.422379	0.577621	0.126526	0.873474	1.000000	0.000000	
974000	-52.098298	1	0.113894	0.018722	0.113894	0.062911	0.113894	0.062911	0.113894	0.062911	0.466387	0.533613	0.295029	0.704971	1.000000	0.000000	
975000	-53.531252	1	0.103651	0.033183	0.103651	0.070389	0.103651	0.070389	0.103651	0.070389	0.452982	0.547018	0.193359	0.806641	1.000000	0.000000	
976000	-51.997389	1	0.130065	0.015163	0.130065	0.053751	0.130065	0.053751	0.130065	0.053751	0.483129	0.516871	0.388920	0.611080	1.000000	0.000000	
977000	-53.223026	1	0.066162	0.007534	0.066162	0.081698	0.066162	0.081698	0.066162	0.081698	0.416589	0.583411	0.249950	0.750050	1.000000	0.000000	
978000	-54.194049	1	0.185335	0.030751	0.185335	0.083044	0.185335	0.083044	0.185335	0.083044	0.492070	0.507930	0.375294	0.624706	1.000000	0.000000	
979000	-52.316920	1	0.118922	0.007720	0.118922	0.080236	0.118922	0.080236	0.118922	0.080236	0.492841	0.507159	0.465535	0.534465	1.000000	0.000000	
980000	-54.455931	1	0.111893	0.043154	0.111893	0.059438	0.111893	0.059438	0.111893	0.059438	0.462167	0.537833	0.200151	0.799849	1.000000	0.000000	
981000	-51.942308	1	0.126084	0.014746	0.126084	0.054227	0.126084	0.054227	0.126084	0.054227	0.481121	0.518879	0.381282	0.618718	1.000000	0.000000	
982000	-52.612852	1	0.093723	0.024858	0.093723	0.053552	0.093723	0.053552	0.093723	0.053552	0.443386	0.556614	0.201659	0.798341	1.000000	0.000000	
983000	-53.780090	1	0.165399	0.026903	0.165399	0.094612	0.165399	0.094612	0.165399	0.094612	0.487664	0.512336	0.350742	0.649258	1.000000	0.000000	
984000	-52.172989	1	0.108554	0.019035	0.108554	0.044144	0.108554	0.044144	0.108554	0.044144	0.464240	0.535760	0.296489	0.703511	1.000000	0.000000	
985000	-53.730587	1	0.145933	0.023375	0.145933	0.026805	0.145933	0.026805	0.145933	0.026805	0.493221	0.506779	0.444261	0.555739	1.000000	0.000000	
986000	-52.385989	1	0.085496	0.006291	0.085496	0.067338	0.085496	0.067338	0.085496	0.067338	0.466278	0.533722	0.384564	0.615436	1.000000	0.000000	
987000	-54.516187	1	0.087444	0.003123	0.087444	0.107901	0.087444	0.107901	0.087444	0.107901	0.515321	0.484679	0.543170	0.456830	1.000000	0.000000	
988000	-52.240752	1	0.151168	0.011203	0.151168	0.058631	0.151168	0.058631	0.151168	0.058631	0.499357	0.500643	0.495425	0.504575	1.000000	0.000000	
989000	-52.943618	1	0.069432	0.005275	0.069432	0.038467	0.069432	0.038467	0.069432	0.038467	0.449558	0.550442	0.358017	0.641983	1.000000	0.000000	
990000	-51.893856	1	0.124990	0.012977	0.124990	0.053766	0.124990	0.053766	0.124990	0.053766	0.483537	0.516463	0.402108	0.597892	1.000000	0.000000	
991000	-52.104348	1	0.091081	0.017685	0.091081	0.055149	0.091081	0.055149	0.091081	0.055149	0.442900	0.557100	0.232638	0.767362	1.000000	0.000000	
992000	-55.750208	1	0.051477	0.038750	0.051477	0.039862	0.051477	0.039862	0.051477	0.039862	0.362738	0.637262	0.059607	0.940393	1.000000	0.000000	
993000	-52.095600	1	0.094614	0.007090	0.094614	0.062562	0.094614	0.062562	0.094614	0.062562	0.474587	0.525413	0.403338	0.596662	1.000000	0.000000	
994000	-54.395398	1	0.052824	0.021167	0.052824	0.026789	0.052824	0.026789	0.052824	0.026789	0.362756	0.637244	0.097441	0.902559	1.000000	0.000000	
995000	-53.377786	1	0.074812	0.028762	0.074812	0.053679	0.074812	0.053679	0.074812	0.053679	0.414015	0.585985	0.130574	0.869426	1.000000	0.000000	
996000	-52.934793	1	0.147254	0.010555	0.147254	0.031681	0.147254	0.031681	0.147254	0.031681	0.511564	0.488436	0.569444	0.430556	1.000000	0.000000	
997000	-52.876685	1	0.094798	0.003843	0.094798	0.037817	0.094798	0.037817	0.094798	0.037817	0.525978	0.474022	0.576826	0.423174	1.000000	0.000000	
998000	-53.461016	1	0.194689	0.018570	0.194689	0.054864	0.194689	0.054864	0.194689	0.054864	0.499171	0.500829	0.489006	0.510994	1.000000	0.000000	
999000	-55.709919	1	0.110409	0.042202	0.110409	0.021267	0.110409	0.021267	0.110409	0.021267	0.469691	0.530309	0.277726	0.722274	1.000000	0.000000	
1000000	-52.572108	1	0.075165	0.007524	0.075165	0.070691	0.075165	0.070691	0.075165	0.070691	0.437990	0.562010	0.296975	0.703025	1.000000	0.000000	
1001000	-52.564656	1	0.136813	0.006911	0.136813	0.039252	0.136813	0.039252	0.136813	0.039252	0.520559	0.479441	0.598986	0.401014	1.000000	0.000000	
1002000	-52.007104	1	0.086948	0.008681	0.086948	0.054672	0.086948	0.054672	0.086948	0.054672	0.455631	0.544369	0.333465	0.666535	1.000000	0.000000	
1003000	-53.119081	1	0.070100	0.003843	0.070100	0.045461	0.070100	0.045461	0.070100	0.045461	0.471324	0.528676	0.424563	0.575437	1.000000	0.000000	
1004000	-54.776793	1	0.036339	0.007560	0.036339	0.060003	0.036339	0.060003	0.036339	0.060003	0.307067	0.692933	0.102603	0.897397	1.000000	0.000000	
1005000	-55.231543	1	0.215239	0.030034	0.215239	0.041136	0.215239	0.041136	0.215239	0.041136	0.498833	0.501167	0.476876	0.523124	1.000000	0.000000	
1006000	-53.142193	1	0.055930	0.013094	0.055930	0.038144	0.055930	0.038144	0.055930	0.038144	0.375124	0.624876	0.141149	0.858851	1.000000	0.000000	
1007000	-53.602893	1	0.079279	0.010590	0.079279	0.105435	0.079279	0.105435	0.079279	0.105435	0.432195	0.567805	0.249114	0.750886	1.000000	0.000000	
1008000	-52.106260	1	0.090677	0.010274	0.090677	0.070252	0.090677	0.070252	0.090677	0.070252	0.453245	0.546755	0.308435	0.691565	1.000000	0.000000	
1009000	-51.808653	1	0.109227	0.012580	0.109227	0.053686	0.109227	0.053686	0.109227	0.053686	0.471542	0.528458	0.354713	0.645287	1.000000	0.000000	
1010000	-53.018340	1	0.117848	0.017265	0.117848	0.101214	0.117848	0.101214	0.117848	0.101214	0.468507	0.531493	0.301675	0.698325	1.000000	0.000000	
