# Supplementary material for: Varying Selection Pressure for a Na+ Sensing Site in Epithelial Na+ Channel Subunits Reflect Divergent Roles in Na+ Homeostasis
Source: Mol Biol Evol. 2024 Aug 5;41(8):msae162. doi: 10.1093/molbev/msae162 (PMC11331422; doi:10.1093/molbev/msae162)
Supplement: msae162_Supplementary_Data [file msae162_supplementary_data.zip › Supplementary file 3/Supplementary file 3/MCMC primate treeshrew fossil 0/MCMC_out_primate_scandentia_fossil_0.Schedule.txt]

Rate	100.00
Rate Tried	% Accepted	Rates - Dev	Rates - Tried	Rates - Accepted	Sample Ave Acceptance	Total Ave Acceptance
1000	0.380000	1.628403	1000	0.380000	0.380000	0.525316
1000	0.398000	1.628403	1000	0.398000	0.398000	0.514707
1000	0.355000	1.628403	1000	0.355000	0.355000	0.502423
1000	0.361000	1.628403	1000	0.361000	0.361000	0.492322
1000	0.388000	1.628403	1000	0.388000	0.388000	0.485368
1000	0.391000	1.628403	1000	0.391000	0.391000	0.479470
1000	0.422000	1.628403	1000	0.422000	0.422000	0.476090
1000	0.124000	3.053119	1000	0.124000	0.124000	0.456530
1000	0.187000	2.679734	1000	0.187000	0.187000	0.442345
1000	0.415000	1.602455	1000	0.415000	0.415000	0.440978
1000	0.129000	2.953940	1000	0.129000	0.129000	0.426123
1000	0.229000	2.431622	1000	0.229000	0.229000	0.417163
1000	0.229000	2.431622	1000	0.229000	0.229000	0.408982
1000	0.191000	2.431622	1000	0.191000	0.191000	0.399900
1000	0.306000	1.855106	1000	0.306000	0.306000	0.396144
1000	0.344000	1.855106	1000	0.344000	0.344000	0.394139
1000	0.326000	1.855106	1000	0.326000	0.326000	0.391615
1000	0.319000	1.855106	1000	0.319000	0.319000	0.389022
1000	0.309000	1.855106	1000	0.309000	0.309000	0.386263
1000	0.327000	1.855106	1000	0.327000	0.327000	0.384287
1000	0.331000	1.855106	1000	0.331000	0.331000	0.382568
1000	0.343000	1.855106	1000	0.343000	0.343000	0.381332
1000	0.379000	1.855106	1000	0.379000	0.379000	0.381261
1000	0.318000	1.855106	1000	0.318000	0.318000	0.379401
1000	0.334000	1.855106	1000	0.334000	0.334000	0.378103
1000	0.344000	1.855106	1000	0.344000	0.344000	0.377156
1000	0.306000	1.855106	1000	0.306000	0.306000	0.375233
1000	0.346000	1.855106	1000	0.346000	0.346000	0.374464
1000	0.308000	1.855106	1000	0.308000	0.308000	0.372760
1000	0.320000	1.855106	1000	0.320000	0.320000	0.371441
1000	0.356000	1.855106	1000	0.356000	0.356000	0.371064
1000	0.345000	1.855106	1000	0.345000	0.345000	0.370444
1000	0.320000	1.855106	1000	0.320000	0.320000	0.369270
1000	0.334000	1.855106	1000	0.334000	0.334000	0.368469
1000	0.323000	1.855106	1000	0.323000	0.323000	0.367459
1000	0.339000	1.855106	1000	0.339000	0.339000	0.366840
1000	0.317000	1.855106	1000	0.317000	0.317000	0.365779
1000	0.288000	1.855106	1000	0.288000	0.288000	0.364159
1000	0.321000	1.855106	1000	0.321000	0.321000	0.363278
1000	0.323000	1.855106	1000	0.323000	0.323000	0.362473
1000	0.357000	1.855106	1000	0.357000	0.357000	0.362365
1000	0.356000	1.855106	1000	0.356000	0.356000	0.362243
1000	0.331000	1.855106	1000	0.331000	0.331000	0.361654
1000	0.351000	1.855106	1000	0.351000	0.351000	0.361456
1000	0.325000	1.855106	1000	0.325000	0.325000	0.360793
1000	0.353000	1.855106	1000	0.353000	0.353000	0.360654
1000	0.344000	1.855106	1000	0.344000	0.344000	0.360362
1000	0.340000	1.855106	1000	0.340000	0.340000	0.360011
1000	0.334000	1.855106	1000	0.334000	0.334000	0.359570
1000	0.350000	1.855106	1000	0.350000	0.350000	0.359411
1000	0.323000	1.855106	1000	0.323000	0.323000	0.358814
1000	0.367000	1.855106	1000	0.367000	0.367000	0.358946
1000	0.376000	1.855106	1000	0.376000	0.376000	0.359217
1000	0.342000	1.855106	1000	0.342000	0.342000	0.358948
1000	0.312000	1.855106	1000	0.312000	0.312000	0.358225
1000	0.318000	1.855106	1000	0.318000	0.318000	0.357616
1000	0.328000	1.855106	1000	0.328000	0.328000	0.357174
1000	0.346000	1.855106	1000	0.346000	0.346000	0.357009
1000	0.321000	1.855106	1000	0.321000	0.321000	0.356488
1000	0.334000	1.855106	1000	0.334000	0.334000	0.356166
1000	0.353000	1.855106	1000	0.353000	0.353000	0.356122
1000	0.309000	1.855106	1000	0.309000	0.309000	0.355467
1000	0.339000	1.855106	1000	0.339000	0.339000	0.355242
1000	0.336000	1.855106	1000	0.336000	0.336000	0.354982
1000	0.343000	1.855106	1000	0.343000	0.343000	0.354822
1000	0.344000	1.855106	1000	0.344000	0.344000	0.354680
1000	0.340000	1.855106	1000	0.340000	0.340000	0.354489
1000	0.342000	1.855106	1000	0.342000	0.342000	0.354329
1000	0.323000	1.855106	1000	0.323000	0.323000	0.353932
1000	0.358000	1.855106	1000	0.358000	0.358000	0.353983
1000	0.334000	1.855106	1000	0.334000	0.334000	0.353736
1000	0.327000	1.855106	1000	0.327000	0.327000	0.353410
1000	0.333000	1.855106	1000	0.333000	0.333000	0.353164
1000	0.338000	1.855106	1000	0.338000	0.338000	0.352984
1000	0.332000	1.855106	1000	0.332000	0.332000	0.352737
1000	0.322000	1.855106	1000	0.322000	0.322000	0.352380
1000	0.337000	1.855106	1000	0.337000	0.337000	0.352203
1000	0.317000	1.855106	1000	0.317000	0.317000	0.351803
1000	0.323000	1.855106	1000	0.323000	0.323000	0.351479
1000	0.327000	1.855106	1000	0.327000	0.327000	0.351207
1000	0.337000	1.855106	1000	0.337000	0.337000	0.351051
1000	0.337000	1.855106	1000	0.337000	0.337000	0.350898
1000	0.321000	1.855106	1000	0.321000	0.321000	0.350577
1000	0.317000	1.855106	1000	0.317000	0.317000	0.350220
1000	0.340000	1.855106	1000	0.340000	0.340000	0.350112
1000	0.322000	1.855106	1000	0.322000	0.322000	0.349819
1000	0.298000	1.855106	1000	0.298000	0.298000	0.349285
1000	0.344000	1.855106	1000	0.344000	0.344000	0.349231
1000	0.348000	1.855106	1000	0.348000	0.348000	0.349219
1000	0.347000	1.855106	1000	0.347000	0.347000	0.349197
1000	0.334000	1.855106	1000	0.334000	0.334000	0.349046
1000	0.343000	1.855106	1000	0.343000	0.343000	0.348987
1000	0.341000	1.855106	1000	0.341000	0.341000	0.348909
1000	0.324000	1.855106	1000	0.324000	0.324000	0.348670
1000	0.350000	1.855106	1000	0.350000	0.350000	0.348682
1000	0.331000	1.855106	1000	0.331000	0.331000	0.348516
1000	0.321000	1.855106	1000	0.321000	0.321000	0.348258
1000	0.326000	1.855106	1000	0.326000	0.326000	0.348052
1000	0.370000	1.855106	1000	0.370000	0.370000	0.348254
1000	0.332000	1.855106	1000	0.332000	0.332000	0.348106
1000	0.340000	1.855106	1000	0.340000	0.340000	0.348033
1000	0.323000	1.855106	1000	0.323000	0.323000	0.347809
1000	0.330000	1.855106	1000	0.330000	0.330000	0.347652
1000	0.344000	1.855106	1000	0.344000	0.344000	0.347620
1000	0.352000	1.855106	1000	0.352000	0.352000	0.347658
1000	0.333000	1.855106	1000	0.333000	0.333000	0.347531
1000	0.353000	1.855106	1000	0.353000	0.353000	0.347578
1000	0.340000	1.855106	1000	0.340000	0.340000	0.347514
1000	0.340000	1.855106	1000	0.340000	0.340000	0.347451
1000	0.328000	1.855106	1000	0.328000	0.328000	0.347289
1000	0.324000	1.855106	1000	0.324000	0.324000	0.347096
1000	0.340000	1.855106	1000	0.340000	0.340000	0.347038
1000	0.348000	1.855106	1000	0.348000	0.348000	0.347046
1000	0.304000	1.855106	1000	0.304000	0.304000	0.346699
1000	0.344000	1.855106	1000	0.344000	0.344000	0.346677
1000	0.349000	1.855106	1000	0.349000	0.349000	0.346696
1000	0.320000	1.855106	1000	0.320000	0.320000	0.346485
1000	0.333000	1.855106	1000	0.333000	0.333000	0.346380
1000	0.334000	1.855106	1000	0.334000	0.334000	0.346284
1000	0.323000	1.855106	1000	0.323000	0.323000	0.346105
1000	0.364000	1.855106	1000	0.364000	0.364000	0.346242
1000	0.321000	1.855106	1000	0.321000	0.321000	0.346050
1000	0.343000	1.855106	1000	0.343000	0.343000	0.346027
1000	0.317000	1.855106	1000	0.317000	0.317000	0.345811
1000	0.323000	1.855106	1000	0.323000	0.323000	0.345642
1000	0.301000	1.855106	1000	0.301000	0.301000	0.345314
1000	0.344000	1.855106	1000	0.344000	0.344000	0.345304
1000	0.341000	1.855106	1000	0.341000	0.341000	0.345273
1000	0.308000	1.855106	1000	0.308000	0.308000	0.345005
1000	0.348000	1.855106	1000	0.348000	0.348000	0.345026
1000	0.326000	1.855106	1000	0.326000	0.326000	0.344891
1000	0.326000	1.855106	1000	0.326000	0.326000	0.344758
1000	0.338000	1.855106	1000	0.338000	0.338000	0.344711
1000	0.308000	1.855106	1000	0.308000	0.308000	0.344456
1000	0.318000	1.855106	1000	0.318000	0.318000	0.344273
1000	0.335000	1.855106	1000	0.335000	0.335000	0.344210
1000	0.355000	1.855106	1000	0.355000	0.355000	0.344283
1000	0.306000	1.855106	1000	0.306000	0.306000	0.344025
1000	0.318000	1.855106	1000	0.318000	0.318000	0.343850
1000	0.306000	1.855106	1000	0.306000	0.306000	0.343598
1000	0.316000	1.855106	1000	0.316000	0.316000	0.343415
1000	0.309000	1.855106	1000	0.309000	0.309000	0.343189
1000	0.324000	1.855106	1000	0.324000	0.324000	0.343063
1000	0.307000	1.855106	1000	0.307000	0.307000	0.342829
1000	0.346000	1.855106	1000	0.346000	0.346000	0.342849
1000	0.356000	1.855106	1000	0.356000	0.356000	0.342934
1000	0.330000	1.855106	1000	0.330000	0.330000	0.342851
1000	0.359000	1.855106	1000	0.359000	0.359000	0.342954
1000	0.333000	1.855106	1000	0.333000	0.333000	0.342891
1000	0.340000	1.855106	1000	0.340000	0.340000	0.342873
1000	0.368000	1.855106	1000	0.368000	0.368000	0.343029
1000	0.338000	1.855106	1000	0.338000	0.338000	0.342998
1000	0.328000	1.855106	1000	0.328000	0.328000	0.342906
1000	0.347000	1.855106	1000	0.347000	0.347000	0.342931
1000	0.370000	1.855106	1000	0.370000	0.370000	0.343095
1000	0.353000	1.855106	1000	0.353000	0.353000	0.343155
1000	0.326000	1.855106	1000	0.326000	0.326000	0.343052
1000	0.314000	1.855106	1000	0.314000	0.314000	0.342879
1000	0.340000	1.855106	1000	0.340000	0.340000	0.342862
1000	0.348000	1.855106	1000	0.348000	0.348000	0.342892
1000	0.352000	1.855106	1000	0.352000	0.352000	0.342945
1000	0.372000	1.855106	1000	0.372000	0.372000	0.343114
1000	0.356000	1.855106	1000	0.356000	0.356000	0.343189
1000	0.301000	1.855106	1000	0.301000	0.301000	0.342946
1000	0.350000	1.855106	1000	0.350000	0.350000	0.342987
1000	0.351000	1.855106	1000	0.351000	0.351000	0.343032
1000	0.341000	1.855106	1000	0.341000	0.341000	0.343021
1000	0.331000	1.855106	1000	0.331000	0.331000	0.342953
1000	0.341000	1.855106	1000	0.341000	0.341000	0.342942
1000	0.391000	1.855106	1000	0.391000	0.391000	0.343209
1000	0.316000	1.855106	1000	0.316000	0.316000	0.343059
1000	0.338000	1.855106	1000	0.338000	0.338000	0.343031
1000	0.339000	1.855106	1000	0.339000	0.339000	0.343009
1000	0.332000	1.855106	1000	0.332000	0.332000	0.342949
1000	0.327000	1.855106	1000	0.327000	0.327000	0.342863
1000	0.325000	1.855106	1000	0.325000	0.325000	0.342767
1000	0.354000	1.855106	1000	0.354000	0.354000	0.342827
1000	0.325000	1.855106	1000	0.325000	0.325000	0.342732
1000	0.363000	1.855106	1000	0.363000	0.363000	0.342839
1000	0.355000	1.855106	1000	0.355000	0.355000	0.342903
1000	0.351000	1.855106	1000	0.351000	0.351000	0.342946
1000	0.332000	1.855106	1000	0.332000	0.332000	0.342889
1000	0.372000	1.855106	1000	0.372000	0.372000	0.343040
1000	0.340000	1.855106	1000	0.340000	0.340000	0.343024
1000	0.328000	1.855106	1000	0.328000	0.328000	0.342947
1000	0.341000	1.855106	1000	0.341000	0.341000	0.342937
1000	0.364000	1.855106	1000	0.364000	0.364000	0.343044
1000	0.336000	1.855106	1000	0.336000	0.336000	0.343008
1000	0.330000	1.855106	1000	0.330000	0.330000	0.342943
1000	0.346000	1.855106	1000	0.346000	0.346000	0.342958
1000	0.357000	1.855106	1000	0.357000	0.357000	0.343028
1000	0.318000	1.855106	1000	0.318000	0.318000	0.342904
1000	0.341000	1.855106	1000	0.341000	0.341000	0.342895
1000	0.324000	1.855106	1000	0.324000	0.324000	0.342802
1000	0.352000	1.855106	1000	0.352000	0.352000	0.342847
1000	0.368000	1.855106	1000	0.368000	0.368000	0.342969
1000	0.355000	1.855106	1000	0.355000	0.355000	0.343027
1000	0.341000	1.855106	1000	0.341000	0.341000	0.343018
1000	0.343000	1.855106	1000	0.343000	0.343000	0.343017
1000	0.350000	1.855106	1000	0.350000	0.350000	0.343051
1000	0.338000	1.855106	1000	0.338000	0.338000	0.343027
1000	0.343000	1.855106	1000	0.343000	0.343000	0.343027
1000	0.320000	1.855106	1000	0.320000	0.320000	0.342919
1000	0.333000	1.855106	1000	0.333000	0.333000	0.342872
1000	0.344000	1.855106	1000	0.344000	0.344000	0.342877
1000	0.347000	1.855106	1000	0.347000	0.347000	0.342897
1000	0.374000	1.855106	1000	0.374000	0.374000	0.343040
1000	0.316000	1.855106	1000	0.316000	0.316000	0.342916
1000	0.328000	1.855106	1000	0.328000	0.328000	0.342848
1000	0.344000	1.855106	1000	0.344000	0.344000	0.342853
1000	0.352000	1.855106	1000	0.352000	0.352000	0.342894
1000	0.347000	1.855106	1000	0.347000	0.347000	0.342913
1000	0.349000	1.855106	1000	0.349000	0.349000	0.342940
1000	0.345000	1.855106	1000	0.345000	0.345000	0.342949
1000	0.358000	1.855106	1000	0.358000	0.358000	0.343016
1000	0.306000	1.855106	1000	0.306000	0.306000	0.342852
1000	0.339000	1.855106	1000	0.339000	0.339000	0.342835
1000	0.343000	1.855106	1000	0.343000	0.343000	0.342836
1000	0.338000	1.855106	1000	0.338000	0.338000	0.342815
1000	0.323000	1.855106	1000	0.323000	0.323000	0.342729
1000	0.347000	1.855106	1000	0.347000	0.347000	0.342747
1000	0.330000	1.855106	1000	0.330000	0.330000	0.342692
1000	0.340000	1.855106	1000	0.340000	0.340000	0.342681
1000	0.309000	1.855106	1000	0.309000	0.309000	0.342537
1000	0.334000	1.855106	1000	0.334000	0.334000	0.342501
1000	0.313000	1.855106	1000	0.313000	0.313000	0.342376
1000	0.298000	1.855106	1000	0.298000	0.298000	0.342188
1000	0.328000	1.855106	1000	0.328000	0.328000	0.342129
1000	0.349000	1.855106	1000	0.349000	0.349000	0.342158
1000	0.328000	1.855106	1000	0.328000	0.328000	0.342099
1000	0.308000	1.855106	1000	0.308000	0.308000	0.341957
1000	0.335000	1.855106	1000	0.335000	0.335000	0.341928
1000	0.336000	1.855106	1000	0.336000	0.336000	0.341904
1000	0.338000	1.855106	1000	0.338000	0.338000	0.341888
1000	0.348000	1.855106	1000	0.348000	0.348000	0.341913
1000	0.330000	1.855106	1000	0.330000	0.330000	0.341864
1000	0.315000	1.855106	1000	0.315000	0.315000	0.341756
1000	0.337000	1.855106	1000	0.337000	0.337000	0.341737
1000	0.346000	1.855106	1000	0.346000	0.346000	0.341754
1000	0.341000	1.855106	1000	0.341000	0.341000	0.341751
1000	0.349000	1.855106	1000	0.349000	0.349000	0.341780
1000	0.332000	1.855106	1000	0.332000	0.332000	0.341741
1000	0.375000	1.855106	1000	0.375000	0.375000	0.341872
1000	0.311000	1.855106	1000	0.311000	0.311000	0.341751
1000	0.339000	1.855106	1000	0.339000	0.339000	0.341740
1000	0.329000	1.855106	1000	0.329000	0.329000	0.341690
1000	0.311000	1.855106	1000	0.311000	0.311000	0.341571
1000	0.360000	1.855106	1000	0.360000	0.360000	0.341642
1000	0.338000	1.855106	1000	0.338000	0.338000	0.341628
1000	0.310000	1.855106	1000	0.310000	0.310000	0.341506
1000	0.344000	1.855106	1000	0.344000	0.344000	0.341516
1000	0.343000	1.855106	1000	0.343000	0.343000	0.341522
1000	0.306000	1.855106	1000	0.306000	0.306000	0.341387
1000	0.327000	1.855106	1000	0.327000	0.327000	0.341332
1000	0.314000	1.855106	1000	0.314000	0.314000	0.341229
1000	0.300000	1.855106	1000	0.300000	0.300000	0.341074
1000	0.325000	1.855106	1000	0.325000	0.325000	0.341014
1000	0.338000	1.855106	1000	0.338000	0.338000	0.341002
1000	0.324000	1.855106	1000	0.324000	0.324000	0.340939
1000	0.344000	1.855106	1000	0.344000	0.344000	0.340951
1000	0.321000	1.855106	1000	0.321000	0.321000	0.340877
1000	0.321000	1.855106	1000	0.321000	0.321000	0.340804
1000	0.331000	1.855106	1000	0.331000	0.331000	0.340768
1000	0.301000	1.855106	1000	0.301000	0.301000	0.340623
1000	0.344000	1.855106	1000	0.344000	0.344000	0.340635
1000	0.324000	1.855106	1000	0.324000	0.324000	0.340575
1000	0.350000	1.855106	1000	0.350000	0.350000	0.340609
1000	0.316000	1.855106	1000	0.316000	0.316000	0.340520
1000	0.342000	1.855106	1000	0.342000	0.342000	0.340526
1000	0.335000	1.855106	1000	0.335000	0.335000	0.340506
1000	0.350000	1.855106	1000	0.350000	0.350000	0.340540
1000	0.333000	1.855106	1000	0.333000	0.333000	0.340513
1000	0.327000	1.855106	1000	0.327000	0.327000	0.340465
1000	0.347000	1.855106	1000	0.347000	0.347000	0.340488
1000	0.316000	1.855106	1000	0.316000	0.316000	0.340402
1000	0.344000	1.855106	1000	0.344000	0.344000	0.340415
1000	0.333000	1.855106	1000	0.333000	0.333000	0.340389
1000	0.337000	1.855106	1000	0.337000	0.337000	0.340377
1000	0.312000	1.855106	1000	0.312000	0.312000	0.340279
1000	0.353000	1.855106	1000	0.353000	0.353000	0.340323
1000	0.322000	1.855106	1000	0.322000	0.322000	0.340260
1000	0.329000	1.855106	1000	0.329000	0.329000	0.340221
1000	0.343000	1.855106	1000	0.343000	0.343000	0.340231
1000	0.341000	1.855106	1000	0.341000	0.341000	0.340234
1000	0.342000	1.855106	1000	0.342000	0.342000	0.340240
1000	0.322000	1.855106	1000	0.322000	0.322000	0.340178
1000	0.312000	1.855106	1000	0.312000	0.312000	0.340083
1000	0.361000	1.855106	1000	0.361000	0.361000	0.340153
1000	0.327000	1.855106	1000	0.327000	0.327000	0.340109
1000	0.322000	1.855106	1000	0.322000	0.322000	0.340049
1000	0.348000	1.855106	1000	0.348000	0.348000	0.340075
1000	0.349000	1.855106	1000	0.349000	0.349000	0.340105
1000	0.355000	1.855106	1000	0.355000	0.355000	0.340154
1000	0.310000	1.855106	1000	0.310000	0.310000	0.340055
1000	0.319000	1.855106	1000	0.319000	0.319000	0.339986
1000	0.325000	1.855106	1000	0.325000	0.325000	0.339937
1000	0.326000	1.855106	1000	0.326000	0.326000	0.339891
1000	0.358000	1.855106	1000	0.358000	0.358000	0.339950
1000	0.338000	1.855106	1000	0.338000	0.338000	0.339944
1000	0.342000	1.855106	1000	0.342000	0.342000	0.339951
1000	0.323000	1.855106	1000	0.323000	0.323000	0.339896
1000	0.324000	1.855106	1000	0.324000	0.324000	0.339845
1000	0.337000	1.855106	1000	0.337000	0.337000	0.339836
1000	0.311000	1.855106	1000	0.311000	0.311000	0.339744
1000	0.321000	1.855106	1000	0.321000	0.321000	0.339685
1000	0.323000	1.855106	1000	0.323000	0.323000	0.339632
1000	0.337000	1.855106	1000	0.337000	0.337000	0.339624
1000	0.351000	1.855106	1000	0.351000	0.351000	0.339659
1000	0.325000	1.855106	1000	0.325000	0.325000	0.339613
1000	0.361000	1.855106	1000	0.361000	0.361000	0.339680
1000	0.356000	1.855106	1000	0.356000	0.356000	0.339731
1000	0.330000	1.855106	1000	0.330000	0.330000	0.339701
1000	0.322000	1.855106	1000	0.322000	0.322000	0.339646
1000	0.297000	1.855106	1000	0.297000	0.297000	0.339514
1000	0.312000	1.855106	1000	0.312000	0.312000	0.339430
1000	0.344000	1.855106	1000	0.344000	0.344000	0.339444
1000	0.326000	1.855106	1000	0.326000	0.326000	0.339403
1000	0.315000	1.855106	1000	0.315000	0.315000	0.339328
1000	0.317000	1.855106	1000	0.317000	0.317000	0.339260
1000	0.361000	1.855106	1000	0.361000	0.361000	0.339326
1000	0.313000	1.855106	1000	0.313000	0.313000	0.339247
1000	0.328000	1.855106	1000	0.328000	0.328000	0.339213
1000	0.341000	1.855106	1000	0.341000	0.341000	0.339218
1000	0.357000	1.855106	1000	0.357000	0.357000	0.339271
1000	0.329000	1.855106	1000	0.329000	0.329000	0.339241
1000	0.313000	1.855106	1000	0.313000	0.313000	0.339163
1000	0.313000	1.855106	1000	0.313000	0.313000	0.339085
1000	0.327000	1.855106	1000	0.327000	0.327000	0.339049
1000	0.333000	1.855106	1000	0.333000	0.333000	0.339031
1000	0.344000	1.855106	1000	0.344000	0.344000	0.339046
1000	0.337000	1.855106	1000	0.337000	0.337000	0.339040
1000	0.336000	1.855106	1000	0.336000	0.336000	0.339031
1000	0.302000	1.855106	1000	0.302000	0.302000	0.338923
1000	0.304000	1.855106	1000	0.304000	0.304000	0.338822
1000	0.333000	1.855106	1000	0.333000	0.333000	0.338805
1000	0.334000	1.855106	1000	0.334000	0.334000	0.338791
1000	0.371000	1.855106	1000	0.371000	0.371000	0.338884
1000	0.326000	1.855106	1000	0.326000	0.326000	0.338847
1000	0.329000	1.855106	1000	0.329000	0.329000	0.338819
1000	0.321000	1.855106	1000	0.321000	0.321000	0.338768
1000	0.346000	1.855106	1000	0.346000	0.346000	0.338788
1000	0.311000	1.855106	1000	0.311000	0.311000	0.338709
1000	0.330000	1.855106	1000	0.330000	0.330000	0.338685
1000	0.345000	1.855106	1000	0.345000	0.345000	0.338702
1000	0.309000	1.855106	1000	0.309000	0.309000	0.338619
1000	0.328000	1.855106	1000	0.328000	0.328000	0.338589
1000	0.337000	1.855106	1000	0.337000	0.337000	0.338584
1000	0.329000	1.855106	1000	0.329000	0.329000	0.338558
1000	0.341000	1.855106	1000	0.341000	0.341000	0.338565
1000	0.335000	1.855106	1000	0.335000	0.335000	0.338555
1000	0.327000	1.855106	1000	0.327000	0.327000	0.338523
1000	0.314000	1.855106	1000	0.314000	0.314000	0.338455
1000	0.322000	1.855106	1000	0.322000	0.322000	0.338410
1000	0.333000	1.855106	1000	0.333000	0.333000	0.338395
1000	0.341000	1.855106	1000	0.341000	0.341000	0.338402
1000	0.326000	1.855106	1000	0.326000	0.326000	0.338368
1000	0.320000	1.855106	1000	0.320000	0.320000	0.338318
1000	0.350000	1.855106	1000	0.350000	0.350000	0.338350
1000	0.334000	1.855106	1000	0.334000	0.334000	0.338338
1000	0.367000	1.855106	1000	0.367000	0.367000	0.338415
1000	0.324000	1.855106	1000	0.324000	0.324000	0.338376
1000	0.335000	1.855106	1000	0.335000	0.335000	0.338367
1000	0.332000	1.855106	1000	0.332000	0.332000	0.338350
1000	0.333000	1.855106	1000	0.333000	0.333000	0.338336
1000	0.313000	1.855106	1000	0.313000	0.313000	0.338268
1000	0.318000	1.855106	1000	0.318000	0.318000	0.338215
1000	0.347000	1.855106	1000	0.347000	0.347000	0.338238
1000	0.294000	1.855106	1000	0.294000	0.294000	0.338121
1000	0.330000	1.855106	1000	0.330000	0.330000	0.338099
1000	0.352000	1.855106	1000	0.352000	0.352000	0.338136
1000	0.325000	1.855106	1000	0.325000	0.325000	0.338101
1000	0.294000	1.855106	1000	0.294000	0.294000	0.337986
1000	0.337000	1.855106	1000	0.337000	0.337000	0.337983
1000	0.338000	1.855106	1000	0.338000	0.338000	0.337983
1000	0.358000	1.855106	1000	0.358000	0.358000	0.338035
1000	0.335000	1.855106	1000	0.335000	0.335000	0.338028
1000	0.314000	1.855106	1000	0.314000	0.314000	0.337966
1000	0.359000	1.855106	1000	0.359000	0.359000	0.338020
1000	0.314000	1.855106	1000	0.314000	0.314000	0.337958
1000	0.349000	1.855106	1000	0.349000	0.349000	0.337986
1000	0.347000	1.855106	1000	0.347000	0.347000	0.338009
1000	0.334000	1.855106	1000	0.334000	0.334000	0.337999
1000	0.342000	1.855106	1000	0.342000	0.342000	0.338009
1000	0.338000	1.855106	1000	0.338000	0.338000	0.338009
1000	0.281000	1.855106	1000	0.281000	0.281000	0.337865
1000	0.328000	1.855106	1000	0.328000	0.328000	0.337840
1000	0.361000	1.855106	1000	0.361000	0.361000	0.337898
1000	0.321000	1.855106	1000	0.321000	0.321000	0.337856
1000	0.347000	1.855106	1000	0.347000	0.347000	0.337879
1000	0.331000	1.855106	1000	0.331000	0.331000	0.337862
1000	0.360000	1.855106	1000	0.360000	0.360000	0.337917
1000	0.343000	1.855106	1000	0.343000	0.343000	0.337930
1000	0.342000	1.855106	1000	0.342000	0.342000	0.337940
1000	0.318000	1.855106	1000	0.318000	0.318000	0.337890
1000	0.348000	1.855106	1000	0.348000	0.348000	0.337915
1000	0.320000	1.855106	1000	0.320000	0.320000	0.337871
1000	0.353000	1.855106	1000	0.353000	0.353000	0.337908
1000	0.347000	1.855106	1000	0.347000	0.347000	0.337931
1000	0.368000	1.855106	1000	0.368000	0.368000	0.338004
1000	0.337000	1.855106	1000	0.337000	0.337000	0.338002
1000	0.347000	1.855106	1000	0.347000	0.347000	0.338024
1000	0.349000	1.855106	1000	0.349000	0.349000	0.338050
1000	0.349000	1.855106	1000	0.349000	0.349000	0.338077
1000	0.320000	1.855106	1000	0.320000	0.320000	0.338033
1000	0.342000	1.855106	1000	0.342000	0.342000	0.338043
1000	0.320000	1.855106	1000	0.320000	0.320000	0.337999
1000	0.299000	1.855106	1000	0.299000	0.299000	0.337906
1000	0.319000	1.855106	1000	0.319000	0.319000	0.337860
1000	0.347000	1.855106	1000	0.347000	0.347000	0.337882
1000	0.323000	1.855106	1000	0.323000	0.323000	0.337847
1000	0.354000	1.855106	1000	0.354000	0.354000	0.337885
1000	0.345000	1.855106	1000	0.345000	0.345000	0.337902
1000	0.327000	1.855106	1000	0.327000	0.327000	0.337876
1000	0.335000	1.855106	1000	0.335000	0.335000	0.337869
1000	0.357000	1.855106	1000	0.357000	0.357000	0.337914
1000	0.309000	1.855106	1000	0.309000	0.309000	0.337847
1000	0.325000	1.855106	1000	0.325000	0.325000	0.337817
1000	0.304000	1.855106	1000	0.304000	0.304000	0.337738
1000	0.344000	1.855106	1000	0.344000	0.344000	0.337752
1000	0.317000	1.855106	1000	0.317000	0.317000	0.337704
1000	0.308000	1.855106	1000	0.308000	0.308000	0.337635
1000	0.319000	1.855106	1000	0.319000	0.319000	0.337592
1000	0.331000	1.855106	1000	0.331000	0.331000	0.337577
1000	0.322000	1.855106	1000	0.322000	0.322000	0.337541
1000	0.341000	1.855106	1000	0.341000	0.341000	0.337549
1000	0.349000	1.855106	1000	0.349000	0.349000	0.337575
1000	0.339000	1.855106	1000	0.339000	0.339000	0.337578
1000	0.328000	1.855106	1000	0.328000	0.328000	0.337556
1000	0.312000	1.855106	1000	0.312000	0.312000	0.337498
1000	0.332000	1.855106	1000	0.332000	0.332000	0.337486
1000	0.319000	1.855106	1000	0.319000	0.319000	0.337444
1000	0.354000	1.855106	1000	0.354000	0.354000	0.337481
1000	0.378000	1.855106	1000	0.378000	0.378000	0.337573
1000	0.340000	1.855106	1000	0.340000	0.340000	0.337578
1000	0.331000	1.855106	1000	0.331000	0.331000	0.337563
1000	0.322000	1.855106	1000	0.322000	0.322000	0.337528
1000	0.334000	1.855106	1000	0.334000	0.334000	0.337520
1000	0.354000	1.855106	1000	0.354000	0.354000	0.337557
1000	0.358000	1.855106	1000	0.358000	0.358000	0.337603
1000	0.322000	1.855106	1000	0.322000	0.322000	0.337568
1000	0.329000	1.855106	1000	0.329000	0.329000	0.337549
1000	0.314000	1.855106	1000	0.314000	0.314000	0.337497
1000	0.339000	1.855106	1000	0.339000	0.339000	0.337500
1000	0.334000	1.855106	1000	0.334000	0.334000	0.337493
1000	0.323000	1.855106	1000	0.323000	0.323000	0.337461
1000	0.357000	1.855106	1000	0.357000	0.357000	0.337504
1000	0.326000	1.855106	1000	0.326000	0.326000	0.337478
1000	0.329000	1.855106	1000	0.329000	0.329000	0.337460
1000	0.352000	1.855106	1000	0.352000	0.352000	0.337492
1000	0.335000	1.855106	1000	0.335000	0.335000	0.337486
1000	0.336000	1.855106	1000	0.336000	0.336000	0.337483
1000	0.329000	1.855106	1000	0.329000	0.329000	0.337465
1000	0.301000	1.855106	1000	0.301000	0.301000	0.337386
1000	0.353000	1.855106	1000	0.353000	0.353000	0.337420
1000	0.331000	1.855106	1000	0.331000	0.331000	0.337406
1000	0.324000	1.855106	1000	0.324000	0.324000	0.337377
1000	0.316000	1.855106	1000	0.316000	0.316000	0.337331
1000	0.335000	1.855106	1000	0.335000	0.335000	0.337326
1000	0.324000	1.855106	1000	0.324000	0.324000	0.337298
1000	0.322000	1.855106	1000	0.322000	0.322000	0.337265
1000	0.336000	1.855106	1000	0.336000	0.336000	0.337263
1000	0.328000	1.855106	1000	0.328000	0.328000	0.337243
1000	0.321000	1.855106	1000	0.321000	0.321000	0.337209
1000	0.318000	1.855106	1000	0.318000	0.318000	0.337168
1000	0.309000	1.855106	1000	0.309000	0.309000	0.337109
1000	0.343000	1.855106	1000	0.343000	0.343000	0.337121
1000	0.342000	1.855106	1000	0.342000	0.342000	0.337131
1000	0.336000	1.855106	1000	0.336000	0.336000	0.337129
1000	0.341000	1.855106	1000	0.341000	0.341000	0.337137
1000	0.359000	1.855106	1000	0.359000	0.359000	0.337183
1000	0.367000	1.855106	1000	0.367000	0.367000	0.337245
1000	0.331000	1.855106	1000	0.331000	0.331000	0.337232
1000	0.348000	1.855106	1000	0.348000	0.348000	0.337254
1000	0.328000	1.855106	1000	0.328000	0.328000	0.337235
1000	0.339000	1.855106	1000	0.339000	0.339000	0.337238
1000	0.329000	1.855106	1000	0.329000	0.329000	0.337222
1000	0.325000	1.855106	1000	0.325000	0.325000	0.337196
1000	0.336000	1.855106	1000	0.336000	0.336000	0.337194
1000	0.318000	1.855106	1000	0.318000	0.318000	0.337155
1000	0.341000	1.855106	1000	0.341000	0.341000	0.337163
1000	0.338000	1.855106	1000	0.338000	0.338000	0.337164
1000	0.365000	1.855106	1000	0.365000	0.365000	0.337221
1000	0.338000	1.855106	1000	0.338000	0.338000	0.337222
1000	0.333000	1.855106	1000	0.333000	0.333000	0.337214
1000	0.359000	1.855106	1000	0.359000	0.359000	0.337258
1000	0.335000	1.855106	1000	0.335000	0.335000	0.337253
1000	0.359000	1.855106	1000	0.359000	0.359000	0.337297
1000	0.343000	1.855106	1000	0.343000	0.343000	0.337309
1000	0.345000	1.855106	1000	0.345000	0.345000	0.337324
1000	0.326000	1.855106	1000	0.326000	0.326000	0.337301
1000	0.315000	1.855106	1000	0.315000	0.315000	0.337257
1000	0.327000	1.855106	1000	0.327000	0.327000	0.337236
1000	0.298000	1.855106	1000	0.298000	0.298000	0.337158
1000	0.311000	1.855106	1000	0.311000	0.311000	0.337106
1000	0.326000	1.855106	1000	0.326000	0.326000	0.337084
1000	0.343000	1.855106	1000	0.343000	0.343000	0.337096
1000	0.334000	1.855106	1000	0.334000	0.334000	0.337090
1000	0.349000	1.855106	1000	0.349000	0.349000	0.337114
1000	0.352000	1.855106	1000	0.352000	0.352000	0.337143
1000	0.326000	1.855106	1000	0.326000	0.326000	0.337121
1000	0.333000	1.855106	1000	0.333000	0.333000	0.337113
1000	0.336000	1.855106	1000	0.336000	0.336000	0.337111
1000	0.354000	1.855106	1000	0.354000	0.354000	0.337144
1000	0.349000	1.855106	1000	0.349000	0.349000	0.337167
1000	0.328000	1.855106	1000	0.328000	0.328000	0.337149
1000	0.323000	1.855106	1000	0.323000	0.323000	0.337121
1000	0.330000	1.855106	1000	0.330000	0.330000	0.337108
1000	0.336000	1.855106	1000	0.336000	0.336000	0.337106
1000	0.327000	1.855106	1000	0.327000	0.327000	0.337086
1000	0.355000	1.855106	1000	0.355000	0.355000	0.337121
1000	0.324000	1.855106	1000	0.324000	0.324000	0.337095
1000	0.347000	1.855106	1000	0.347000	0.347000	0.337114
1000	0.311000	1.855106	1000	0.311000	0.311000	0.337064
1000	0.344000	1.855106	1000	0.344000	0.344000	0.337078
1000	0.328000	1.855106	1000	0.328000	0.328000	0.337060
1000	0.311000	1.855106	1000	0.311000	0.311000	0.337011
1000	0.328000	1.855106	1000	0.328000	0.328000	0.336994
1000	0.343000	1.855106	1000	0.343000	0.343000	0.337005
1000	0.330000	1.855106	1000	0.330000	0.330000	0.336992
1000	0.314000	1.855106	1000	0.314000	0.314000	0.336948
1000	0.328000	1.855106	1000	0.328000	0.328000	0.336932
1000	0.365000	1.855106	1000	0.365000	0.365000	0.336984
1000	0.323000	1.855106	1000	0.323000	0.323000	0.336958
1000	0.324000	1.855106	1000	0.324000	0.324000	0.336934
1000	0.341000	1.855106	1000	0.341000	0.341000	0.336941
1000	0.340000	1.855106	1000	0.340000	0.340000	0.336947
1000	0.360000	1.855106	1000	0.360000	0.360000	0.336990
1000	0.336000	1.855106	1000	0.336000	0.336000	0.336988
1000	0.317000	1.855106	1000	0.317000	0.317000	0.336951
1000	0.339000	1.855106	1000	0.339000	0.339000	0.336955
1000	0.355000	1.855106	1000	0.355000	0.355000	0.336988
1000	0.358000	1.855106	1000	0.358000	0.358000	0.337027
1000	0.370000	1.855106	1000	0.370000	0.370000	0.337088
1000	0.350000	1.855106	1000	0.350000	0.350000	0.337112
1000	0.355000	1.855106	1000	0.355000	0.355000	0.337144
1000	0.342000	1.855106	1000	0.342000	0.342000	0.337153
1000	0.329000	1.855106	1000	0.329000	0.329000	0.337138
1000	0.313000	1.855106	1000	0.313000	0.313000	0.337094
1000	0.351000	1.855106	1000	0.351000	0.351000	0.337120
1000	0.346000	1.855106	1000	0.346000	0.346000	0.337136
1000	0.372000	1.855106	1000	0.372000	0.372000	0.337199
1000	0.339000	1.855106	1000	0.339000	0.339000	0.337202
1000	0.296000	1.855106	1000	0.296000	0.296000	0.337128
1000	0.328000	1.855106	1000	0.328000	0.328000	0.337111
1000	0.363000	1.855106	1000	0.363000	0.363000	0.337158
1000	0.326000	1.855106	1000	0.326000	0.326000	0.337138
1000	0.321000	1.855106	1000	0.321000	0.321000	0.337109
1000	0.347000	1.855106	1000	0.347000	0.347000	0.337127
1000	0.329000	1.855106	1000	0.329000	0.329000	0.337112
1000	0.320000	1.855106	1000	0.320000	0.320000	0.337082
1000	0.335000	1.855106	1000	0.335000	0.335000	0.337078
1000	0.345000	1.855106	1000	0.345000	0.345000	0.337092
1000	0.326000	1.855106	1000	0.326000	0.326000	0.337072
1000	0.351000	1.855106	1000	0.351000	0.351000	0.337097
1000	0.342000	1.855106	1000	0.342000	0.342000	0.337106
1000	0.343000	1.855106	1000	0.343000	0.343000	0.337116
1000	0.322000	1.855106	1000	0.322000	0.322000	0.337089
1000	0.314000	1.855106	1000	0.314000	0.314000	0.337049
1000	0.353000	1.855106	1000	0.353000	0.353000	0.337077
1000	0.359000	1.855106	1000	0.359000	0.359000	0.337115
1000	0.341000	1.855106	1000	0.341000	0.341000	0.337122
1000	0.331000	1.855106	1000	0.331000	0.331000	0.337111
1000	0.329000	1.855106	1000	0.329000	0.329000	0.337097
1000	0.339000	1.855106	1000	0.339000	0.339000	0.337100
1000	0.355000	1.855106	1000	0.355000	0.355000	0.337132
1000	0.374000	1.855106	1000	0.374000	0.374000	0.337196
1000	0.339000	1.855106	1000	0.339000	0.339000	0.337199
1000	0.343000	1.855106	1000	0.343000	0.343000	0.337209
1000	0.354000	1.855106	1000	0.354000	0.354000	0.337238
1000	0.345000	1.855106	1000	0.345000	0.345000	0.337251
1000	0.345000	1.855106	1000	0.345000	0.345000	0.337264
1000	0.353000	1.855106	1000	0.353000	0.353000	0.337292
1000	0.373000	1.855106	1000	0.373000	0.373000	0.337353
1000	0.339000	1.855106	1000	0.339000	0.339000	0.337356
1000	0.343000	1.855106	1000	0.343000	0.343000	0.337365
1000	0.349000	1.855106	1000	0.349000	0.349000	0.337385
1000	0.334000	1.855106	1000	0.334000	0.334000	0.337379
1000	0.395000	1.855106	1000	0.395000	0.395000	0.337477
1000	0.348000	1.855106	1000	0.348000	0.348000	0.337495
1000	0.329000	1.855106	1000	0.329000	0.329000	0.337481
1000	0.332000	1.855106	1000	0.332000	0.332000	0.337472
1000	0.336000	1.855106	1000	0.336000	0.336000	0.337469
1000	0.341000	1.855106	1000	0.341000	0.341000	0.337475
1000	0.349000	1.855106	1000	0.349000	0.349000	0.337494
1000	0.348000	1.855106	1000	0.348000	0.348000	0.337512
1000	0.358000	1.855106	1000	0.358000	0.358000	0.337546
1000	0.287000	1.855106	1000	0.287000	0.287000	0.337462
1000	0.311000	1.855106	1000	0.311000	0.311000	0.337417
1000	0.318000	1.855106	1000	0.318000	0.318000	0.337385
1000	0.302000	1.855106	1000	0.302000	0.302000	0.337326
1000	0.346000	1.855106	1000	0.346000	0.346000	0.337341
1000	0.345000	1.855106	1000	0.345000	0.345000	0.337353
1000	0.334000	1.855106	1000	0.334000	0.334000	0.337348
1000	0.329000	1.855106	1000	0.329000	0.329000	0.337334
1000	0.332000	1.855106	1000	0.332000	0.332000	0.337325
1000	0.355000	1.855106	1000	0.355000	0.355000	0.337354
1000	0.313000	1.855106	1000	0.313000	0.313000	0.337314
1000	0.388000	1.855106	1000	0.388000	0.388000	0.337397
1000	0.309000	1.855106	1000	0.309000	0.309000	0.337351
1000	0.321000	1.855106	1000	0.321000	0.321000	0.337324
1000	0.334000	1.855106	1000	0.334000	0.334000	0.337319
1000	0.317000	1.855106	1000	0.317000	0.317000	0.337285
1000	0.344000	1.855106	1000	0.344000	0.344000	0.337296
1000	0.337000	1.855106	1000	0.337000	0.337000	0.337296
1000	0.325000	1.855106	1000	0.325000	0.325000	0.337276
1000	0.334000	1.855106	1000	0.334000	0.334000	0.337271
1000	0.323000	1.855106	1000	0.323000	0.323000	0.337247
1000	0.343000	1.855106	1000	0.343000	0.343000	0.337257
1000	0.313000	1.855106	1000	0.313000	0.313000	0.337218
1000	0.362000	1.855106	1000	0.362000	0.362000	0.337258
1000	0.320000	1.855106	1000	0.320000	0.320000	0.337230
1000	0.317000	1.855106	1000	0.317000	0.317000	0.337197
1000	0.330000	1.855106	1000	0.330000	0.330000	0.337186
1000	0.333000	1.855106	1000	0.333000	0.333000	0.337179
1000	0.335000	1.855106	1000	0.335000	0.335000	0.337175
1000	0.320000	1.855106	1000	0.320000	0.320000	0.337148
1000	0.343000	1.855106	1000	0.343000	0.343000	0.337157
1000	0.360000	1.855106	1000	0.360000	0.360000	0.337194
1000	0.333000	1.855106	1000	0.333000	0.333000	0.337187
1000	0.320000	1.855106	1000	0.320000	0.320000	0.337160
1000	0.320000	1.855106	1000	0.320000	0.320000	0.337133
1000	0.356000	1.855106	1000	0.356000	0.356000	0.337162
1000	0.309000	1.855106	1000	0.309000	0.309000	0.337118
1000	0.309000	1.855106	1000	0.309000	0.309000	0.337074
1000	0.307000	1.855106	1000	0.307000	0.307000	0.337026
1000	0.319000	1.855106	1000	0.319000	0.319000	0.336998
1000	0.331000	1.855106	1000	0.331000	0.331000	0.336988
1000	0.320000	1.855106	1000	0.320000	0.320000	0.336962
1000	0.319000	1.855106	1000	0.319000	0.319000	0.336934
1000	0.348000	1.855106	1000	0.348000	0.348000	0.336951
1000	0.347000	1.855106	1000	0.347000	0.347000	0.336967
1000	0.350000	1.855106	1000	0.350000	0.350000	0.336987
1000	0.355000	1.855106	1000	0.355000	0.355000	0.337015
1000	0.324000	1.855106	1000	0.324000	0.324000	0.336995
1000	0.299000	1.855106	1000	0.299000	0.299000	0.336936
1000	0.338000	1.855106	1000	0.338000	0.338000	0.336938
1000	0.326000	1.855106	1000	0.326000	0.326000	0.336921
1000	0.342000	1.855106	1000	0.342000	0.342000	0.336928
1000	0.382000	1.855106	1000	0.382000	0.382000	0.336998
1000	0.345000	1.855106	1000	0.345000	0.345000	0.337010
1000	0.337000	1.855106	1000	0.337000	0.337000	0.337010
1000	0.341000	1.855106	1000	0.341000	0.341000	0.337016
1000	0.370000	1.855106	1000	0.370000	0.370000	0.337067
1000	0.354000	1.855106	1000	0.354000	0.354000	0.337093
1000	0.361000	1.855106	1000	0.361000	0.361000	0.337129
1000	0.367000	1.855106	1000	0.367000	0.367000	0.337175
1000	0.326000	1.855106	1000	0.326000	0.326000	0.337158
1000	0.351000	1.855106	1000	0.351000	0.351000	0.337179
1000	0.354000	1.855106	1000	0.354000	0.354000	0.337204
1000	0.323000	1.855106	1000	0.323000	0.323000	0.337183
1000	0.335000	1.855106	1000	0.335000	0.335000	0.337180
1000	0.357000	1.855106	1000	0.357000	0.357000	0.337209
1000	0.364000	1.855106	1000	0.364000	0.364000	0.337250
1000	0.325000	1.855106	1000	0.325000	0.325000	0.337231
1000	0.344000	1.855106	1000	0.344000	0.344000	0.337242
1000	0.312000	1.855106	1000	0.312000	0.312000	0.337204
1000	0.331000	1.855106	1000	0.331000	0.331000	0.337194
1000	0.355000	1.855106	1000	0.355000	0.355000	0.337221
1000	0.336000	1.855106	1000	0.336000	0.336000	0.337219
1000	0.325000	1.855106	1000	0.325000	0.325000	0.337201
1000	0.338000	1.855106	1000	0.338000	0.338000	0.337202
1000	0.343000	1.855106	1000	0.343000	0.343000	0.337211
1000	0.349000	1.855106	1000	0.349000	0.349000	0.337228
1000	0.343000	1.855106	1000	0.343000	0.343000	0.337237
1000	0.335000	1.855106	1000	0.335000	0.335000	0.337234
1000	0.332000	1.855106	1000	0.332000	0.332000	0.337226
1000	0.326000	1.855106	1000	0.326000	0.326000	0.337209
1000	0.285000	1.855106	1000	0.285000	0.285000	0.337132
1000	0.338000	1.855106	1000	0.338000	0.338000	0.337134
1000	0.353000	1.855106	1000	0.353000	0.353000	0.337157
1000	0.317000	1.855106	1000	0.317000	0.317000	0.337127
1000	0.351000	1.855106	1000	0.351000	0.351000	0.337148
1000	0.358000	1.855106	1000	0.358000	0.358000	0.337178
1000	0.326000	1.855106	1000	0.326000	0.326000	0.337162
1000	0.347000	1.855106	1000	0.347000	0.347000	0.337176
1000	0.332000	1.855106	1000	0.332000	0.332000	0.337169
1000	0.359000	1.855106	1000	0.359000	0.359000	0.337200
1000	0.338000	1.855106	1000	0.338000	0.338000	0.337202
1000	0.343000	1.855106	1000	0.343000	0.343000	0.337210
1000	0.352000	1.855106	1000	0.352000	0.352000	0.337231
1000	0.330000	1.855106	1000	0.330000	0.330000	0.337221
1000	0.319000	1.855106	1000	0.319000	0.319000	0.337195
1000	0.345000	1.855106	1000	0.345000	0.345000	0.337206
1000	0.352000	1.855106	1000	0.352000	0.352000	0.337227
1000	0.340000	1.855106	1000	0.340000	0.340000	0.337231
1000	0.349000	1.855106	1000	0.349000	0.349000	0.337248
1000	0.308000	1.855106	1000	0.308000	0.308000	0.337206
1000	0.328000	1.855106	1000	0.328000	0.328000	0.337193
1000	0.336000	1.855106	1000	0.336000	0.336000	0.337191
1000	0.345000	1.855106	1000	0.345000	0.345000	0.337202
1000	0.323000	1.855106	1000	0.323000	0.323000	0.337182
1000	0.332000	1.855106	1000	0.332000	0.332000	0.337175
1000	0.355000	1.855106	1000	0.355000	0.355000	0.337200
1000	0.327000	1.855106	1000	0.327000	0.327000	0.337186
1000	0.321000	1.855106	1000	0.321000	0.321000	0.337163
1000	0.332000	1.855106	1000	0.332000	0.332000	0.337155
1000	0.352000	1.855106	1000	0.352000	0.352000	0.337176
1000	0.324000	1.855106	1000	0.324000	0.324000	0.337158
1000	0.339000	1.855106	1000	0.339000	0.339000	0.337160
1000	0.351000	1.855106	1000	0.351000	0.351000	0.337180
1000	0.362000	1.855106	1000	0.362000	0.362000	0.337215
1000	0.322000	1.855106	1000	0.322000	0.322000	0.337193
1000	0.311000	1.855106	1000	0.311000	0.311000	0.337157
1000	0.351000	1.855106	1000	0.351000	0.351000	0.337176
1000	0.313000	1.855106	1000	0.313000	0.313000	0.337142
1000	0.335000	1.855106	1000	0.335000	0.335000	0.337139
1000	0.332000	1.855106	1000	0.332000	0.332000	0.337132
1000	0.325000	1.855106	1000	0.325000	0.325000	0.337115
1000	0.319000	1.855106	1000	0.319000	0.319000	0.337090
1000	0.327000	1.855106	1000	0.327000	0.327000	0.337076
1000	0.336000	1.855106	1000	0.336000	0.336000	0.337074
1000	0.333000	1.855106	1000	0.333000	0.333000	0.337069
1000	0.330000	1.855106	1000	0.330000	0.330000	0.337059
1000	0.366000	1.855106	1000	0.366000	0.366000	0.337099
1000	0.312000	1.855106	1000	0.312000	0.312000	0.337064
1000	0.285000	1.855106	1000	0.285000	0.285000	0.336993
1000	0.319000	1.855106	1000	0.319000	0.319000	0.336968
1000	0.334000	1.855106	1000	0.334000	0.334000	0.336964
1000	0.357000	1.855106	1000	0.357000	0.357000	0.336991
1000	0.330000	1.855106	1000	0.330000	0.330000	0.336982
1000	0.321000	1.855106	1000	0.321000	0.321000	0.336960
1000	0.340000	1.855106	1000	0.340000	0.340000	0.336964
1000	0.359000	1.855106	1000	0.359000	0.359000	0.336994
1000	0.320000	1.855106	1000	0.320000	0.320000	0.336971
1000	0.323000	1.855106	1000	0.323000	0.323000	0.336952
1000	0.358000	1.855106	1000	0.358000	0.358000	0.336981
1000	0.372000	1.855106	1000	0.372000	0.372000	0.337028
1000	0.303000	1.855106	1000	0.303000	0.303000	0.336982
1000	0.327000	1.855106	1000	0.327000	0.327000	0.336968
1000	0.320000	1.855106	1000	0.320000	0.320000	0.336945
1000	0.332000	1.855106	1000	0.332000	0.332000	0.336939
1000	0.367000	1.855106	1000	0.367000	0.367000	0.336979
1000	0.322000	1.855106	1000	0.322000	0.322000	0.336959
1000	0.321000	1.855106	1000	0.321000	0.321000	0.336938
1000	0.337000	1.855106	1000	0.337000	0.337000	0.336938
1000	0.335000	1.855106	1000	0.335000	0.335000	0.336935
1000	0.311000	1.855106	1000	0.311000	0.311000	0.336900
1000	0.342000	1.855106	1000	0.342000	0.342000	0.336907
1000	0.344000	1.855106	1000	0.344000	0.344000	0.336917
1000	0.339000	1.855106	1000	0.339000	0.339000	0.336920
1000	0.327000	1.855106	1000	0.327000	0.327000	0.336906
1000	0.329000	1.855106	1000	0.329000	0.329000	0.336896
1000	0.337000	1.855106	1000	0.337000	0.337000	0.336896
1000	0.347000	1.855106	1000	0.347000	0.347000	0.336909
1000	0.317000	1.855106	1000	0.317000	0.317000	0.336883
1000	0.335000	1.855106	1000	0.335000	0.335000	0.336881
1000	0.326000	1.855106	1000	0.326000	0.326000	0.336866
1000	0.330000	1.855106	1000	0.330000	0.330000	0.336857
1000	0.307000	1.855106	1000	0.307000	0.307000	0.336818
1000	0.310000	1.855106	1000	0.310000	0.310000	0.336782
1000	0.339000	1.855106	1000	0.339000	0.339000	0.336785
1000	0.322000	1.855106	1000	0.322000	0.322000	0.336766
1000	0.343000	1.855106	1000	0.343000	0.343000	0.336774
1000	0.335000	1.855106	1000	0.335000	0.335000	0.336772
1000	0.338000	1.855106	1000	0.338000	0.338000	0.336773
1000	0.300000	1.855106	1000	0.300000	0.300000	0.336725
1000	0.339000	1.855106	1000	0.339000	0.339000	0.336728
1000	0.319000	1.855106	1000	0.319000	0.319000	0.336705
1000	0.342000	1.855106	1000	0.342000	0.342000	0.336712
1000	0.318000	1.855106	1000	0.318000	0.318000	0.336688
1000	0.339000	1.855106	1000	0.339000	0.339000	0.336691
1000	0.350000	1.855106	1000	0.350000	0.350000	0.336708
1000	0.344000	1.855106	1000	0.344000	0.344000	0.336718
1000	0.351000	1.855106	1000	0.351000	0.351000	0.336736
1000	0.353000	1.855106	1000	0.353000	0.353000	0.336757
1000	0.337000	1.855106	1000	0.337000	0.337000	0.336757
1000	0.317000	1.855106	1000	0.317000	0.317000	0.336732
1000	0.354000	1.855106	1000	0.354000	0.354000	0.336754
1000	0.354000	1.855106	1000	0.354000	0.354000	0.336776
1000	0.312000	1.855106	1000	0.312000	0.312000	0.336744
1000	0.336000	1.855106	1000	0.336000	0.336000	0.336743
1000	0.345000	1.855106	1000	0.345000	0.345000	0.336754
1000	0.344000	1.855106	1000	0.344000	0.344000	0.336763
1000	0.338000	1.855106	1000	0.338000	0.338000	0.336765
1000	0.310000	1.855106	1000	0.310000	0.310000	0.336731
1000	0.315000	1.855106	1000	0.315000	0.315000	0.336703
1000	0.351000	1.855106	1000	0.351000	0.351000	0.336721
1000	0.344000	1.855106	1000	0.344000	0.344000	0.336731
1000	0.343000	1.855106	1000	0.343000	0.343000	0.336738
1000	0.326000	1.855106	1000	0.326000	0.326000	0.336725
1000	0.348000	1.855106	1000	0.348000	0.348000	0.336739
1000	0.354000	1.855106	1000	0.354000	0.354000	0.336761
1000	0.340000	1.855106	1000	0.340000	0.340000	0.336765
1000	0.348000	1.855106	1000	0.348000	0.348000	0.336779
1000	0.338000	1.855106	1000	0.338000	0.338000	0.336781
1000	0.356000	1.855106	1000	0.356000	0.356000	0.336805
1000	0.326000	1.855106	1000	0.326000	0.326000	0.336791
1000	0.315000	1.855106	1000	0.315000	0.315000	0.336764
1000	0.317000	1.855106	1000	0.317000	0.317000	0.336739
1000	0.308000	1.855106	1000	0.308000	0.308000	0.336703
1000	0.330000	1.855106	1000	0.330000	0.330000	0.336695
1000	0.321000	1.855106	1000	0.321000	0.321000	0.336675
1000	0.337000	1.855106	1000	0.337000	0.337000	0.336676
1000	0.309000	1.855106	1000	0.309000	0.309000	0.336641
1000	0.318000	1.855106	1000	0.318000	0.318000	0.336618
1000	0.316000	1.855106	1000	0.316000	0.316000	0.336593
1000	0.317000	1.855106	1000	0.317000	0.317000	0.336568
1000	0.344000	1.855106	1000	0.344000	0.344000	0.336578
1000	0.337000	1.855106	1000	0.337000	0.337000	0.336578
1000	0.321000	1.855106	1000	0.321000	0.321000	0.336559
1000	0.355000	1.855106	1000	0.355000	0.355000	0.336582
1000	0.363000	1.855106	1000	0.363000	0.363000	0.336614
1000	0.322000	1.855106	1000	0.322000	0.322000	0.336596
1000	0.334000	1.855106	1000	0.334000	0.334000	0.336593
1000	0.333000	1.855106	1000	0.333000	0.333000	0.336589
1000	0.332000	1.855106	1000	0.332000	0.332000	0.336583
1000	0.356000	1.855106	1000	0.356000	0.356000	0.336607
1000	0.354000	1.855106	1000	0.354000	0.354000	0.336628
1000	0.322000	1.855106	1000	0.322000	0.322000	0.336610
1000	0.318000	1.855106	1000	0.318000	0.318000	0.336587
1000	0.340000	1.855106	1000	0.340000	0.340000	0.336592
1000	0.363000	1.855106	1000	0.363000	0.363000	0.336624
1000	0.335000	1.855106	1000	0.335000	0.335000	0.336622
1000	0.350000	1.855106	1000	0.350000	0.350000	0.336638
1000	0.322000	1.855106	1000	0.322000	0.322000	0.336620
1000	0.331000	1.855106	1000	0.331000	0.331000	0.336613
1000	0.324000	1.855106	1000	0.324000	0.324000	0.336598
1000	0.341000	1.855106	1000	0.341000	0.341000	0.336603
1000	0.341000	1.855106	1000	0.341000	0.341000	0.336609
1000	0.324000	1.855106	1000	0.324000	0.324000	0.336594
1000	0.326000	1.855106	1000	0.326000	0.326000	0.336581
1000	0.334000	1.855106	1000	0.334000	0.334000	0.336578
1000	0.340000	1.855106	1000	0.340000	0.340000	0.336582
1000	0.311000	1.855106	1000	0.311000	0.311000	0.336551
1000	0.343000	1.855106	1000	0.343000	0.343000	0.336559
1000	0.364000	1.855106	1000	0.364000	0.364000	0.336592
1000	0.343000	1.855106	1000	0.343000	0.343000	0.336599
1000	0.280000	1.855106	1000	0.280000	0.280000	0.336532
1000	0.306000	1.855106	1000	0.306000	0.306000	0.336495
1000	0.335000	1.855106	1000	0.335000	0.335000	0.336494
1000	0.313000	1.855106	1000	0.313000	0.313000	0.336466
1000	0.330000	1.855106	1000	0.330000	0.330000	0.336458
1000	0.345000	1.855106	1000	0.345000	0.345000	0.336468
1000	0.330000	1.855106	1000	0.330000	0.330000	0.336461
1000	0.336000	1.855106	1000	0.336000	0.336000	0.336460
1000	0.324000	1.855106	1000	0.324000	0.324000	0.336445
1000	0.347000	1.855106	1000	0.347000	0.347000	0.336458
1000	0.327000	1.855106	1000	0.327000	0.327000	0.336447
1000	0.319000	1.855106	1000	0.319000	0.319000	0.336426
1000	0.356000	1.855106	1000	0.356000	0.356000	0.336449
1000	0.331000	1.855106	1000	0.331000	0.331000	0.336443
1000	0.292000	1.855106	1000	0.292000	0.292000	0.336390
1000	0.314000	1.855106	1000	0.314000	0.314000	0.336364
1000	0.342000	1.855106	1000	0.342000	0.342000	0.336371
1000	0.334000	1.855106	1000	0.334000	0.334000	0.336368
1000	0.297000	1.855106	1000	0.297000	0.297000	0.336322
1000	0.345000	1.855106	1000	0.345000	0.345000	0.336332
1000	0.332000	1.855106	1000	0.332000	0.332000	0.336327
1000	0.346000	1.855106	1000	0.346000	0.346000	0.336338
1000	0.321000	1.855106	1000	0.321000	0.321000	0.336321
1000	0.341000	1.855106	1000	0.341000	0.341000	0.336326
1000	0.341000	1.855106	1000	0.341000	0.341000	0.336331
1000	0.342000	1.855106	1000	0.342000	0.342000	0.336338
1000	0.338000	1.855106	1000	0.338000	0.338000	0.336340
1000	0.319000	1.855106	1000	0.319000	0.319000	0.336320
1000	0.343000	1.855106	1000	0.343000	0.343000	0.336328
1000	0.356000	1.855106	1000	0.356000	0.356000	0.336350
1000	0.310000	1.855106	1000	0.310000	0.310000	0.336320
1000	0.318000	1.855106	1000	0.318000	0.318000	0.336299
1000	0.344000	1.855106	1000	0.344000	0.344000	0.336308
1000	0.344000	1.855106	1000	0.344000	0.344000	0.336316
1000	0.344000	1.855106	1000	0.344000	0.344000	0.336325
1000	0.341000	1.855106	1000	0.341000	0.341000	0.336331
1000	0.357000	1.855106	1000	0.357000	0.357000	0.336354
1000	0.339000	1.855106	1000	0.339000	0.339000	0.336357
1000	0.353000	1.855106	1000	0.353000	0.353000	0.336376
1000	0.309000	1.855106	1000	0.309000	0.309000	0.336345
1000	0.327000	1.855106	1000	0.327000	0.327000	0.336334
1000	0.309000	1.855106	1000	0.309000	0.309000	0.336303
1000	0.331000	1.855106	1000	0.331000	0.331000	0.336297
1000	0.329000	1.855106	1000	0.329000	0.329000	0.336289
1000	0.329000	1.855106	1000	0.329000	0.329000	0.336281
1000	0.321000	1.855106	1000	0.321000	0.321000	0.336263
1000	0.329000	1.855106	1000	0.329000	0.329000	0.336255
1000	0.338000	1.855106	1000	0.338000	0.338000	0.336257
1000	0.331000	1.855106	1000	0.331000	0.331000	0.336251
1000	0.332000	1.855106	1000	0.332000	0.332000	0.336247
1000	0.348000	1.855106	1000	0.348000	0.348000	0.336260
1000	0.324000	1.855106	1000	0.324000	0.324000	0.336246
1000	0.349000	1.855106	1000	0.349000	0.349000	0.336260
1000	0.362000	1.855106	1000	0.362000	0.362000	0.336289
1000	0.334000	1.855106	1000	0.334000	0.334000	0.336287
1000	0.375000	1.855106	1000	0.375000	0.375000	0.336330
1000	0.338000	1.855106	1000	0.338000	0.338000	0.336332
1000	0.314000	1.855106	1000	0.314000	0.314000	0.336307
1000	0.307000	1.855106	1000	0.307000	0.307000	0.336274
1000	0.334000	1.855106	1000	0.334000	0.334000	0.336272
1000	0.329000	1.855106	1000	0.329000	0.329000	0.336264
1000	0.347000	1.855106	1000	0.347000	0.347000	0.336275
1000	0.328000	1.855106	1000	0.328000	0.328000	0.336266
1000	0.335000	1.855106	1000	0.335000	0.335000	0.336265
1000	0.348000	1.855106	1000	0.348000	0.348000	0.336278
1000	0.342000	1.855106	1000	0.342000	0.342000	0.336284
1000	0.334000	1.855106	1000	0.334000	0.334000	0.336282
1000	0.291000	1.855106	1000	0.291000	0.291000	0.336232
1000	0.349000	1.855106	1000	0.349000	0.349000	0.336246
1000	0.359000	1.855106	1000	0.359000	0.359000	0.336271
1000	0.321000	1.855106	1000	0.321000	0.321000	0.336254
1000	0.334000	1.855106	1000	0.334000	0.334000	0.336252
1000	0.352000	1.855106	1000	0.352000	0.352000	0.336269
1000	0.321000	1.855106	1000	0.321000	0.321000	0.336252
1000	0.321000	1.855106	1000	0.321000	0.321000	0.336235
1000	0.313000	1.855106	1000	0.313000	0.313000	0.336210
1000	0.325000	1.855106	1000	0.325000	0.325000	0.336198
1000	0.319000	1.855106	1000	0.319000	0.319000	0.336179
1000	0.318000	1.855106	1000	0.318000	0.318000	0.336159
1000	0.350000	1.855106	1000	0.350000	0.350000	0.336174
1000	0.344000	1.855106	1000	0.344000	0.344000	0.336183
1000	0.303000	1.855106	1000	0.303000	0.303000	0.336147
1000	0.349000	1.855106	1000	0.349000	0.349000	0.336161
1000	0.363000	1.855106	1000	0.363000	0.363000	0.336190
1000	0.334000	1.855106	1000	0.334000	0.334000	0.336187
1000	0.352000	1.855106	1000	0.352000	0.352000	0.336204
1000	0.315000	1.855106	1000	0.315000	0.315000	0.336181
1000	0.365000	1.855106	1000	0.365000	0.365000	0.336213
1000	0.331000	1.855106	1000	0.331000	0.331000	0.336207
1000	0.322000	1.855106	1000	0.322000	0.322000	0.336192
1000	0.335000	1.855106	1000	0.335000	0.335000	0.336190
1000	0.331000	1.855106	1000	0.331000	0.331000	0.336185
1000	0.358000	1.855106	1000	0.358000	0.358000	0.336208
1000	0.356000	1.855106	1000	0.356000	0.356000	0.336229
1000	0.296000	1.855106	1000	0.296000	0.296000	0.336186
1000	0.328000	1.855106	1000	0.328000	0.328000	0.336178
1000	0.358000	1.855106	1000	0.358000	0.358000	0.336201
1000	0.400000	1.855106	1000	0.400000	0.400000	0.336269
1000	0.344000	1.855106	1000	0.344000	0.344000	0.336277
1000	0.357000	1.855106	1000	0.357000	0.357000	0.336300
1000	0.359000	1.855106	1000	0.359000	0.359000	0.336324
1000	0.324000	1.855106	1000	0.324000	0.324000	0.336311
1000	0.356000	1.855106	1000	0.356000	0.356000	0.336332
1000	0.331000	1.855106	1000	0.331000	0.331000	0.336326
1000	0.354000	1.855106	1000	0.354000	0.354000	0.336345
1000	0.336000	1.855106	1000	0.336000	0.336000	0.336344
1000	0.303000	1.855106	1000	0.303000	0.303000	0.336309
1000	0.372000	1.855106	1000	0.372000	0.372000	0.336347
1000	0.356000	1.855106	1000	0.356000	0.356000	0.336368
1000	0.340000	1.855106	1000	0.340000	0.340000	0.336371
1000	0.349000	1.855106	1000	0.349000	0.349000	0.336385
1000	0.318000	1.855106	1000	0.318000	0.318000	0.336365
1000	0.338000	1.855106	1000	0.338000	0.338000	0.336367
1000	0.339000	1.855106	1000	0.339000	0.339000	0.336370
1000	0.315000	1.855106	1000	0.315000	0.315000	0.336347
1000	0.368000	1.855106	1000	0.368000	0.368000	0.336381
1000	0.369000	1.855106	1000	0.369000	0.369000	0.336415
1000	0.320000	1.855106	1000	0.320000	0.320000	0.336398
1000	0.320000	1.855106	1000	0.320000	0.320000	0.336380
1000	0.337000	1.855106	1000	0.337000	0.337000	0.336381
1000	0.303000	1.855106	1000	0.303000	0.303000	0.336346
1000	0.336000	1.855106	1000	0.336000	0.336000	0.336346
1000	0.375000	1.855106	1000	0.375000	0.375000	0.336386
1000	0.361000	1.855106	1000	0.361000	0.361000	0.336412
1000	0.331000	1.855106	1000	0.331000	0.331000	0.336406
1000	0.372000	1.855106	1000	0.372000	0.372000	0.336443
1000	0.360000	1.855106	1000	0.360000	0.360000	0.336467
1000	0.334000	1.855106	1000	0.334000	0.334000	0.336465
1000	0.340000	1.855106	1000	0.340000	0.340000	0.336469
1000	0.327000	1.855106	1000	0.327000	0.327000	0.336459
1000	0.327000	1.855106	1000	0.327000	0.327000	0.336449
1000	0.341000	1.855106	1000	0.341000	0.341000	0.336454
1000	0.355000	1.855106	1000	0.355000	0.355000	0.336473
1000	0.337000	1.855106	1000	0.337000	0.337000	0.336473
1000	0.345000	1.855106	1000	0.345000	0.345000	0.336482
1000	0.332000	1.855106	1000	0.332000	0.332000	0.336478
1000	0.318000	1.855106	1000	0.318000	0.318000	0.336459
1000	0.305000	1.855106	1000	0.305000	0.305000	0.336426
1000	0.329000	1.855106	1000	0.329000	0.329000	0.336419
1000	0.335000	1.855106	1000	0.335000	0.335000	0.336417
1000	0.343000	1.855106	1000	0.343000	0.343000	0.336424
1000	0.336000	1.855106	1000	0.336000	0.336000	0.336424
1000	0.352000	1.855106	1000	0.352000	0.352000	0.336439
1000	0.347000	1.855106	1000	0.347000	0.347000	0.336450
1000	0.341000	1.855106	1000	0.341000	0.341000	0.336455
1000	0.332000	1.855106	1000	0.332000	0.332000	0.336450
1000	0.363000	1.855106	1000	0.363000	0.363000	0.336477
1000	0.319000	1.855106	1000	0.319000	0.319000	0.336460
1000	0.325000	1.855106	1000	0.325000	0.325000	0.336448
1000	0.320000	1.855106	1000	0.320000	0.320000	0.336431
1000	0.339000	1.855106	1000	0.339000	0.339000	0.336434
1000	0.333000	1.855106	1000	0.333000	0.333000	0.336430
1000	0.329000	1.855106	1000	0.329000	0.329000	0.336423
1000	0.361000	1.855106	1000	0.361000	0.361000	0.336448
1000	0.320000	1.855106	1000	0.320000	0.320000	0.336431
1000	0.330000	1.855106	1000	0.330000	0.330000	0.336425
1000	0.354000	1.855106	1000	0.354000	0.354000	0.336442
1000	0.349000	1.855106	1000	0.349000	0.349000	0.336455
1000	0.356000	1.855106	1000	0.356000	0.356000	0.336475
1000	0.367000	1.855106	1000	0.367000	0.367000	0.336505
1000	0.346000	1.855106	1000	0.346000	0.346000	0.336515
1000	0.320000	1.855106	1000	0.320000	0.320000	0.336498
1000	0.339000	1.855106	1000	0.339000	0.339000	0.336501
1000	0.338000	1.855106	1000	0.338000	0.338000	0.336502
1000	0.357000	1.855106	1000	0.357000	0.357000	0.336523
1000	0.341000	1.855106	1000	0.341000	0.341000	0.336527
1000	0.364000	1.855106	1000	0.364000	0.364000	0.336554
1000	0.317000	1.855106	1000	0.317000	0.317000	0.336535
1000	0.332000	1.855106	1000	0.332000	0.332000	0.336530
1000	0.342000	1.855106	1000	0.342000	0.342000	0.336536
1000	0.335000	1.855106	1000	0.335000	0.335000	0.336534
1000	0.350000	1.855106	1000	0.350000	0.350000	0.336548
1000	0.376000	1.855106	1000	0.376000	0.376000	0.336587
