# Supplementary material for: Varying Selection Pressure for a Na+ Sensing Site in Epithelial Na+ Channel Subunits Reflect Divergent Roles in Na+ Homeostasis
Source: Mol Biol Evol. 2024 Aug 5;41(8):msae162. doi: 10.1093/molbev/msae162 (PMC11331422; doi:10.1093/molbev/msae162)
Supplement: msae162_Supplementary_Data [file msae162_supplementary_data.zip › Supplementary file 3/Supplementary file 3/MCMC primate treeshrew fossil 0/MCMC_out_primate_scandentia_fossil_0.Stones.txt]

Steppingstone sampler:
        No Stones:                  100
        Start It:                   1010001
        It Per Stone:               10000
        Sample Freq:                1
        Dist:                       Beta(0.400000,1.000000)
Stone No	Power	N	Stone MLh	Running MLh
0	0.975187	7500	-1.317649	-1.317649
1	0.950747	7500	-1.300712	-2.618361
2	0.926679	7500	-1.283191	-3.901553
3	0.902980	7500	-1.264542	-5.166094
4	0.879648	7500	-1.245133	-6.411227
5	0.856682	7500	-1.224470	-7.635697
6	0.834079	7500	-1.205851	-8.841548
7	0.811838	7500	-1.188218	-10.029766
8	0.789957	7500	-1.170875	-11.200641
9	0.768433	7500	-1.151315	-12.351956
10	0.747266	7500	-1.133404	-13.485360
11	0.726452	7500	-1.115544	-14.600904
12	0.705989	7500	-1.097659	-15.698563
13	0.685877	7500	-1.081489	-16.780052
14	0.666112	7500	-1.064923	-17.844975
15	0.646693	7500	-1.045391	-18.890366
16	0.627618	7500	-1.028748	-19.919114
17	0.608884	7500	-1.010707	-20.929821
18	0.590490	7500	-0.991510	-21.921330
19	0.572433	7500	-0.977173	-22.898504
20	0.554712	7500	-0.962814	-23.861318
21	0.537324	7500	-0.941764	-24.803082
22	0.520268	7500	-0.926823	-25.729905
23	0.503540	7500	-0.907531	-26.637436
24	0.487139	7500	-0.890500	-27.527936
25	0.471063	7500	-0.877755	-28.405690
26	0.455310	7500	-0.860513	-29.266203
27	0.439877	7500	-0.841189	-30.107392
28	0.424762	7500	-0.825654	-30.933047
29	0.409963	7500	-0.815026	-31.748072
30	0.395478	7500	-0.796297	-32.544369
31	0.381305	7500	-0.777320	-33.321689
32	0.367440	7500	-0.761696	-34.083385
33	0.353883	7500	-0.748946	-34.832331
34	0.340630	7500	-0.728439	-35.560770
35	0.327680	7500	-0.716892	-36.277662
36	0.315030	7500	-0.701207	-36.978869
37	0.302677	7500	-0.688347	-37.667216
38	0.290619	7500	-0.671835	-38.339051
39	0.278855	7500	-0.655722	-38.994774
40	0.267381	7500	-0.640892	-39.635666
41	0.256195	7500	-0.627762	-40.263428
42	0.245294	7500	-0.613450	-40.876877
43	0.234677	7500	-0.603699	-41.480576
44	0.224340	7500	-0.584384	-42.064960
45	0.214281	7500	-0.569568	-42.634528
46	0.204498	7500	-0.555128	-43.189656
47	0.194988	7500	-0.541695	-43.731351
48	0.185749	7500	-0.530515	-44.261866
49	0.176777	7500	-0.518221	-44.780087
50	0.168070	7500	-0.504549	-45.284636
51	0.159626	7500	-0.487624	-45.772260
52	0.151441	7500	-0.473957	-46.246218
53	0.143514	7500	-0.463073	-46.709290
54	0.135841	7500	-0.449084	-47.158374
55	0.128420	7500	-0.435789	-47.594163
56	0.121247	7500	-0.419419	-48.013582
57	0.114320	7500	-0.409600	-48.423183
58	0.107637	7500	-0.397002	-48.820184
59	0.101193	7500	-0.387197	-49.207381
60	0.094986	7500	-0.371353	-49.578734
61	0.089014	7500	-0.359622	-49.938356
62	0.083273	7500	-0.347748	-50.286104
63	0.077760	7500	-0.337411	-50.623515
64	0.072472	7500	-0.323528	-50.947042
65	0.067406	7500	-0.313688	-51.260731
66	0.062558	7500	-0.298195	-51.558926
67	0.057926	7500	-0.288819	-51.847745
68	0.053506	7500	-0.274440	-52.122185
69	0.049295	7500	-0.262972	-52.385158
70	0.045289	7500	-0.255038	-52.640195
71	0.041485	7500	-0.242136	-52.882331
72	0.037880	7500	-0.232518	-53.114849
73	0.034469	7500	-0.219265	-53.334114
74	0.031250	7500	-0.209372	-53.543487
75	0.028218	7500	-0.197744	-53.741231
76	0.025370	7500	-0.187549	-53.928780
77	0.022702	7500	-0.176625	-54.105405
78	0.020209	7500	-0.164765	-54.270170
79	0.017889	7500	-0.156362	-54.426532
80	0.015736	7500	-0.143265	-54.569797
81	0.013746	7500	-0.132747	-54.702544
82	0.011916	7500	-0.123186	-54.825731
83	0.010240	7500	-0.112704	-54.938435
84	0.008714	7500	-0.104205	-55.042640
85	0.007334	7500	-0.094793	-55.137433
86	0.006093	7500	-0.084795	-55.222228
87	0.004988	7500	-0.076828	-55.299056
88	0.004013	7500	-0.066577	-55.365632
89	0.003162	7500	-0.058879	-55.424511
90	0.002430	7500	-0.050742	-55.475253
91	0.001810	7500	-0.042948	-55.518201
92	0.001296	7500	-0.035927	-55.554129
93	0.000882	7500	-0.029178	-55.583306
94	0.000559	7500	-0.022958	-55.606265
95	0.000320	7500	-0.016769	-55.623034
96	0.000156	7500	-0.011524	-55.634558
97	0.000057	7500	-0.007031	-55.641589
98	0.000010	7500	-0.003304	-55.644893
99	0.000000	7500	-0.000697	-55.645590
Log marginal likelihood:	-55.645590
