# Supplementary material for: Varying Selection Pressure for a Na+ Sensing Site in Epithelial Na+ Channel Subunits Reflect Divergent Roles in Na+ Homeostasis
Source: Mol Biol Evol. 2024 Aug 5;41(8):msae162. doi: 10.1093/molbev/msae162 (PMC11331422; doi:10.1093/molbev/msae162)
Supplement: msae162_Supplementary_Data [file msae162_supplementary_data.zip › Supplementary file 3/Supplementary file 3/MCMC primate treeshrew fossil 1/MCMC_out_primate_scandentia_fossil_1.Log.txt]

Options:
Model:                           MultiState
Tree File Name:                  rooted_scnn1b.trees
Data File Name:                  site_only_table.txt
Log File Name:                   MCMC_out_primate_scandentia_fossil_1.Log.txt
Save Initial Trees:              False
Save Trees:                      False
Summary:                         False
Seed:                            2087658283
Precision:                       64 bits
Cores:                           1
Analysis Type:                   MCMC
Sample Period:                   1000
Iterations:                      1010000
Burn in:                         10000
MCMC ML Start:                   False
Schedule File:                   MCMC_out_primate_scandentia_fossil_1.Schedule.txt
Rate Dev:                        AutoTune
No of Rates:                     8
Base frequency (PI's):           None
Character Symbols:               0,1
Using a covarion model:          False
Normalise Q Matrix:              False
Tags:	5
	delta_amph_Tag	7	NP_001082645_1_Xenopus_laevis XP_018424177_1_Nanorana_parkeri XP_030078006_1_Microcaecilia_unicolor XP_031762206_1_Xenopus_tropicalis XP_033778426_1_Geotrypetes_seraphini XP_040181776_1_Rana_temporaria XP_040276107_1_Bufo_bufo 
	delta_aves_Tag	232	KAF1399825_1_Spheniscus_magellanicus KAF1442053_1_Pygoscelis_papua KAF1474385_1_Eudyptula_novaehollandiae KAF1533217_1_Eudyptula_albosignata KAF1657190_1_Eudyptes_robustus KAF1661705_1_Aptenodytes_patagonicus KAF2985723_1_Melospiza_melodia_maxima KFP29097_1_Colius_striatus KFP50332_1_Cathartes_aura KFQ14849_1_Leptosomus_discolor KFQ46795_1_Nestor_notabilis KFQ85501_1_Phoenicopterus_ruber_ruber KFU95381_1_Chaetura_pelagica KFV05873_1_Pterocles_gutturalis KFV47250_1_Gavia_stellata KFV72326_1_Dryobates_pubescens KFZ57524_1_Podiceps_cristatus NWH41556_1_Chloropsis_hardwickii NWH51152_1_Fregata_magnificens NWH66695_1_Geococcyx_californianus NWH98596_1_Tichodroma_muraria NWI20306_1_Crypturellus_soui NWI29419_1_Sula_dactylatra NWI48106_1_Picathartes_gymnocephalus NWI59237_1_Calyptomena_viridis NWI63147_1_Todus_mexicanus NWI81927_1_Dryoscopus_gambensis NWI84702_1_Pitta_sordida NWQ58280_1_Melospiza_melodia NWQ59139_1_Neopipo_cinnamomea NWQ82484_1_Columbina_picui NWQ93322_1_Burhinus_bistriatus NWR29693_1_Tachuris_rubrigastra NWR41742_1_Regulus_satrapa NWR59579_1_Bucorvus_abyssinicus NWR85171_1_Furnarius_figulus NWS17542_1_Pachyramphus_minor NWS43684_1_Probosciger_aterrimus NWS54375_1_Chunga_burmeisteri NWS69582_1_Crotophaga_sulcirostris NWT30580_1_Cardinalis_cardinalis NWT41978_1_Chroicocephalus_maculipennis NWT90449_1_Lanius_ludovicianus NWU01473_1_Urocynchramus_pylzowi NWU11556_1_Cephalopterus_ornatus NWU48592_1_Dromas_ardeola NWU79396_1_Onychorhynchus_coronatus NWU91471_1_Upupa_epops NWV52805_1_Daphoenositta_chrysoptera NWV77641_1_Dasyornis_broadbenti NWV99658_1_Machaerirhynchus_nigripectus NWW10308_1_Oreocharis_arfaki NWW18378_1_Falcunculus_frontatus NWW51359_1_Pedionomus_torquatus NWW65201_1_Ifrita_kowaldi NWW74589_1_Climacteris_rufus NWW88250_1_Rhynochetos_jubatus NWX04113_1_Caloenas_nicobarica NWX22426_1_Aegotheles_bennettii NWX47620_1_Steatornis_caripensis NWX69072_1_Alca_torda NWX88720_1_Nothoprocta_pentlandii NWY17777_1_Aphelocoma_coerulescens NWY35867_1_Pheucticus_melanocephalus NWY49930_1_Chionis_minor NWY94550_1_Loxia_curvirostra NWZ23027_1_Asarcornis_scutulata NWZ43822_1_Brachypodius_atriceps NXA02619_1_Nesospiza_acunhae NXA02983_1_Sapayoa_aenigma NXA24214_1_Ibidorhyncha_struthersii NXA40278_1_Eudromia_elegans NXA51988_1_Nothocercus_julius NXA59613_1_Mohoua_ochrocephala NXB21694_1_Rhagologus_leucostigma NXB36200_1_Eulacestoma_nigropectus NXB60724_1_Struthidea_cinerea NXC12166_1_Corythaeola_cristata NXC28707_1_Campylorhamphus_procurvoides NXC46646_1_Penelope_pileata NXC69615_1_Anhinga_anhinga NXD10910_1_Nothocercus_nigrocapillus NXD65719_1_Eolophus_roseicapilla NXD79678_1_Halcyon_senegalensis NXE01244_1_Chaetorhynchus_papuensis NXE15550_1_Lophotis_ruficrista NXE20016_1_Ardeotis_kori NXE42273_1_Ptilorrhoa_leucosticta NXE80541_1_Cochlearius_cochlearius NXE94837_1_Menura_novaehollandiae NXF09216_1_Smithornis_capensis NXF30417_1_Nyctibius_bracteatus NXF63850_1_Ciccaba_nigrolineata NXF80337_1_Sclerurus_mexicanus NXF95656_1_Eubucco_bourcierii NXG45394_1_Psilopogon_haemacephalus NXG80832_1_Baryphthengus_martii NXG85551_1_Stercorarius_parasiticus NXH12505_1_Bucco_capensis NXH33867_1_Myiagra_hebetior NXH77130_1_Oceanodroma_tethys NXH85680_1_Edolisoma_coerulescens NXI40105_1_Galbula_dea NXI58284_1_Chloroceryle_aenea NXI71067_1_Anseranas_semipalmata NXI90373_1_Psophia_crepitans NXJ05299_1_Odontophorus_gujanensis NXJ25911_1_Dicrurus_megarhynchus NXJ37922_1_Ciconia_maguari NXJ48698_1_Spizaetus_tyrannus NXJ64910_1_Rostratula_benghalensis NXJ82532_1_Trogon_melanurus NXK16322_1_Arenaria_interpres NXK36217_1_Piprites_chloris NXK56546_1_Chauna_torquata NXK81785_1_Amazona_guildingii NXK92902_1_Formicarius_rufipectus NXL12165_1_Mesembrinibis_cayennensis NXL27695_1_Glaucidium_brasilianum NXL46643_1_Podilymbus_podiceps NXL57152_1_Chordeiles_acutipennis NXL95324_1_Alectura_lathami NXM03285_1_Tyrannus_savana NXM32830_1_Oxyruncus_cristatus NXM41369_1_Gymnorhina_tibicen NXM76250_1_Serilophus_lunatus NXN18134_1_Indicator_maculatus NXN40788_1_Rhinoptilus_africanus NXN50236_1_Rynchops_niger NXN76312_1_Himantopus_himantopus NXN98538_1_Rhinopomastus_cyanomelas NXO12356_1_Oriolus_oriolus NXO21296_1_Cisticola_juncidis NXO46941_1_Aramus_guarauna NXP14533_1_Thinocorus_orbignyianus NXP27102_1_Scytalopus_superciliaris NXP44749_1_Heliornis_fulica NXP65661_1_Chloropsis_cyanopogon NXP81238_1_Ramphastos_sulfuratus NXQ26196_1_Alaudala_cheleensis NXQ81407_1_Nyctibius_grandis NXQ94816_1_Sagittarius_serpentarius NXS47091_1_Balaeniceps_rex NXS54209_1_Brachypteracias_leptosomus NXS75091_1_Pandion_haliaetus NXS82496_1_Erpornis_zantholeuca NXS93465_1_Jacana_jacana NXT17992_1_Syrrhaptes_paradoxus NXT42957_1_Pelecanoides_urinatrix NXT58126_1_Pluvianellus_socialis NXT81529_1_Zapornia_atra NXT88645_1_Anhinga_rufa NXU28145_1_Thalassarche_chlororhynchos NXU45387_1_Drymodes_brunneopygia NXU47721_1_Turnix_velox NXU76082_1_Oreotrochilus_melanogaster NXU88294_1_Xiphorhynchus_elegans NXV35382_1_Rissa_tridactyla NXV51397_1_Uria_aalge NXV87018_1_Calonectris_borealis NXW05858_1_Fregetta_grallaria NXW13522_1_Circaetus_pectoralis NXW37782_1_Phaetusa_simplex NXW43319_1_Nyctiprogne_leucopyga NXW61853_1_Eurystomus_gularis NXW74284_1_Hirundo_rustica NXX15905_1_Podargus_strigoides NXX50580_1_Tricholaema_leucomelas NXX75109_1_Urocolius_indicus NXY72737_1_Glareola_pratincola NXY91382_1_Ceyx_cyanopectus OPJ86087_1_Patagioenas_fasciata_monilis OWK53309_1_Lonchura_striata_domestica OXB60992_1_Callipepla_squamata OXB78169_1_Colinus_virginianus POI33736_1_Bambusicola_thoracicus RMB91608_1_Hirundo_rustica_rustica XP_005008876_2_Anas_platyrhynchos XP_005143759_2_Melopsittacus_undulatus XP_005238076_1_Falco_peregrinus XP_008501928_2_Calypte_anna XP_008923882_2_Manacus_vitellinus XP_009272513_1_Aptenodytes_forsteri XP_009323536_1_Pygoscelis_adeliae XP_009459285_1_Nipponia_nippon XP_009481490_1_Pelecanus_crispus XP_009509950_1_Phalacrocorax_carbo XP_009555057_1_Cuculus_canorus XP_009578785_1_Fulmarus_glacialis XP_009645087_1_Egretta_garzetta XP_009669810_1_Struthio_camelus_australis XP_009696851_1_Cariama_cristata XP_009868858_1_Apaloderma_vittatum XP_009887967_1_Charadrius_vociferus XP_009910145_1_Haliaeetus_albicilla XP_009940173_1_Opisthocomus_hoazin XP_009988730_1_Tauraco_erythrolophus XP_010120102_1_Chlamydotis_macqueenii XP_010135402_1_Buceros_rhinoceros_silvestris XP_010156624_1_Eurypyga_helias XP_010175753_1_Antrostomus_carolinensis XP_010185680_1_Mesitornis_unicolor XP_010210790_1_Tinamus_guttatus XP_010298429_1_Balearica_regulorum_gibbericeps XP_010575842_1_Haliaeetus_leucocephalus XP_013811509_1_Apteryx_mantelli_mantelli XP_014796825_1_Calidris_pugnax XP_017599463_1_Corvus_brachyrhynchos XP_017681185_1_Lepidothrix_coronata XP_019145331_2_Corvus_cornix_cornix XP_021137584_1_Columba_livia XP_021230336_1_Numida_meleagris XP_025956438_1_Dromaius_novaehollandiae XP_026718565_1_Athene_cunicularia XP_027584457_1_Pipra_filicauda XP_027764760_1_Empidonax_traillii XP_029875133_1_Aquila_chrysaetos_chrysaetos XP_030363702_1_Strigops_habroptila XP_030819914_1_Camarhynchus_parvulus XP_031987350_1_Corvus_moneduloides XP_032057175_1_Aythya_fuligula XP_032304611_1_Coturnix_japonica XP_032564981_1_Chiroxiphia_lanceolata XP_032863374_1_Tyto_alba_alba XP_032935794_1_Catharus_ustulatus XP_035200520_1_Oxyura_jamaicensis XP_036260685_1_Molothrus_ater XP_037236674_1_Falco_rusticolus XP_039583486_1_Passer_montanus XP_040443157_1_Falco_naumanni XP_041275781_1_Onychostruthus_taczanowskii XP_004947475_2_Gallus_gallus 
	delta_mamm_Tag	104	AAI25075_1_Homo_sapiens CAD7689419_1_Nyctereutes_procyonoides ELK23616_1_Myotis_davidii KAB0341096_1_Muntiacus_muntjak KAB0354034_1_Muntiacus_reevesi KAF3820439_1_Mirounga_leonina KAF4018533_1_Cervus_hanglu_yarkandensis KAF5927193_1_Diceros_bicornis_minor KAF6394943_1_Molossus_molossus NP_001009072_1_Pan_troglodytes OWK08439_1_Cervus_elaphus_hippelaphus PNJ04390_1_Pongo_abelii VFV29629_1_Lynx_pardinus XP_003461599_2_Cavia_porcellus XP_004024514_3_Gorilla_gorilla_gorilla XP_004607225_1_Sorex_araneus XP_004639733_1_Octodon_degus XP_004657476_1_Jaculus_jaculus XP_004863993_1_Heterocephalus_glaber XP_005217258_1_Bos_taurus XP_005404383_1_Chinchilla_lanigera XP_005888969_1_Bos_mutus XP_006067018_1_Bubalus_bubalis XP_006878457_1_Chrysochloris_asiatica XP_006886008_1_Elephantulus_edwardii XP_007525801_1_Erinaceus_europaeus XP_008529865_1_Equus_przewalskii XP_008576389_1_Galeopterus_variegatus XP_008850903_2_Nannospalax_galili XP_010348668_2_Saimiri_boliviensis_boliviensis XP_010375489_1_Rhinopithecus_roxellana XP_010625992_1_Fukomys_damarensis XP_010848530_1_Bison_bison_bison XP_010956130_1_Camelus_bactrianus XP_011375630_1_Pteropus_vampyrus XP_011768647_2_Macaca_nemestrina XP_011811772_1_Colobus_angolensis_palliatus XP_011857366_1_Mandrillus_leucophaeus XP_011886575_1_Cercocebus_atys XP_012376989_2_Dasypus_novemcinctus XP_012905866_1_Mustela_putorius_furo XP_014639206_1_Ceratotherium_simum_simum XP_014718579_1_Equus_asinus XP_015398634_1_Panthera_tigris_altaica XP_017534879_2_Manis_javanica XP_017750698_1_Rhinopithecus_bieti XP_019316581_1_Panthera_pardus XP_019514039_1_Hipposideros_armiger XP_020011157_1_Castor_canadensis XP_020729446_1_Odocoileus_virginianus_texanus XP_020827532_1_Phascolarctos_cinereus XP_020953090_1_Sus_scrofa XP_021523120_1_Aotus_nancymaae XP_021540026_1_Neomonachus_schauinslandi XP_021563524_1_Carlito_syrichta XP_023594556_1_Trichechus_manatus_latirostris XP_024410648_1_Desmodus_rotundus XP_025242263_1_Theropithecus_gelada XP_025712406_1_Callorhinus_ursinus XP_025862713_1_Vulpes_vulpes XP_026916564_1_Acinonyx_jubatus XP_027470810_2_Zalophus_californianus XP_027622342_1_Tupaia_chinensis XP_027711200_1_Vombatus_ursinus XP_027831921_1_Ovis_aries XP_028016669_1_Eptesicus_fuscus XP_028702982_1_Macaca_mulatta XP_028921777_1_Ornithorhynchus_anatinus XP_029801812_1_Suricata_suricatta XP_030661122_1_Nomascus_leucogenys XP_030743899_1_Echinops_telfairi XP_031319641_1_Camelus_dromedarius XP_031519213_1_Papio_anubis XP_031529322_1_Vicugna_pacos XP_031790725_1_Piliocolobus_tephrosceles XP_031818927_1_Sarcophilus_harrisii XP_032117895_1_Sapajus_apella XP_032271219_1_Phoca_vitulina XP_032350794_1_Camelus_ferus XP_032450062_1_Lynx_canadensis XP_032614469_1_Hylobates_moloch XP_032719009_1_Lontra_canadensis XP_033084661_1_Trachypithecus_francoisi XP_034526906_1_Ailuropoda_melanoleuca XP_035108548_1_Callithrix_jacchus XP_035571831_1_Canis_lupus_dingo XP_035880991_1_Phyllostomus_discolor XP_035945638_1_Halichoerus_grypus XP_036079706_1_Rousettus_aegyptiacus XP_036163388_1_Myotis_myotis XP_036316875_1_Pipistrellus_kuhlii XP_036599541_1_Trichosurus_vulpecula XP_036738603_1_Manis_pentadactyla XP_037002859_1_Artibeus_jamaicensis XP_037599404_1_Cebus_imitator XP_037841154_1_Chlorocebus_sabaeus XP_038522238_1_Canis_lupus_familiaris XP_038603243_1_Tachyglossus_aculeatus XP_039104244_1_Hyaena_hyaena XP_039732735_1_Pteropus_giganteus XP_040120096_1_Oryx_dammah XP_040314080_1_Puma_yagouaroundi XP_042637531_1_Orycteropus_afer_afer XP_043849802_1_Dromiciops_gliroides 
	AncientTag	3	XP_032824081_1_Petromyzon_marinus XP_006009076_1_Latimeria_chalumnae XP_005986143_1_Latimeria_chalumnae 
	PrimateScandentiaTag	2	AAI25075_1_Homo_sapiens XP_027622342_1_Tupaia_chinensis 
Scale Tree:                      10.000000
Restrictions:
    q01                          q01-delta_mamm
    q10                          None
    q01-delta_amph               q01-delta_mamm
    q10-delta_amph               q10-delta_mamm
    q01-delta_aves               q01-delta_mamm
    q10-delta_aves               q10-delta_mamm
    q01-delta_mamm               None
    q10-delta_mamm               None
Prior Information:
    Prior Categories:            100
    Priors
        q10 - exp 0.10 
        q01-delta_mamm - exp 0.10 
        q10-delta_mamm - exp 0.10 
Node reconstruction / fossilisation:
	MRCA Ancient AncientTag
	Fossil PrimateScandentia PrimateScandentiaTag 1 
Patterns 3:
	delta_amph	delta_amph_Tag	
	delta_aves	delta_aves_Tag	
	delta_mamm	delta_mamm_Tag	
Tree Information
     Trees:                      1
     Taxa:                       851
     Sites:                      1
     States:                     2
Iteration	Lh	Tree No	q01	q10	q01-delta_amph	q10-delta_amph	q01-delta_aves	q10-delta_aves	q01-delta_mamm	q10-delta_mamm	Root P(0)	Root P(1)	Ancient P(0)	Ancient P(1)	PrimateScandentia P(0)	PrimateScandentia P(1)	
11000	-50.377675	1	0.068306	0.023678	0.068306	0.085435	0.068306	0.085435	0.068306	0.085435	0.399320	0.600680	0.119863	0.880137	0.000000	1.000000	
12000	-53.924044	1	0.013748	0.030060	0.013748	0.152265	0.013748	0.152265	0.013748	0.152265	0.156562	0.843438	0.005758	0.994242	0.000000	1.000000	
13000	-50.678169	1	0.077311	0.010321	0.077311	0.134444	0.077311	0.134444	0.077311	0.134444	0.428585	0.571415	0.242059	0.757941	0.000000	1.000000	
14000	-50.990923	1	0.031700	0.025679	0.031700	0.074296	0.031700	0.074296	0.031700	0.074296	0.275846	0.724154	0.030644	0.969356	0.000000	1.000000	
15000	-50.255100	1	0.089858	0.017243	0.089858	0.070415	0.089858	0.070415	0.089858	0.070415	0.439976	0.560024	0.222518	0.777482	0.000000	1.000000	
16000	-52.243664	1	0.044133	0.014760	0.044133	0.037971	0.044133	0.037971	0.044133	0.037971	0.331516	0.668484	0.085648	0.914352	0.000000	1.000000	
17000	-50.390736	1	0.090112	0.021379	0.090112	0.101607	0.090112	0.101607	0.090112	0.101607	0.436954	0.563046	0.190479	0.809521	0.000000	1.000000	
18000	-49.905344	1	0.032205	0.009214	0.032205	0.093225	0.032205	0.093225	0.032205	0.093225	0.280291	0.719709	0.070414	0.929586	0.000000	1.000000	
19000	-51.006394	1	0.107408	0.016812	0.107408	0.056925	0.107408	0.056925	0.107408	0.056925	0.462560	0.537440	0.293873	0.706127	0.000000	1.000000	
20000	-51.216236	1	0.050925	0.025047	0.050925	0.058299	0.050925	0.058299	0.050925	0.058299	0.354300	0.645700	0.072758	0.927242	0.000000	1.000000	
21000	-50.209242	1	0.095220	0.006360	0.095220	0.080843	0.095220	0.080843	0.095220	0.080843	0.478112	0.521888	0.418087	0.581913	0.000000	1.000000	
22000	-51.620129	1	0.116439	0.027641	0.116439	0.122629	0.116439	0.122629	0.116439	0.122629	0.462663	0.537337	0.230322	0.769678	0.000000	1.000000	
23000	-50.688080	1	0.076192	0.024028	0.076192	0.110731	0.076192	0.110731	0.076192	0.110731	0.414474	0.585526	0.138655	0.861345	0.000000	1.000000	
24000	-50.191397	1	0.067210	0.017120	0.067210	0.066480	0.067210	0.066480	0.067210	0.066480	0.399126	0.600874	0.146970	0.853030	0.000000	1.000000	
25000	-50.792983	1	0.025256	0.007559	0.025256	0.059896	0.025256	0.059896	0.025256	0.059896	0.240806	0.759194	0.054861	0.945139	0.000000	1.000000	
26000	-50.817564	1	0.093535	0.004427	0.093535	0.115876	0.093535	0.115876	0.093535	0.115876	0.495514	0.504486	0.485130	0.514870	0.000000	1.000000	
27000	-50.714482	1	0.083458	0.023424	0.083458	0.113009	0.083458	0.113009	0.083458	0.113009	0.426636	0.573364	0.160926	0.839074	0.000000	1.000000	
28000	-50.537570	1	0.018250	0.017757	0.018250	0.093657	0.018250	0.093657	0.018250	0.093657	0.186909	0.813091	0.014682	0.985318	0.000000	1.000000	
29000	-51.246081	1	0.004472	0.019337	0.004472	0.089511	0.004472	0.089511	0.004472	0.089511	0.056407	0.943593	0.000905	0.999095	0.000000	1.000000	
30000	-50.001673	1	0.031043	0.007465	0.031043	0.088931	0.031043	0.088931	0.031043	0.088931	0.277737	0.722263	0.078968	0.921032	0.000000	1.000000	
31000	-50.465977	1	0.053761	0.019377	0.053761	0.116362	0.053761	0.116362	0.053761	0.116362	0.362027	0.637973	0.092360	0.907640	0.000000	1.000000	
32000	-51.563891	1	0.021561	0.026802	0.021561	0.068595	0.021561	0.068595	0.021561	0.068595	0.215716	0.784284	0.014645	0.985355	0.000000	1.000000	
33000	-51.039735	1	0.082588	0.024609	0.082588	0.061562	0.082588	0.061562	0.082588	0.061562	0.426629	0.573371	0.162572	0.837428	0.000000	1.000000	
34000	-52.246452	1	0.125573	0.001782	0.125573	0.091051	0.125573	0.091051	0.125573	0.091051	0.606684	0.393316	0.781958	0.218042	0.000000	1.000000	
35000	-50.218012	1	0.067005	0.017257	0.067005	0.113870	0.067005	0.113870	0.067005	0.113870	0.397611	0.602389	0.141226	0.858774	0.000000	1.000000	
36000	-50.215398	1	0.070730	0.019255	0.070730	0.071022	0.070730	0.071022	0.070730	0.071022	0.405624	0.594376	0.146375	0.853625	0.000000	1.000000	
37000	-52.064734	1	0.108265	0.032052	0.108265	0.061651	0.108265	0.061651	0.108265	0.061651	0.457687	0.542313	0.212255	0.787745	0.000000	1.000000	
38000	-50.726069	1	0.077308	0.003383	0.077308	0.102202	0.077308	0.102202	0.077308	0.102202	0.490051	0.509949	0.472895	0.527105	0.000000	1.000000	
39000	-50.913606	1	0.020695	0.004136	0.020695	0.101360	0.020695	0.101360	0.020695	0.101360	0.219843	0.780157	0.065602	0.934398	0.000000	1.000000	
40000	-50.935678	1	0.110122	0.022545	0.110122	0.069462	0.110122	0.069462	0.110122	0.069462	0.460204	0.539796	0.251946	0.748054	0.000000	1.000000	
41000	-49.746552	1	0.075732	0.011907	0.075732	0.096957	0.075732	0.096957	0.075732	0.096957	0.422409	0.577591	0.217172	0.782828	0.000000	1.000000	
42000	-51.923155	1	0.105595	0.009726	0.105595	0.160395	0.105595	0.160395	0.105595	0.160395	0.469489	0.530511	0.355586	0.644414	0.000000	1.000000	
43000	-50.966592	1	0.089284	0.007193	0.089284	0.136517	0.089284	0.136517	0.089284	0.136517	0.461707	0.538293	0.357172	0.642828	0.000000	1.000000	
44000	-50.959037	1	0.004364	0.007148	0.004364	0.086817	0.004364	0.086817	0.004364	0.086817	0.052574	0.947426	0.002061	0.997939	0.000000	1.000000	
45000	-50.318345	1	0.023844	0.017271	0.023844	0.092010	0.023844	0.092010	0.023844	0.092010	0.226511	0.773489	0.024624	0.975376	0.000000	1.000000	
46000	-51.594234	1	0.124789	0.029211	0.124789	0.077891	0.124789	0.077891	0.124789	0.077891	0.469650	0.530350	0.256658	0.743342	0.000000	1.000000	
47000	-51.320956	1	0.148097	0.013997	0.148097	0.127098	0.148097	0.127098	0.148097	0.127098	0.488231	0.511769	0.406035	0.593965	0.000000	1.000000	
48000	-50.670945	1	0.074670	0.026606	0.074670	0.088879	0.074670	0.088879	0.074670	0.088879	0.412049	0.587951	0.128093	0.871907	0.000000	1.000000	
49000	-50.597826	1	0.032900	0.004395	0.032900	0.072922	0.032900	0.072922	0.032900	0.072922	0.306444	0.693556	0.135553	0.864447	0.000000	1.000000	
50000	-50.091568	1	0.085573	0.009337	0.085573	0.112513	0.085573	0.112513	0.085573	0.112513	0.446352	0.553648	0.293773	0.706227	0.000000	1.000000	
51000	-53.720160	1	0.058737	0.016421	0.058737	0.027413	0.058737	0.027413	0.058737	0.027413	0.382533	0.617467	0.139338	0.860662	0.000000	1.000000	
52000	-50.965888	1	0.057849	0.029483	0.057849	0.088483	0.057849	0.088483	0.057849	0.088483	0.375307	0.624693	0.079595	0.920405	0.000000	1.000000	
53000	-50.131900	1	0.042448	0.005328	0.042448	0.093624	0.042448	0.093624	0.042448	0.093624	0.348890	0.651110	0.171323	0.828677	0.000000	1.000000	
54000	-51.330612	1	0.090397	0.031521	0.090397	0.079628	0.090397	0.079628	0.090397	0.079628	0.437219	0.562781	0.158128	0.841872	0.000000	1.000000	
55000	-50.678735	1	0.058034	0.003785	0.058034	0.110027	0.058034	0.110027	0.058034	0.110027	0.430387	0.569613	0.330549	0.669451	0.000000	1.000000	
56000	-49.748297	1	0.048389	0.013184	0.048389	0.095631	0.048389	0.095631	0.048389	0.095631	0.347458	0.652542	0.103815	0.896185	0.000000	1.000000	
57000	-53.755970	1	0.073846	0.039648	0.073846	0.149767	0.073846	0.149767	0.073846	0.149767	0.413340	0.586660	0.098775	0.901225	0.000000	1.000000	
58000	-52.051085	1	0.020066	0.031930	0.020066	0.074471	0.020066	0.074471	0.020066	0.074471	0.208494	0.791506	0.011323	0.988677	0.000000	1.000000	
59000	-52.584266	1	0.042864	0.011803	0.042864	0.034980	0.042864	0.034980	0.042864	0.034980	0.329255	0.670745	0.097395	0.902605	0.000000	1.000000	
60000	-52.359820	1	0.089274	0.030569	0.089274	0.049373	0.089274	0.049373	0.089274	0.049373	0.437489	0.562511	0.169881	0.830119	0.000000	1.000000	
61000	-52.806742	1	0.001524	0.027225	0.001524	0.067632	0.001524	0.067632	0.001524	0.067632	0.021119	0.978881	0.000082	0.999918	0.000000	1.000000	
62000	-50.188383	1	0.086904	0.010084	0.086904	0.065512	0.086904	0.065512	0.086904	0.065512	0.448272	0.551728	0.296747	0.703253	0.000000	1.000000	
63000	-50.372132	1	0.040754	0.019140	0.040754	0.068793	0.040754	0.068793	0.040754	0.068793	0.315882	0.684118	0.059330	0.940670	0.000000	1.000000	
64000	-53.907049	1	0.123108	0.024836	0.123108	0.184713	0.123108	0.184713	0.123108	0.184713	0.467429	0.532571	0.253903	0.746097	0.000000	1.000000	
65000	-50.281042	1	0.066110	0.021883	0.066110	0.099061	0.066110	0.099061	0.066110	0.099061	0.394356	0.605644	0.118814	0.881186	0.000000	1.000000	
66000	-50.370290	1	0.050159	0.017842	0.050159	0.063555	0.050159	0.063555	0.050159	0.063555	0.351361	0.648639	0.089273	0.910727	0.000000	1.000000	
67000	-52.148656	1	0.091994	0.001275	0.091994	0.097117	0.091994	0.097117	0.091994	0.097117	0.624493	0.375507	0.754780	0.245220	0.000000	1.000000	
68000	-50.507504	1	0.093767	0.011949	0.093767	0.126783	0.093767	0.126783	0.093767	0.126783	0.450564	0.549436	0.280124	0.719876	0.000000	1.000000	
69000	-50.223934	1	0.028254	0.008939	0.028254	0.108124	0.028254	0.108124	0.028254	0.108124	0.257557	0.742443	0.057605	0.942395	0.000000	1.000000	
70000	-52.704241	1	0.141771	0.023022	0.141771	0.158062	0.141771	0.158062	0.141771	0.158062	0.478709	0.521291	0.308106	0.691894	0.000000	1.000000	
71000	-50.197773	1	0.027858	0.007562	0.027858	0.102649	0.027858	0.102649	0.027858	0.102649	0.257896	0.742104	0.064858	0.935142	0.000000	1.000000	
72000	-50.009578	1	0.032229	0.009010	0.032229	0.074855	0.032229	0.074855	0.032229	0.074855	0.280876	0.719124	0.071993	0.928007	0.000000	1.000000	
73000	-50.515426	1	0.130114	0.013586	0.130114	0.091987	0.130114	0.091987	0.130114	0.091987	0.481344	0.518656	0.377481	0.622519	0.000000	1.000000	
74000	-52.862247	1	0.113162	0.019988	0.113162	0.037405	0.113162	0.037405	0.113162	0.037405	0.469624	0.530376	0.318339	0.681661	0.000000	1.000000	
75000	-50.405641	1	0.074479	0.023814	0.074479	0.088887	0.074479	0.088887	0.074479	0.088887	0.411660	0.588340	0.136345	0.863655	0.000000	1.000000	
76000	-50.261422	1	0.092407	0.006178	0.092407	0.075988	0.092407	0.075988	0.092407	0.075988	0.476325	0.523675	0.414298	0.585702	0.000000	1.000000	
77000	-49.887486	1	0.048121	0.006662	0.048121	0.092205	0.048121	0.092205	0.048121	0.092205	0.363811	0.636189	0.173716	0.826284	0.000000	1.000000	
78000	-51.832092	1	0.068364	0.002847	0.068364	0.135516	0.068364	0.135516	0.068364	0.135516	0.483739	0.516261	0.460040	0.539960	0.000000	1.000000	
79000	-50.353943	1	0.055240	0.014961	0.055240	0.121997	0.055240	0.121997	0.055240	0.121997	0.368247	0.631753	0.115964	0.884036	0.000000	1.000000	
80000	-50.136786	1	0.088565	0.011633	0.088565	0.114787	0.088565	0.114787	0.088565	0.114787	0.444297	0.555703	0.267150	0.732850	0.000000	1.000000	
81000	-50.950000	1	0.071202	0.021109	0.071202	0.128983	0.071202	0.128983	0.071202	0.128983	0.405125	0.594875	0.134939	0.865061	0.000000	1.000000	
82000	-49.823668	1	0.045675	0.009627	0.045675	0.101576	0.045675	0.101576	0.045675	0.101576	0.342849	0.657151	0.120521	0.879479	0.000000	1.000000	
83000	-51.224665	1	0.048382	0.030733	0.048382	0.097349	0.048382	0.097349	0.048382	0.097349	0.347671	0.652329	0.057043	0.942957	0.000000	1.000000	
84000	-50.563624	1	0.022081	0.015005	0.022081	0.067592	0.022081	0.067592	0.022081	0.067592	0.214174	0.785826	0.024006	0.975994	0.000000	1.000000	
85000	-50.436551	1	0.033141	0.017165	0.033141	0.066396	0.033141	0.066396	0.033141	0.066396	0.280520	0.719480	0.044892	0.955108	0.000000	1.000000	
86000	-50.083460	1	0.046578	0.017030	0.046578	0.105039	0.046578	0.105039	0.046578	0.105039	0.338604	0.661396	0.080342	0.919658	0.000000	1.000000	
87000	-50.275669	1	0.068563	0.021087	0.068563	0.103204	0.068563	0.103204	0.068563	0.103204	0.399840	0.600160	0.128548	0.871452	0.000000	1.000000	
88000	-50.354983	1	0.077895	0.017285	0.077895	0.063698	0.077895	0.063698	0.077895	0.063698	0.421087	0.578913	0.183392	0.816608	0.000000	1.000000	
89000	-52.119258	1	0.182414	0.008456	0.182414	0.124535	0.182414	0.124535	0.182414	0.124535	0.507501	0.492499	0.566565	0.433435	0.000000	1.000000	
90000	-50.160983	1	0.102514	0.010008	0.102514	0.107476	0.102514	0.107476	0.102514	0.107476	0.466454	0.533546	0.345388	0.654612	0.000000	1.000000	
91000	-50.591408	1	0.113946	0.005712	0.113946	0.083871	0.113946	0.083871	0.113946	0.083871	0.502922	0.497078	0.512141	0.487859	0.000000	1.000000	
92000	-51.845070	1	0.105055	0.027778	0.105055	0.133644	0.105055	0.133644	0.105055	0.133644	0.452635	0.547365	0.200144	0.799856	0.000000	1.000000	
93000	-50.825543	1	0.087342	0.024822	0.087342	0.069617	0.087342	0.069617	0.087342	0.069617	0.433360	0.566640	0.173284	0.826716	0.000000	1.000000	
94000	-49.930085	1	0.054069	0.008811	0.054069	0.069436	0.054069	0.069436	0.054069	0.069436	0.376084	0.623916	0.168847	0.831153	0.000000	1.000000	
95000	-50.878449	1	0.040011	0.020652	0.040011	0.121789	0.040011	0.121789	0.040011	0.121789	0.312741	0.687259	0.053791	0.946209	0.000000	1.000000	
96000	-51.898508	1	0.136283	0.012074	0.136283	0.152620	0.136283	0.152620	0.136283	0.152620	0.485616	0.514384	0.402448	0.597552	0.000000	1.000000	
97000	-49.837752	1	0.081515	0.008796	0.081515	0.097037	0.081515	0.097037	0.081515	0.097037	0.442149	0.557851	0.289810	0.710190	0.000000	1.000000	
98000	-50.779861	1	0.018654	0.005292	0.018654	0.105485	0.018654	0.105485	0.018654	0.105485	0.196713	0.803287	0.043701	0.956299	0.000000	1.000000	
99000	-52.057877	1	0.042222	0.028921	0.042222	0.052858	0.042222	0.052858	0.042222	0.052858	0.325061	0.674939	0.047805	0.952195	0.000000	1.000000	
100000	-50.269300	1	0.051388	0.004317	0.051388	0.087912	0.051388	0.087912	0.051388	0.087912	0.398248	0.601752	0.261820	0.738180	0.000000	1.000000	
101000	-49.750406	1	0.044656	0.013548	0.044656	0.089752	0.044656	0.089752	0.044656	0.089752	0.333182	0.666818	0.089361	0.910639	0.000000	1.000000	
102000	-51.217782	1	0.047061	0.013513	0.047061	0.046733	0.047061	0.046733	0.047061	0.046733	0.343284	0.656716	0.100458	0.899542	0.000000	1.000000	
103000	-50.932214	1	0.053048	0.025739	0.053048	0.066178	0.053048	0.066178	0.053048	0.066178	0.360908	0.639092	0.076050	0.923950	0.000000	1.000000	
104000	-50.809661	1	0.010654	0.017287	0.010654	0.095201	0.010654	0.095201	0.010654	0.095201	0.121316	0.878684	0.005396	0.994604	0.000000	1.000000	
105000	-50.693237	1	0.067294	0.004733	0.067294	0.061506	0.067294	0.061506	0.067294	0.061506	0.444903	0.555097	0.348844	0.651156	0.000000	1.000000	
106000	-50.346353	1	0.121317	0.010618	0.121317	0.097980	0.121317	0.097980	0.121317	0.097980	0.481564	0.518436	0.397300	0.602700	0.000000	1.000000	
107000	-50.395235	1	0.068506	0.012390	0.068506	0.126734	0.068506	0.126734	0.068506	0.126734	0.405921	0.594079	0.182388	0.817612	0.000000	1.000000	
108000	-49.833502	1	0.040292	0.009684	0.040292	0.098800	0.040292	0.098800	0.040292	0.098800	0.319964	0.680036	0.098175	0.901825	0.000000	1.000000	
109000	-50.405367	1	0.076779	0.007723	0.076779	0.060140	0.076779	0.060140	0.076779	0.060140	0.440830	0.559170	0.302546	0.697454	0.000000	1.000000	
110000	-50.253870	1	0.116276	0.013671	0.116276	0.091705	0.116276	0.091705	0.116276	0.091705	0.471654	0.528346	0.336787	0.663213	0.000000	1.000000	
111000	-52.083680	1	0.094121	0.011880	0.094121	0.165489	0.094121	0.165489	0.094121	0.165489	0.450723	0.549277	0.279860	0.720140	0.000000	1.000000	
112000	-52.217689	1	0.016082	0.012111	0.016082	0.150412	0.016082	0.150412	0.016082	0.150412	0.168325	0.831675	0.015938	0.984062	0.000000	1.000000	
113000	-51.126039	1	0.143763	0.006899	0.143763	0.081490	0.143763	0.081490	0.143763	0.081490	0.509955	0.490045	0.555910	0.444090	0.000000	1.000000	
114000	-51.398309	1	0.111630	0.015311	0.111630	0.050590	0.111630	0.050590	0.111630	0.050590	0.469444	0.530556	0.330690	0.669310	0.000000	1.000000	
115000	-50.099327	1	0.075112	0.017616	0.075112	0.106465	0.075112	0.106465	0.075112	0.106465	0.414353	0.585647	0.165290	0.834710	0.000000	1.000000	
116000	-51.670147	1	0.026899	0.010629	0.026899	0.146282	0.026899	0.146282	0.026899	0.146282	0.247064	0.752936	0.045591	0.954409	0.000000	1.000000	
117000	-51.055931	1	0.064200	0.004077	0.064200	0.126457	0.064200	0.126457	0.064200	0.126457	0.443496	0.556504	0.352714	0.647286	0.000000	1.000000	
118000	-49.664105	1	0.050846	0.011172	0.050846	0.089944	0.050846	0.089944	0.050846	0.089944	0.358879	0.641121	0.127475	0.872525	0.000000	1.000000	
119000	-50.278806	1	0.057814	0.005495	0.057814	0.110047	0.057814	0.110047	0.057814	0.110047	0.406533	0.593467	0.256659	0.743341	0.000000	1.000000	
120000	-51.020808	1	0.059384	0.007938	0.059384	0.140376	0.059384	0.140376	0.059384	0.140376	0.394932	0.605068	0.204286	0.795714	0.000000	1.000000	
121000	-51.579700	1	0.023338	0.030145	0.023338	0.089855	0.023338	0.089855	0.023338	0.089855	0.229813	0.770187	0.015604	0.984396	0.000000	1.000000	
122000	-50.175594	1	0.078448	0.018953	0.078448	0.073877	0.078448	0.073877	0.078448	0.073877	0.420559	0.579441	0.172273	0.827727	0.000000	1.000000	
123000	-51.344349	1	0.129216	0.013158	0.129216	0.056741	0.129216	0.056741	0.129216	0.056741	0.485049	0.514951	0.406576	0.593424	0.000000	1.000000	
124000	-50.352969	1	0.057649	0.018395	0.057649	0.064127	0.057649	0.064127	0.057649	0.064127	0.374270	0.625730	0.109917	0.890083	0.000000	1.000000	
125000	-50.000374	1	0.049171	0.006745	0.049171	0.103110	0.049171	0.103110	0.049171	0.103110	0.367264	0.632736	0.177241	0.822759	0.000000	1.000000	
126000	-53.486317	1	0.066924	0.031071	0.066924	0.037154	0.066924	0.037154	0.066924	0.037154	0.399935	0.600065	0.109863	0.890137	0.000000	1.000000	
127000	-54.717263	1	0.027263	0.002494	0.027263	0.176266	0.027263	0.176266	0.027263	0.176266	0.297090	0.702910	0.160152	0.839848	0.000000	1.000000	
128000	-51.598046	1	0.032349	0.029247	0.032349	0.112501	0.032349	0.112501	0.032349	0.112501	0.281090	0.718910	0.028914	0.971086	0.000000	1.000000	
129000	-53.785419	1	0.079017	0.029848	0.079017	0.033675	0.079017	0.033675	0.079017	0.033675	0.424243	0.575757	0.154914	0.845086	0.000000	1.000000	
130000	-50.561714	1	0.023371	0.014983	0.023371	0.066441	0.023371	0.066441	0.023371	0.066441	0.222985	0.777015	0.026676	0.973324	0.000000	1.000000	
131000	-50.727920	1	0.055185	0.020190	0.055185	0.123129	0.055185	0.123129	0.055185	0.123129	0.366153	0.633847	0.093507	0.906493	0.000000	1.000000	
132000	-52.146678	1	0.054849	0.015353	0.054849	0.037735	0.054849	0.037735	0.054849	0.037735	0.369238	0.630762	0.121406	0.878594	0.000000	1.000000	
133000	-50.133317	1	0.077519	0.007079	0.077519	0.110585	0.077519	0.110585	0.077519	0.110585	0.443204	0.556796	0.311040	0.688960	0.000000	1.000000	
134000	-49.863846	1	0.036938	0.013501	0.036938	0.080818	0.036938	0.080818	0.036938	0.080818	0.299984	0.700016	0.065283	0.934717	0.000000	1.000000	
135000	-50.166584	1	0.077503	0.019950	0.077503	0.099480	0.077503	0.099480	0.077503	0.099480	0.417767	0.582233	0.160376	0.839624	0.000000	1.000000	
136000	-49.887716	1	0.037765	0.008354	0.037765	0.096719	0.037765	0.096719	0.037765	0.096719	0.311297	0.688703	0.099566	0.900434	0.000000	1.000000	
137000	-53.145842	1	0.011636	0.010891	0.011636	0.164149	0.011636	0.164149	0.011636	0.164149	0.128895	0.871105	0.009473	0.990527	0.000000	1.000000	
138000	-50.386116	1	0.057170	0.007867	0.057170	0.058823	0.057170	0.058823	0.057170	0.058823	0.390368	0.609632	0.200976	0.799024	0.000000	1.000000	
139000	-51.501450	1	0.053795	0.023219	0.053795	0.050560	0.053795	0.050560	0.053795	0.050560	0.363152	0.636848	0.085121	0.914879	0.000000	1.000000	
140000	-52.044647	1	0.125315	0.030924	0.125315	0.066860	0.125315	0.066860	0.125315	0.066860	0.470475	0.529525	0.258181	0.741819	0.000000	1.000000	
141000	-51.432523	1	0.027548	0.026045	0.027548	0.064606	0.027548	0.064606	0.027548	0.064606	0.253269	0.746731	0.023539	0.976461	0.000000	1.000000	
142000	-50.906780	1	0.027174	0.003827	0.027174	0.072171	0.027174	0.072171	0.027174	0.072171	0.273924	0.726076	0.111759	0.888241	0.000000	1.000000	
143000	-51.970528	1	0.115927	0.018363	0.115927	0.046076	0.115927	0.046076	0.115927	0.046076	0.470819	0.529181	0.322539	0.677461	0.000000	1.000000	
144000	-49.740841	1	0.055589	0.014800	0.055589	0.085707	0.055589	0.085707	0.055589	0.085707	0.369732	0.630268	0.119191	0.880809	0.000000	1.000000	
145000	-50.489798	1	0.110838	0.005941	0.110838	0.097889	0.110838	0.097889	0.110838	0.097889	0.497004	0.502996	0.487567	0.512433	0.000000	1.000000	
146000	-51.186385	1	0.048543	0.026470	0.048543	0.117506	0.048543	0.117506	0.048543	0.117506	0.346409	0.653591	0.062931	0.937069	0.000000	1.000000	
147000	-50.000237	1	0.047333	0.018249	0.047333	0.081955	0.047333	0.081955	0.047333	0.081955	0.341232	0.658768	0.078886	0.921114	0.000000	1.000000	
148000	-50.337579	1	0.067108	0.005693	0.067108	0.113800	0.067108	0.113800	0.067108	0.113800	0.430861	0.569139	0.301326	0.698674	0.000000	1.000000	
149000	-53.029241	1	0.177535	0.032446	0.177535	0.081312	0.177535	0.081312	0.177535	0.081312	0.490272	0.509728	0.355609	0.644391	0.000000	1.000000	
150000	-50.840545	1	0.129763	0.013497	0.129763	0.121002	0.129763	0.121002	0.129763	0.121002	0.480232	0.519768	0.369722	0.630278	0.000000	1.000000	
151000	-49.942488	1	0.064908	0.015442	0.064908	0.071926	0.064908	0.071926	0.064908	0.071926	0.394702	0.605298	0.148496	0.851504	0.000000	1.000000	
152000	-50.509025	1	0.097945	0.004640	0.097945	0.094085	0.097945	0.094085	0.097945	0.094085	0.499067	0.500933	0.496778	0.503222	0.000000	1.000000	
153000	-51.262909	1	0.151075	0.020191	0.151075	0.098068	0.151075	0.098068	0.151075	0.098068	0.484915	0.515085	0.358999	0.641001	0.000000	1.000000	
154000	-50.945607	1	0.064695	0.026167	0.064695	0.066055	0.064695	0.066055	0.064695	0.066055	0.391895	0.608105	0.105146	0.894854	0.000000	1.000000	
155000	-50.615964	1	0.043603	0.025021	0.043603	0.082903	0.043603	0.082903	0.043603	0.082903	0.328448	0.671552	0.054793	0.945207	0.000000	1.000000	
156000	-51.485652	1	0.019427	0.013847	0.019427	0.052250	0.019427	0.052250	0.019427	0.052250	0.194886	0.805114	0.020283	0.979717	0.000000	1.000000	
157000	-53.029409	1	0.078767	0.035577	0.078767	0.144796	0.078767	0.144796	0.078767	0.144796	0.420329	0.579671	0.115677	0.884323	0.000000	1.000000	
158000	-51.809478	1	0.159543	0.019405	0.159543	0.128766	0.159543	0.128766	0.159543	0.128766	0.487565	0.512435	0.373969	0.626031	0.000000	1.000000	
159000	-50.445140	1	0.021444	0.006450	0.021444	0.076199	0.021444	0.076199	0.021444	0.076199	0.215798	0.784202	0.047073	0.952927	0.000000	1.000000	
160000	-51.344006	1	0.003964	0.007049	0.003964	0.071743	0.003964	0.071743	0.003964	0.071743	0.047944	0.952056	0.001728	0.998272	0.000000	1.000000	
161000	-50.672154	1	0.104464	0.008343	0.104464	0.061580	0.104464	0.061580	0.104464	0.061580	0.478848	0.521152	0.408128	0.591872	0.000000	1.000000	
162000	-50.672270	1	0.054146	0.006780	0.054146	0.055450	0.054146	0.055450	0.054146	0.055450	0.386465	0.613535	0.207622	0.792378	0.000000	1.000000	
163000	-50.128537	1	0.059099	0.011794	0.059099	0.062370	0.059099	0.062370	0.059099	0.062370	0.384363	0.615637	0.157047	0.842953	0.000000	1.000000	
164000	-50.160563	1	0.051431	0.010743	0.051431	0.062003	0.051431	0.062003	0.051431	0.062003	0.362283	0.637717	0.135602	0.864398	0.000000	1.000000	
165000	-49.890058	1	0.051355	0.008521	0.051355	0.105133	0.051355	0.105133	0.051355	0.105133	0.367216	0.632784	0.158297	0.841703	0.000000	1.000000	
166000	-50.669812	1	0.033655	0.022850	0.033655	0.074217	0.033655	0.074217	0.033655	0.074217	0.284454	0.715546	0.037112	0.962888	0.000000	1.000000	
167000	-50.142802	1	0.091977	0.006320	0.091977	0.083858	0.091977	0.083858	0.091977	0.083858	0.473813	0.526187	0.404574	0.595426	0.000000	1.000000	
168000	-51.467316	1	0.137495	0.024391	0.137495	0.075385	0.137495	0.075385	0.137495	0.075385	0.478147	0.521853	0.311824	0.688176	0.000000	1.000000	
169000	-51.862766	1	0.020776	0.028231	0.020776	0.065689	0.020776	0.065689	0.020776	0.065689	0.211119	0.788881	0.013170	0.986830	0.000000	1.000000	
170000	-50.063425	1	0.035813	0.017526	0.035813	0.087064	0.035813	0.087064	0.035813	0.087064	0.293652	0.706348	0.050409	0.949591	0.000000	1.000000	
171000	-49.954310	1	0.064989	0.013245	0.064989	0.068267	0.064989	0.068267	0.064989	0.068267	0.397469	0.602531	0.166022	0.833978	0.000000	1.000000	
172000	-51.072942	1	0.117261	0.018740	0.117261	0.128466	0.117261	0.128466	0.117261	0.128466	0.466114	0.533886	0.281140	0.718860	0.000000	1.000000	
173000	-51.492259	1	0.026428	0.002230	0.026428	0.084172	0.026428	0.084172	0.026428	0.084172	0.297719	0.702281	0.167522	0.832478	0.000000	1.000000	
174000	-52.042472	1	0.129815	0.024876	0.129815	0.056285	0.129815	0.056285	0.129815	0.056285	0.475349	0.524651	0.305816	0.694184	0.000000	1.000000	
175000	-57.459907	1	0.159360	0.045276	0.159360	0.029095	0.159360	0.029095	0.159360	0.029095	0.490616	0.509384	0.375670	0.624330	0.000000	1.000000	
176000	-52.490284	1	0.198655	0.011431	0.198655	0.129553	0.198655	0.129553	0.198655	0.129553	0.502278	0.497722	0.527325	0.472675	0.000000	1.000000	
177000	-51.071885	1	0.120734	0.016984	0.120734	0.061055	0.120734	0.061055	0.120734	0.061055	0.473336	0.526664	0.331112	0.668888	0.000000	1.000000	
178000	-50.089205	1	0.053613	0.005356	0.053613	0.096940	0.053613	0.096940	0.053613	0.096940	0.394031	0.605969	0.237287	0.762713	0.000000	1.000000	
179000	-51.112946	1	0.096513	0.025210	0.096513	0.119321	0.096513	0.119321	0.096513	0.119321	0.443917	0.556083	0.188967	0.811033	0.000000	1.000000	
180000	-56.370279	1	0.074427	0.052379	0.074427	0.169331	0.074427	0.169331	0.074427	0.169331	0.419554	0.580446	0.087973	0.912027	0.000000	1.000000	
181000	-49.987765	1	0.079685	0.018097	0.079685	0.088037	0.079685	0.088037	0.079685	0.088037	0.422722	0.577278	0.178862	0.821138	0.000000	1.000000	
182000	-50.116952	1	0.104012	0.008505	0.104012	0.096097	0.104012	0.096097	0.104012	0.096097	0.474230	0.525770	0.385700	0.614300	0.000000	1.000000	
183000	-51.703905	1	0.032316	0.019655	0.032316	0.140745	0.032316	0.140745	0.032316	0.140745	0.276537	0.723463	0.038409	0.961591	0.000000	1.000000	
184000	-49.841258	1	0.043107	0.014789	0.043107	0.080830	0.043107	0.080830	0.043107	0.080830	0.326278	0.673722	0.078976	0.921024	0.000000	1.000000	
185000	-50.753640	1	0.132474	0.017276	0.132474	0.104359	0.132474	0.104359	0.132474	0.104359	0.477928	0.522072	0.338123	0.661877	0.000000	1.000000	
186000	-50.910888	1	0.020398	0.016657	0.020398	0.118871	0.020398	0.118871	0.020398	0.118871	0.202563	0.797437	0.019012	0.980988	0.000000	1.000000	
187000	-51.359543	1	0.080930	0.002113	0.080930	0.100824	0.080930	0.100824	0.080930	0.100824	0.543545	0.456455	0.603658	0.396342	0.000000	1.000000	
188000	-49.928085	1	0.053160	0.007939	0.053160	0.105770	0.053160	0.105770	0.053160	0.105770	0.375673	0.624327	0.175588	0.824412	0.000000	1.000000	
189000	-49.847701	1	0.073905	0.014051	0.073905	0.102168	0.073905	0.102168	0.073905	0.102168	0.415265	0.584735	0.187732	0.812268	0.000000	1.000000	
190000	-50.846731	1	0.055474	0.028072	0.055474	0.093757	0.055474	0.093757	0.055474	0.093757	0.368315	0.631685	0.076312	0.923688	0.000000	1.000000	
191000	-50.130341	1	0.035722	0.010473	0.035722	0.066967	0.035722	0.066967	0.035722	0.066967	0.297020	0.702980	0.075902	0.924098	0.000000	1.000000	
192000	-50.761753	1	0.140599	0.009771	0.140599	0.097900	0.140599	0.097900	0.140599	0.097900	0.494802	0.505198	0.466663	0.533337	0.000000	1.000000	
193000	-50.664792	1	0.020875	0.020384	0.020875	0.082574	0.020875	0.082574	0.020875	0.082574	0.207403	0.792597	0.016916	0.983084	0.000000	1.000000	
194000	-51.404318	1	0.009813	0.004427	0.009813	0.072611	0.009813	0.072611	0.009813	0.072611	0.114200	0.885800	0.015577	0.984423	0.000000	1.000000	
195000	-51.846930	1	0.012906	0.005239	0.012906	0.132594	0.012906	0.132594	0.012906	0.132594	0.144309	0.855691	0.022360	0.977640	0.000000	1.000000	
196000	-49.780717	1	0.045435	0.007938	0.045435	0.088268	0.045435	0.088268	0.045435	0.088268	0.347091	0.652909	0.139313	0.860687	0.000000	1.000000	
197000	-50.864114	1	0.097542	0.026694	0.097542	0.085778	0.097542	0.085778	0.097542	0.085778	0.445651	0.554349	0.190960	0.809040	0.000000	1.000000	
198000	-55.049809	1	0.181993	0.049972	0.181993	0.078438	0.181993	0.078438	0.181993	0.078438	0.491049	0.508951	0.326637	0.673363	0.000000	1.000000	
199000	-51.360829	1	0.149810	0.010022	0.149810	0.127068	0.149810	0.127068	0.149810	0.127068	0.496409	0.503591	0.474441	0.525559	0.000000	1.000000	
200000	-51.659637	1	0.142260	0.014966	0.142260	0.057728	0.142260	0.057728	0.142260	0.057728	0.488866	0.511134	0.417664	0.582336	0.000000	1.000000	
201000	-51.989054	1	0.021761	0.006448	0.021761	0.145539	0.021761	0.145539	0.021761	0.145539	0.218193	0.781807	0.048267	0.951733	0.000000	1.000000	
202000	-50.470211	1	0.053837	0.024012	0.053837	0.079139	0.053837	0.079139	0.053837	0.079139	0.362708	0.637292	0.080879	0.919121	0.000000	1.000000	
203000	-50.412135	1	0.022467	0.017044	0.022467	0.077750	0.022467	0.077750	0.022467	0.077750	0.217240	0.782760	0.022331	0.977669	0.000000	1.000000	
204000	-51.755013	1	0.085405	0.034072	0.085405	0.069804	0.085405	0.069804	0.085405	0.069804	0.431150	0.568850	0.141501	0.858499	0.000000	1.000000	
205000	-51.728757	1	0.098939	0.021636	0.098939	0.048269	0.098939	0.048269	0.098939	0.048269	0.451284	0.548716	0.238394	0.761606	0.000000	1.000000	
206000	-49.929585	1	0.073199	0.017642	0.073199	0.084232	0.073199	0.084232	0.073199	0.084232	0.411043	0.588957	0.161093	0.838907	0.000000	1.000000	
207000	-51.406799	1	0.047956	0.022744	0.047956	0.052051	0.047956	0.052051	0.047956	0.052051	0.344080	0.655920	0.070510	0.929490	0.000000	1.000000	
208000	-50.805538	1	0.049772	0.007491	0.049772	0.132897	0.049772	0.132897	0.049772	0.132897	0.365486	0.634514	0.166035	0.833965	0.000000	1.000000	
209000	-51.066618	1	0.139864	0.006048	0.139864	0.099972	0.139864	0.099972	0.139864	0.099972	0.512810	0.487190	0.566736	0.433264	0.000000	1.000000	
210000	-53.116692	1	0.054522	0.046209	0.054522	0.098982	0.054522	0.098982	0.054522	0.098982	0.374418	0.625582	0.055761	0.944239	0.000000	1.000000	
211000	-51.090944	1	0.019265	0.022828	0.019265	0.104920	0.019265	0.104920	0.019265	0.104920	0.196942	0.803058	0.013344	0.986656	0.000000	1.000000	
212000	-54.185734	1	0.151560	0.020366	0.151560	0.192816	0.151560	0.192816	0.151560	0.192816	0.483680	0.516320	0.343591	0.656409	0.000000	1.000000	
213000	-50.992565	1	0.073645	0.018418	0.073645	0.135601	0.073645	0.135601	0.073645	0.135601	0.410813	0.589187	0.154670	0.845330	0.000000	1.000000	
214000	-53.102586	1	0.101882	0.045614	0.101882	0.103021	0.101882	0.103021	0.101882	0.103021	0.452255	0.547745	0.156477	0.843523	0.000000	1.000000	
215000	-49.786603	1	0.052031	0.008210	0.052031	0.078301	0.052031	0.078301	0.052031	0.078301	0.371121	0.628879	0.167271	0.832729	0.000000	1.000000	
216000	-51.004998	1	0.016700	0.015555	0.016700	0.063055	0.016700	0.063055	0.016700	0.063055	0.173972	0.826028	0.013863	0.986137	0.000000	1.000000	
217000	-50.818697	1	0.107573	0.009906	0.107573	0.131778	0.107573	0.131778	0.107573	0.131778	0.471269	0.528731	0.361063	0.638937	0.000000	1.000000	
218000	-49.887650	1	0.062492	0.014898	0.062492	0.104281	0.062492	0.104281	0.062492	0.104281	0.388528	0.611472	0.141130	0.858870	0.000000	1.000000	
219000	-50.898318	1	0.011831	0.005422	0.011831	0.080948	0.011831	0.080948	0.011831	0.080948	0.133361	0.866639	0.018390	0.981610	0.000000	1.000000	
220000	-52.710859	1	0.002680	0.030808	0.002680	0.108319	0.002680	0.108319	0.002680	0.108319	0.037120	0.962880	0.000231	0.999769	0.000000	1.000000	
221000	-50.117472	1	0.074271	0.007516	0.074271	0.067660	0.074271	0.067660	0.074271	0.067660	0.436014	0.563986	0.292245	0.707755	0.000000	1.000000	
222000	-49.813814	1	0.063647	0.011639	0.063647	0.105205	0.063647	0.105205	0.063647	0.105205	0.395842	0.604158	0.172519	0.827481	0.000000	1.000000	
223000	-51.359903	1	0.014462	0.013090	0.014462	0.130769	0.014462	0.130769	0.014462	0.130769	0.154691	0.845309	0.012210	0.987790	0.000000	1.000000	
224000	-50.566616	1	0.032086	0.005181	0.032086	0.068288	0.032086	0.068288	0.032086	0.068288	0.294800	0.705200	0.113721	0.886279	0.000000	1.000000	
225000	-50.189001	1	0.106967	0.015708	0.106967	0.096806	0.106967	0.096806	0.106967	0.096806	0.460456	0.539544	0.283692	0.716308	0.000000	1.000000	
226000	-49.747533	1	0.051436	0.013963	0.051436	0.080902	0.051436	0.080902	0.051436	0.080902	0.357392	0.642608	0.110183	0.889817	0.000000	1.000000	
227000	-50.447268	1	0.091931	0.010109	0.091931	0.060554	0.091931	0.060554	0.091931	0.060554	0.456288	0.543712	0.320127	0.679873	0.000000	1.000000	
228000	-51.185613	1	0.011838	0.004200	0.011838	0.080343	0.011838	0.080343	0.011838	0.080343	0.136088	0.863912	0.023348	0.976652	0.000000	1.000000	
229000	-51.311951	1	0.064394	0.025281	0.064394	0.055855	0.064394	0.055855	0.064394	0.055855	0.391490	0.608510	0.108383	0.891617	0.000000	1.000000	
230000	-49.956945	1	0.094000	0.008674	0.094000	0.085657	0.094000	0.085657	0.094000	0.085657	0.462256	0.537744	0.346482	0.653518	0.000000	1.000000	
231000	-53.042621	1	0.019637	0.002623	0.019637	0.144254	0.019637	0.144254	0.019637	0.144254	0.226553	0.773447	0.089753	0.910247	0.000000	1.000000	
232000	-49.739177	1	0.060353	0.012389	0.060353	0.099863	0.060353	0.099863	0.060353	0.099863	0.385935	0.614065	0.152912	0.847088	0.000000	1.000000	
233000	-50.498093	1	0.068707	0.024998	0.068707	0.089291	0.068707	0.089291	0.068707	0.089291	0.400144	0.599856	0.116650	0.883350	0.000000	1.000000	
234000	-50.466636	1	0.061480	0.017136	0.061480	0.059455	0.061480	0.059455	0.061480	0.059455	0.385379	0.614621	0.128861	0.871139	0.000000	1.000000	
235000	-49.754744	1	0.073623	0.009194	0.073623	0.081240	0.073623	0.081240	0.073623	0.081240	0.426092	0.573908	0.250522	0.749478	0.000000	1.000000	
236000	-50.232512	1	0.029070	0.011506	0.029070	0.067959	0.029070	0.067959	0.029070	0.067959	0.259684	0.740316	0.049134	0.950866	0.000000	1.000000	
237000	-50.593540	1	0.118033	0.008815	0.118033	0.070762	0.118033	0.070762	0.118033	0.070762	0.487591	0.512409	0.438048	0.561952	0.000000	1.000000	
238000	-51.269471	1	0.055465	0.026508	0.055465	0.059527	0.055465	0.059527	0.055465	0.059527	0.368371	0.631629	0.081135	0.918865	0.000000	1.000000	
239000	-51.229805	1	0.125077	0.014158	0.125077	0.137160	0.125077	0.137160	0.125077	0.137160	0.476024	0.523976	0.346202	0.653798	0.000000	1.000000	
240000	-50.836540	1	0.053797	0.024782	0.053797	0.066089	0.053797	0.066089	0.053797	0.066089	0.362941	0.637059	0.079858	0.920142	0.000000	1.000000	
241000	-50.393665	1	0.016694	0.014476	0.016694	0.084019	0.016694	0.084019	0.016694	0.084019	0.173645	0.826355	0.014700	0.985300	0.000000	1.000000	
242000	-50.458160	1	0.043278	0.009780	0.043278	0.124886	0.043278	0.124886	0.043278	0.124886	0.332645	0.667355	0.109012	0.890988	0.000000	1.000000	
243000	-50.894896	1	0.066772	0.028180	0.066772	0.076743	0.066772	0.076743	0.066772	0.076743	0.396632	0.603368	0.104616	0.895384	0.000000	1.000000	
244000	-51.504032	1	0.048372	0.030041	0.048372	0.115097	0.048372	0.115097	0.048372	0.115097	0.347259	0.652741	0.057635	0.942365	0.000000	1.000000	
245000	-51.415010	1	0.092089	0.031968	0.092089	0.101585	0.092089	0.101585	0.092089	0.101585	0.438908	0.561092	0.157805	0.842195	0.000000	1.000000	
246000	-51.015275	1	0.035171	0.005126	0.035171	0.057213	0.035171	0.057213	0.035171	0.057213	0.313566	0.686434	0.133441	0.866559	0.000000	1.000000	
247000	-49.852204	1	0.075152	0.010916	0.075152	0.073207	0.075152	0.073207	0.075152	0.073207	0.424369	0.575631	0.231632	0.768368	0.000000	1.000000	
248000	-51.911213	1	0.114342	0.029623	0.114342	0.061740	0.114342	0.061740	0.114342	0.061740	0.462987	0.537013	0.236992	0.763008	0.000000	1.000000	
249000	-51.520242	1	0.103784	0.012559	0.103784	0.046070	0.103784	0.046070	0.103784	0.046070	0.467433	0.532567	0.343288	0.656712	0.000000	1.000000	
250000	-50.506743	1	0.055663	0.024906	0.055663	0.084488	0.055663	0.084488	0.055663	0.084488	0.368126	0.631874	0.083237	0.916763	0.000000	1.000000	
251000	-52.430921	1	0.148637	0.030221	0.148637	0.126980	0.148637	0.126980	0.148637	0.126980	0.480651	0.519349	0.292753	0.707247	0.000000	1.000000	
252000	-51.166797	1	0.002842	0.006150	0.002842	0.084576	0.002842	0.084576	0.002842	0.084576	0.034700	0.965300	0.001017	0.998983	0.000000	1.000000	
253000	-50.959466	1	0.138245	0.010699	0.138245	0.119809	0.138245	0.119809	0.138245	0.119809	0.490260	0.509740	0.436097	0.563903	0.000000	1.000000	
254000	-49.796805	1	0.041444	0.013630	0.041444	0.092387	0.041444	0.092387	0.041444	0.092387	0.320030	0.679970	0.078545	0.921455	0.000000	1.000000	
255000	-49.782561	1	0.057435	0.015238	0.057435	0.081232	0.057435	0.081232	0.057435	0.081232	0.374879	0.625121	0.123144	0.876856	0.000000	1.000000	
256000	-49.843155	1	0.045666	0.013319	0.045666	0.101177	0.045666	0.101177	0.045666	0.101177	0.337213	0.662787	0.093692	0.906308	0.000000	1.000000	
257000	-50.289496	1	0.090791	0.019646	0.090791	0.076621	0.090791	0.076621	0.090791	0.076621	0.439371	0.560629	0.207113	0.792887	0.000000	1.000000	
258000	-49.786063	1	0.047999	0.011138	0.047999	0.101191	0.047999	0.101191	0.047999	0.101191	0.348694	0.651306	0.116424	0.883576	0.000000	1.000000	
259000	-50.599195	1	0.017042	0.007212	0.017042	0.106659	0.017042	0.106659	0.017042	0.106659	0.178723	0.821277	0.028038	0.971962	0.000000	1.000000	
260000	-51.028551	1	0.014766	0.015117	0.014766	0.119751	0.014766	0.119751	0.014766	0.119751	0.157787	0.842213	0.011247	0.988753	0.000000	1.000000	
261000	-51.325040	1	0.014425	0.009010	0.014425	0.057317	0.014425	0.057317	0.014425	0.057317	0.154624	0.845376	0.016851	0.983149	0.000000	1.000000	
262000	-50.775327	1	0.035207	0.023229	0.035207	0.107049	0.035207	0.107049	0.035207	0.107049	0.292041	0.707959	0.039547	0.960453	0.000000	1.000000	
263000	-51.073157	1	0.033329	0.010201	0.033329	0.050777	0.033329	0.050777	0.033329	0.050777	0.285154	0.714846	0.069319	0.930681	0.000000	1.000000	
264000	-50.798690	1	0.047192	0.015109	0.047192	0.052961	0.047192	0.052961	0.047192	0.052961	0.342312	0.657688	0.092009	0.907991	0.000000	1.000000	
265000	-54.540158	1	0.150596	0.031009	0.150596	0.181998	0.150596	0.181998	0.150596	0.181998	0.480916	0.519084	0.287773	0.712227	0.000000	1.000000	
266000	-50.764820	1	0.085988	0.014756	0.085988	0.054102	0.085988	0.054102	0.085988	0.054102	0.438269	0.561731	0.238269	0.761731	0.000000	1.000000	
267000	-50.753391	1	0.041093	0.014175	0.041093	0.130359	0.041093	0.130359	0.041093	0.130359	0.318087	0.681913	0.074797	0.925203	0.000000	1.000000	
268000	-51.316888	1	0.119122	0.020794	0.119122	0.060012	0.119122	0.060012	0.119122	0.060012	0.469366	0.530634	0.296254	0.703746	0.000000	1.000000	
269000	-50.569601	1	0.047932	0.008619	0.047932	0.128200	0.047932	0.128200	0.047932	0.128200	0.354261	0.645739	0.141029	0.858971	0.000000	1.000000	
270000	-50.679903	1	0.016408	0.012649	0.016408	0.113489	0.016408	0.113489	0.016408	0.113489	0.171045	0.828955	0.015947	0.984053	0.000000	1.000000	
271000	-49.848331	1	0.039562	0.013315	0.039562	0.096925	0.039562	0.096925	0.039562	0.096925	0.312076	0.687924	0.073951	0.926049	0.000000	1.000000	
272000	-49.921778	1	0.070128	0.007176	0.070128	0.101353	0.070128	0.101353	0.070128	0.101353	0.427250	0.572750	0.274324	0.725676	0.000000	1.000000	
273000	-52.132965	1	0.002542	0.011723	0.002542	0.058009	0.002542	0.058009	0.002542	0.058009	0.031784	0.968216	0.000453	0.999547	0.000000	1.000000	
274000	-51.032419	1	0.117241	0.007386	0.117241	0.060805	0.117241	0.060805	0.117241	0.060805	0.496078	0.503922	0.481970	0.518030	0.000000	1.000000	
275000	-50.095182	1	0.047580	0.015964	0.047580	0.068655	0.047580	0.068655	0.047580	0.068655	0.342917	0.657083	0.088358	0.911642	0.000000	1.000000	
276000	-49.778952	1	0.049047	0.015023	0.049047	0.089801	0.049047	0.089801	0.049047	0.089801	0.348358	0.651642	0.096326	0.903674	0.000000	1.000000	
277000	-50.954413	1	0.007365	0.013316	0.007365	0.074552	0.007365	0.074552	0.007365	0.074552	0.086762	0.913238	0.003288	0.996712	0.000000	1.000000	
278000	-51.174209	1	0.134185	0.005406	0.134185	0.077471	0.134185	0.077471	0.134185	0.077471	0.518856	0.481144	0.587918	0.412082	0.000000	1.000000	
279000	-51.439425	1	0.046654	0.030371	0.046654	0.067435	0.046654	0.067435	0.046654	0.067435	0.341871	0.658129	0.054643	0.945357	0.000000	1.000000	
280000	-50.035304	1	0.084958	0.010291	0.084958	0.069642	0.084958	0.069642	0.084958	0.069642	0.444128	0.555872	0.283244	0.716756	0.000000	1.000000	
281000	-50.131754	1	0.024798	0.008178	0.024798	0.095713	0.024798	0.095713	0.024798	0.095713	0.236382	0.763618	0.049474	0.950526	0.000000	1.000000	
282000	-50.332329	1	0.055292	0.004361	0.055292	0.076478	0.055292	0.076478	0.055292	0.076478	0.412374	0.587626	0.286711	0.713289	0.000000	1.000000	
283000	-51.036448	1	0.005618	0.012862	0.005618	0.111896	0.005618	0.111896	0.005618	0.111896	0.067685	0.932315	0.001996	0.998004	0.000000	1.000000	
284000	-50.575698	1	0.086640	0.024131	0.086640	0.078833	0.086640	0.078833	0.086640	0.078833	0.432046	0.567954	0.171574	0.828426	0.000000	1.000000	
285000	-49.950114	1	0.096088	0.010803	0.096088	0.098184	0.096088	0.098184	0.096088	0.098184	0.456982	0.543018	0.309910	0.690090	0.000000	1.000000	
286000	-51.444657	1	0.037267	0.031766	0.037267	0.091901	0.037267	0.091901	0.037267	0.091901	0.305797	0.694203	0.035355	0.964645	0.000000	1.000000	
287000	-50.554936	1	0.120773	0.017431	0.120773	0.080695	0.120773	0.080695	0.120773	0.080695	0.471253	0.528747	0.313864	0.686136	0.000000	1.000000	
288000	-50.892837	1	0.062852	0.017462	0.062852	0.134149	0.062852	0.134149	0.062852	0.134149	0.387498	0.612502	0.126605	0.873395	0.000000	1.000000	
289000	-51.680071	1	0.020364	0.021511	0.020364	0.056348	0.020364	0.056348	0.020364	0.056348	0.204309	0.795691	0.015524	0.984476	0.000000	1.000000	
290000	-50.215069	1	0.051861	0.004543	0.051861	0.085087	0.051861	0.085087	0.051861	0.085087	0.397027	0.602973	0.255862	0.744138	0.000000	1.000000	
291000	-50.514491	1	0.018535	0.005868	0.018535	0.085482	0.018535	0.085482	0.018535	0.085482	0.193934	0.806066	0.039365	0.960635	0.000000	1.000000	
292000	-51.670526	1	0.048071	0.029667	0.048071	0.059442	0.048071	0.059442	0.048071	0.059442	0.346517	0.653483	0.058856	0.941144	0.000000	1.000000	
293000	-51.058654	1	0.070713	0.003013	0.070713	0.066440	0.070713	0.066440	0.070713	0.066440	0.488391	0.511609	0.470901	0.529099	0.000000	1.000000	
294000	-50.294294	1	0.084130	0.019099	0.084130	0.071109	0.084130	0.071109	0.084130	0.071109	0.430135	0.569865	0.190608	0.809392	0.000000	1.000000	
295000	-51.562159	1	0.014194	0.024896	0.014194	0.108704	0.014194	0.108704	0.014194	0.108704	0.157399	0.842601	0.007018	0.992982	0.000000	1.000000	
296000	-53.801885	1	0.097177	0.023573	0.097177	0.030430	0.097177	0.030430	0.097177	0.030430	0.453357	0.546643	0.254500	0.745500	0.000000	1.000000	
297000	-50.330986	1	0.046703	0.014234	0.046703	0.120317	0.046703	0.120317	0.046703	0.120317	0.340301	0.659699	0.092123	0.907877	0.000000	1.000000	
298000	-50.122528	1	0.029552	0.010446	0.029552	0.106213	0.029552	0.106213	0.029552	0.106213	0.263373	0.736627	0.054624	0.945376	0.000000	1.000000	
299000	-52.529373	1	0.096737	0.016489	0.096737	0.036177	0.096737	0.036177	0.096737	0.036177	0.455694	0.544306	0.287996	0.712004	0.000000	1.000000	
300000	-51.466624	1	0.064348	0.030854	0.064348	0.065223	0.064348	0.065223	0.064348	0.065223	0.392164	0.607836	0.094530	0.905470	0.000000	1.000000	
301000	-51.445838	1	0.096631	0.004329	0.096631	0.135235	0.096631	0.135235	0.096631	0.135235	0.500265	0.499735	0.500894	0.499106	0.000000	1.000000	
302000	-50.717062	1	0.033325	0.019618	0.033325	0.063751	0.033325	0.063751	0.033325	0.063751	0.281823	0.718177	0.040953	0.959047	0.000000	1.000000	
303000	-50.169412	1	0.067828	0.014873	0.067828	0.063864	0.067828	0.063864	0.067828	0.063864	0.402488	0.597512	0.164437	0.835563	0.000000	1.000000	
304000	-53.820654	1	0.006259	0.012289	0.006259	0.040159	0.006259	0.040159	0.006259	0.040159	0.074608	0.925392	0.002566	0.997434	0.000000	1.000000	
305000	-50.225511	1	0.073043	0.007720	0.073043	0.117574	0.073043	0.117574	0.073043	0.117574	0.430299	0.569701	0.273658	0.726342	0.000000	1.000000	
306000	-50.133415	1	0.089072	0.006269	0.089072	0.081260	0.089072	0.081260	0.089072	0.081260	0.470225	0.529775	0.394369	0.605631	0.000000	1.000000	
307000	-50.887071	1	0.130373	0.020420	0.130373	0.083960	0.130373	0.083960	0.130373	0.083960	0.475376	0.524624	0.314291	0.685709	0.000000	1.000000	
308000	-50.091775	1	0.031167	0.006892	0.031167	0.095622	0.031167	0.095622	0.031167	0.095622	0.280345	0.719655	0.085003	0.914997	0.000000	1.000000	
309000	-50.259369	1	0.025827	0.013658	0.025827	0.071651	0.025827	0.071651	0.025827	0.071651	0.239007	0.760993	0.034497	0.965503	0.000000	1.000000	
310000	-50.040635	1	0.047205	0.016881	0.047205	0.103522	0.047205	0.103522	0.047205	0.103522	0.340924	0.659076	0.082696	0.917304	0.000000	1.000000	
311000	-51.240878	1	0.062954	0.004102	0.062954	0.131754	0.062954	0.131754	0.062954	0.131754	0.439478	0.560522	0.343641	0.656359	0.000000	1.000000	
312000	-50.257449	1	0.080731	0.007551	0.080731	0.065044	0.080731	0.065044	0.080731	0.065044	0.448867	0.551133	0.323582	0.676418	0.000000	1.000000	
313000	-51.899631	1	0.117483	0.012558	0.117483	0.158056	0.117483	0.158056	0.117483	0.158056	0.472891	0.527109	0.344415	0.655585	0.000000	1.000000	
314000	-51.205595	1	0.085481	0.004884	0.085481	0.134540	0.085481	0.134540	0.085481	0.134540	0.476722	0.523278	0.424727	0.575273	0.000000	1.000000	
315000	-49.920440	1	0.036716	0.014328	0.036716	0.096488	0.036716	0.096488	0.036716	0.096488	0.298468	0.701532	0.061493	0.938507	0.000000	1.000000	
316000	-52.059677	1	0.038845	0.011960	0.038845	0.039640	0.038845	0.039640	0.038845	0.039640	0.310868	0.689132	0.080381	0.919619	0.000000	1.000000	
317000	-50.585025	1	0.019415	0.013585	0.019415	0.112354	0.019415	0.112354	0.019415	0.112354	0.194739	0.805261	0.020535	0.979465	0.000000	1.000000	
318000	-52.841343	1	0.075565	0.030496	0.075565	0.153143	0.075565	0.153143	0.075565	0.153143	0.413655	0.586345	0.117683	0.882317	0.000000	1.000000	
319000	-50.020642	1	0.085538	0.009025	0.085538	0.108439	0.085538	0.108439	0.085538	0.108439	0.447578	0.552422	0.300307	0.699693	0.000000	1.000000	
320000	-55.937232	1	0.050179	0.047072	0.050179	0.035038	0.050179	0.035038	0.050179	0.035038	0.363884	0.636116	0.052218	0.947782	0.000000	1.000000	
321000	-50.009315	1	0.095350	0.014809	0.095350	0.081826	0.095350	0.081826	0.095350	0.081826	0.449202	0.550798	0.258999	0.741001	0.000000	1.000000	
322000	-49.968161	1	0.070048	0.012267	0.070048	0.067746	0.070048	0.067746	0.070048	0.067746	0.410947	0.589053	0.195480	0.804520	0.000000	1.000000	
323000	-50.793408	1	0.020318	0.021621	0.020318	0.094205	0.020318	0.094205	0.020318	0.094205	0.204017	0.795983	0.015366	0.984634	0.000000	1.000000	
324000	-50.462188	1	0.033780	0.022018	0.033780	0.089176	0.033780	0.089176	0.033780	0.089176	0.284718	0.715282	0.038289	0.961711	0.000000	1.000000	
325000	-50.032839	1	0.069431	0.006395	0.069431	0.103386	0.069431	0.103386	0.069431	0.103386	0.430842	0.569158	0.291931	0.708069	0.000000	1.000000	
326000	-50.994620	1	0.038982	0.023730	0.038982	0.063345	0.038982	0.063345	0.038982	0.063345	0.309439	0.690561	0.047081	0.952919	0.000000	1.000000	
327000	-52.623680	1	0.041631	0.017844	0.041631	0.036827	0.041631	0.036827	0.041631	0.036827	0.320345	0.679655	0.067165	0.932835	0.000000	1.000000	
328000	-51.248846	1	0.069439	0.013151	0.069439	0.045132	0.069439	0.045132	0.069439	0.045132	0.410145	0.589855	0.192972	0.807028	0.000000	1.000000	
329000	-51.566638	1	0.044518	0.025129	0.044518	0.053691	0.044518	0.053691	0.044518	0.053691	0.332261	0.667739	0.057656	0.942344	0.000000	1.000000	
330000	-50.052050	1	0.079777	0.014052	0.079777	0.068696	0.079777	0.068696	0.079777	0.068696	0.427467	0.572533	0.214698	0.785302	0.000000	1.000000	
331000	-50.288300	1	0.039323	0.010105	0.039323	0.118501	0.039323	0.118501	0.039323	0.118501	0.314679	0.685321	0.091005	0.908995	0.000000	1.000000	
332000	-50.933154	1	0.030312	0.023143	0.030312	0.068141	0.030312	0.068141	0.030312	0.068141	0.267282	0.732718	0.030500	0.969500	0.000000	1.000000	
333000	-50.574023	1	0.098258	0.004457	0.098258	0.083421	0.098258	0.083421	0.098258	0.083421	0.503169	0.496831	0.510765	0.489235	0.000000	1.000000	
334000	-50.543258	1	0.061698	0.009633	0.061698	0.054471	0.061698	0.054471	0.061698	0.054471	0.397374	0.602626	0.195647	0.804353	0.000000	1.000000	
335000	-50.360218	1	0.029457	0.005197	0.029457	0.094916	0.029457	0.094916	0.029457	0.094916	0.277961	0.722039	0.098267	0.901733	0.000000	1.000000	
336000	-50.144713	1	0.023591	0.009194	0.023591	0.098038	0.023591	0.098038	0.023591	0.098038	0.226628	0.773372	0.040901	0.959099	0.000000	1.000000	
337000	-50.560497	1	0.055329	0.010933	0.055329	0.054095	0.055329	0.054095	0.055329	0.054095	0.375134	0.624866	0.151428	0.848572	0.000000	1.000000	
338000	-50.173038	1	0.087059	0.012590	0.087059	0.065983	0.087059	0.065983	0.087059	0.065983	0.442164	0.557836	0.259765	0.740235	0.000000	1.000000	
339000	-49.924662	1	0.073716	0.016720	0.073716	0.078820	0.073716	0.078820	0.073716	0.078820	0.412841	0.587159	0.169349	0.830651	0.000000	1.000000	
340000	-51.533365	1	0.128221	0.005380	0.128221	0.061284	0.128221	0.061284	0.128221	0.061284	0.519746	0.480254	0.586180	0.413820	0.000000	1.000000	
341000	-50.950811	1	0.037890	0.025733	0.037890	0.071093	0.037890	0.071093	0.037890	0.071093	0.305436	0.694564	0.042155	0.957845	0.000000	1.000000	
342000	-52.282013	1	0.033933	0.025230	0.033933	0.142814	0.033933	0.142814	0.033933	0.142814	0.286760	0.713240	0.034850	0.965150	0.000000	1.000000	
343000	-51.519533	1	0.059823	0.031291	0.059823	0.065382	0.059823	0.065382	0.059823	0.065382	0.381402	0.618598	0.082802	0.917198	0.000000	1.000000	
344000	-49.878635	1	0.069880	0.014752	0.069880	0.074306	0.069880	0.074306	0.069880	0.074306	0.406759	0.593241	0.170781	0.829219	0.000000	1.000000	
345000	-50.170418	1	0.021787	0.008363	0.021787	0.085531	0.021787	0.085531	0.021787	0.085531	0.214725	0.785275	0.038511	0.961489	0.000000	1.000000	
346000	-50.169613	1	0.054033	0.004717	0.054033	0.084859	0.054033	0.084859	0.054033	0.084859	0.402814	0.597186	0.263017	0.736983	0.000000	1.000000	
347000	-52.404056	1	0.133820	0.031687	0.133820	0.063739	0.133820	0.063739	0.133820	0.063739	0.475681	0.524319	0.279553	0.720447	0.000000	1.000000	
348000	-50.899526	1	0.063179	0.020179	0.063179	0.055264	0.063179	0.055264	0.063179	0.055264	0.388810	0.611190	0.121488	0.878512	0.000000	1.000000	
349000	-49.904809	1	0.080296	0.015507	0.080296	0.079150	0.080296	0.079150	0.080296	0.079150	0.426123	0.573877	0.200934	0.799066	0.000000	1.000000	
350000	-50.842693	1	0.024001	0.011054	0.024001	0.057840	0.024001	0.057840	0.024001	0.057840	0.227983	0.772017	0.036136	0.963864	0.000000	1.000000	
351000	-50.656115	1	0.065896	0.020993	0.065896	0.120054	0.065896	0.120054	0.065896	0.120054	0.393787	0.606213	0.120603	0.879397	0.000000	1.000000	
352000	-54.146388	1	0.024056	0.023869	0.024056	0.034386	0.024056	0.034386	0.024056	0.034386	0.230795	0.769205	0.019750	0.980250	0.000000	1.000000	
353000	-50.970222	1	0.002323	0.009156	0.002323	0.103267	0.002323	0.103267	0.002323	0.103267	0.028782	0.971218	0.000472	0.999528	0.000000	1.000000	
354000	-50.580035	1	0.049928	0.013177	0.049928	0.054800	0.049928	0.054800	0.049928	0.054800	0.353649	0.646351	0.111712	0.888288	0.000000	1.000000	
355000	-51.858639	1	0.008565	0.003595	0.008565	0.069131	0.008565	0.069131	0.008565	0.069131	0.102236	0.897764	0.014615	0.985385	0.000000	1.000000	
356000	-50.947669	1	0.023306	0.013511	0.023306	0.126827	0.023306	0.126827	0.023306	0.126827	0.222503	0.777497	0.028835	0.971165	0.000000	1.000000	
357000	-50.231949	1	0.057022	0.007019	0.057022	0.063874	0.057022	0.063874	0.057022	0.063874	0.394014	0.605986	0.216194	0.783806	0.000000	1.000000	
358000	-50.906495	1	0.100052	0.009098	0.100052	0.135932	0.100052	0.135932	0.100052	0.135932	0.466204	0.533796	0.351379	0.648621	0.000000	1.000000	
359000	-50.240289	1	0.095812	0.007041	0.095812	0.107088	0.095812	0.107088	0.095812	0.107088	0.472294	0.527706	0.391682	0.608318	0.000000	1.000000	
360000	-50.365714	1	0.109460	0.010712	0.109460	0.070769	0.109460	0.070769	0.109460	0.070769	0.473603	0.526397	0.369335	0.630665	0.000000	1.000000	
361000	-51.591288	1	0.103480	0.026581	0.103480	0.058575	0.103480	0.058575	0.103480	0.058575	0.453621	0.546379	0.219599	0.780401	0.000000	1.000000	
362000	-50.332159	1	0.019655	0.012731	0.019655	0.075558	0.019655	0.075558	0.019655	0.075558	0.196543	0.803457	0.022208	0.977792	0.000000	1.000000	
363000	-51.167174	1	0.112918	0.027874	0.112918	0.088889	0.112918	0.088889	0.112918	0.088889	0.460544	0.539456	0.227061	0.772939	0.000000	1.000000	
364000	-50.952004	1	0.003250	0.009983	0.003250	0.105330	0.003250	0.105330	0.003250	0.105330	0.039958	0.960042	0.000849	0.999151	0.000000	1.000000	
365000	-49.867230	1	0.058426	0.006535	0.058426	0.091053	0.058426	0.091053	0.058426	0.091053	0.400445	0.599555	0.231666	0.768334	0.000000	1.000000	
366000	-50.159044	1	0.028131	0.016023	0.028131	0.080063	0.028131	0.080063	0.028131	0.080063	0.252931	0.747069	0.035304	0.964696	0.000000	1.000000	
367000	-49.916254	1	0.088384	0.015183	0.088384	0.093283	0.088384	0.093283	0.088384	0.093283	0.438849	0.561151	0.229015	0.770985	0.000000	1.000000	
368000	-52.629245	1	0.105413	0.039027	0.105413	0.118677	0.105413	0.118677	0.105413	0.118677	0.453985	0.546015	0.173010	0.826990	0.000000	1.000000	
369000	-52.541109	1	0.132504	0.030192	0.132504	0.056994	0.132504	0.056994	0.132504	0.056994	0.475708	0.524292	0.288197	0.711803	0.000000	1.000000	
370000	-50.133315	1	0.056168	0.020854	0.056168	0.088088	0.056168	0.088088	0.056168	0.088088	0.369194	0.630806	0.095009	0.904991	0.000000	1.000000	
371000	-49.709296	1	0.048401	0.012942	0.048401	0.083951	0.048401	0.083951	0.048401	0.083951	0.347859	0.652141	0.105668	0.894332	0.000000	1.000000	
372000	-49.685176	1	0.062672	0.012584	0.062672	0.094166	0.062672	0.094166	0.062672	0.094166	0.391882	0.608118	0.160243	0.839757	0.000000	1.000000	
373000	-50.660306	1	0.023623	0.006444	0.023623	0.113599	0.023623	0.113599	0.023623	0.113599	0.232102	0.767898	0.055872	0.944128	0.000000	1.000000	
374000	-51.087124	1	0.005309	0.013311	0.005309	0.074155	0.005309	0.074155	0.005309	0.074155	0.064351	0.935649	0.001734	0.998266	0.000000	1.000000	
375000	-50.427436	1	0.042025	0.006073	0.042025	0.115420	0.042025	0.115420	0.042025	0.115420	0.341295	0.658705	0.151949	0.848051	0.000000	1.000000	
376000	-50.528508	1	0.086567	0.021198	0.086567	0.068957	0.086567	0.068957	0.086567	0.068957	0.433072	0.566928	0.187384	0.812616	0.000000	1.000000	
377000	-49.846748	1	0.038208	0.009211	0.038208	0.078620	0.038208	0.078620	0.038208	0.078620	0.311402	0.688598	0.094018	0.905982	0.000000	1.000000	
378000	-52.539301	1	0.011204	0.002298	0.011204	0.064726	0.011204	0.064726	0.011204	0.064726	0.139598	0.860402	0.037091	0.962909	0.000000	1.000000	
379000	-50.788291	1	0.048939	0.025683	0.048939	0.104671	0.048939	0.104671	0.048939	0.104671	0.347517	0.652483	0.065251	0.934749	0.000000	1.000000	
380000	-50.944986	1	0.085374	0.028684	0.085374	0.085938	0.085374	0.085938	0.085374	0.085938	0.429861	0.570139	0.151230	0.848770	0.000000	1.000000	
381000	-49.906078	1	0.050830	0.007531	0.050830	0.074090	0.050830	0.074090	0.050830	0.074090	0.369848	0.630152	0.172708	0.827292	0.000000	1.000000	
382000	-50.372143	1	0.024594	0.006307	0.024594	0.100932	0.024594	0.100932	0.024594	0.100932	0.239544	0.760456	0.061119	0.938881	0.000000	1.000000	
383000	-49.797289	1	0.076855	0.008229	0.076855	0.085531	0.076855	0.085531	0.076855	0.085531	0.436472	0.563528	0.283326	0.716674	0.000000	1.000000	
384000	-50.728125	1	0.013517	0.009470	0.013517	0.069959	0.013517	0.069959	0.013517	0.069959	0.146351	0.853649	0.014257	0.985743	0.000000	1.000000	
385000	-50.132287	1	0.086669	0.016688	0.086669	0.107374	0.086669	0.107374	0.086669	0.107374	0.434509	0.565491	0.208750	0.791250	0.000000	1.000000	
386000	-50.936253	1	0.021229	0.010685	0.021229	0.057958	0.021229	0.057958	0.021229	0.057958	0.208698	0.791302	0.029753	0.970247	0.000000	1.000000	
387000	-50.075643	1	0.069926	0.019989	0.069926	0.091655	0.069926	0.091655	0.069926	0.091655	0.403163	0.596837	0.137951	0.862049	0.000000	1.000000	
388000	-50.081451	1	0.078820	0.018041	0.078820	0.075854	0.078820	0.075854	0.078820	0.075854	0.421639	0.578361	0.178485	0.821515	0.000000	1.000000	
389000	-50.482443	1	0.011666	0.010916	0.011666	0.087177	0.011666	0.087177	0.011666	0.087177	0.129173	0.870827	0.009501	0.990499	0.000000	1.000000	
390000	-50.186489	1	0.081693	0.020693	0.081693	0.087922	0.081693	0.087922	0.081693	0.087922	0.424920	0.575080	0.170696	0.829304	0.000000	1.000000	
391000	-49.801063	1	0.062353	0.008895	0.062353	0.102152	0.062353	0.102152	0.062353	0.102152	0.399776	0.600224	0.202898	0.797102	0.000000	1.000000	
392000	-50.435944	1	0.111333	0.009798	0.111333	0.070181	0.111333	0.070181	0.111333	0.070181	0.478294	0.521706	0.393897	0.606103	0.000000	1.000000	
393000	-50.276065	1	0.074568	0.021341	0.074568	0.076994	0.074568	0.076994	0.074568	0.076994	0.412463	0.587537	0.147705	0.852295	0.000000	1.000000	
394000	-50.885656	1	0.030332	0.017605	0.030332	0.058636	0.030332	0.058636	0.030332	0.058636	0.265677	0.734323	0.037665	0.962335	0.000000	1.000000	
395000	-50.237239	1	0.099318	0.008002	0.099318	0.109111	0.099318	0.109111	0.099318	0.109111	0.470905	0.529095	0.378092	0.621908	0.000000	1.000000	
396000	-50.554292	1	0.066556	0.025100	0.066556	0.079118	0.066556	0.079118	0.066556	0.079118	0.395670	0.604330	0.111434	0.888566	0.000000	1.000000	
397000	-52.484742	1	0.055672	0.042019	0.055672	0.085227	0.055672	0.085227	0.055672	0.085227	0.375240	0.624760	0.061048	0.938952	0.000000	1.000000	
398000	-51.503820	1	0.162428	0.016390	0.162428	0.078832	0.162428	0.078832	0.162428	0.078832	0.492295	0.507705	0.426578	0.573422	0.000000	1.000000	
399000	-51.357168	1	0.108868	0.029745	0.108868	0.102274	0.108868	0.102274	0.108868	0.102274	0.456579	0.543421	0.206862	0.793138	0.000000	1.000000	
400000	-50.685737	1	0.007217	0.011457	0.007217	0.095075	0.007217	0.095075	0.007217	0.095075	0.084721	0.915279	0.003602	0.996398	0.000000	1.000000	
401000	-50.071646	1	0.103791	0.011015	0.103791	0.100362	0.103791	0.100362	0.103791	0.100362	0.465178	0.534822	0.333188	0.666812	0.000000	1.000000	
402000	-51.596670	1	0.168005	0.010519	0.168005	0.119960	0.168005	0.119960	0.168005	0.119960	0.500192	0.499808	0.501647	0.498353	0.000000	1.000000	
403000	-49.697859	1	0.065027	0.008818	0.065027	0.089361	0.065027	0.089361	0.065027	0.089361	0.407332	0.592668	0.217319	0.782681	0.000000	1.000000	
404000	-50.397213	1	0.021525	0.006112	0.021525	0.093725	0.021525	0.093725	0.021525	0.093725	0.217362	0.782638	0.049671	0.950329	0.000000	1.000000	
405000	-50.990764	1	0.097945	0.026600	0.097945	0.074627	0.097945	0.074627	0.097945	0.074627	0.446549	0.553451	0.195541	0.804459	0.000000	1.000000	
406000	-49.766397	1	0.061744	0.009071	0.061744	0.076428	0.061744	0.076428	0.061744	0.076428	0.398119	0.601881	0.199664	0.800336	0.000000	1.000000	
407000	-51.380779	1	0.131515	0.026837	0.131515	0.096475	0.131515	0.096475	0.131515	0.096475	0.473419	0.526581	0.275840	0.724160	0.000000	1.000000	
408000	-52.427770	1	0.003165	0.015280	0.003165	0.055611	0.003165	0.055611	0.003165	0.055611	0.039910	0.960090	0.000556	0.999444	0.000000	1.000000	
409000	-52.808593	1	0.156152	0.032192	0.156152	0.067955	0.156152	0.067955	0.156152	0.067955	0.485029	0.514971	0.325546	0.674454	0.000000	1.000000	
410000	-51.229440	1	0.018958	0.024988	0.018958	0.078313	0.018958	0.078313	0.018958	0.078313	0.195877	0.804123	0.012108	0.987892	0.000000	1.000000	
411000	-52.640733	1	0.017910	0.037084	0.017910	0.086386	0.017910	0.086386	0.017910	0.086386	0.195945	0.804055	0.008278	0.991722	0.000000	1.000000	
412000	-52.661567	1	0.055801	0.011114	0.055801	0.032982	0.055801	0.032982	0.055801	0.032982	0.378929	0.621071	0.161068	0.838932	0.000000	1.000000	
413000	-51.721512	1	0.050269	0.001563	0.050269	0.076759	0.050269	0.076759	0.050269	0.076759	0.488233	0.511767	0.477603	0.522397	0.000000	1.000000	
414000	-50.227140	1	0.085821	0.013709	0.085821	0.117843	0.085821	0.117843	0.085821	0.117843	0.436366	0.563634	0.231710	0.768290	0.000000	1.000000	
415000	-50.644021	1	0.039702	0.003883	0.039702	0.072612	0.039702	0.072612	0.039702	0.072612	0.351866	0.648134	0.199017	0.800983	0.000000	1.000000	
416000	-51.104473	1	0.036116	0.026706	0.036116	0.070326	0.036116	0.070326	0.036116	0.070326	0.297927	0.702073	0.037728	0.962272	0.000000	1.000000	
417000	-50.958898	1	0.096274	0.027772	0.096274	0.094803	0.096274	0.094803	0.096274	0.094803	0.443881	0.556119	0.181893	0.818107	0.000000	1.000000	
418000	-50.274514	1	0.040522	0.005599	0.040522	0.071267	0.040522	0.071267	0.040522	0.071267	0.337856	0.662144	0.154387	0.845613	0.000000	1.000000	
419000	-49.740708	1	0.057038	0.014775	0.057038	0.090894	0.057038	0.090894	0.057038	0.090894	0.373955	0.626045	0.123985	0.876015	0.000000	1.000000	
420000	-50.917732	1	0.007420	0.010313	0.007420	0.073881	0.007420	0.073881	0.007420	0.073881	0.086668	0.913332	0.004174	0.995826	0.000000	1.000000	
421000	-50.952965	1	0.018550	0.021852	0.018550	0.077154	0.018550	0.077154	0.018550	0.077154	0.191071	0.808929	0.012863	0.987137	0.000000	1.000000	
422000	-51.615572	1	0.052620	0.023321	0.052620	0.138741	0.052620	0.138741	0.052620	0.138741	0.358580	0.641420	0.078201	0.921799	0.000000	1.000000	
423000	-50.828463	1	0.104306	0.025526	0.104306	0.089102	0.104306	0.089102	0.104306	0.089102	0.452944	0.547056	0.213461	0.786539	0.000000	1.000000	
424000	-49.953178	1	0.057918	0.010856	0.057918	0.111708	0.057918	0.111708	0.057918	0.111708	0.381725	0.618275	0.157802	0.842198	0.000000	1.000000	
425000	-51.420209	1	0.042202	0.027313	0.042202	0.060867	0.042202	0.060867	0.042202	0.060867	0.324126	0.675874	0.049265	0.950735	0.000000	1.000000	
426000	-50.364932	1	0.070086	0.004382	0.070086	0.101168	0.070086	0.101168	0.070086	0.101168	0.454377	0.545623	0.373333	0.626667	0.000000	1.000000	
427000	-50.909602	1	0.143091	0.010915	0.143091	0.111631	0.143091	0.111631	0.143091	0.111631	0.492133	0.507867	0.445784	0.554216	0.000000	1.000000	
428000	-53.019285	1	0.078822	0.039086	0.078822	0.134075	0.078822	0.134075	0.078822	0.134075	0.421532	0.578468	0.110777	0.889223	0.000000	1.000000	
429000	-50.163208	1	0.071012	0.016957	0.071012	0.112119	0.071012	0.112119	0.071012	0.112119	0.406529	0.593471	0.155835	0.844165	0.000000	1.000000	
430000	-50.436123	1	0.058211	0.023492	0.058211	0.099309	0.058211	0.099309	0.058211	0.099309	0.374827	0.625173	0.092537	0.907463	0.000000	1.000000	
431000	-54.539001	1	0.009460	0.030626	0.009460	0.044016	0.009460	0.044016	0.009460	0.044016	0.115950	0.884050	0.002767	0.997233	0.000000	1.000000	
432000	-50.684555	1	0.036256	0.021531	0.036256	0.067384	0.036256	0.067384	0.036256	0.067384	0.296504	0.703496	0.044335	0.955665	0.000000	1.000000	
433000	-51.029998	1	0.010504	0.010678	0.010504	0.066155	0.010504	0.066155	0.010504	0.066155	0.118032	0.881968	0.007926	0.992074	0.000000	1.000000	
434000	-50.400862	1	0.114104	0.015907	0.114104	0.106414	0.114104	0.106414	0.114104	0.106414	0.466409	0.533591	0.300974	0.699026	0.000000	1.000000	
435000	-50.069217	1	0.087657	0.009852	0.087657	0.111331	0.087657	0.111331	0.087657	0.111331	0.447827	0.552173	0.292540	0.707460	0.000000	1.000000	
436000	-50.045309	1	0.044318	0.005692	0.044318	0.082598	0.044318	0.082598	0.044318	0.082598	0.354589	0.645411	0.173907	0.826093	0.000000	1.000000	
437000	-51.020761	1	0.019905	0.005555	0.019905	0.117944	0.019905	0.117944	0.019905	0.117944	0.206249	0.793751	0.047012	0.952988	0.000000	1.000000	
438000	-50.540762	1	0.072130	0.005404	0.072130	0.062617	0.072130	0.062617	0.072130	0.062617	0.448536	0.551464	0.348325	0.651675	0.000000	1.000000	
439000	-49.721380	1	0.070639	0.013445	0.070639	0.083656	0.070639	0.083656	0.070639	0.083656	0.409713	0.590287	0.183248	0.816752	0.000000	1.000000	
440000	-50.575427	1	0.048804	0.024189	0.048804	0.075253	0.048804	0.075253	0.048804	0.075253	0.346856	0.653144	0.068299	0.931701	0.000000	1.000000	
441000	-50.199252	1	0.048220	0.007977	0.048220	0.063580	0.048220	0.063580	0.048220	0.063580	0.358472	0.641528	0.153590	0.846410	0.000000	1.000000	
442000	-50.695810	1	0.063923	0.007852	0.063923	0.053365	0.063923	0.053365	0.063923	0.053365	0.410687	0.589313	0.237728	0.762272	0.000000	1.000000	
443000	-50.954443	1	0.125972	0.022672	0.125972	0.100419	0.125972	0.100419	0.125972	0.100419	0.470997	0.529003	0.282496	0.717504	0.000000	1.000000	
444000	-50.633158	1	0.032188	0.013280	0.032188	0.124136	0.032188	0.124136	0.032188	0.124136	0.276072	0.723928	0.051965	0.948035	0.000000	1.000000	
445000	-50.622170	1	0.010981	0.008122	0.010981	0.082163	0.010981	0.082163	0.010981	0.082163	0.122858	0.877142	0.011021	0.988979	0.000000	1.000000	
446000	-50.372059	1	0.064651	0.023614	0.064651	0.091821	0.064651	0.091821	0.064651	0.091821	0.391043	0.608957	0.109591	0.890409	0.000000	1.000000	
447000	-52.020201	1	0.168128	0.012506	0.168128	0.064620	0.168128	0.064620	0.168128	0.064620	0.499980	0.500020	0.499824	0.500176	0.000000	1.000000	
448000	-51.552791	1	0.143291	0.022237	0.143291	0.070687	0.143291	0.070687	0.143291	0.070687	0.482062	0.517938	0.342027	0.657973	0.000000	1.000000	
449000	-49.834303	1	0.068987	0.011726	0.068987	0.072390	0.068987	0.072390	0.068987	0.072390	0.409365	0.590635	0.196209	0.803791	0.000000	1.000000	
450000	-49.933669	1	0.094141	0.010332	0.094141	0.081585	0.094141	0.081585	0.094141	0.081585	0.456643	0.543357	0.314996	0.685004	0.000000	1.000000	
451000	-51.512283	1	0.018947	0.003797	0.018947	0.063199	0.018947	0.063199	0.018947	0.063199	0.207038	0.792962	0.060696	0.939304	0.000000	1.000000	
452000	-51.099486	1	0.078424	0.014555	0.078424	0.048031	0.078424	0.048031	0.078424	0.048031	0.426353	0.573647	0.214747	0.785253	0.000000	1.000000	
453000	-50.966958	1	0.127183	0.014266	0.127183	0.064406	0.127183	0.064406	0.127183	0.064406	0.480738	0.519262	0.377218	0.622782	0.000000	1.000000	
454000	-50.915453	1	0.035025	0.026037	0.035025	0.098995	0.035025	0.098995	0.035025	0.098995	0.292432	0.707568	0.036157	0.963843	0.000000	1.000000	
455000	-50.611092	1	0.018147	0.008048	0.018147	0.069046	0.018147	0.069046	0.018147	0.069046	0.186910	0.813090	0.028564	0.971436	0.000000	1.000000	
456000	-50.866695	1	0.075612	0.028409	0.075612	0.084318	0.075612	0.084318	0.075612	0.084318	0.414043	0.585957	0.126245	0.873755	0.000000	1.000000	
457000	-50.761320	1	0.093050	0.010272	0.093050	0.054626	0.093050	0.054626	0.093050	0.054626	0.458264	0.541736	0.326472	0.673528	0.000000	1.000000	
458000	-53.840343	1	0.024287	0.043473	0.024287	0.061654	0.024287	0.061654	0.024287	0.061654	0.245741	0.754259	0.013367	0.986633	0.000000	1.000000	
459000	-50.989394	1	0.104920	0.023657	0.104920	0.067916	0.104920	0.067916	0.104920	0.067916	0.454963	0.545037	0.231492	0.768508	0.000000	1.000000	
460000	-51.473650	1	0.019660	0.025200	0.019660	0.068382	0.019660	0.068382	0.019660	0.068382	0.201209	0.798791	0.012889	0.987111	0.000000	1.000000	
461000	-50.455960	1	0.016061	0.014679	0.016061	0.081160	0.016061	0.081160	0.016061	0.081160	0.168529	0.831471	0.013513	0.986487	0.000000	1.000000	
462000	-50.109528	1	0.101990	0.015916	0.101990	0.092589	0.101990	0.092589	0.101990	0.092589	0.455244	0.544756	0.267089	0.732911	0.000000	1.000000	
463000	-50.149673	1	0.055510	0.017305	0.055510	0.068125	0.055510	0.068125	0.055510	0.068125	0.368350	0.631650	0.107457	0.892543	0.000000	1.000000	
464000	-50.652326	1	0.028007	0.008841	0.028007	0.059661	0.028007	0.059661	0.028007	0.059661	0.256308	0.743692	0.057528	0.942472	0.000000	1.000000	
465000	-50.150060	1	0.068018	0.004886	0.068018	0.090696	0.068018	0.090696	0.068018	0.090696	0.442618	0.557382	0.339500	0.660500	0.000000	1.000000	
466000	-54.882459	1	0.090819	0.032990	0.090819	0.028896	0.090819	0.028896	0.090819	0.028896	0.444165	0.555835	0.197712	0.802288	0.000000	1.000000	
467000	-51.958128	1	0.143617	0.021043	0.143617	0.140500	0.143617	0.140500	0.143617	0.140500	0.480500	0.519500	0.326823	0.673177	0.000000	1.000000	
468000	-50.883362	1	0.005114	0.009524	0.005114	0.080735	0.005114	0.080735	0.005114	0.080735	0.061363	0.938637	0.002166	0.997834	0.000000	1.000000	
469000	-51.714011	1	0.035740	0.031839	0.035740	0.107857	0.035740	0.107857	0.035740	0.107857	0.298963	0.701037	0.032693	0.967307	0.000000	1.000000	
470000	-50.681075	1	0.021464	0.010762	0.021464	0.119510	0.021464	0.119510	0.021464	0.119510	0.210325	0.789675	0.030093	0.969907	0.000000	1.000000	
471000	-50.078622	1	0.103573	0.014421	0.103573	0.094538	0.103573	0.094538	0.103573	0.094538	0.458676	0.541324	0.287083	0.712917	0.000000	1.000000	
472000	-50.291389	1	0.026217	0.017894	0.026217	0.090306	0.026217	0.090306	0.026217	0.090306	0.241736	0.758264	0.028457	0.971543	0.000000	1.000000	
473000	-50.364578	1	0.055355	0.008349	0.055355	0.058736	0.055355	0.058736	0.055355	0.058736	0.382488	0.617512	0.183596	0.816404	0.000000	1.000000	
474000	-51.683097	1	0.057610	0.032276	0.057610	0.064206	0.057610	0.064206	0.057610	0.064206	0.376056	0.623944	0.076307	0.923693	0.000000	1.000000	
475000	-51.010740	1	0.016813	0.016553	0.016813	0.118682	0.016813	0.118682	0.016813	0.118682	0.175191	0.824809	0.013326	0.986674	0.000000	1.000000	
476000	-51.239700	1	0.095274	0.017363	0.095274	0.141919	0.095274	0.141919	0.095274	0.141919	0.445186	0.554814	0.227627	0.772373	0.000000	1.000000	
477000	-50.548672	1	0.019303	0.018532	0.019303	0.085421	0.019303	0.085421	0.019303	0.085421	0.195186	0.804814	0.015760	0.984240	0.000000	1.000000	
478000	-49.826837	1	0.037267	0.013181	0.037267	0.091109	0.037267	0.091109	0.037267	0.091109	0.301693	0.698307	0.067436	0.932564	0.000000	1.000000	
479000	-50.252390	1	0.045757	0.006192	0.045757	0.110819	0.045757	0.110819	0.045757	0.110819	0.356952	0.643048	0.170068	0.829932	0.000000	1.000000	
480000	-49.843097	1	0.066083	0.011147	0.066083	0.071376	0.066083	0.071376	0.066083	0.071376	0.403768	0.596232	0.191180	0.808820	0.000000	1.000000	
481000	-50.384597	1	0.044044	0.019869	0.044044	0.108471	0.044044	0.108471	0.044044	0.108471	0.328880	0.671120	0.065281	0.934719	0.000000	1.000000	
482000	-50.697103	1	0.034182	0.012468	0.034182	0.056072	0.034182	0.056072	0.034182	0.056072	0.287229	0.712771	0.061320	0.938680	0.000000	1.000000	
483000	-50.768622	1	0.102012	0.025196	0.102012	0.090152	0.102012	0.090152	0.102012	0.090152	0.450607	0.549393	0.208309	0.791691	0.000000	1.000000	
484000	-49.968242	1	0.046685	0.007128	0.046685	0.102525	0.046685	0.102525	0.046685	0.102525	0.355514	0.644486	0.157389	0.842611	0.000000	1.000000	
485000	-51.035951	1	0.008506	0.005497	0.008506	0.101282	0.008506	0.101282	0.008506	0.101282	0.098880	0.901120	0.009668	0.990332	0.000000	1.000000	
486000	-49.987591	1	0.071246	0.017071	0.071246	0.075126	0.071246	0.075126	0.071246	0.075126	0.407681	0.592319	0.159378	0.840622	0.000000	1.000000	
487000	-50.096352	1	0.026553	0.010256	0.026553	0.075446	0.026553	0.075446	0.026553	0.075446	0.245273	0.754727	0.046054	0.953946	0.000000	1.000000	
488000	-52.159549	1	0.006165	0.015323	0.006165	0.055594	0.006165	0.055594	0.006165	0.055594	0.074416	0.925584	0.002061	0.997939	0.000000	1.000000	
489000	-50.214389	1	0.020768	0.013819	0.020768	0.085123	0.020768	0.085123	0.020768	0.085123	0.204749	0.795251	0.022939	0.977061	0.000000	1.000000	
490000	-50.132706	1	0.048099	0.012978	0.048099	0.063837	0.048099	0.063837	0.048099	0.063837	0.347052	0.652948	0.105422	0.894578	0.000000	1.000000	
491000	-50.487752	1	0.060992	0.022778	0.060992	0.070834	0.060992	0.070834	0.060992	0.070834	0.382481	0.617519	0.103644	0.896356	0.000000	1.000000	
492000	-50.945767	1	0.034053	0.015576	0.034053	0.054197	0.034053	0.054197	0.034053	0.054197	0.285337	0.714663	0.051052	0.948948	0.000000	1.000000	
493000	-50.129209	1	0.021387	0.010044	0.021387	0.085736	0.021387	0.085736	0.021387	0.085736	0.210188	0.789812	0.031754	0.968246	0.000000	1.000000	
494000	-50.779645	1	0.118003	0.021845	0.118003	0.081634	0.118003	0.081634	0.118003	0.081634	0.466380	0.533620	0.272718	0.727282	0.000000	1.000000	
495000	-51.452497	1	0.071812	0.032141	0.071812	0.070652	0.071812	0.070652	0.071812	0.070652	0.408049	0.591951	0.110093	0.889907	0.000000	1.000000	
496000	-51.252918	1	0.111910	0.006511	0.111910	0.136332	0.111910	0.136332	0.111910	0.136332	0.491631	0.508369	0.463440	0.536560	0.000000	1.000000	
497000	-50.581904	1	0.023172	0.016237	0.023172	0.111254	0.023172	0.111254	0.023172	0.111254	0.221803	0.778197	0.024544	0.975456	0.000000	1.000000	
498000	-50.417356	1	0.074285	0.019775	0.074285	0.065950	0.074285	0.065950	0.074285	0.065950	0.412817	0.587183	0.156255	0.843745	0.000000	1.000000	
499000	-50.943131	1	0.071821	0.029339	0.071821	0.089539	0.071821	0.089539	0.071821	0.089539	0.407018	0.592982	0.113734	0.886266	0.000000	1.000000	
500000	-50.034571	1	0.067251	0.016382	0.067251	0.108003	0.067251	0.108003	0.067251	0.108003	0.398774	0.601226	0.147367	0.852633	0.000000	1.000000	
501000	-50.619358	1	0.103081	0.013624	0.103081	0.126585	0.103081	0.126585	0.103081	0.126585	0.458480	0.541520	0.289441	0.710559	0.000000	1.000000	
502000	-50.679483	1	0.021087	0.015767	0.021087	0.113723	0.021087	0.113723	0.021087	0.113723	0.207291	0.792709	0.021141	0.978859	0.000000	1.000000	
503000	-51.320946	1	0.134234	0.011256	0.134234	0.059432	0.134234	0.059432	0.134234	0.059432	0.491603	0.508397	0.448055	0.551945	0.000000	1.000000	
504000	-50.127886	1	0.022825	0.011736	0.022825	0.080466	0.022825	0.080466	0.022825	0.080466	0.219592	0.780408	0.031291	0.968709	0.000000	1.000000	
505000	-51.269131	1	0.043340	0.011163	0.043340	0.046217	0.043340	0.046217	0.043340	0.046217	0.331409	0.668591	0.101352	0.898648	0.000000	1.000000	
506000	-49.793291	1	0.047518	0.009797	0.047518	0.075318	0.047518	0.075318	0.047518	0.075318	0.349876	0.650124	0.127406	0.872594	0.000000	1.000000	
507000	-51.752350	1	0.107387	0.030550	0.107387	0.065443	0.107387	0.065443	0.107387	0.065443	0.456613	0.543387	0.212175	0.787825	0.000000	1.000000	
508000	-50.952896	1	0.005580	0.015650	0.005580	0.099348	0.005580	0.099348	0.005580	0.099348	0.068024	0.931976	0.001665	0.998335	0.000000	1.000000	
509000	-49.955740	1	0.087806	0.010491	0.087806	0.074351	0.087806	0.074351	0.087806	0.074351	0.447664	0.552336	0.289790	0.710210	0.000000	1.000000	
510000	-50.672488	1	0.029197	0.015716	0.029197	0.120291	0.029197	0.120291	0.029197	0.120291	0.259053	0.740947	0.038225	0.961775	0.000000	1.000000	
511000	-54.001804	1	0.185974	0.030976	0.185974	0.156786	0.185974	0.156786	0.185974	0.156786	0.490936	0.509064	0.352187	0.647813	0.000000	1.000000	
512000	-51.299279	1	0.064326	0.020320	0.064326	0.049357	0.064326	0.049357	0.064326	0.049357	0.391987	0.608013	0.126265	0.873735	0.000000	1.000000	
513000	-50.298540	1	0.043315	0.021615	0.043315	0.082904	0.043315	0.082904	0.043315	0.082904	0.326410	0.673590	0.060025	0.939975	0.000000	1.000000	
514000	-51.192844	1	0.037508	0.012882	0.037508	0.140393	0.037508	0.140393	0.037508	0.140393	0.302927	0.697073	0.069163	0.930837	0.000000	1.000000	
515000	-49.655105	1	0.065217	0.011185	0.065217	0.085617	0.065217	0.085617	0.065217	0.085617	0.401073	0.598927	0.185236	0.814764	0.000000	1.000000	
516000	-52.374724	1	0.083690	0.038786	0.083690	0.114024	0.083690	0.114024	0.083690	0.114024	0.428932	0.571068	0.123139	0.876861	0.000000	1.000000	
517000	-51.574151	1	0.088529	0.005303	0.088529	0.047736	0.088529	0.047736	0.088529	0.047736	0.485205	0.514795	0.451531	0.548469	0.000000	1.000000	
518000	-52.829306	1	0.101278	0.024100	0.101278	0.038687	0.101278	0.038687	0.101278	0.038687	0.455033	0.544967	0.247065	0.752935	0.000000	1.000000	
519000	-50.005226	1	0.027281	0.009700	0.027281	0.094729	0.027281	0.094729	0.027281	0.094729	0.250436	0.749564	0.050575	0.949425	0.000000	1.000000	
520000	-49.754750	1	0.052530	0.012844	0.052530	0.098960	0.052530	0.098960	0.052530	0.098960	0.361964	0.638036	0.120494	0.879506	0.000000	1.000000	
521000	-50.706444	1	0.024759	0.020595	0.024759	0.104182	0.024759	0.104182	0.024759	0.104182	0.233558	0.766442	0.022968	0.977032	0.000000	1.000000	
522000	-51.707909	1	0.127859	0.030640	0.127859	0.101508	0.127859	0.101508	0.127859	0.101508	0.470683	0.529317	0.250728	0.749272	0.000000	1.000000	
523000	-51.988857	1	0.083543	0.014514	0.083543	0.038825	0.083543	0.038825	0.083543	0.038825	0.437610	0.562390	0.246494	0.753506	0.000000	1.000000	
524000	-51.015594	1	0.077661	0.029285	0.077661	0.078739	0.077661	0.078739	0.077661	0.078739	0.417892	0.582108	0.130184	0.869816	0.000000	1.000000	
525000	-50.531126	1	0.080473	0.008590	0.080473	0.128397	0.080473	0.128397	0.080473	0.128397	0.440450	0.559550	0.286453	0.713547	0.000000	1.000000	
526000	-51.011811	1	0.045353	0.013302	0.045353	0.049361	0.045353	0.049361	0.045353	0.049361	0.336817	0.663183	0.095147	0.904853	0.000000	1.000000	
527000	-50.907425	1	0.019676	0.022483	0.019676	0.095568	0.019676	0.095568	0.019676	0.095568	0.199790	0.800210	0.014045	0.985955	0.000000	1.000000	
528000	-49.758213	1	0.059465	0.015323	0.059465	0.086607	0.059465	0.086607	0.059465	0.086607	0.380411	0.619589	0.129136	0.870864	0.000000	1.000000	
529000	-50.347714	1	0.035118	0.005411	0.035118	0.103943	0.035118	0.103943	0.035118	0.103943	0.310690	0.689310	0.126313	0.873687	0.000000	1.000000	
530000	-50.477398	1	0.011891	0.009611	0.011891	0.090960	0.011891	0.090960	0.011891	0.090960	0.131306	0.868694	0.011029	0.988971	0.000000	1.000000	
531000	-50.749432	1	0.119460	0.012450	0.119460	0.064814	0.119460	0.064814	0.119460	0.064814	0.478528	0.521472	0.378324	0.621676	0.000000	1.000000	
532000	-49.883413	1	0.071196	0.017116	0.071196	0.091324	0.071196	0.091324	0.071196	0.091324	0.407122	0.592878	0.156935	0.843065	0.000000	1.000000	
533000	-51.241671	1	0.013987	0.020580	0.013987	0.069510	0.013987	0.069510	0.013987	0.069510	0.153309	0.846691	0.007901	0.992099	0.000000	1.000000	
534000	-50.396955	1	0.099481	0.020888	0.099481	0.095754	0.099481	0.095754	0.099481	0.095754	0.448893	0.551107	0.221594	0.778406	0.000000	1.000000	
535000	-50.164190	1	0.102076	0.010978	0.102076	0.108913	0.102076	0.108913	0.102076	0.108913	0.463144	0.536856	0.326217	0.673783	0.000000	1.000000	
536000	-50.769580	1	0.017539	0.007753	0.017539	0.115643	0.017539	0.115643	0.017539	0.115643	0.182224	0.817776	0.027710	0.972290	0.000000	1.000000	
537000	-49.919400	1	0.067470	0.009256	0.067470	0.108940	0.067470	0.108940	0.067470	0.108940	0.411368	0.588632	0.219335	0.780665	0.000000	1.000000	
538000	-49.901306	1	0.073007	0.007231	0.073007	0.078461	0.073007	0.078461	0.073007	0.078461	0.434224	0.565776	0.290293	0.709707	0.000000	1.000000	
539000	-51.603290	1	0.013569	0.002885	0.013569	0.099425	0.013569	0.099425	0.013569	0.099425	0.161079	0.838921	0.042689	0.957311	0.000000	1.000000	
540000	-50.294857	1	0.086663	0.021406	0.086663	0.093916	0.086663	0.093916	0.086663	0.093916	0.432241	0.567759	0.181204	0.818796	0.000000	1.000000	
541000	-50.160953	1	0.052677	0.004884	0.052677	0.080980	0.052677	0.080980	0.052677	0.080980	0.396012	0.603988	0.248580	0.751420	0.000000	1.000000	
542000	-50.469169	1	0.019715	0.006825	0.019715	0.102273	0.019715	0.102273	0.019715	0.102273	0.201354	0.798646	0.038448	0.961552	0.000000	1.000000	
543000	-51.308534	1	0.054432	0.021088	0.054432	0.136542	0.054432	0.136542	0.054432	0.136542	0.363855	0.636145	0.088571	0.911429	0.000000	1.000000	
544000	-52.437402	1	0.133540	0.027473	0.133540	0.143446	0.133540	0.143446	0.133540	0.143446	0.473639	0.526361	0.268936	0.731064	0.000000	1.000000	
545000	-50.123431	1	0.038561	0.015931	0.038561	0.071050	0.038561	0.071050	0.038561	0.071050	0.306588	0.693412	0.061897	0.938103	0.000000	1.000000	
546000	-52.305374	1	0.149010	0.025332	0.149010	0.138396	0.149010	0.138396	0.149010	0.138396	0.481424	0.518576	0.313052	0.686948	0.000000	1.000000	
547000	-51.293101	1	0.038408	0.029882	0.038408	0.075680	0.038408	0.075680	0.038408	0.075680	0.309727	0.690273	0.038972	0.961028	0.000000	1.000000	
548000	-52.972774	1	0.055024	0.003313	0.055024	0.162574	0.055024	0.162574	0.055024	0.162574	0.429458	0.570542	0.336777	0.663223	0.000000	1.000000	
549000	-51.026596	1	0.010150	0.005045	0.010150	0.098824	0.010150	0.098824	0.010150	0.098824	0.116757	0.883243	0.014700	0.985300	0.000000	1.000000	
550000	-50.109620	1	0.107286	0.009539	0.107286	0.088747	0.107286	0.088747	0.107286	0.088747	0.473801	0.526199	0.376287	0.623713	0.000000	1.000000	
551000	-50.022959	1	0.039070	0.015351	0.039070	0.073680	0.039070	0.073680	0.039070	0.073680	0.309002	0.690998	0.065098	0.934902	0.000000	1.000000	
552000	-50.875516	1	0.026356	0.008109	0.026356	0.126503	0.026356	0.126503	0.026356	0.126503	0.246928	0.753072	0.055429	0.944571	0.000000	1.000000	
553000	-53.068288	1	0.076338	0.001982	0.076338	0.042932	0.076338	0.042932	0.076338	0.042932	0.554882	0.445118	0.621155	0.378845	0.000000	1.000000	
554000	-51.831165	1	0.144841	0.014581	0.144841	0.055683	0.144841	0.055683	0.144841	0.055683	0.490885	0.509115	0.431926	0.568074	0.000000	1.000000	
555000	-49.858613	1	0.068009	0.010463	0.068009	0.107157	0.068009	0.107157	0.068009	0.107157	0.409061	0.590939	0.203886	0.796114	0.000000	1.000000	
556000	-50.615429	1	0.089397	0.004184	0.089397	0.075623	0.089397	0.075623	0.089397	0.075623	0.496724	0.503276	0.489761	0.510239	0.000000	1.000000	
557000	-50.707523	1	0.019016	0.009595	0.019016	0.117758	0.019016	0.117758	0.019016	0.117758	0.192550	0.807450	0.026635	0.973365	0.000000	1.000000	
558000	-50.832215	1	0.080292	0.025019	0.080292	0.067969	0.080292	0.067969	0.080292	0.067969	0.422509	0.577491	0.152254	0.847746	0.000000	1.000000	
559000	-52.873731	1	0.009832	0.001379	0.009832	0.089506	0.009832	0.089506	0.009832	0.089506	0.135676	0.864324	0.047033	0.952967	0.000000	1.000000	
560000	-50.097832	1	0.037850	0.011621	0.037850	0.067039	0.037850	0.067039	0.037850	0.067039	0.305940	0.694060	0.076981	0.923019	0.000000	1.000000	
561000	-50.855662	1	0.028293	0.008876	0.028293	0.128118	0.028293	0.128118	0.028293	0.128118	0.257886	0.742114	0.058057	0.941943	0.000000	1.000000	
562000	-49.742104	1	0.065252	0.012598	0.065252	0.099482	0.065252	0.099482	0.065252	0.099482	0.398262	0.601738	0.169502	0.830498	0.000000	1.000000	
563000	-51.418279	1	0.002490	0.017861	0.002490	0.111072	0.002490	0.111072	0.002490	0.111072	0.032161	0.967839	0.000303	0.999697	0.000000	1.000000	
564000	-52.720121	1	0.047125	0.006348	0.047125	0.035071	0.047125	0.035071	0.047125	0.035071	0.364894	0.635106	0.183850	0.816150	0.000000	1.000000	
565000	-51.928861	1	0.114388	0.034650	0.114388	0.101228	0.114388	0.101228	0.114388	0.101228	0.461360	0.538640	0.206513	0.793487	0.000000	1.000000	
566000	-52.791104	1	0.020689	0.009917	0.020689	0.039044	0.020689	0.039044	0.020689	0.039044	0.205208	0.794792	0.030378	0.969622	0.000000	1.000000	
567000	-52.777760	1	0.061839	0.044247	0.061839	0.096508	0.061839	0.096508	0.061839	0.096508	0.391548	0.608452	0.070901	0.929099	0.000000	1.000000	
568000	-50.426407	1	0.028233	0.020221	0.028233	0.090808	0.028233	0.090808	0.028233	0.090808	0.254446	0.745554	0.029594	0.970406	0.000000	1.000000	
569000	-50.791719	1	0.077892	0.027642	0.077892	0.090890	0.077892	0.090890	0.077892	0.090890	0.417828	0.582172	0.133574	0.866426	0.000000	1.000000	
570000	-51.833482	1	0.041850	0.035212	0.041850	0.097320	0.041850	0.097320	0.041850	0.097320	0.326727	0.673273	0.040693	0.959307	0.000000	1.000000	
571000	-50.351796	1	0.096225	0.020904	0.096225	0.094144	0.096225	0.094144	0.096225	0.094144	0.445139	0.554861	0.212229	0.787771	0.000000	1.000000	
572000	-52.143552	1	0.027359	0.033339	0.027359	0.110226	0.027359	0.110226	0.027359	0.110226	0.256759	0.743241	0.019541	0.980459	0.000000	1.000000	
573000	-52.735565	1	0.018106	0.033882	0.018106	0.063917	0.018106	0.063917	0.018106	0.063917	0.195196	0.804804	0.008969	0.991031	0.000000	1.000000	
574000	-50.222470	1	0.048160	0.005799	0.048160	0.069552	0.048160	0.069552	0.048160	0.069552	0.370259	0.629741	0.194563	0.805437	0.000000	1.000000	
575000	-50.287956	1	0.041563	0.004561	0.041563	0.083365	0.041563	0.083365	0.041563	0.083365	0.352310	0.647690	0.187620	0.812380	0.000000	1.000000	
576000	-50.573308	1	0.033961	0.023222	0.033961	0.089881	0.033961	0.089881	0.033961	0.089881	0.286065	0.713935	0.037176	0.962824	0.000000	1.000000	
577000	-50.656520	1	0.071961	0.023094	0.071961	0.113426	0.071961	0.113426	0.071961	0.113426	0.406515	0.593485	0.130141	0.869859	0.000000	1.000000	
578000	-52.328785	1	0.180363	0.025311	0.180363	0.096066	0.180363	0.096066	0.180363	0.096066	0.491520	0.508480	0.382682	0.617318	0.000000	1.000000	
579000	-49.710456	1	0.052099	0.013777	0.052099	0.085814	0.052099	0.085814	0.052099	0.085814	0.359686	0.640314	0.113356	0.886644	0.000000	1.000000	
580000	-50.105653	1	0.054362	0.020284	0.054362	0.083240	0.054362	0.083240	0.054362	0.083240	0.363999	0.636001	0.092000	0.908000	0.000000	1.000000	
581000	-49.873898	1	0.038452	0.007677	0.038452	0.084378	0.038452	0.084378	0.038452	0.084378	0.316862	0.683138	0.110007	0.889993	0.000000	1.000000	
582000	-49.833809	1	0.042583	0.014865	0.042583	0.092030	0.042583	0.092030	0.042583	0.092030	0.324040	0.675960	0.076863	0.923137	0.000000	1.000000	
583000	-50.660859	1	0.121764	0.010343	0.121764	0.069250	0.121764	0.069250	0.121764	0.069250	0.484987	0.515013	0.418208	0.581792	0.000000	1.000000	
584000	-54.072368	1	0.227597	0.026456	0.227597	0.141482	0.227597	0.141482	0.227597	0.141482	0.496859	0.503141	0.425499	0.574501	0.000000	1.000000	
585000	-52.697874	1	0.176043	0.004915	0.176043	0.136052	0.176043	0.136052	0.176043	0.136052	0.525893	0.474107	0.665402	0.334598	0.000000	1.000000	
586000	-49.984705	1	0.049715	0.010330	0.049715	0.066914	0.049715	0.066914	0.049715	0.066914	0.356961	0.643039	0.131935	0.868065	0.000000	1.000000	
587000	-50.337851	1	0.037131	0.021105	0.037131	0.082568	0.037131	0.082568	0.037131	0.082568	0.300333	0.699667	0.046734	0.953266	0.000000	1.000000	
588000	-50.040263	1	0.072296	0.007176	0.072296	0.071022	0.072296	0.071022	0.072296	0.071022	0.433476	0.566524	0.290039	0.709961	0.000000	1.000000	
589000	-50.291863	1	0.022716	0.006745	0.022716	0.094497	0.022716	0.094497	0.022716	0.094497	0.224612	0.775388	0.050106	0.949894	0.000000	1.000000	
590000	-50.543682	1	0.045110	0.019909	0.045110	0.064110	0.045110	0.064110	0.045110	0.064110	0.333230	0.666770	0.068858	0.931142	0.000000	1.000000	
591000	-50.932171	1	0.098880	0.003331	0.098880	0.097708	0.098880	0.097708	0.098880	0.097708	0.524973	0.475027	0.576824	0.423176	0.000000	1.000000	
592000	-51.661326	1	0.055849	0.007463	0.055849	0.042094	0.055849	0.042094	0.055849	0.042094	0.389869	0.610131	0.207632	0.792368	0.000000	1.000000	
593000	-51.166820	1	0.024466	0.026415	0.024466	0.080066	0.024466	0.080066	0.024466	0.080066	0.234730	0.765270	0.018696	0.981304	0.000000	1.000000	
594000	-51.970972	1	0.059310	0.036563	0.059310	0.070967	0.059310	0.070967	0.059310	0.070967	0.382113	0.617887	0.074195	0.925805	0.000000	1.000000	
595000	-49.696653	1	0.048507	0.010368	0.048507	0.093456	0.048507	0.093456	0.048507	0.093456	0.352068	0.647932	0.125257	0.874743	0.000000	1.000000	
596000	-52.463749	1	0.108767	0.040208	0.108767	0.097991	0.108767	0.097991	0.108767	0.097991	0.457468	0.542532	0.181699	0.818301	0.000000	1.000000	
597000	-50.177164	1	0.096426	0.016008	0.096426	0.074705	0.096426	0.074705	0.096426	0.074705	0.449549	0.550451	0.253459	0.746541	0.000000	1.000000	
598000	-50.330224	1	0.086857	0.018814	0.086857	0.110888	0.086857	0.110888	0.086857	0.110888	0.433280	0.566720	0.194264	0.805736	0.000000	1.000000	
599000	-50.286526	1	0.050294	0.017984	0.050294	0.112573	0.050294	0.112573	0.050294	0.112573	0.351277	0.648723	0.087467	0.912533	0.000000	1.000000	
600000	-52.946770	1	0.198579	0.022017	0.198579	0.135231	0.198579	0.135231	0.198579	0.135231	0.494815	0.505185	0.416975	0.583025	0.000000	1.000000	
601000	-54.175126	1	0.011386	0.044108	0.011386	0.071518	0.011386	0.071518	0.011386	0.071518	0.143499	0.856501	0.003127	0.996873	0.000000	1.000000	
602000	-50.963925	1	0.035374	0.010294	0.035374	0.135013	0.035374	0.135013	0.035374	0.135013	0.295291	0.704709	0.075135	0.924865	0.000000	1.000000	
603000	-51.027714	1	0.135321	0.015386	0.135321	0.069062	0.135321	0.069062	0.135321	0.069062	0.483447	0.516553	0.382417	0.617583	0.000000	1.000000	
604000	-50.388975	1	0.014197	0.011488	0.014197	0.085412	0.014197	0.085412	0.014197	0.085412	0.152225	0.847775	0.013198	0.986802	0.000000	1.000000	
605000	-50.219818	1	0.053397	0.005441	0.053397	0.070996	0.053397	0.070996	0.053397	0.070996	0.393177	0.606823	0.235534	0.764466	0.000000	1.000000	
606000	-50.147464	1	0.043218	0.017684	0.043218	0.104423	0.043218	0.104423	0.043218	0.104423	0.325729	0.674271	0.068937	0.931063	0.000000	1.000000	
607000	-49.957297	1	0.084112	0.012818	0.084112	0.072787	0.084112	0.072787	0.084112	0.072787	0.436566	0.563434	0.243075	0.756925	0.000000	1.000000	
608000	-49.769034	1	0.082893	0.012228	0.082893	0.087740	0.082893	0.087740	0.082893	0.087740	0.434948	0.565052	0.241975	0.758025	0.000000	1.000000	
609000	-52.828105	1	0.071218	0.044544	0.071218	0.076730	0.071218	0.076730	0.071218	0.076730	0.411218	0.588782	0.091369	0.908631	0.000000	1.000000	
610000	-51.744532	1	0.099131	0.028962	0.099131	0.058926	0.099131	0.058926	0.099131	0.058926	0.448719	0.551281	0.197692	0.802308	0.000000	1.000000	
611000	-50.063955	1	0.043658	0.018954	0.043658	0.087014	0.043658	0.087014	0.043658	0.087014	0.327458	0.672542	0.066848	0.933152	0.000000	1.000000	
612000	-50.408569	1	0.107136	0.019833	0.107136	0.089762	0.107136	0.089762	0.107136	0.089762	0.457596	0.542404	0.252087	0.747913	0.000000	1.000000	
613000	-50.126271	1	0.021412	0.010862	0.021412	0.085191	0.021412	0.085191	0.021412	0.085191	0.209921	0.790079	0.029749	0.970251	0.000000	1.000000	
614000	-50.043047	1	0.029559	0.009787	0.029559	0.101606	0.029559	0.101606	0.029559	0.101606	0.264202	0.735798	0.057728	0.942272	0.000000	1.000000	
615000	-52.499736	1	0.132761	0.034866	0.132761	0.120055	0.132761	0.120055	0.132761	0.120055	0.473095	0.526905	0.245119	0.754881	0.000000	1.000000	
616000	-50.580049	1	0.055942	0.024595	0.055942	0.074896	0.055942	0.074896	0.055942	0.074896	0.368991	0.631009	0.085121	0.914879	0.000000	1.000000	
617000	-51.194946	1	0.011658	0.005758	0.011658	0.115966	0.011658	0.115966	0.011658	0.115966	0.131163	0.868837	0.016917	0.983083	0.000000	1.000000	
618000	-49.805137	1	0.077028	0.013934	0.077028	0.080121	0.077028	0.080121	0.077028	0.080121	0.422041	0.577959	0.202876	0.797124	0.000000	1.000000	
619000	-51.590889	1	0.123342	0.027210	0.123342	0.068795	0.123342	0.068795	0.123342	0.068795	0.469477	0.530523	0.266128	0.733872	0.000000	1.000000	
620000	-51.058644	1	0.059628	0.026115	0.059628	0.063016	0.059628	0.063016	0.059628	0.063016	0.379536	0.620464	0.092230	0.907770	0.000000	1.000000	
621000	-49.937711	1	0.052169	0.006815	0.052169	0.075649	0.052169	0.075649	0.052169	0.075649	0.378371	0.621629	0.193112	0.806888	0.000000	1.000000	
622000	-50.621567	1	0.012652	0.007739	0.012652	0.078715	0.012652	0.078715	0.012652	0.078715	0.139036	0.860964	0.015074	0.984926	0.000000	1.000000	
623000	-50.125516	1	0.074620	0.020478	0.074620	0.088713	0.074620	0.088713	0.074620	0.088713	0.412483	0.587517	0.150173	0.849827	0.000000	1.000000	
624000	-50.161061	1	0.051598	0.019005	0.051598	0.072776	0.051598	0.072776	0.051598	0.072776	0.355697	0.644303	0.088858	0.911142	0.000000	1.000000	
625000	-51.157701	1	0.119480	0.007159	0.119480	0.059632	0.119480	0.059632	0.119480	0.059632	0.499495	0.500505	0.497671	0.502329	0.000000	1.000000	
626000	-50.213910	1	0.034485	0.006055	0.034485	0.101558	0.034485	0.101558	0.034485	0.101558	0.303185	0.696815	0.111851	0.888149	0.000000	1.000000	
627000	-53.234185	1	0.117202	0.006370	0.117202	0.180645	0.117202	0.180645	0.117202	0.180645	0.495947	0.504053	0.481591	0.518409	0.000000	1.000000	
628000	-50.922395	1	0.040255	0.024171	0.040255	0.065767	0.040255	0.065767	0.040255	0.065767	0.314958	0.685042	0.049131	0.950869	0.000000	1.000000	
629000	-53.446793	1	0.130943	0.002210	0.130943	0.048547	0.130943	0.048547	0.130943	0.048547	0.601623	0.398377	0.783756	0.216244	0.000000	1.000000	
630000	-51.272010	1	0.013412	0.003631	0.013412	0.097440	0.013412	0.097440	0.013412	0.097440	0.154574	0.845426	0.033753	0.966247	0.000000	1.000000	
631000	-51.162968	1	0.045309	0.018200	0.045309	0.050753	0.045309	0.050753	0.045309	0.050753	0.334333	0.665667	0.074973	0.925027	0.000000	1.000000	
632000	-49.675801	1	0.060140	0.010814	0.060140	0.080756	0.060140	0.080756	0.060140	0.080756	0.388642	0.611358	0.169098	0.830902	0.000000	1.000000	
633000	-50.681177	1	0.088446	0.004832	0.088446	0.066285	0.088446	0.066285	0.088446	0.066285	0.486510	0.513490	0.456321	0.543679	0.000000	1.000000	
634000	-50.743410	1	0.068659	0.012511	0.068659	0.051461	0.068659	0.051461	0.068659	0.051461	0.408597	0.591403	0.192605	0.807395	0.000000	1.000000	
635000	-51.474642	1	0.110122	0.002554	0.110122	0.099845	0.110122	0.099845	0.110122	0.099845	0.559527	0.440473	0.674143	0.325857	0.000000	1.000000	
636000	-49.932809	1	0.049624	0.010216	0.049624	0.068622	0.049624	0.068622	0.049624	0.068622	0.356841	0.643159	0.132531	0.867469	0.000000	1.000000	
637000	-50.275098	1	0.052660	0.020398	0.052660	0.104577	0.052660	0.104577	0.052660	0.104577	0.358627	0.641373	0.086350	0.913650	0.000000	1.000000	
638000	-49.843427	1	0.036467	0.013035	0.036467	0.092767	0.036467	0.092767	0.036467	0.092767	0.297972	0.702028	0.065548	0.934452	0.000000	1.000000	
639000	-50.801525	1	0.048504	0.020893	0.048504	0.122001	0.048504	0.122001	0.048504	0.122001	0.345035	0.654965	0.073898	0.926102	0.000000	1.000000	
640000	-50.025363	1	0.095158	0.013943	0.095158	0.077859	0.095158	0.077859	0.095158	0.077859	0.450378	0.549622	0.268909	0.731091	0.000000	1.000000	
641000	-50.641614	1	0.122744	0.011904	0.122744	0.070141	0.122744	0.070141	0.122744	0.070141	0.481459	0.518541	0.392875	0.607125	0.000000	1.000000	
642000	-50.476553	1	0.014843	0.008321	0.014843	0.079505	0.014843	0.079505	0.014843	0.079505	0.158657	0.841343	0.019078	0.980922	0.000000	1.000000	
643000	-50.434630	1	0.050991	0.023855	0.050991	0.091685	0.050991	0.091685	0.050991	0.091685	0.353790	0.646210	0.073754	0.926246	0.000000	1.000000	
644000	-50.922717	1	0.064778	0.012879	0.064778	0.048966	0.064778	0.048966	0.064778	0.048966	0.398809	0.601191	0.173904	0.826096	0.000000	1.000000	
645000	-50.210920	1	0.064538	0.014327	0.064538	0.119097	0.064538	0.119097	0.064538	0.119097	0.394048	0.605952	0.151574	0.848426	0.000000	1.000000	
646000	-51.931033	1	0.110570	0.035576	0.110570	0.089582	0.110570	0.089582	0.110570	0.089582	0.458606	0.541394	0.197522	0.802478	0.000000	1.000000	
647000	-52.312762	1	0.033490	0.019140	0.033490	0.041796	0.033490	0.041796	0.033490	0.041796	0.282792	0.717208	0.042657	0.957343	0.000000	1.000000	
648000	-52.201494	1	0.076288	0.021387	0.076288	0.040304	0.076288	0.040304	0.076288	0.040304	0.418596	0.581404	0.167891	0.832109	0.000000	1.000000	
649000	-50.011539	1	0.071022	0.007096	0.071022	0.072210	0.071022	0.072210	0.071022	0.072210	0.431020	0.568980	0.285429	0.714571	0.000000	1.000000	
650000	-54.534131	1	0.011424	0.044236	0.011424	0.063351	0.011424	0.063351	0.011424	0.063351	0.143961	0.856039	0.003143	0.996857	0.000000	1.000000	
651000	-50.568051	1	0.053545	0.012807	0.053545	0.054466	0.053545	0.054466	0.053545	0.054466	0.366279	0.633721	0.127900	0.872100	0.000000	1.000000	
652000	-50.731946	1	0.069603	0.017642	0.069603	0.055223	0.069603	0.055223	0.069603	0.055223	0.404815	0.595185	0.155059	0.844941	0.000000	1.000000	
653000	-51.495476	1	0.094387	0.030046	0.094387	0.116272	0.094387	0.116272	0.094387	0.116272	0.441325	0.558675	0.167221	0.832779	0.000000	1.000000	
654000	-50.248067	1	0.046773	0.018041	0.046773	0.109668	0.046773	0.109668	0.046773	0.109668	0.339089	0.660911	0.077470	0.922530	0.000000	1.000000	
655000	-50.859271	1	0.119903	0.006687	0.119903	0.068964	0.119903	0.068964	0.119903	0.068964	0.501189	0.498811	0.505422	0.494578	0.000000	1.000000	
656000	-52.862615	1	0.078570	0.044288	0.078570	0.104915	0.078570	0.104915	0.078570	0.104915	0.423185	0.576815	0.105287	0.894713	0.000000	1.000000	
657000	-49.983534	1	0.035908	0.012557	0.035908	0.072652	0.035908	0.072652	0.035908	0.072652	0.295690	0.704310	0.066020	0.933980	0.000000	1.000000	
658000	-51.850187	1	0.073245	0.012227	0.073245	0.160885	0.073245	0.160885	0.073245	0.160885	0.416125	0.583875	0.200713	0.799287	0.000000	1.000000	
659000	-51.675850	1	0.032303	0.025465	0.032303	0.127369	0.032303	0.127369	0.032303	0.127369	0.278766	0.721234	0.031731	0.968269	0.000000	1.000000	
660000	-50.172909	1	0.039017	0.010840	0.039017	0.064439	0.039017	0.064439	0.039017	0.064439	0.312413	0.687587	0.085754	0.914246	0.000000	1.000000	
661000	-50.338210	1	0.058056	0.019579	0.058056	0.066963	0.058056	0.066963	0.058056	0.066963	0.375030	0.624970	0.106197	0.893803	0.000000	1.000000	
662000	-50.593239	1	0.029630	0.021997	0.029630	0.096347	0.029630	0.096347	0.029630	0.096347	0.263010	0.736990	0.030285	0.969715	0.000000	1.000000	
663000	-50.569702	1	0.080209	0.003623	0.080209	0.090526	0.080209	0.090526	0.080209	0.090526	0.490804	0.509196	0.473998	0.526002	0.000000	1.000000	
664000	-50.586885	1	0.028330	0.014248	0.028330	0.119352	0.028330	0.119352	0.028330	0.119352	0.254134	0.745866	0.039212	0.960788	0.000000	1.000000	
665000	-50.344808	1	0.050931	0.012609	0.050931	0.123408	0.050931	0.123408	0.050931	0.123408	0.356790	0.643210	0.115893	0.884107	0.000000	1.000000	
666000	-51.374099	1	0.123740	0.028202	0.123740	0.087996	0.123740	0.087996	0.123740	0.087996	0.468652	0.531348	0.253796	0.746204	0.000000	1.000000	
667000	-50.621357	1	0.055847	0.004647	0.055847	0.063336	0.055847	0.063336	0.055847	0.063336	0.411106	0.588894	0.280368	0.719632	0.000000	1.000000	
668000	-50.746407	1	0.091747	0.026159	0.091747	0.091281	0.091747	0.091281	0.091747	0.091281	0.438478	0.561522	0.175871	0.824129	0.000000	1.000000	
669000	-51.388421	1	0.021415	0.026982	0.021415	0.101261	0.021415	0.101261	0.021415	0.101261	0.214801	0.785199	0.014370	0.985630	0.000000	1.000000	
670000	-50.558890	1	0.064078	0.003368	0.064078	0.087736	0.064078	0.087736	0.064078	0.087736	0.458837	0.541163	0.397764	0.602236	0.000000	1.000000	
671000	-51.522671	1	0.031319	0.002177	0.031319	0.074858	0.031319	0.074858	0.031319	0.074858	0.338934	0.661066	0.219886	0.780114	0.000000	1.000000	
672000	-50.839325	1	0.010768	0.010765	0.010768	0.070498	0.010768	0.070498	0.010768	0.070498	0.120593	0.879407	0.008252	0.991748	0.000000	1.000000	
673000	-52.331605	1	0.062580	0.039079	0.062580	0.109667	0.062580	0.109667	0.062580	0.109667	0.390658	0.609342	0.076617	0.923383	0.000000	1.000000	
674000	-49.838241	1	0.044465	0.012130	0.044465	0.074138	0.044465	0.074138	0.044465	0.074138	0.333985	0.666015	0.097099	0.902901	0.000000	1.000000	
675000	-49.969064	1	0.031894	0.009116	0.031894	0.077318	0.031894	0.077318	0.031894	0.077318	0.278789	0.721211	0.070008	0.929992	0.000000	1.000000	
676000	-50.523396	1	0.082593	0.010500	0.082593	0.129571	0.082593	0.129571	0.082593	0.129571	0.437515	0.562485	0.260278	0.739722	0.000000	1.000000	
677000	-51.080036	1	0.053086	0.027971	0.053086	0.108925	0.053086	0.108925	0.053086	0.108925	0.361275	0.638725	0.070717	0.929283	0.000000	1.000000	
678000	-50.930329	1	0.014849	0.012085	0.014849	0.063537	0.014849	0.063537	0.014849	0.063537	0.157912	0.842088	0.013754	0.986246	0.000000	1.000000	
679000	-54.910528	1	0.064697	0.020083	0.064697	0.022549	0.064697	0.022549	0.064697	0.022549	0.399269	0.600731	0.155485	0.844515	0.000000	1.000000	
680000	-52.039599	1	0.108078	0.011886	0.108078	0.041144	0.108078	0.041144	0.108078	0.041144	0.475319	0.524681	0.379926	0.620074	0.000000	1.000000	
681000	-50.642825	1	0.045331	0.003943	0.045331	0.069660	0.045331	0.069660	0.045331	0.069660	0.378882	0.621118	0.237474	0.762526	0.000000	1.000000	
682000	-52.256815	1	0.099241	0.039507	0.099241	0.091778	0.099241	0.091778	0.099241	0.091778	0.448491	0.551509	0.161226	0.838774	0.000000	1.000000	
683000	-51.306010	1	0.021167	0.023916	0.021167	0.067704	0.021167	0.067704	0.021167	0.067704	0.211277	0.788723	0.015383	0.984617	0.000000	1.000000	
684000	-50.304364	1	0.083000	0.004846	0.083000	0.097261	0.083000	0.097261	0.083000	0.097261	0.474364	0.525636	0.419225	0.580775	0.000000	1.000000	
685000	-51.042389	1	0.070513	0.030294	0.070513	0.089195	0.070513	0.089195	0.070513	0.089195	0.404656	0.595344	0.108443	0.891557	0.000000	1.000000	
686000	-50.364002	1	0.061426	0.022682	0.061426	0.076530	0.061426	0.076530	0.061426	0.076530	0.383456	0.616544	0.104619	0.895381	0.000000	1.000000	
687000	-50.270042	1	0.055159	0.011125	0.055159	0.059313	0.055159	0.059313	0.055159	0.059313	0.373925	0.626075	0.147811	0.852189	0.000000	1.000000	
688000	-52.535912	1	0.080386	0.017635	0.080386	0.170187	0.080386	0.170187	0.080386	0.170187	0.423278	0.576722	0.179064	0.820936	0.000000	1.000000	
689000	-51.255107	1	0.060243	0.024702	0.060243	0.127731	0.060243	0.127731	0.060243	0.127731	0.380121	0.619879	0.093974	0.906026	0.000000	1.000000	
690000	-53.573127	1	0.042574	0.031811	0.042574	0.039853	0.042574	0.039853	0.042574	0.039853	0.328245	0.671755	0.046633	0.953367	0.000000	1.000000	
691000	-51.262431	1	0.004151	0.007274	0.004151	0.073057	0.004151	0.073057	0.004151	0.073057	0.050131	0.949869	0.001838	0.998162	0.000000	1.000000	
692000	-50.840610	1	0.090328	0.025796	0.090328	0.106127	0.090328	0.106127	0.090328	0.106127	0.436344	0.563656	0.171324	0.828676	0.000000	1.000000	
693000	-50.847042	1	0.130266	0.019674	0.130266	0.082912	0.130266	0.082912	0.130266	0.082912	0.475796	0.524204	0.320047	0.679953	0.000000	1.000000	
694000	-51.751512	1	0.022267	0.004964	0.022267	0.052270	0.022267	0.052270	0.022267	0.052270	0.227835	0.772165	0.063612	0.936388	0.000000	1.000000	
695000	-50.899328	1	0.114742	0.011121	0.114742	0.058977	0.114742	0.058977	0.114742	0.058977	0.478813	0.521187	0.389881	0.610119	0.000000	1.000000	
696000	-50.638688	1	0.066738	0.016907	0.066738	0.128478	0.066738	0.128478	0.066738	0.128478	0.397088	0.602912	0.141838	0.858162	0.000000	1.000000	
697000	-50.709810	1	0.017224	0.006198	0.017224	0.072742	0.017224	0.072742	0.017224	0.072742	0.182008	0.817992	0.032790	0.967210	0.000000	1.000000	
698000	-50.540953	1	0.039242	0.007645	0.039242	0.058746	0.039242	0.058746	0.039242	0.058746	0.321147	0.678853	0.114984	0.885016	0.000000	1.000000	
699000	-50.587323	1	0.085095	0.013407	0.085095	0.130309	0.085095	0.130309	0.085095	0.130309	0.435518	0.564482	0.231488	0.768512	0.000000	1.000000	
700000	-52.075103	1	0.009084	0.029067	0.009084	0.098795	0.009084	0.098795	0.009084	0.098795	0.111260	0.888740	0.002653	0.997347	0.000000	1.000000	
701000	-51.718993	1	0.082853	0.002298	0.082853	0.061205	0.082853	0.061205	0.082853	0.061205	0.543594	0.456406	0.605936	0.394064	0.000000	1.000000	
702000	-49.749229	1	0.052370	0.013116	0.052370	0.097873	0.052370	0.097873	0.052370	0.097873	0.361136	0.638864	0.118101	0.881899	0.000000	1.000000	
703000	-50.909142	1	0.138144	0.018629	0.138144	0.087339	0.138144	0.087339	0.138144	0.087339	0.480597	0.519403	0.346311	0.653689	0.000000	1.000000	
704000	-50.329454	1	0.072786	0.007644	0.072786	0.061314	0.072786	0.061314	0.072786	0.061314	0.432677	0.567323	0.284173	0.715827	0.000000	1.000000	
705000	-50.470082	1	0.071902	0.005310	0.071902	0.115924	0.071902	0.115924	0.071902	0.115924	0.446095	0.553905	0.340656	0.659344	0.000000	1.000000	
706000	-51.998570	1	0.012271	0.029929	0.012271	0.094624	0.012271	0.094624	0.012271	0.094624	0.143061	0.856939	0.004646	0.995354	0.000000	1.000000	
707000	-50.889078	1	0.131334	0.007400	0.131334	0.114118	0.131334	0.114118	0.131334	0.114118	0.499435	0.500565	0.496983	0.503017	0.000000	1.000000	
708000	-50.180961	1	0.060778	0.020699	0.060778	0.098742	0.060778	0.098742	0.060778	0.098742	0.381598	0.618402	0.107957	0.892043	0.000000	1.000000	
709000	-51.101519	1	0.039492	0.014320	0.039492	0.049811	0.039492	0.049811	0.039492	0.049811	0.311630	0.688370	0.070898	0.929102	0.000000	1.000000	
710000	-51.633630	1	0.119899	0.005982	0.119899	0.053692	0.119899	0.053692	0.119899	0.053692	0.510889	0.489111	0.546344	0.453656	0.000000	1.000000	
711000	-51.436901	1	0.100221	0.029890	0.100221	0.070434	0.100221	0.070434	0.100221	0.070434	0.449144	0.550856	0.192084	0.807916	0.000000	1.000000	
712000	-49.999958	1	0.049076	0.016501	0.049076	0.103328	0.049076	0.103328	0.049076	0.103328	0.347640	0.652360	0.089643	0.910357	0.000000	1.000000	
713000	-50.484756	1	0.080039	0.020576	0.080039	0.066893	0.080039	0.066893	0.080039	0.066893	0.422979	0.577021	0.170471	0.829529	0.000000	1.000000	
714000	-50.254507	1	0.034401	0.019641	0.034401	0.083660	0.034401	0.083660	0.034401	0.083660	0.287097	0.712903	0.043093	0.956907	0.000000	1.000000	
715000	-50.463173	1	0.090599	0.022934	0.090599	0.095326	0.090599	0.095326	0.090599	0.095326	0.437320	0.562680	0.185192	0.814808	0.000000	1.000000	
716000	-51.309475	1	0.150655	0.020468	0.150655	0.086520	0.150655	0.086520	0.150655	0.086520	0.485068	0.514932	0.361103	0.638897	0.000000	1.000000	
717000	-52.171976	1	0.030354	0.012098	0.030354	0.040685	0.030354	0.040685	0.030354	0.040685	0.266976	0.733024	0.051451	0.948549	0.000000	1.000000	
718000	-50.953177	1	0.008665	0.014212	0.008665	0.110988	0.008665	0.110988	0.008665	0.110988	0.100517	0.899483	0.004264	0.995736	0.000000	1.000000	
719000	-51.399945	1	0.121099	0.014295	0.121099	0.053032	0.121099	0.053032	0.121099	0.053032	0.478304	0.521696	0.371070	0.628930	0.000000	1.000000	
720000	-51.448612	1	0.027806	0.012166	0.027806	0.048277	0.027806	0.048277	0.027806	0.048277	0.251832	0.748168	0.043571	0.956429	0.000000	1.000000	
721000	-51.299787	1	0.066085	0.014655	0.066085	0.045074	0.066085	0.045074	0.066085	0.045074	0.400152	0.599848	0.166144	0.833856	0.000000	1.000000	
722000	-53.053571	1	0.157479	0.004551	0.157479	0.157024	0.157479	0.157024	0.157479	0.157024	0.528428	0.471572	0.651125	0.348875	0.000000	1.000000	
723000	-51.108738	1	0.093913	0.010610	0.093913	0.143667	0.093913	0.143667	0.093913	0.143667	0.453726	0.546274	0.299833	0.700167	0.000000	1.000000	
724000	-51.411526	1	0.045065	0.005984	0.045065	0.047549	0.045065	0.047549	0.045065	0.047549	0.356978	0.643022	0.175077	0.824923	0.000000	1.000000	
725000	-50.243402	1	0.022219	0.007143	0.022219	0.090584	0.022219	0.090584	0.022219	0.090584	0.219993	0.780007	0.045809	0.954191	0.000000	1.000000	
726000	-50.364959	1	0.095410	0.019619	0.095410	0.105576	0.095410	0.105576	0.095410	0.105576	0.444458	0.555542	0.215687	0.784313	0.000000	1.000000	
727000	-50.966167	1	0.043860	0.027276	0.043860	0.073736	0.043860	0.073736	0.043860	0.073736	0.330346	0.669654	0.052395	0.947605	0.000000	1.000000	
728000	-51.901468	1	0.024552	0.030655	0.024552	0.110344	0.024552	0.110344	0.024552	0.110344	0.237952	0.762048	0.016931	0.983069	0.000000	1.000000	
729000	-50.643287	1	0.079578	0.025726	0.079578	0.081158	0.079578	0.081158	0.079578	0.081158	0.420825	0.579175	0.145161	0.854839	0.000000	1.000000	
730000	-51.011312	1	0.101706	0.019358	0.101706	0.130616	0.101706	0.130616	0.101706	0.130616	0.451420	0.548580	0.233045	0.766955	0.000000	1.000000	
731000	-50.479752	1	0.094353	0.014802	0.094353	0.123324	0.094353	0.123324	0.094353	0.123324	0.446759	0.553241	0.248647	0.751353	0.000000	1.000000	
732000	-51.319386	1	0.010094	0.023024	0.010094	0.090695	0.010094	0.090695	0.010094	0.090695	0.118432	0.881568	0.003870	0.996130	0.000000	1.000000	
733000	-50.588073	1	0.043195	0.013993	0.043195	0.056224	0.043195	0.056224	0.043195	0.056224	0.327451	0.672549	0.083699	0.916301	0.000000	1.000000	
734000	-51.666992	1	0.173820	0.008917	0.173820	0.108836	0.173820	0.108836	0.173820	0.108836	0.505719	0.494281	0.547702	0.452298	0.000000	1.000000	
735000	-49.855840	1	0.037038	0.008266	0.037038	0.084123	0.037038	0.084123	0.037038	0.084123	0.308012	0.691988	0.097457	0.902543	0.000000	1.000000	
736000	-50.693710	1	0.011644	0.010327	0.011644	0.073668	0.011644	0.073668	0.011644	0.073668	0.128950	0.871050	0.009944	0.990056	0.000000	1.000000	
737000	-50.095983	1	0.085923	0.016937	0.085923	0.104715	0.085923	0.104715	0.085923	0.104715	0.433237	0.566763	0.204751	0.795249	0.000000	1.000000	
738000	-50.007370	1	0.100674	0.010738	0.100674	0.083175	0.100674	0.083175	0.100674	0.083175	0.463370	0.536630	0.331733	0.668267	0.000000	1.000000	
739000	-52.125029	1	0.024877	0.032562	0.024877	0.110505	0.024877	0.110505	0.024877	0.110505	0.241287	0.758713	0.016657	0.983343	0.000000	1.000000	
740000	-50.710236	1	0.122768	0.013412	0.122768	0.068423	0.122768	0.068423	0.122768	0.068423	0.478683	0.521317	0.371868	0.628132	0.000000	1.000000	
741000	-49.885499	1	0.058001	0.009449	0.058001	0.107774	0.058001	0.107774	0.058001	0.107774	0.385580	0.614420	0.175128	0.824872	0.000000	1.000000	
742000	-50.475868	1	0.014539	0.010415	0.014539	0.077049	0.014539	0.077049	0.014539	0.077049	0.155273	0.844727	0.015041	0.984959	0.000000	1.000000	
743000	-50.233733	1	0.031811	0.005466	0.031811	0.089789	0.031811	0.089789	0.031811	0.089789	0.291091	0.708909	0.106936	0.893064	0.000000	1.000000	
744000	-51.299298	1	0.029746	0.021541	0.029746	0.057227	0.029746	0.057227	0.029746	0.057227	0.263556	0.736444	0.031176	0.968824	0.000000	1.000000	
745000	-50.766678	1	0.107980	0.021501	0.107980	0.071461	0.107980	0.071461	0.107980	0.071461	0.458495	0.541505	0.250678	0.749322	0.000000	1.000000	
746000	-50.598027	1	0.103118	0.014805	0.103118	0.062244	0.103118	0.062244	0.103118	0.062244	0.459820	0.540180	0.295024	0.704976	0.000000	1.000000	
747000	-50.560417	1	0.089180	0.009901	0.089180	0.057509	0.089180	0.057509	0.089180	0.057509	0.453400	0.546600	0.314534	0.685466	0.000000	1.000000	
748000	-50.720361	1	0.089107	0.025739	0.089107	0.081049	0.089107	0.081049	0.089107	0.081049	0.435287	0.564713	0.171975	0.828025	0.000000	1.000000	
749000	-51.787034	1	0.134247	0.013076	0.134247	0.051485	0.134247	0.051485	0.134247	0.051485	0.489214	0.510786	0.430351	0.569649	0.000000	1.000000	
750000	-51.330388	1	0.073222	0.031428	0.073222	0.105512	0.073222	0.105512	0.073222	0.105512	0.409920	0.590080	0.111729	0.888271	0.000000	1.000000	
751000	-52.689891	1	0.038691	0.003069	0.038691	0.043143	0.038691	0.043143	0.038691	0.043143	0.362934	0.637066	0.232460	0.767540	0.000000	1.000000	
752000	-50.328283	1	0.036067	0.020928	0.036067	0.090150	0.036067	0.090150	0.036067	0.090150	0.295360	0.704640	0.044623	0.955377	0.000000	1.000000	
753000	-52.552255	1	0.130941	0.021997	0.130941	0.045889	0.130941	0.045889	0.130941	0.045889	0.478947	0.521053	0.342034	0.657966	0.000000	1.000000	
754000	-49.953760	1	0.047176	0.017484	0.047176	0.093796	0.047176	0.093796	0.047176	0.093796	0.340718	0.659282	0.080664	0.919336	0.000000	1.000000	
755000	-51.772548	1	0.092278	0.030645	0.092278	0.124764	0.092278	0.124764	0.092278	0.124764	0.438704	0.561296	0.159578	0.840422	0.000000	1.000000	
756000	-50.679167	1	0.086037	0.014009	0.086037	0.055136	0.086037	0.055136	0.086037	0.055136	0.439273	0.560727	0.245362	0.754638	0.000000	1.000000	
757000	-50.238658	1	0.020160	0.013489	0.020160	0.082522	0.020160	0.082522	0.020160	0.082522	0.200293	0.799707	0.022160	0.977840	0.000000	1.000000	
758000	-51.147768	1	0.079064	0.030293	0.079064	0.077376	0.079064	0.077376	0.079064	0.077376	0.420446	0.579554	0.131653	0.868347	0.000000	1.000000	
759000	-50.295834	1	0.018743	0.009538	0.018743	0.078415	0.018743	0.078415	0.018743	0.078415	0.190453	0.809547	0.026088	0.973912	0.000000	1.000000	
760000	-50.356595	1	0.068633	0.004041	0.068633	0.088139	0.068633	0.088139	0.068633	0.088139	0.457055	0.542945	0.384629	0.615371	0.000000	1.000000	
761000	-51.651714	1	0.178063	0.012533	0.178063	0.103076	0.178063	0.103076	0.178063	0.103076	0.499003	0.500997	0.489944	0.510056	0.000000	1.000000	
762000	-51.105014	1	0.002137	0.011303	0.002137	0.111117	0.002137	0.111117	0.002137	0.111117	0.026808	0.973192	0.000331	0.999669	0.000000	1.000000	
763000	-49.867375	1	0.045270	0.010912	0.045270	0.071996	0.045270	0.071996	0.045270	0.071996	0.338960	0.661040	0.108635	0.891365	0.000000	1.000000	
764000	-50.983773	1	0.111270	0.010879	0.111270	0.136054	0.111270	0.136054	0.111270	0.136054	0.471772	0.528228	0.354439	0.645561	0.000000	1.000000	
765000	-50.052864	1	0.104537	0.012706	0.104537	0.086149	0.104537	0.086149	0.104537	0.086149	0.462851	0.537149	0.313915	0.686085	0.000000	1.000000	
766000	-49.798495	1	0.066274	0.011893	0.066274	0.103970	0.066274	0.103970	0.066274	0.103970	0.401868	0.598132	0.180139	0.819861	0.000000	1.000000	
767000	-50.879852	1	0.037472	0.004269	0.037472	0.116796	0.037472	0.116796	0.037472	0.116796	0.334202	0.665798	0.168848	0.831152	0.000000	1.000000	
768000	-50.196614	1	0.051455	0.018956	0.051455	0.071139	0.051455	0.071139	0.051455	0.071139	0.355272	0.644728	0.088703	0.911297	0.000000	1.000000	
769000	-50.811239	1	0.109254	0.008865	0.109254	0.059815	0.109254	0.059815	0.109254	0.059815	0.481582	0.518418	0.415253	0.584747	0.000000	1.000000	
770000	-49.878462	1	0.072068	0.011341	0.072068	0.107660	0.072068	0.107660	0.072068	0.107660	0.415959	0.584041	0.208845	0.791155	0.000000	1.000000	
771000	-50.377996	1	0.068376	0.017633	0.068376	0.062366	0.068376	0.062366	0.068376	0.062366	0.401661	0.598339	0.148874	0.851126	0.000000	1.000000	
772000	-50.165795	1	0.057118	0.018343	0.057118	0.107913	0.057118	0.107913	0.057118	0.107913	0.372122	0.627878	0.105971	0.894029	0.000000	1.000000	
773000	-49.745967	1	0.072581	0.010126	0.072581	0.098217	0.072581	0.098217	0.072581	0.098217	0.420301	0.579699	0.228370	0.771630	0.000000	1.000000	
774000	-51.041637	1	0.025735	0.015257	0.025735	0.128818	0.025735	0.128818	0.025735	0.128818	0.238305	0.761695	0.031221	0.968779	0.000000	1.000000	
775000	-51.544708	1	0.037567	0.009127	0.037567	0.044722	0.037567	0.044722	0.037567	0.044722	0.309084	0.690916	0.093645	0.906355	0.000000	1.000000	
776000	-51.407314	1	0.012948	0.005881	0.012948	0.124317	0.012948	0.124317	0.012948	0.124317	0.143609	0.856391	0.020224	0.979776	0.000000	1.000000	
777000	-52.454121	1	0.030165	0.031306	0.030165	0.055108	0.030165	0.055108	0.030165	0.055108	0.271125	0.728875	0.024563	0.975437	0.000000	1.000000	
778000	-50.754656	1	0.056082	0.005575	0.056082	0.056719	0.056082	0.056719	0.056082	0.056719	0.402164	0.597836	0.250342	0.749658	0.000000	1.000000	
779000	-51.768222	1	0.028486	0.019467	0.028486	0.048945	0.028486	0.048945	0.028486	0.048945	0.255773	0.744227	0.031215	0.968785	0.000000	1.000000	
780000	-50.199383	1	0.050229	0.021156	0.050229	0.092124	0.050229	0.092124	0.050229	0.092124	0.350963	0.649037	0.078110	0.921890	0.000000	1.000000	
781000	-51.344185	1	0.029215	0.017238	0.029215	0.051805	0.029215	0.051805	0.029215	0.051805	0.259419	0.740581	0.035877	0.964123	0.000000	1.000000	
782000	-51.165018	1	0.157526	0.010137	0.157526	0.090701	0.157526	0.090701	0.157526	0.090701	0.500008	0.499992	0.500064	0.499936	0.000000	1.000000	
783000	-50.951946	1	0.099400	0.005772	0.099400	0.059296	0.099400	0.059296	0.099400	0.059296	0.491906	0.508094	0.470178	0.529822	0.000000	1.000000	
784000	-50.578948	1	0.017945	0.008911	0.017945	0.068994	0.017945	0.068994	0.017945	0.068994	0.184500	0.815500	0.025565	0.974435	0.000000	1.000000	
785000	-50.797919	1	0.074510	0.027648	0.074510	0.094754	0.074510	0.094754	0.074510	0.094754	0.411756	0.588244	0.124308	0.875692	0.000000	1.000000	
786000	-50.264546	1	0.088531	0.010744	0.088531	0.119836	0.088531	0.119836	0.088531	0.119836	0.446314	0.553686	0.279826	0.720174	0.000000	1.000000	
787000	-51.274205	1	0.039812	0.030509	0.039812	0.080742	0.039812	0.080742	0.039812	0.080742	0.315950	0.684050	0.040923	0.959077	0.000000	1.000000	
788000	-50.752713	1	0.018442	0.010657	0.018442	0.063448	0.018442	0.063448	0.018442	0.063448	0.187593	0.812407	0.023002	0.976998	0.000000	1.000000	
789000	-52.510292	1	0.072752	0.005746	0.072752	0.036144	0.072752	0.036144	0.072752	0.036144	0.453414	0.546586	0.362938	0.637062	0.000000	1.000000	
790000	-51.582449	1	0.069077	0.027148	0.069077	0.054368	0.069077	0.054368	0.069077	0.054368	0.402232	0.597768	0.117154	0.882846	0.000000	1.000000	
791000	-50.152669	1	0.039785	0.015371	0.039785	0.068376	0.039785	0.068376	0.039785	0.068376	0.312189	0.687811	0.067205	0.932795	0.000000	1.000000	
792000	-50.169678	1	0.049085	0.020758	0.049085	0.083724	0.049085	0.083724	0.049085	0.083724	0.347200	0.652800	0.076388	0.923612	0.000000	1.000000	
793000	-51.095281	1	0.070918	0.004487	0.070918	0.130557	0.070918	0.130557	0.070918	0.130557	0.454009	0.545991	0.370417	0.629583	0.000000	1.000000	
794000	-50.746706	1	0.017738	0.009537	0.017738	0.117721	0.017738	0.117721	0.017738	0.117721	0.182426	0.817574	0.023551	0.976449	0.000000	1.000000	
795000	-50.343024	1	0.091153	0.021621	0.091153	0.087988	0.091153	0.087988	0.091153	0.087988	0.438618	0.561382	0.194454	0.805546	0.000000	1.000000	
796000	-50.256104	1	0.062644	0.004818	0.062644	0.102142	0.062644	0.102142	0.062644	0.102142	0.428665	0.571335	0.310142	0.689858	0.000000	1.000000	
797000	-51.249500	1	0.014856	0.013861	0.014856	0.058813	0.014856	0.058813	0.014856	0.058813	0.158235	0.841765	0.012246	0.987754	0.000000	1.000000	
798000	-49.717512	1	0.047440	0.008906	0.047440	0.088919	0.047440	0.088919	0.047440	0.088919	0.351770	0.648230	0.136186	0.863814	0.000000	1.000000	
799000	-50.820405	1	0.059078	0.015077	0.059078	0.135231	0.059078	0.135231	0.059078	0.135231	0.379120	0.620880	0.127674	0.872326	0.000000	1.000000	
800000	-50.463551	1	0.014271	0.012491	0.014271	0.079837	0.014271	0.079837	0.014271	0.079837	0.152951	0.847049	0.012399	0.987601	0.000000	1.000000	
801000	-50.870590	1	0.022804	0.016947	0.022804	0.062435	0.022804	0.062435	0.022804	0.062435	0.219521	0.780479	0.023086	0.976914	0.000000	1.000000	
802000	-49.854944	1	0.070867	0.015853	0.070867	0.079520	0.070867	0.079520	0.070867	0.079520	0.407657	0.592343	0.165381	0.834619	0.000000	1.000000	
803000	-50.616085	1	0.100610	0.022726	0.100610	0.078611	0.100610	0.078611	0.100610	0.078611	0.450099	0.549901	0.219109	0.780891	0.000000	1.000000	
804000	-49.694929	1	0.051453	0.009466	0.051453	0.092916	0.051453	0.092916	0.051453	0.092916	0.364738	0.635262	0.147026	0.852974	0.000000	1.000000	
805000	-51.576593	1	0.097853	0.031975	0.097853	0.109167	0.097853	0.109167	0.097853	0.109167	0.445554	0.554446	0.171410	0.828590	0.000000	1.000000	
806000	-50.596665	1	0.022428	0.014165	0.022428	0.065382	0.022428	0.065382	0.022428	0.065382	0.216520	0.783480	0.025912	0.974088	0.000000	1.000000	
807000	-49.789494	1	0.050538	0.011189	0.050538	0.074063	0.050538	0.074063	0.050538	0.074063	0.358024	0.641976	0.126912	0.873088	0.000000	1.000000	
808000	-50.061805	1	0.029498	0.012131	0.029498	0.074212	0.029498	0.074212	0.029498	0.074212	0.261759	0.738241	0.048209	0.951791	0.000000	1.000000	
809000	-50.812000	1	0.036940	0.017117	0.036940	0.056842	0.036940	0.056842	0.036940	0.056842	0.299155	0.700845	0.054689	0.945311	0.000000	1.000000	
810000	-50.647580	1	0.016589	0.011732	0.016589	0.113273	0.016589	0.113273	0.016589	0.113273	0.172515	0.827485	0.017363	0.982637	0.000000	1.000000	
811000	-50.019384	1	0.068636	0.010249	0.068636	0.065858	0.068636	0.065858	0.068636	0.065858	0.412439	0.587561	0.214995	0.785005	0.000000	1.000000	
812000	-51.134551	1	0.094753	0.025956	0.094753	0.117975	0.094753	0.117975	0.094753	0.117975	0.441765	0.558235	0.181461	0.818539	0.000000	1.000000	
813000	-51.883312	1	0.038302	0.035505	0.038302	0.082248	0.038302	0.082248	0.038302	0.082248	0.312600	0.687400	0.034689	0.965311	0.000000	1.000000	
814000	-49.829244	1	0.041078	0.008465	0.041078	0.079808	0.041078	0.079808	0.041078	0.079808	0.326679	0.673321	0.113212	0.886788	0.000000	1.000000	
815000	-50.387159	1	0.119885	0.011318	0.119885	0.105978	0.119885	0.105978	0.119885	0.105978	0.478395	0.521605	0.378320	0.621680	0.000000	1.000000	
816000	-49.977812	1	0.084246	0.014503	0.084246	0.074206	0.084246	0.074206	0.084246	0.074206	0.434120	0.565880	0.225168	0.774832	0.000000	1.000000	
817000	-49.924121	1	0.086813	0.008600	0.086813	0.099805	0.086813	0.099805	0.086813	0.099805	0.451602	0.548398	0.315780	0.684220	0.000000	1.000000	
818000	-49.934843	1	0.071871	0.006655	0.071871	0.079894	0.071871	0.079894	0.071871	0.079894	0.435431	0.564569	0.299974	0.700026	0.000000	1.000000	
819000	-50.260977	1	0.050248	0.020944	0.050248	0.075927	0.050248	0.075927	0.050248	0.075927	0.351167	0.648833	0.079231	0.920769	0.000000	1.000000	
820000	-52.955528	1	0.149324	0.024397	0.149324	0.048926	0.149324	0.048926	0.149324	0.048926	0.486214	0.513786	0.369982	0.630018	0.000000	1.000000	
821000	-49.898550	1	0.048968	0.006517	0.048968	0.092061	0.048968	0.092061	0.048968	0.092061	0.367974	0.632026	0.181211	0.818789	0.000000	1.000000	
822000	-52.550729	1	0.021489	0.023627	0.021489	0.144810	0.021489	0.144810	0.021489	0.144810	0.213343	0.786657	0.015931	0.984069	0.000000	1.000000	
823000	-50.116094	1	0.025672	0.009859	0.025672	0.100849	0.025672	0.100849	0.025672	0.100849	0.239944	0.760056	0.044787	0.955213	0.000000	1.000000	
824000	-53.148821	1	0.073308	0.046024	0.073308	0.070225	0.073308	0.070225	0.073308	0.070225	0.415765	0.584235	0.095464	0.904536	0.000000	1.000000	
825000	-51.322936	1	0.076630	0.032138	0.076630	0.099110	0.076630	0.099110	0.076630	0.099110	0.416257	0.583743	0.119020	0.880980	0.000000	1.000000	
826000	-51.163468	1	0.037431	0.026900	0.037431	0.109433	0.037431	0.109433	0.037431	0.109433	0.303840	0.696160	0.039722	0.960278	0.000000	1.000000	
827000	-53.882370	1	0.017577	0.027291	0.017577	0.041126	0.017577	0.041126	0.017577	0.041126	0.186731	0.813269	0.009877	0.990123	0.000000	1.000000	
828000	-50.956638	1	0.147199	0.013084	0.147199	0.108634	0.147199	0.108634	0.147199	0.108634	0.489702	0.510298	0.421005	0.578995	0.000000	1.000000	
829000	-49.827244	1	0.068540	0.007583	0.068540	0.096848	0.068540	0.096848	0.068540	0.096848	0.421342	0.578658	0.257370	0.742630	0.000000	1.000000	
830000	-52.420242	1	0.111755	0.017141	0.111755	0.039652	0.111755	0.039652	0.111755	0.039652	0.470220	0.529780	0.332021	0.667979	0.000000	1.000000	
831000	-51.186383	1	0.031688	0.007512	0.031688	0.051262	0.031688	0.051262	0.031688	0.051262	0.281657	0.718343	0.081986	0.918014	0.000000	1.000000	
832000	-50.478614	1	0.093046	0.006204	0.093046	0.067249	0.093046	0.067249	0.093046	0.067249	0.478077	0.521923	0.420526	0.579474	0.000000	1.000000	
833000	-50.270770	1	0.115148	0.013409	0.115148	0.100874	0.115148	0.100874	0.115148	0.100874	0.470769	0.529231	0.334091	0.665909	0.000000	1.000000	
834000	-50.081717	1	0.028373	0.015399	0.028373	0.084887	0.028373	0.084887	0.028373	0.084887	0.254330	0.745670	0.036994	0.963006	0.000000	1.000000	
835000	-49.860412	1	0.051212	0.016335	0.051212	0.081098	0.051212	0.081098	0.051212	0.081098	0.355089	0.644911	0.097456	0.902544	0.000000	1.000000	
836000	-53.530087	1	0.140953	0.031414	0.140953	0.160218	0.140953	0.160218	0.140953	0.160218	0.476896	0.523104	0.268401	0.731599	0.000000	1.000000	
837000	-50.263086	1	0.037832	0.018347	0.037832	0.104422	0.037832	0.104422	0.037832	0.104422	0.302989	0.697011	0.053424	0.946576	0.000000	1.000000	
838000	-52.689438	1	0.005263	0.001773	0.005263	0.086281	0.005263	0.086281	0.005263	0.086281	0.067989	0.932011	0.011257	0.988743	0.000000	1.000000	
839000	-49.971648	1	0.035535	0.008023	0.035535	0.099334	0.035535	0.099334	0.035535	0.099334	0.300966	0.699034	0.093113	0.906887	0.000000	1.000000	
840000	-50.517663	1	0.095046	0.005524	0.095046	0.070518	0.095046	0.070518	0.095046	0.070518	0.486919	0.513081	0.453529	0.546471	0.000000	1.000000	
841000	-51.235310	1	0.155206	0.010851	0.155206	0.078728	0.155206	0.078728	0.155206	0.078728	0.498508	0.501492	0.488789	0.511211	0.000000	1.000000	
842000	-50.157082	1	0.070617	0.004904	0.070617	0.086777	0.070617	0.086777	0.070617	0.086777	0.448921	0.551079	0.353901	0.646099	0.000000	1.000000	
843000	-52.229263	1	0.124203	0.036513	0.124203	0.094869	0.124203	0.094869	0.124203	0.094869	0.468583	0.531417	0.226812	0.773188	0.000000	1.000000	
844000	-50.921521	1	0.079457	0.016823	0.079457	0.052182	0.079457	0.052182	0.079457	0.052182	0.425270	0.574730	0.197311	0.802689	0.000000	1.000000	
845000	-50.257896	1	0.085448	0.008496	0.085448	0.064691	0.085448	0.064691	0.085448	0.064691	0.452191	0.547809	0.322612	0.677388	0.000000	1.000000	
846000	-50.582302	1	0.076138	0.019043	0.076138	0.122311	0.076138	0.122311	0.076138	0.122311	0.415356	0.584644	0.159417	0.840583	0.000000	1.000000	
847000	-51.314804	1	0.016007	0.005865	0.016007	0.060463	0.016007	0.060463	0.016007	0.060463	0.172036	0.827964	0.030130	0.969870	0.000000	1.000000	
848000	-51.913025	1	0.112627	0.018627	0.112627	0.153646	0.112627	0.153646	0.112627	0.153646	0.462098	0.537902	0.267045	0.732955	0.000000	1.000000	
849000	-50.909408	1	0.102686	0.015106	0.102686	0.055813	0.102686	0.055813	0.102686	0.055813	0.459771	0.540229	0.295485	0.704515	0.000000	1.000000	
850000	-51.526954	1	0.027553	0.026007	0.027553	0.118355	0.027553	0.118355	0.027553	0.118355	0.253220	0.746780	0.023463	0.976537	0.000000	1.000000	
851000	-51.710091	1	0.039451	0.016114	0.039451	0.044093	0.039451	0.044093	0.039451	0.044093	0.310944	0.689056	0.065026	0.934974	0.000000	1.000000	
852000	-50.752452	1	0.138625	0.014948	0.138625	0.087337	0.138625	0.087337	0.138625	0.087337	0.484286	0.515714	0.384434	0.615566	0.000000	1.000000	
853000	-51.025403	1	0.016123	0.004128	0.016123	0.080004	0.016123	0.080004	0.016123	0.080004	0.178868	0.821132	0.042052	0.957948	0.000000	1.000000	
854000	-50.527530	1	0.118558	0.012386	0.118558	0.115621	0.118558	0.115621	0.118558	0.115621	0.474800	0.525200	0.355306	0.644694	0.000000	1.000000	
855000	-50.674447	1	0.024620	0.010022	0.024620	0.121650	0.024620	0.121650	0.024620	0.121650	0.232816	0.767184	0.040971	0.959029	0.000000	1.000000	
856000	-50.922718	1	0.142206	0.017231	0.142206	0.087628	0.142206	0.087628	0.142206	0.087628	0.483624	0.516376	0.368644	0.631356	0.000000	1.000000	
857000	-52.273031	1	0.123002	0.004369	0.123002	0.049956	0.123002	0.049956	0.123002	0.049956	0.534950	0.465050	0.631030	0.368970	0.000000	1.000000	
858000	-50.307707	1	0.062575	0.011467	0.062575	0.124326	0.062575	0.124326	0.062575	0.124326	0.393220	0.606780	0.169373	0.830627	0.000000	1.000000	
859000	-49.932385	1	0.056394	0.007622	0.056394	0.105323	0.056394	0.105323	0.056394	0.105323	0.387667	0.612333	0.196862	0.803138	0.000000	1.000000	
860000	-50.907905	1	0.005263	0.014559	0.005263	0.085263	0.005263	0.085263	0.005263	0.085263	0.064162	0.935838	0.001579	0.998421	0.000000	1.000000	
861000	-50.179005	1	0.113078	0.011369	0.113078	0.087883	0.113078	0.087883	0.113078	0.087883	0.473741	0.526259	0.361846	0.638154	0.000000	1.000000	
862000	-53.746562	1	0.164174	0.043506	0.164174	0.103243	0.164174	0.103243	0.164174	0.103243	0.486136	0.513864	0.293673	0.706327	0.000000	1.000000	
863000	-49.663858	1	0.050656	0.011527	0.050656	0.086744	0.050656	0.086744	0.050656	0.086744	0.357662	0.642338	0.123898	0.876102	0.000000	1.000000	
864000	-50.650366	1	0.015133	0.009395	0.015133	0.111263	0.015133	0.111263	0.015133	0.111263	0.160678	0.839322	0.017753	0.982247	0.000000	1.000000	
865000	-50.472547	1	0.027705	0.015254	0.027705	0.113511	0.027705	0.113511	0.027705	0.113511	0.250362	0.749638	0.035665	0.964335	0.000000	1.000000	
866000	-49.887495	1	0.050526	0.017180	0.050526	0.087939	0.050526	0.087939	0.050526	0.087939	0.352423	0.647577	0.091652	0.908348	0.000000	1.000000	
867000	-50.749402	1	0.054636	0.016797	0.054636	0.054261	0.054636	0.054261	0.054636	0.054261	0.366400	0.633600	0.108628	0.891372	0.000000	1.000000	
868000	-50.693874	1	0.097301	0.011075	0.097301	0.131717	0.097301	0.131717	0.097301	0.131717	0.456910	0.543090	0.305137	0.694863	0.000000	1.000000	
869000	-50.567503	1	0.096204	0.023667	0.096204	0.091792	0.096204	0.091792	0.096204	0.091792	0.444339	0.555661	0.198470	0.801530	0.000000	1.000000	
870000	-49.737408	1	0.064556	0.009806	0.064556	0.077354	0.064556	0.077354	0.064556	0.077354	0.403177	0.596823	0.201179	0.798821	0.000000	1.000000	
871000	-51.930626	1	0.111280	0.016837	0.111280	0.044498	0.111280	0.044498	0.111280	0.044498	0.468644	0.531356	0.323244	0.676756	0.000000	1.000000	
872000	-51.403021	1	0.036188	0.009269	0.036188	0.046441	0.036188	0.046441	0.036188	0.046441	0.301814	0.698186	0.086641	0.913359	0.000000	1.000000	
873000	-50.802768	1	0.009210	0.007852	0.009210	0.077664	0.009210	0.077664	0.009210	0.077664	0.105222	0.894778	0.008110	0.991890	0.000000	1.000000	
874000	-52.039647	1	0.000519	0.012098	0.000519	0.061283	0.000519	0.061283	0.000519	0.061283	0.006679	0.993321	0.000019	0.999981	0.000000	1.000000	
875000	-50.263202	1	0.078426	0.006123	0.078426	0.068966	0.078426	0.068966	0.078426	0.068966	0.454251	0.545749	0.353009	0.646991	0.000000	1.000000	
876000	-52.834062	1	0.062803	0.003554	0.062803	0.162832	0.062803	0.162832	0.062803	0.162832	0.449241	0.550759	0.373043	0.626957	0.000000	1.000000	
877000	-50.400770	1	0.106660	0.013969	0.106660	0.116118	0.106660	0.116118	0.106660	0.116118	0.461820	0.538180	0.297950	0.702050	0.000000	1.000000	
878000	-52.364841	1	0.103768	0.024930	0.103768	0.154257	0.103768	0.154257	0.103768	0.154257	0.451494	0.548506	0.206801	0.793199	0.000000	1.000000	
879000	-50.955423	1	0.133530	0.005755	0.133530	0.091781	0.133530	0.091781	0.133530	0.091781	0.513477	0.486523	0.565123	0.434877	0.000000	1.000000	
880000	-49.696575	1	0.054260	0.008921	0.054260	0.091544	0.054260	0.091544	0.054260	0.091544	0.375833	0.624167	0.166478	0.833522	0.000000	1.000000	
881000	-51.091776	1	0.081565	0.002687	0.081565	0.104612	0.081565	0.104612	0.081565	0.104612	0.519119	0.480881	0.549617	0.450383	0.000000	1.000000	
882000	-50.568920	1	0.021919	0.010649	0.021919	0.064531	0.021919	0.064531	0.021919	0.064531	0.213695	0.786305	0.031614	0.968386	0.000000	1.000000	
883000	-49.986207	1	0.031870	0.007678	0.031870	0.082523	0.031870	0.082523	0.031870	0.082523	0.281957	0.718043	0.080679	0.919321	0.000000	1.000000	
884000	-51.712859	1	0.118073	0.031053	0.118073	0.074977	0.118073	0.074977	0.118073	0.074977	0.464967	0.535033	0.234311	0.765689	0.000000	1.000000	
885000	-50.202193	1	0.058556	0.016465	0.058556	0.064845	0.058556	0.064845	0.058556	0.064845	0.377637	0.622363	0.121709	0.878291	0.000000	1.000000	
886000	-50.048208	1	0.049257	0.017292	0.049257	0.103367	0.049257	0.103367	0.049257	0.103367	0.348002	0.651998	0.087136	0.912864	0.000000	1.000000	
887000	-50.624230	1	0.112161	0.018960	0.112161	0.111737	0.112161	0.111737	0.112161	0.111737	0.462087	0.537913	0.267919	0.732081	0.000000	1.000000	
888000	-56.795495	1	0.128772	0.032813	0.128772	0.222504	0.128772	0.222504	0.128772	0.222504	0.470182	0.529818	0.234905	0.765095	0.000000	1.000000	
889000	-50.627846	1	0.022767	0.020465	0.022767	0.080729	0.022767	0.080729	0.022767	0.080729	0.220509	0.779491	0.019806	0.980194	0.000000	1.000000	
890000	-50.046662	1	0.041903	0.013397	0.041903	0.068228	0.041903	0.068228	0.041903	0.068228	0.322332	0.677668	0.081651	0.918349	0.000000	1.000000	
891000	-50.144503	1	0.033025	0.009601	0.033025	0.109539	0.033025	0.109539	0.033025	0.109539	0.284099	0.715901	0.070942	0.929058	0.000000	1.000000	
892000	-51.204516	1	0.137841	0.018073	0.137841	0.069177	0.137841	0.069177	0.137841	0.069177	0.482070	0.517930	0.361654	0.638346	0.000000	1.000000	
893000	-50.336470	1	0.096029	0.012421	0.096029	0.064599	0.096029	0.064599	0.096029	0.064599	0.455241	0.544759	0.297055	0.702945	0.000000	1.000000	
894000	-49.830206	1	0.074358	0.007613	0.074358	0.083588	0.074358	0.083588	0.074358	0.083588	0.434632	0.565368	0.286254	0.713746	0.000000	1.000000	
895000	-50.758449	1	0.078392	0.009533	0.078392	0.052246	0.078392	0.052246	0.078392	0.052246	0.436992	0.563008	0.276854	0.723146	0.000000	1.000000	
896000	-51.186183	1	0.103492	0.009113	0.103492	0.051052	0.103492	0.051052	0.103492	0.051052	0.476509	0.523491	0.397158	0.602842	0.000000	1.000000	
897000	-50.894851	1	0.082316	0.020111	0.082316	0.056686	0.082316	0.056686	0.082316	0.056686	0.427688	0.572312	0.184219	0.815781	0.000000	1.000000	
898000	-50.311205	1	0.067298	0.007219	0.067298	0.119676	0.067298	0.119676	0.067298	0.119676	0.419932	0.580068	0.258191	0.741809	0.000000	1.000000	
899000	-50.431555	1	0.064803	0.008956	0.064803	0.126948	0.064803	0.126948	0.064803	0.126948	0.405643	0.594357	0.211654	0.788346	0.000000	1.000000	
900000	-51.138113	1	0.146754	0.009836	0.146754	0.074250	0.146754	0.074250	0.146754	0.074250	0.498964	0.501036	0.493100	0.506900	0.000000	1.000000	
901000	-50.977404	1	0.093433	0.026719	0.093433	0.073263	0.093433	0.073263	0.093433	0.073263	0.441198	0.558802	0.182706	0.817294	0.000000	1.000000	
902000	-50.174402	1	0.050651	0.009602	0.050651	0.062142	0.050651	0.062142	0.050651	0.062142	0.362210	0.637790	0.144072	0.855928	0.000000	1.000000	
903000	-50.640062	1	0.057871	0.026076	0.057871	0.094987	0.057871	0.094987	0.057871	0.094987	0.374365	0.625635	0.085774	0.914226	0.000000	1.000000	
904000	-49.775694	1	0.075320	0.009548	0.075320	0.079303	0.075320	0.079303	0.075320	0.079303	0.428414	0.571586	0.252125	0.747875	0.000000	1.000000	
905000	-51.244876	1	0.044928	0.027752	0.044928	0.065292	0.044928	0.065292	0.044928	0.065292	0.334584	0.665416	0.054283	0.945717	0.000000	1.000000	
906000	-51.017602	1	0.140069	0.014115	0.140069	0.072007	0.140069	0.072007	0.140069	0.072007	0.487239	0.512761	0.407901	0.592099	0.000000	1.000000	
907000	-51.499496	1	0.010643	0.024233	0.010643	0.101466	0.010643	0.101466	0.010643	0.101466	0.124412	0.875588	0.004122	0.995878	0.000000	1.000000	
908000	-50.215430	1	0.066219	0.010446	0.066219	0.121436	0.066219	0.121436	0.066219	0.121436	0.404675	0.595325	0.196022	0.803978	0.000000	1.000000	
909000	-50.345961	1	0.075763	0.008294	0.075763	0.060434	0.075763	0.060434	0.075763	0.060434	0.435789	0.564211	0.284342	0.715658	0.000000	1.000000	
910000	-50.557623	1	0.052555	0.025323	0.052555	0.086321	0.052555	0.086321	0.052555	0.086321	0.359041	0.640959	0.074712	0.925288	0.000000	1.000000	
911000	-50.682999	1	0.055339	0.026611	0.055339	0.091808	0.055339	0.091808	0.055339	0.091808	0.367526	0.632474	0.078698	0.921302	0.000000	1.000000	
912000	-50.806357	1	0.058429	0.005918	0.058429	0.054829	0.058429	0.054829	0.058429	0.054829	0.407001	0.592999	0.254529	0.745471	0.000000	1.000000	
913000	-51.492965	1	0.015336	0.006538	0.015336	0.056718	0.015336	0.056718	0.015336	0.056718	0.164830	0.835170	0.025223	0.974777	0.000000	1.000000	
914000	-52.817750	1	0.118389	0.028278	0.118389	0.045791	0.118389	0.045791	0.118389	0.045791	0.468291	0.531709	0.271297	0.728703	0.000000	1.000000	
915000	-49.959337	1	0.031172	0.014218	0.031172	0.087421	0.031172	0.087421	0.031172	0.087421	0.270301	0.729699	0.046604	0.953396	0.000000	1.000000	
916000	-52.931874	1	0.059613	0.044703	0.059613	0.073868	0.059613	0.073868	0.059613	0.073868	0.386820	0.613180	0.067276	0.932724	0.000000	1.000000	
917000	-50.870313	1	0.014921	0.005425	0.014921	0.074992	0.014921	0.074992	0.014921	0.074992	0.163113	0.836887	0.028392	0.971608	0.000000	1.000000	
918000	-50.212218	1	0.021166	0.008450	0.021166	0.081564	0.021166	0.081564	0.021166	0.081564	0.210011	0.789989	0.036226	0.963774	0.000000	1.000000	
919000	-51.153396	1	0.064451	0.016382	0.064451	0.047815	0.064451	0.047815	0.064451	0.047815	0.394228	0.605772	0.146810	0.853190	0.000000	1.000000	
920000	-50.927327	1	0.066004	0.002698	0.066004	0.099583	0.066004	0.099583	0.066004	0.099583	0.483535	0.516465	0.460806	0.539194	0.000000	1.000000	
921000	-50.608604	1	0.085769	0.017556	0.085769	0.125092	0.085769	0.125092	0.085769	0.125092	0.432235	0.567765	0.198043	0.801957	0.000000	1.000000	
922000	-49.859917	1	0.039392	0.008367	0.039392	0.079229	0.039392	0.079229	0.039392	0.079229	0.319193	0.680807	0.106810	0.893190	0.000000	1.000000	
923000	-50.106316	1	0.025130	0.007816	0.025130	0.087344	0.025130	0.087344	0.025130	0.087344	0.239332	0.760668	0.052692	0.947308	0.000000	1.000000	
924000	-50.222551	1	0.046522	0.005148	0.046522	0.074779	0.046522	0.074779	0.046522	0.074779	0.368996	0.631004	0.201935	0.798065	0.000000	1.000000	
925000	-50.162709	1	0.100695	0.008995	0.100695	0.075174	0.100695	0.075174	0.100695	0.075174	0.469956	0.530044	0.369389	0.630611	0.000000	1.000000	
926000	-49.750532	1	0.053953	0.007779	0.053953	0.087979	0.053953	0.087979	0.053953	0.087979	0.379285	0.620715	0.182943	0.817057	0.000000	1.000000	
927000	-51.416553	1	0.003884	0.004365	0.003884	0.090596	0.003884	0.090596	0.003884	0.090596	0.047156	0.952844	0.002604	0.997396	0.000000	1.000000	
928000	-50.677249	1	0.133295	0.014172	0.133295	0.081061	0.133295	0.081061	0.133295	0.081061	0.482941	0.517059	0.383485	0.616515	0.000000	1.000000	
929000	-50.983581	1	0.113549	0.004481	0.113549	0.073795	0.113549	0.073795	0.113549	0.073795	0.519081	0.480919	0.571171	0.428829	0.000000	1.000000	
930000	-52.384921	1	0.103195	0.021259	0.103195	0.041068	0.103195	0.041068	0.103195	0.041068	0.457782	0.542218	0.265728	0.734272	0.000000	1.000000	
931000	-51.723758	1	0.174169	0.018401	0.174169	0.103822	0.174169	0.103822	0.174169	0.103822	0.492642	0.507358	0.416014	0.583986	0.000000	1.000000	
932000	-49.952800	1	0.089311	0.010787	0.089311	0.075302	0.089311	0.075302	0.089311	0.075302	0.449008	0.550992	0.290579	0.709421	0.000000	1.000000	
933000	-51.095995	1	0.106826	0.027249	0.106826	0.102954	0.106826	0.102954	0.106826	0.102954	0.454821	0.545179	0.210361	0.789639	0.000000	1.000000	
934000	-50.313125	1	0.040464	0.012060	0.040464	0.119590	0.040464	0.119590	0.040464	0.119590	0.317079	0.682921	0.082828	0.917172	0.000000	1.000000	
935000	-51.189507	1	0.062601	0.005355	0.062601	0.050367	0.062601	0.050367	0.062601	0.050367	0.425807	0.574193	0.300158	0.699842	0.000000	1.000000	
936000	-50.145366	1	0.100291	0.016848	0.100291	0.084890	0.100291	0.084890	0.100291	0.084890	0.452761	0.547239	0.255332	0.744668	0.000000	1.000000	
937000	-51.528224	1	0.162425	0.012769	0.162425	0.124102	0.162425	0.124102	0.162425	0.124102	0.494672	0.505328	0.452953	0.547047	0.000000	1.000000	
938000	-51.497196	1	0.078459	0.033957	0.078459	0.081957	0.078459	0.081957	0.078459	0.081957	0.420072	0.579928	0.121721	0.878279	0.000000	1.000000	
939000	-49.952393	1	0.082845	0.016954	0.082845	0.084964	0.082845	0.084964	0.082845	0.084964	0.428896	0.571104	0.197356	0.802644	0.000000	1.000000	
940000	-49.688607	1	0.071540	0.010283	0.071540	0.085383	0.071540	0.085383	0.071540	0.085383	0.417989	0.582011	0.223229	0.776771	0.000000	1.000000	
941000	-50.994810	1	0.037146	0.005978	0.037146	0.054651	0.037146	0.054651	0.037146	0.054651	0.318554	0.681446	0.128675	0.871325	0.000000	1.000000	
942000	-49.880686	1	0.037406	0.014298	0.037406	0.081657	0.037406	0.081657	0.037406	0.081657	0.301777	0.698223	0.063739	0.936261	0.000000	1.000000	
943000	-49.729201	1	0.065579	0.009333	0.065579	0.097397	0.065579	0.097397	0.065579	0.097397	0.406706	0.593294	0.210641	0.789359	0.000000	1.000000	
944000	-50.160786	1	0.072369	0.008406	0.072369	0.064205	0.072369	0.064205	0.072369	0.064205	0.427665	0.572335	0.264196	0.735804	0.000000	1.000000	
945000	-50.418449	1	0.119919	0.009117	0.119919	0.104195	0.119919	0.104195	0.119919	0.104195	0.485122	0.514878	0.422200	0.577800	0.000000	1.000000	
946000	-51.177052	1	0.105205	0.026627	0.105205	0.112844	0.105205	0.112844	0.105205	0.112844	0.453142	0.546858	0.207043	0.792957	0.000000	1.000000	
947000	-51.366813	1	0.040486	0.023976	0.040486	0.056030	0.040486	0.056030	0.040486	0.056030	0.315957	0.684043	0.050217	0.949783	0.000000	1.000000	
948000	-49.885632	1	0.071705	0.007599	0.071705	0.076776	0.071705	0.076776	0.071705	0.076776	0.429327	0.570673	0.275268	0.724732	0.000000	1.000000	
949000	-50.591359	1	0.041778	0.006627	0.041778	0.058936	0.041778	0.058936	0.041778	0.058936	0.337641	0.662359	0.142434	0.857566	0.000000	1.000000	
950000	-50.447896	1	0.050933	0.011884	0.050933	0.126749	0.050933	0.126749	0.050933	0.126749	0.357763	0.642237	0.121143	0.878857	0.000000	1.000000	
951000	-51.577593	1	0.018277	0.027580	0.018277	0.076143	0.018277	0.076143	0.018277	0.076143	0.192303	0.807697	0.010519	0.989481	0.000000	1.000000	
952000	-49.842993	1	0.033781	0.011276	0.033781	0.083913	0.033781	0.083913	0.033781	0.083913	0.285990	0.714010	0.064734	0.935266	0.000000	1.000000	
953000	-50.129346	1	0.095640	0.007298	0.095640	0.100974	0.095640	0.100974	0.095640	0.100974	0.470712	0.529288	0.384576	0.615424	0.000000	1.000000	
954000	-51.377790	1	0.081548	0.023740	0.081548	0.053277	0.081548	0.053277	0.081548	0.053277	0.425687	0.574313	0.166363	0.833637	0.000000	1.000000	
955000	-50.184336	1	0.021000	0.009506	0.021000	0.095851	0.021000	0.095851	0.021000	0.095851	0.207721	0.792279	0.032208	0.967792	0.000000	1.000000	
956000	-51.165668	1	0.128033	0.007119	0.128033	0.064130	0.128033	0.064130	0.128033	0.064130	0.504284	0.495716	0.521150	0.478850	0.000000	1.000000	
957000	-51.724249	1	0.002981	0.007867	0.002981	0.064166	0.002981	0.064166	0.002981	0.064166	0.036495	0.963505	0.000889	0.999111	0.000000	1.000000	
958000	-49.675014	1	0.053256	0.009411	0.053256	0.089438	0.053256	0.089438	0.053256	0.089438	0.371054	0.628946	0.155710	0.844290	0.000000	1.000000	
959000	-50.867931	1	0.114167	0.021247	0.114167	0.070855	0.114167	0.070855	0.114167	0.070855	0.464192	0.535808	0.270812	0.729188	0.000000	1.000000	
960000	-50.963821	1	0.042547	0.027276	0.042547	0.074669	0.042547	0.074669	0.042547	0.074669	0.325330	0.674670	0.049657	0.950343	0.000000	1.000000	
961000	-49.738093	1	0.055697	0.011882	0.055697	0.099894	0.055697	0.099894	0.055697	0.099894	0.373299	0.626701	0.139687	0.860313	0.000000	1.000000	
962000	-51.018267	1	0.120632	0.004359	0.120632	0.082656	0.120632	0.082656	0.120632	0.082656	0.524462	0.475538	0.595052	0.404948	0.000000	1.000000	
963000	-49.859895	1	0.054365	0.006751	0.054365	0.093322	0.054365	0.093322	0.054365	0.093322	0.385959	0.614041	0.204879	0.795121	0.000000	1.000000	
964000	-49.891263	1	0.046899	0.014738	0.046899	0.101383	0.046899	0.101383	0.046899	0.101383	0.340769	0.659231	0.090595	0.909405	0.000000	1.000000	
965000	-50.692305	1	0.020109	0.011613	0.020109	0.063418	0.020109	0.063418	0.020109	0.063418	0.200099	0.799901	0.025064	0.974936	0.000000	1.000000	
966000	-50.223093	1	0.056655	0.019315	0.056655	0.070337	0.056655	0.070337	0.056655	0.070337	0.371052	0.628948	0.102683	0.897317	0.000000	1.000000	
967000	-50.103459	1	0.099903	0.015982	0.099903	0.083901	0.099903	0.083901	0.099903	0.083901	0.453211	0.546789	0.262108	0.737892	0.000000	1.000000	
968000	-50.237807	1	0.027221	0.007310	0.027221	0.073964	0.027221	0.073964	0.027221	0.073964	0.254498	0.745502	0.064274	0.935726	0.000000	1.000000	
969000	-50.405843	1	0.079227	0.011834	0.079227	0.058184	0.079227	0.058184	0.079227	0.058184	0.431225	0.568775	0.241612	0.758388	0.000000	1.000000	
970000	-52.432528	1	0.194170	0.015262	0.194170	0.130935	0.194170	0.130935	0.194170	0.130935	0.497668	0.502332	0.469564	0.530436	0.000000	1.000000	
971000	-50.396562	1	0.064121	0.023367	0.064121	0.097812	0.064121	0.097812	0.064121	0.097812	0.389722	0.610278	0.108578	0.891422	0.000000	1.000000	
972000	-50.713785	1	0.077807	0.004400	0.077807	0.116745	0.077807	0.116745	0.077807	0.116745	0.470415	0.529585	0.412560	0.587440	0.000000	1.000000	
973000	-50.791623	1	0.076986	0.003954	0.076986	0.115226	0.076986	0.115226	0.076986	0.115226	0.476478	0.523522	0.432954	0.567046	0.000000	1.000000	
974000	-51.530703	1	0.053269	0.034097	0.053269	0.082781	0.053269	0.082781	0.053269	0.082781	0.364502	0.635498	0.063565	0.936435	0.000000	1.000000	
975000	-51.249465	1	0.117928	0.017823	0.117928	0.057100	0.117928	0.057100	0.117928	0.057100	0.470915	0.529085	0.318709	0.681291	0.000000	1.000000	
976000	-51.213774	1	0.052176	0.018081	0.052176	0.139264	0.052176	0.139264	0.052176	0.139264	0.357268	0.642732	0.092161	0.907839	0.000000	1.000000	
977000	-49.757449	1	0.055972	0.007648	0.055972	0.088896	0.055972	0.088896	0.055972	0.088896	0.386474	0.613526	0.195201	0.804799	0.000000	1.000000	
978000	-52.161195	1	0.032056	0.031760	0.032056	0.060125	0.032056	0.060125	0.032056	0.060125	0.281268	0.718732	0.027150	0.972850	0.000000	1.000000	
979000	-49.903782	1	0.031990	0.013083	0.031990	0.089424	0.031990	0.089424	0.031990	0.089424	0.275147	0.724853	0.052153	0.947847	0.000000	1.000000	
980000	-52.164836	1	0.058796	0.029950	0.058796	0.137030	0.058796	0.137030	0.058796	0.137030	0.377662	0.622338	0.079881	0.920119	0.000000	1.000000	
981000	-50.987924	1	0.056669	0.006117	0.056669	0.134978	0.056669	0.134978	0.056669	0.134978	0.397344	0.602656	0.231095	0.768905	0.000000	1.000000	
982000	-51.269840	1	0.050390	0.018639	0.050390	0.139239	0.050390	0.139239	0.050390	0.139239	0.351392	0.648608	0.085218	0.914782	0.000000	1.000000	
983000	-50.068776	1	0.095902	0.015177	0.095902	0.101934	0.095902	0.101934	0.095902	0.101934	0.448700	0.551300	0.252688	0.747312	0.000000	1.000000	
984000	-50.644606	1	0.056026	0.003165	0.056026	0.083382	0.056026	0.083382	0.056026	0.083382	0.438118	0.561882	0.357378	0.642622	0.000000	1.000000	
985000	-50.685840	1	0.008093	0.008439	0.008093	0.093778	0.008093	0.093778	0.008093	0.093778	0.093596	0.906404	0.005916	0.994084	0.000000	1.000000	
986000	-50.919479	1	0.075496	0.028589	0.075496	0.079900	0.075496	0.079900	0.075496	0.079900	0.413959	0.586041	0.126033	0.873967	0.000000	1.000000	
987000	-49.872610	1	0.065388	0.006555	0.065388	0.089770	0.065388	0.089770	0.065388	0.089770	0.420040	0.579960	0.267997	0.732003	0.000000	1.000000	
988000	-50.659316	1	0.044826	0.015690	0.044826	0.056023	0.044826	0.056023	0.044826	0.056023	0.333000	0.667000	0.081716	0.918284	0.000000	1.000000	
989000	-52.997108	1	0.016167	0.001109	0.016167	0.096998	0.016167	0.096998	0.016167	0.096998	0.236562	0.763438	0.137085	0.862915	0.000000	1.000000	
990000	-50.824890	1	0.017408	0.013078	0.017408	0.063753	0.017408	0.063753	0.017408	0.063753	0.179171	0.820829	0.017330	0.982670	0.000000	1.000000	
991000	-50.869754	1	0.089013	0.003350	0.089013	0.075939	0.089013	0.075939	0.089013	0.075939	0.513914	0.486086	0.540203	0.459797	0.000000	1.000000	
992000	-50.287995	1	0.047835	0.008416	0.047835	0.061002	0.047835	0.061002	0.047835	0.061002	0.355442	0.644558	0.145866	0.854134	0.000000	1.000000	
993000	-51.324096	1	0.033907	0.011703	0.033907	0.142303	0.033907	0.142303	0.033907	0.142303	0.286134	0.713866	0.062957	0.937043	0.000000	1.000000	
994000	-50.677146	1	0.098410	0.023617	0.098410	0.103352	0.098410	0.103352	0.098410	0.103352	0.446640	0.553360	0.202962	0.797038	0.000000	1.000000	
995000	-50.166628	1	0.038468	0.009190	0.038468	0.065471	0.038468	0.065471	0.038468	0.065471	0.312834	0.687166	0.095624	0.904376	0.000000	1.000000	
996000	-50.005804	1	0.034257	0.014529	0.034257	0.099446	0.034257	0.099446	0.034257	0.099446	0.286378	0.713622	0.053950	0.946050	0.000000	1.000000	
997000	-50.396231	1	0.028458	0.019880	0.028458	0.091580	0.028458	0.091580	0.028458	0.091580	0.255622	0.744378	0.030412	0.969588	0.000000	1.000000	
998000	-50.965556	1	0.025242	0.004105	0.025242	0.109538	0.025242	0.109538	0.025242	0.109538	0.256604	0.743396	0.092904	0.907096	0.000000	1.000000	
999000	-50.756437	1	0.098827	0.019712	0.098827	0.063274	0.098827	0.063274	0.098827	0.063274	0.450340	0.549660	0.237929	0.762071	0.000000	1.000000	
1000000	-51.096438	1	0.116784	0.011672	0.116784	0.055950	0.116784	0.055950	0.116784	0.055950	0.479632	0.520368	0.390863	0.609137	0.000000	1.000000	
1001000	-50.122403	1	0.105003	0.008493	0.105003	0.093732	0.105003	0.093732	0.105003	0.093732	0.475435	0.524565	0.390221	0.609779	0.000000	1.000000	
1002000	-53.151335	1	0.003735	0.029040	0.003735	0.130749	0.003735	0.130749	0.003735	0.130749	0.050239	0.949761	0.000464	0.999536	0.000000	1.000000	
1003000	-49.992352	1	0.038831	0.012112	0.038831	0.106863	0.038831	0.106863	0.038831	0.106863	0.309756	0.690244	0.077165	0.922835	0.000000	1.000000	
1004000	-53.173756	1	0.110493	0.009221	0.110493	0.032477	0.110493	0.032477	0.110493	0.032477	0.492745	0.507255	0.468057	0.531943	0.000000	1.000000	
1005000	-50.555626	1	0.126624	0.012702	0.126624	0.077794	0.126624	0.077794	0.126624	0.077794	0.481661	0.518339	0.387044	0.612956	0.000000	1.000000	
1006000	-50.913506	1	0.073768	0.028084	0.073768	0.075994	0.073768	0.075994	0.073768	0.075994	0.410814	0.589186	0.123252	0.876748	0.000000	1.000000	
1007000	-51.179727	1	0.026098	0.020841	0.026098	0.060140	0.026098	0.060140	0.026098	0.060140	0.242053	0.757947	0.025160	0.974840	0.000000	1.000000	
1008000	-52.534554	1	0.157234	0.002569	0.157234	0.103725	0.157234	0.103725	0.157234	0.103725	0.570287	0.429713	0.768135	0.231865	0.000000	1.000000	
1009000	-52.415534	1	0.202090	0.009299	0.202090	0.097842	0.202090	0.097842	0.202090	0.097842	0.507299	0.492701	0.580493	0.419507	0.000000	1.000000	
1010000	-51.287777	1	0.043477	0.024582	0.043477	0.124616	0.043477	0.124616	0.043477	0.124616	0.327680	0.672320	0.054783	0.945217	0.000000	1.000000	
