# Supplementary material for: Varying Selection Pressure for a Na+ Sensing Site in Epithelial Na+ Channel Subunits Reflect Divergent Roles in Na+ Homeostasis
Source: Mol Biol Evol. 2024 Aug 5;41(8):msae162. doi: 10.1093/molbev/msae162 (PMC11331422; doi:10.1093/molbev/msae162)
Supplement: msae162_Supplementary_Data [file msae162_supplementary_data.zip › Supplementary file 3/Supplementary file 3/MCMC primate treeshrew fossil 1/MCMC_out_primate_scandentia_fossil_1.Schedule.txt]

Rate	100.00
Rate Tried	% Accepted	Rates - Dev	Rates - Tried	Rates - Accepted	Sample Ave Acceptance	Total Ave Acceptance
1000	0.281000	2.230111	1000	0.281000	0.281000	0.229615
1000	0.285000	2.230111	1000	0.285000	0.285000	0.234230
1000	0.292000	2.230111	1000	0.292000	0.292000	0.238674
1000	0.296000	2.230111	1000	0.296000	0.296000	0.242768
1000	0.258000	2.230111	1000	0.258000	0.258000	0.243784
1000	0.284000	2.230111	1000	0.284000	0.284000	0.246297
1000	0.270000	2.230111	1000	0.270000	0.270000	0.247691
1000	0.246000	2.230111	1000	0.246000	0.246000	0.247597
1000	0.290000	2.230111	1000	0.290000	0.290000	0.249829
1000	0.268000	2.230111	1000	0.268000	0.268000	0.250737
1000	0.310000	2.230111	1000	0.310000	0.310000	0.253559
1000	0.236000	2.230111	1000	0.236000	0.236000	0.252761
1000	0.313000	2.230111	1000	0.313000	0.313000	0.255380
1000	0.275000	2.230111	1000	0.275000	0.275000	0.256198
1000	0.266000	2.230111	1000	0.266000	0.266000	0.256590
1000	0.248000	2.230111	1000	0.248000	0.248000	0.256259
1000	0.277000	2.230111	1000	0.277000	0.277000	0.257028
1000	0.264000	2.230111	1000	0.264000	0.264000	0.257277
1000	0.279000	2.230111	1000	0.279000	0.279000	0.258026
1000	0.258000	2.230111	1000	0.258000	0.258000	0.258025
1000	0.267000	2.230111	1000	0.267000	0.267000	0.258314
1000	0.290000	2.230111	1000	0.290000	0.290000	0.259304
1000	0.283000	2.230111	1000	0.283000	0.283000	0.260022
1000	0.269000	2.230111	1000	0.269000	0.269000	0.260286
1000	0.264000	2.230111	1000	0.264000	0.264000	0.260393
1000	0.290000	2.230111	1000	0.290000	0.290000	0.261215
1000	0.276000	2.230111	1000	0.276000	0.276000	0.261615
1000	0.258000	2.230111	1000	0.258000	0.258000	0.261519
1000	0.295000	2.230111	1000	0.295000	0.295000	0.262378
1000	0.281000	2.230111	1000	0.281000	0.281000	0.262843
1000	0.245000	2.230111	1000	0.245000	0.245000	0.262408
1000	0.272000	2.230111	1000	0.272000	0.272000	0.262637
1000	0.286000	2.230111	1000	0.286000	0.286000	0.263180
1000	0.289000	2.230111	1000	0.289000	0.289000	0.263767
1000	0.272000	2.230111	1000	0.272000	0.272000	0.263950
1000	0.284000	2.230111	1000	0.284000	0.284000	0.264386
1000	0.259000	2.230111	1000	0.259000	0.259000	0.264271
1000	0.292000	2.230111	1000	0.292000	0.292000	0.264849
1000	0.284000	2.230111	1000	0.284000	0.284000	0.265239
1000	0.297000	2.230111	1000	0.297000	0.297000	0.265875
1000	0.276000	2.230111	1000	0.276000	0.276000	0.266073
1000	0.285000	2.230111	1000	0.285000	0.285000	0.266437
1000	0.258000	2.230111	1000	0.258000	0.258000	0.266278
1000	0.279000	2.230111	1000	0.279000	0.279000	0.266514
1000	0.274000	2.230111	1000	0.274000	0.274000	0.266650
1000	0.299000	2.230111	1000	0.299000	0.299000	0.267227
1000	0.275000	2.230111	1000	0.275000	0.275000	0.267364
1000	0.277000	2.230111	1000	0.277000	0.277000	0.267530
1000	0.284000	2.230111	1000	0.284000	0.284000	0.267809
1000	0.259000	2.230111	1000	0.259000	0.259000	0.267662
1000	0.281000	2.230111	1000	0.281000	0.281000	0.267881
1000	0.285000	2.230111	1000	0.285000	0.285000	0.268157
1000	0.289000	2.230111	1000	0.289000	0.289000	0.268488
1000	0.275000	2.230111	1000	0.275000	0.275000	0.268590
1000	0.275000	2.230111	1000	0.275000	0.275000	0.268688
1000	0.262000	2.230111	1000	0.262000	0.262000	0.268587
1000	0.250000	2.230111	1000	0.250000	0.250000	0.268309
1000	0.300000	2.230111	1000	0.300000	0.300000	0.268775
1000	0.261000	2.230111	1000	0.261000	0.261000	0.268663
1000	0.284000	2.230111	1000	0.284000	0.284000	0.268882
1000	0.293000	2.230111	1000	0.293000	0.293000	0.269222
1000	0.289000	2.230111	1000	0.289000	0.289000	0.269496
1000	0.259000	2.230111	1000	0.259000	0.259000	0.269352
1000	0.257000	2.230111	1000	0.257000	0.257000	0.269186
1000	0.257000	2.230111	1000	0.257000	0.257000	0.269023
1000	0.264000	2.230111	1000	0.264000	0.264000	0.268957
1000	0.266000	2.230111	1000	0.266000	0.266000	0.268919
1000	0.271000	2.230111	1000	0.271000	0.271000	0.268945
1000	0.280000	2.230111	1000	0.280000	0.280000	0.269085
1000	0.279000	2.230111	1000	0.279000	0.279000	0.269209
1000	0.281000	2.230111	1000	0.281000	0.281000	0.269355
1000	0.273000	2.230111	1000	0.273000	0.273000	0.269399
1000	0.244000	2.230111	1000	0.244000	0.244000	0.269093
1000	0.279000	2.230111	1000	0.279000	0.279000	0.269211
1000	0.296000	2.230111	1000	0.296000	0.296000	0.269526
1000	0.291000	2.230111	1000	0.291000	0.291000	0.269776
1000	0.287000	2.230111	1000	0.287000	0.287000	0.269974
1000	0.291000	2.230111	1000	0.291000	0.291000	0.270213
1000	0.270000	2.230111	1000	0.270000	0.270000	0.270210
1000	0.261000	2.230111	1000	0.261000	0.261000	0.270108
1000	0.281000	2.230111	1000	0.281000	0.281000	0.270228
1000	0.311000	2.230111	1000	0.311000	0.311000	0.270671
1000	0.310000	2.230111	1000	0.310000	0.310000	0.271094
1000	0.289000	2.230111	1000	0.289000	0.289000	0.271284
1000	0.282000	2.230111	1000	0.282000	0.282000	0.271397
1000	0.248000	2.230111	1000	0.248000	0.248000	0.271153
1000	0.273000	2.230111	1000	0.273000	0.273000	0.271172
1000	0.285000	2.230111	1000	0.285000	0.285000	0.271314
1000	0.243000	2.230111	1000	0.243000	0.243000	0.271028
1000	0.288000	2.230111	1000	0.288000	0.288000	0.271197
1000	0.281000	2.230111	1000	0.281000	0.281000	0.271294
1000	0.266000	2.230111	1000	0.266000	0.266000	0.271242
1000	0.282000	2.230111	1000	0.282000	0.282000	0.271347
1000	0.255000	2.230111	1000	0.255000	0.255000	0.271190
1000	0.268000	2.230111	1000	0.268000	0.268000	0.271159
1000	0.264000	2.230111	1000	0.264000	0.264000	0.271092
1000	0.278000	2.230111	1000	0.278000	0.278000	0.271156
1000	0.286000	2.230111	1000	0.286000	0.286000	0.271294
1000	0.280000	2.230111	1000	0.280000	0.280000	0.271374
1000	0.304000	2.230111	1000	0.304000	0.304000	0.271670
1000	0.251000	2.230111	1000	0.251000	0.251000	0.271484
1000	0.267000	2.230111	1000	0.267000	0.267000	0.271444
1000	0.265000	2.230111	1000	0.265000	0.265000	0.271387
1000	0.286000	2.230111	1000	0.286000	0.286000	0.271515
1000	0.268000	2.230111	1000	0.268000	0.268000	0.271485
1000	0.261000	2.230111	1000	0.261000	0.261000	0.271394
1000	0.259000	2.230111	1000	0.259000	0.259000	0.271288
1000	0.298000	2.230111	1000	0.298000	0.298000	0.271515
1000	0.302000	2.230111	1000	0.302000	0.302000	0.271771
1000	0.254000	2.230111	1000	0.254000	0.254000	0.271623
1000	0.271000	2.230111	1000	0.271000	0.271000	0.271618
1000	0.269000	2.230111	1000	0.269000	0.269000	0.271596
1000	0.270000	2.230111	1000	0.270000	0.270000	0.271583
1000	0.275000	2.230111	1000	0.275000	0.275000	0.271611
1000	0.293000	2.230111	1000	0.293000	0.293000	0.271782
1000	0.272000	2.230111	1000	0.272000	0.272000	0.271784
1000	0.291000	2.230111	1000	0.291000	0.291000	0.271935
1000	0.314000	2.230111	1000	0.314000	0.314000	0.272263
1000	0.268000	2.230111	1000	0.268000	0.268000	0.272230
1000	0.260000	2.230111	1000	0.260000	0.260000	0.272136
1000	0.279000	2.230111	1000	0.279000	0.279000	0.272189
1000	0.272000	2.230111	1000	0.272000	0.272000	0.272187
1000	0.232000	2.230111	1000	0.232000	0.232000	0.271885
1000	0.257000	2.230111	1000	0.257000	0.257000	0.271774
1000	0.300000	2.230111	1000	0.300000	0.300000	0.271983
1000	0.268000	2.230111	1000	0.268000	0.268000	0.271954
1000	0.276000	2.230111	1000	0.276000	0.276000	0.271983
1000	0.270000	2.230111	1000	0.270000	0.270000	0.271969
1000	0.305000	2.230111	1000	0.305000	0.305000	0.272207
1000	0.286000	2.230111	1000	0.286000	0.286000	0.272305
1000	0.300000	2.230111	1000	0.300000	0.300000	0.272502
1000	0.244000	2.230111	1000	0.244000	0.244000	0.272301
1000	0.283000	2.230111	1000	0.283000	0.283000	0.272376
1000	0.269000	2.230111	1000	0.269000	0.269000	0.272352
1000	0.273000	2.230111	1000	0.273000	0.273000	0.272357
1000	0.279000	2.230111	1000	0.279000	0.279000	0.272402
1000	0.269000	2.230111	1000	0.269000	0.269000	0.272379
1000	0.273000	2.230111	1000	0.273000	0.273000	0.272383
1000	0.281000	2.230111	1000	0.281000	0.281000	0.272441
1000	0.266000	2.230111	1000	0.266000	0.266000	0.272398
1000	0.298000	2.230111	1000	0.298000	0.298000	0.272568
1000	0.263000	2.230111	1000	0.263000	0.263000	0.272505
1000	0.254000	2.230111	1000	0.254000	0.254000	0.272384
1000	0.256000	2.230111	1000	0.256000	0.256000	0.272277
1000	0.259000	2.230111	1000	0.259000	0.259000	0.272192
1000	0.284000	2.230111	1000	0.284000	0.284000	0.272267
1000	0.265000	2.230111	1000	0.265000	0.265000	0.272221
1000	0.290000	2.230111	1000	0.290000	0.290000	0.272334
1000	0.285000	2.230111	1000	0.285000	0.285000	0.272413
1000	0.280000	2.230111	1000	0.280000	0.280000	0.272461
1000	0.246000	2.230111	1000	0.246000	0.246000	0.272296
1000	0.284000	2.230111	1000	0.284000	0.284000	0.272369
1000	0.285000	2.230111	1000	0.285000	0.285000	0.272446
1000	0.271000	2.230111	1000	0.271000	0.271000	0.272437
1000	0.261000	2.230111	1000	0.261000	0.261000	0.272368
1000	0.271000	2.230111	1000	0.271000	0.271000	0.272360
1000	0.264000	2.230111	1000	0.264000	0.264000	0.272310
1000	0.266000	2.230111	1000	0.266000	0.266000	0.272272
1000	0.272000	2.230111	1000	0.272000	0.272000	0.272271
1000	0.262000	2.230111	1000	0.262000	0.262000	0.272210
1000	0.269000	2.230111	1000	0.269000	0.269000	0.272191
1000	0.257000	2.230111	1000	0.257000	0.257000	0.272103
1000	0.285000	2.230111	1000	0.285000	0.285000	0.272178
1000	0.217000	2.230111	1000	0.217000	0.217000	0.271861
1000	0.296000	2.230111	1000	0.296000	0.296000	0.271998
1000	0.273000	2.230111	1000	0.273000	0.273000	0.272004
1000	0.287000	2.230111	1000	0.287000	0.287000	0.272089
1000	0.260000	2.230111	1000	0.260000	0.260000	0.272021
1000	0.299000	2.230111	1000	0.299000	0.299000	0.272172
1000	0.273000	2.230111	1000	0.273000	0.273000	0.272176
1000	0.316000	2.230111	1000	0.316000	0.316000	0.272418
1000	0.297000	2.230111	1000	0.297000	0.297000	0.272553
1000	0.286000	2.230111	1000	0.286000	0.286000	0.272627
1000	0.272000	2.230111	1000	0.272000	0.272000	0.272624
1000	0.267000	2.230111	1000	0.267000	0.267000	0.272593
1000	0.298000	2.230111	1000	0.298000	0.298000	0.272730
1000	0.242000	2.230111	1000	0.242000	0.242000	0.272565
1000	0.305000	2.230111	1000	0.305000	0.305000	0.272738
1000	0.259000	2.230111	1000	0.259000	0.259000	0.272665
1000	0.263000	2.230111	1000	0.263000	0.263000	0.272614
1000	0.261000	2.230111	1000	0.261000	0.261000	0.272554
1000	0.277000	2.230111	1000	0.277000	0.277000	0.272577
1000	0.267000	2.230111	1000	0.267000	0.267000	0.272548
1000	0.297000	2.230111	1000	0.297000	0.297000	0.272674
1000	0.304000	2.230111	1000	0.304000	0.304000	0.272834
1000	0.272000	2.230111	1000	0.272000	0.272000	0.272830
1000	0.282000	2.230111	1000	0.282000	0.282000	0.272877
1000	0.283000	2.230111	1000	0.283000	0.283000	0.272928
1000	0.285000	2.230111	1000	0.285000	0.285000	0.272989
1000	0.263000	2.230111	1000	0.263000	0.263000	0.272939
1000	0.266000	2.230111	1000	0.266000	0.266000	0.272904
1000	0.289000	2.230111	1000	0.289000	0.289000	0.272984
1000	0.286000	2.230111	1000	0.286000	0.286000	0.273048
1000	0.264000	2.230111	1000	0.264000	0.264000	0.273004
1000	0.272000	2.230111	1000	0.272000	0.272000	0.272999
1000	0.289000	2.230111	1000	0.289000	0.289000	0.273076
1000	0.257000	2.230111	1000	0.257000	0.257000	0.272999
1000	0.276000	2.230111	1000	0.276000	0.276000	0.273013
1000	0.289000	2.230111	1000	0.289000	0.289000	0.273090
1000	0.274000	2.230111	1000	0.274000	0.274000	0.273094
1000	0.279000	2.230111	1000	0.279000	0.279000	0.273122
1000	0.269000	2.230111	1000	0.269000	0.269000	0.273102
1000	0.260000	2.230111	1000	0.260000	0.260000	0.273041
1000	0.280000	2.230111	1000	0.280000	0.280000	0.273073
1000	0.289000	2.230111	1000	0.289000	0.289000	0.273148
1000	0.298000	2.230111	1000	0.298000	0.298000	0.273263
1000	0.247000	2.230111	1000	0.247000	0.247000	0.273142
1000	0.275000	2.230111	1000	0.275000	0.275000	0.273150
1000	0.263000	2.230111	1000	0.263000	0.263000	0.273104
1000	0.259000	2.230111	1000	0.259000	0.259000	0.273040
1000	0.263000	2.230111	1000	0.263000	0.263000	0.272994
1000	0.278000	2.230111	1000	0.278000	0.278000	0.273017
1000	0.260000	2.230111	1000	0.260000	0.260000	0.272958
1000	0.299000	2.230111	1000	0.299000	0.299000	0.273075
1000	0.292000	2.230111	1000	0.292000	0.292000	0.273159
1000	0.254000	2.230111	1000	0.254000	0.254000	0.273074
1000	0.211000	2.230111	1000	0.211000	0.211000	0.272801
1000	0.271000	2.230111	1000	0.271000	0.271000	0.272793
1000	0.276000	2.230111	1000	0.276000	0.276000	0.272807
1000	0.291000	2.230111	1000	0.291000	0.291000	0.272886
1000	0.267000	2.230111	1000	0.267000	0.267000	0.272860
1000	0.277000	2.230111	1000	0.277000	0.277000	0.272878
1000	0.276000	2.230111	1000	0.276000	0.276000	0.272892
1000	0.309000	2.230111	1000	0.309000	0.309000	0.273046
1000	0.261000	2.230111	1000	0.261000	0.261000	0.272995
1000	0.247000	2.230111	1000	0.247000	0.247000	0.272884
1000	0.264000	2.230111	1000	0.264000	0.264000	0.272847
1000	0.286000	2.230111	1000	0.286000	0.286000	0.272902
1000	0.270000	2.230111	1000	0.270000	0.270000	0.272890
1000	0.233000	2.230111	1000	0.233000	0.233000	0.272724
1000	0.277000	2.230111	1000	0.277000	0.277000	0.272742
1000	0.253000	2.230111	1000	0.253000	0.253000	0.272660
1000	0.288000	2.230111	1000	0.288000	0.288000	0.272723
1000	0.267000	2.230111	1000	0.267000	0.267000	0.272700
1000	0.304000	2.230111	1000	0.304000	0.304000	0.272827
1000	0.266000	2.230111	1000	0.266000	0.266000	0.272800
1000	0.295000	2.230111	1000	0.295000	0.295000	0.272890
1000	0.282000	2.230111	1000	0.282000	0.282000	0.272926
1000	0.266000	2.230111	1000	0.266000	0.266000	0.272899
1000	0.258000	2.230111	1000	0.258000	0.258000	0.272839
1000	0.268000	2.230111	1000	0.268000	0.268000	0.272820
1000	0.277000	2.230111	1000	0.277000	0.277000	0.272836
1000	0.310000	2.230111	1000	0.310000	0.310000	0.272983
1000	0.256000	2.230111	1000	0.256000	0.256000	0.272916
1000	0.306000	2.230111	1000	0.306000	0.306000	0.273046
1000	0.258000	2.230111	1000	0.258000	0.258000	0.272987
1000	0.270000	2.230111	1000	0.270000	0.270000	0.272976
1000	0.279000	2.230111	1000	0.279000	0.279000	0.272999
1000	0.266000	2.230111	1000	0.266000	0.266000	0.272972
1000	0.300000	2.230111	1000	0.300000	0.300000	0.273076
1000	0.271000	2.230111	1000	0.271000	0.271000	0.273068
1000	0.278000	2.230111	1000	0.278000	0.278000	0.273087
1000	0.264000	2.230111	1000	0.264000	0.264000	0.273052
1000	0.275000	2.230111	1000	0.275000	0.275000	0.273060
1000	0.270000	2.230111	1000	0.270000	0.270000	0.273048
1000	0.280000	2.230111	1000	0.280000	0.280000	0.273074
1000	0.256000	2.230111	1000	0.256000	0.256000	0.273010
1000	0.281000	2.230111	1000	0.281000	0.281000	0.273040
1000	0.269000	2.230111	1000	0.269000	0.269000	0.273025
1000	0.295000	2.230111	1000	0.295000	0.295000	0.273106
1000	0.274000	2.230111	1000	0.274000	0.274000	0.273110
1000	0.258000	2.230111	1000	0.258000	0.258000	0.273054
1000	0.275000	2.230111	1000	0.275000	0.275000	0.273061
1000	0.280000	2.230111	1000	0.280000	0.280000	0.273087
1000	0.285000	2.230111	1000	0.285000	0.285000	0.273130
1000	0.254000	2.230111	1000	0.254000	0.254000	0.273061
1000	0.241000	2.230111	1000	0.241000	0.241000	0.272945
1000	0.277000	2.230111	1000	0.277000	0.277000	0.272959
1000	0.294000	2.230111	1000	0.294000	0.294000	0.273035
1000	0.265000	2.230111	1000	0.265000	0.265000	0.273006
1000	0.295000	2.230111	1000	0.295000	0.295000	0.273084
1000	0.286000	2.230111	1000	0.286000	0.286000	0.273130
1000	0.265000	2.230111	1000	0.265000	0.265000	0.273102
1000	0.268000	2.230111	1000	0.268000	0.268000	0.273084
1000	0.287000	2.230111	1000	0.287000	0.287000	0.273132
1000	0.287000	2.230111	1000	0.287000	0.287000	0.273181
1000	0.259000	2.230111	1000	0.259000	0.259000	0.273131
1000	0.299000	2.230111	1000	0.299000	0.299000	0.273221
1000	0.266000	2.230111	1000	0.266000	0.266000	0.273196
1000	0.279000	2.230111	1000	0.279000	0.279000	0.273216
1000	0.251000	2.230111	1000	0.251000	0.251000	0.273140
1000	0.285000	2.230111	1000	0.285000	0.285000	0.273181
1000	0.254000	2.230111	1000	0.254000	0.254000	0.273115
1000	0.281000	2.230111	1000	0.281000	0.281000	0.273142
1000	0.299000	2.230111	1000	0.299000	0.299000	0.273230
1000	0.273000	2.230111	1000	0.273000	0.273000	0.273229
1000	0.274000	2.230111	1000	0.274000	0.274000	0.273231
1000	0.290000	2.230111	1000	0.290000	0.290000	0.273288
1000	0.275000	2.230111	1000	0.275000	0.275000	0.273293
1000	0.251000	2.230111	1000	0.251000	0.251000	0.273219
1000	0.271000	2.230111	1000	0.271000	0.271000	0.273212
1000	0.301000	2.230111	1000	0.301000	0.301000	0.273304
1000	0.249000	2.230111	1000	0.249000	0.249000	0.273224
1000	0.256000	2.230111	1000	0.256000	0.256000	0.273167
1000	0.254000	2.230111	1000	0.254000	0.254000	0.273104
1000	0.252000	2.230111	1000	0.252000	0.252000	0.273035
1000	0.271000	2.230111	1000	0.271000	0.271000	0.273028
1000	0.264000	2.230111	1000	0.264000	0.264000	0.272999
1000	0.274000	2.230111	1000	0.274000	0.274000	0.273002
1000	0.292000	2.230111	1000	0.292000	0.292000	0.273064
1000	0.304000	2.230111	1000	0.304000	0.304000	0.273163
1000	0.287000	2.230111	1000	0.287000	0.287000	0.273207
1000	0.261000	2.230111	1000	0.261000	0.261000	0.273168
1000	0.260000	2.230111	1000	0.260000	0.260000	0.273127
1000	0.268000	2.230111	1000	0.268000	0.268000	0.273110
1000	0.274000	2.230111	1000	0.274000	0.274000	0.273113
1000	0.249000	2.230111	1000	0.249000	0.249000	0.273037
1000	0.306000	2.230111	1000	0.306000	0.306000	0.273141
1000	0.267000	2.230111	1000	0.267000	0.267000	0.273121
1000	0.240000	2.230111	1000	0.240000	0.240000	0.273018
1000	0.267000	2.230111	1000	0.267000	0.267000	0.272999
1000	0.258000	2.230111	1000	0.258000	0.258000	0.272953
1000	0.285000	2.230111	1000	0.285000	0.285000	0.272990
1000	0.279000	2.230111	1000	0.279000	0.279000	0.273008
1000	0.274000	2.230111	1000	0.274000	0.274000	0.273011
1000	0.296000	2.230111	1000	0.296000	0.296000	0.273082
1000	0.226000	2.230111	1000	0.226000	0.226000	0.272938
1000	0.292000	2.230111	1000	0.292000	0.292000	0.272996
1000	0.292000	2.230111	1000	0.292000	0.292000	0.273054
1000	0.267000	2.230111	1000	0.267000	0.267000	0.273036
1000	0.289000	2.230111	1000	0.289000	0.289000	0.273084
1000	0.307000	2.230111	1000	0.307000	0.307000	0.273186
1000	0.300000	2.230111	1000	0.300000	0.300000	0.273266
1000	0.279000	2.230111	1000	0.279000	0.279000	0.273284
1000	0.264000	2.230111	1000	0.264000	0.264000	0.273256
1000	0.261000	2.230111	1000	0.261000	0.261000	0.273219
1000	0.254000	2.230111	1000	0.254000	0.254000	0.273162
1000	0.292000	2.230111	1000	0.292000	0.292000	0.273218
1000	0.264000	2.230111	1000	0.264000	0.264000	0.273191
1000	0.239000	2.230111	1000	0.239000	0.239000	0.273090
1000	0.256000	2.230111	1000	0.256000	0.256000	0.273040
1000	0.257000	2.230111	1000	0.257000	0.257000	0.272993
1000	0.279000	2.230111	1000	0.279000	0.279000	0.273011
1000	0.267000	2.230111	1000	0.267000	0.267000	0.272993
1000	0.270000	2.230111	1000	0.270000	0.270000	0.272985
1000	0.309000	2.230111	1000	0.309000	0.309000	0.273089
1000	0.274000	2.230111	1000	0.274000	0.274000	0.273091
1000	0.284000	2.230111	1000	0.284000	0.284000	0.273123
1000	0.274000	2.230111	1000	0.274000	0.274000	0.273125
1000	0.306000	2.230111	1000	0.306000	0.306000	0.273219
1000	0.281000	2.230111	1000	0.281000	0.281000	0.273241
1000	0.232000	2.230111	1000	0.232000	0.232000	0.273124
1000	0.283000	2.230111	1000	0.283000	0.283000	0.273152
1000	0.276000	2.230111	1000	0.276000	0.276000	0.273160
1000	0.278000	2.230111	1000	0.278000	0.278000	0.273174
1000	0.294000	2.230111	1000	0.294000	0.294000	0.273232
1000	0.273000	2.230111	1000	0.273000	0.273000	0.273232
1000	0.265000	2.230111	1000	0.265000	0.265000	0.273209
1000	0.272000	2.230111	1000	0.272000	0.272000	0.273205
1000	0.311000	2.230111	1000	0.311000	0.311000	0.273310
1000	0.276000	2.230111	1000	0.276000	0.276000	0.273318
1000	0.271000	2.230111	1000	0.271000	0.271000	0.273311
1000	0.284000	2.230111	1000	0.284000	0.284000	0.273341
1000	0.271000	2.230111	1000	0.271000	0.271000	0.273334
1000	0.273000	2.230111	1000	0.273000	0.273000	0.273333
1000	0.264000	2.230111	1000	0.264000	0.264000	0.273308
1000	0.279000	2.230111	1000	0.279000	0.279000	0.273324
1000	0.252000	2.230111	1000	0.252000	0.252000	0.273266
1000	0.287000	2.230111	1000	0.287000	0.287000	0.273303
1000	0.232000	2.230111	1000	0.232000	0.232000	0.273191
1000	0.278000	2.230111	1000	0.278000	0.278000	0.273204
1000	0.271000	2.230111	1000	0.271000	0.271000	0.273198
1000	0.308000	2.230111	1000	0.308000	0.308000	0.273291
1000	0.284000	2.230111	1000	0.284000	0.284000	0.273320
1000	0.273000	2.230111	1000	0.273000	0.273000	0.273319
1000	0.265000	2.230111	1000	0.265000	0.265000	0.273297
1000	0.265000	2.230111	1000	0.265000	0.265000	0.273275
1000	0.276000	2.230111	1000	0.276000	0.276000	0.273282
1000	0.253000	2.230111	1000	0.253000	0.253000	0.273229
1000	0.274000	2.230111	1000	0.274000	0.274000	0.273231
1000	0.256000	2.230111	1000	0.256000	0.256000	0.273186
1000	0.305000	2.230111	1000	0.305000	0.305000	0.273269
1000	0.240000	2.230111	1000	0.240000	0.240000	0.273182
1000	0.283000	2.230111	1000	0.283000	0.283000	0.273208
1000	0.286000	2.230111	1000	0.286000	0.286000	0.273241
1000	0.308000	2.230111	1000	0.308000	0.308000	0.273331
1000	0.289000	2.230111	1000	0.289000	0.289000	0.273371
1000	0.273000	2.230111	1000	0.273000	0.273000	0.273370
1000	0.294000	2.230111	1000	0.294000	0.294000	0.273423
1000	0.268000	2.230111	1000	0.268000	0.268000	0.273410
1000	0.240000	2.230111	1000	0.240000	0.240000	0.273324
1000	0.273000	2.230111	1000	0.273000	0.273000	0.273323
1000	0.263000	2.230111	1000	0.263000	0.263000	0.273297
1000	0.272000	2.230111	1000	0.272000	0.272000	0.273294
1000	0.277000	2.230111	1000	0.277000	0.277000	0.273303
1000	0.280000	2.230111	1000	0.280000	0.280000	0.273320
1000	0.282000	2.230111	1000	0.282000	0.282000	0.273342
1000	0.271000	2.230111	1000	0.271000	0.271000	0.273336
1000	0.288000	2.230111	1000	0.288000	0.288000	0.273373
1000	0.245000	2.230111	1000	0.245000	0.245000	0.273302
1000	0.279000	2.230111	1000	0.279000	0.279000	0.273316
1000	0.257000	2.230111	1000	0.257000	0.257000	0.273275
1000	0.277000	2.230111	1000	0.277000	0.277000	0.273285
1000	0.272000	2.230111	1000	0.272000	0.272000	0.273282
1000	0.241000	2.230111	1000	0.241000	0.241000	0.273202
1000	0.279000	2.230111	1000	0.279000	0.279000	0.273216
1000	0.286000	2.230111	1000	0.286000	0.286000	0.273247
1000	0.271000	2.230111	1000	0.271000	0.271000	0.273242
1000	0.302000	2.230111	1000	0.302000	0.302000	0.273312
1000	0.275000	2.230111	1000	0.275000	0.275000	0.273316
1000	0.269000	2.230111	1000	0.269000	0.269000	0.273306
1000	0.250000	2.230111	1000	0.250000	0.250000	0.273249
1000	0.275000	2.230111	1000	0.275000	0.275000	0.273254
1000	0.267000	2.230111	1000	0.267000	0.267000	0.273238
1000	0.290000	2.230111	1000	0.290000	0.290000	0.273279
1000	0.284000	2.230111	1000	0.284000	0.284000	0.273305
1000	0.259000	2.230111	1000	0.259000	0.259000	0.273270
1000	0.263000	2.230111	1000	0.263000	0.263000	0.273246
1000	0.265000	2.230111	1000	0.265000	0.265000	0.273226
1000	0.256000	2.230111	1000	0.256000	0.256000	0.273185
1000	0.281000	2.230111	1000	0.281000	0.281000	0.273204
1000	0.310000	2.230111	1000	0.310000	0.310000	0.273291
1000	0.292000	2.230111	1000	0.292000	0.292000	0.273335
1000	0.282000	2.230111	1000	0.282000	0.282000	0.273355
1000	0.309000	2.230111	1000	0.309000	0.309000	0.273439
1000	0.272000	2.230111	1000	0.272000	0.272000	0.273436
1000	0.280000	2.230111	1000	0.280000	0.280000	0.273451
1000	0.276000	2.230111	1000	0.276000	0.276000	0.273457
1000	0.280000	2.230111	1000	0.280000	0.280000	0.273473
1000	0.241000	2.230111	1000	0.241000	0.241000	0.273397
1000	0.281000	2.230111	1000	0.281000	0.281000	0.273415
1000	0.292000	2.230111	1000	0.292000	0.292000	0.273458
1000	0.239000	2.230111	1000	0.239000	0.239000	0.273378
1000	0.255000	2.230111	1000	0.255000	0.255000	0.273336
1000	0.261000	2.230111	1000	0.261000	0.261000	0.273307
1000	0.275000	2.230111	1000	0.275000	0.275000	0.273311
1000	0.316000	2.230111	1000	0.316000	0.316000	0.273409
1000	0.253000	2.230111	1000	0.253000	0.253000	0.273362
1000	0.250000	2.230111	1000	0.250000	0.250000	0.273309
1000	0.281000	2.230111	1000	0.281000	0.281000	0.273327
1000	0.252000	2.230111	1000	0.252000	0.252000	0.273278
1000	0.296000	2.230111	1000	0.296000	0.296000	0.273330
1000	0.293000	2.230111	1000	0.293000	0.293000	0.273374
1000	0.271000	2.230111	1000	0.271000	0.271000	0.273369
1000	0.304000	2.230111	1000	0.304000	0.304000	0.273438
1000	0.285000	2.230111	1000	0.285000	0.285000	0.273464
1000	0.304000	2.230111	1000	0.304000	0.304000	0.273532
1000	0.242000	2.230111	1000	0.242000	0.242000	0.273461
1000	0.300000	2.230111	1000	0.300000	0.300000	0.273521
1000	0.267000	2.230111	1000	0.267000	0.267000	0.273506
1000	0.258000	2.230111	1000	0.258000	0.258000	0.273472
1000	0.264000	2.230111	1000	0.264000	0.264000	0.273451
1000	0.276000	2.230111	1000	0.276000	0.276000	0.273456
1000	0.268000	2.230111	1000	0.268000	0.268000	0.273444
1000	0.259000	2.230111	1000	0.259000	0.259000	0.273413
1000	0.286000	2.230111	1000	0.286000	0.286000	0.273440
1000	0.280000	2.230111	1000	0.280000	0.280000	0.273455
1000	0.269000	2.230111	1000	0.269000	0.269000	0.273445
1000	0.266000	2.230111	1000	0.266000	0.266000	0.273429
1000	0.266000	2.230111	1000	0.266000	0.266000	0.273412
1000	0.260000	2.230111	1000	0.260000	0.260000	0.273383
1000	0.272000	2.230111	1000	0.272000	0.272000	0.273380
1000	0.298000	2.230111	1000	0.298000	0.298000	0.273434
1000	0.310000	2.230111	1000	0.310000	0.310000	0.273512
1000	0.264000	2.230111	1000	0.264000	0.264000	0.273492
1000	0.258000	2.230111	1000	0.258000	0.258000	0.273459
1000	0.263000	2.230111	1000	0.263000	0.263000	0.273436
1000	0.287000	2.230111	1000	0.287000	0.287000	0.273465
1000	0.274000	2.230111	1000	0.274000	0.274000	0.273466
1000	0.286000	2.230111	1000	0.286000	0.286000	0.273493
1000	0.264000	2.230111	1000	0.264000	0.264000	0.273473
1000	0.263000	2.230111	1000	0.263000	0.263000	0.273451
1000	0.302000	2.230111	1000	0.302000	0.302000	0.273511
1000	0.291000	2.230111	1000	0.291000	0.291000	0.273548
1000	0.279000	2.230111	1000	0.279000	0.279000	0.273559
1000	0.281000	2.230111	1000	0.281000	0.281000	0.273575
1000	0.289000	2.230111	1000	0.289000	0.289000	0.273607
1000	0.225000	2.230111	1000	0.225000	0.225000	0.273506
1000	0.281000	2.230111	1000	0.281000	0.281000	0.273521
1000	0.273000	2.230111	1000	0.273000	0.273000	0.273520
1000	0.277000	2.230111	1000	0.277000	0.277000	0.273527
1000	0.263000	2.230111	1000	0.263000	0.263000	0.273506
1000	0.285000	2.230111	1000	0.285000	0.285000	0.273529
1000	0.265000	2.230111	1000	0.265000	0.265000	0.273512
1000	0.265000	2.230111	1000	0.265000	0.265000	0.273494
1000	0.297000	2.230111	1000	0.297000	0.297000	0.273543
1000	0.279000	2.230111	1000	0.279000	0.279000	0.273554
1000	0.252000	2.230111	1000	0.252000	0.252000	0.273510
1000	0.279000	2.230111	1000	0.279000	0.279000	0.273521
1000	0.258000	2.230111	1000	0.258000	0.258000	0.273489
1000	0.291000	2.230111	1000	0.291000	0.291000	0.273525
1000	0.255000	2.230111	1000	0.255000	0.255000	0.273487
1000	0.279000	2.230111	1000	0.279000	0.279000	0.273498
1000	0.246000	2.230111	1000	0.246000	0.246000	0.273443
1000	0.299000	2.230111	1000	0.299000	0.299000	0.273494
1000	0.258000	2.230111	1000	0.258000	0.258000	0.273463
1000	0.274000	2.230111	1000	0.274000	0.274000	0.273464
1000	0.267000	2.230111	1000	0.267000	0.267000	0.273451
1000	0.270000	2.230111	1000	0.270000	0.270000	0.273444
1000	0.274000	2.230111	1000	0.274000	0.274000	0.273445
1000	0.267000	2.230111	1000	0.267000	0.267000	0.273433
1000	0.251000	2.230111	1000	0.251000	0.251000	0.273388
1000	0.296000	2.230111	1000	0.296000	0.296000	0.273433
1000	0.280000	2.230111	1000	0.280000	0.280000	0.273446
1000	0.280000	2.230111	1000	0.280000	0.280000	0.273459
1000	0.275000	2.230111	1000	0.275000	0.275000	0.273462
1000	0.266000	2.230111	1000	0.266000	0.266000	0.273447
1000	0.287000	2.230111	1000	0.287000	0.287000	0.273474
1000	0.281000	2.230111	1000	0.281000	0.281000	0.273489
1000	0.251000	2.230111	1000	0.251000	0.251000	0.273445
1000	0.277000	2.230111	1000	0.277000	0.277000	0.273452
1000	0.271000	2.230111	1000	0.271000	0.271000	0.273447
1000	0.269000	2.230111	1000	0.269000	0.269000	0.273438
1000	0.273000	2.230111	1000	0.273000	0.273000	0.273437
1000	0.275000	2.230111	1000	0.275000	0.275000	0.273440
1000	0.310000	2.230111	1000	0.310000	0.310000	0.273511
1000	0.273000	2.230111	1000	0.273000	0.273000	0.273510
1000	0.282000	2.230111	1000	0.282000	0.282000	0.273526
1000	0.297000	2.230111	1000	0.297000	0.297000	0.273572
1000	0.325000	2.230111	1000	0.325000	0.325000	0.273671
1000	0.288000	2.230111	1000	0.288000	0.288000	0.273698
1000	0.267000	2.230111	1000	0.267000	0.267000	0.273685
1000	0.273000	2.230111	1000	0.273000	0.273000	0.273684
1000	0.270000	2.230111	1000	0.270000	0.270000	0.273677
1000	0.258000	2.230111	1000	0.258000	0.258000	0.273647
1000	0.274000	2.230111	1000	0.274000	0.274000	0.273648
1000	0.259000	2.230111	1000	0.259000	0.259000	0.273620
1000	0.263000	2.230111	1000	0.263000	0.263000	0.273600
1000	0.247000	2.230111	1000	0.247000	0.247000	0.273550
1000	0.273000	2.230111	1000	0.273000	0.273000	0.273549
1000	0.288000	2.230111	1000	0.288000	0.288000	0.273576
1000	0.276000	2.230111	1000	0.276000	0.276000	0.273580
1000	0.268000	2.230111	1000	0.268000	0.268000	0.273570
1000	0.249000	2.230111	1000	0.249000	0.249000	0.273524
1000	0.268000	2.230111	1000	0.268000	0.268000	0.273514
1000	0.246000	2.230111	1000	0.246000	0.246000	0.273462
1000	0.263000	2.230111	1000	0.263000	0.263000	0.273443
1000	0.289000	2.230111	1000	0.289000	0.289000	0.273472
1000	0.265000	2.230111	1000	0.265000	0.265000	0.273456
1000	0.279000	2.230111	1000	0.279000	0.279000	0.273466
1000	0.260000	2.230111	1000	0.260000	0.260000	0.273441
1000	0.260000	2.230111	1000	0.260000	0.260000	0.273416
1000	0.292000	2.230111	1000	0.292000	0.292000	0.273451
1000	0.256000	2.230111	1000	0.256000	0.256000	0.273419
1000	0.294000	2.230111	1000	0.294000	0.294000	0.273456
1000	0.249000	2.230111	1000	0.249000	0.249000	0.273412
1000	0.258000	2.230111	1000	0.258000	0.258000	0.273383
1000	0.245000	2.230111	1000	0.245000	0.245000	0.273332
1000	0.307000	2.230111	1000	0.307000	0.307000	0.273393
1000	0.285000	2.230111	1000	0.285000	0.285000	0.273414
1000	0.274000	2.230111	1000	0.274000	0.274000	0.273415
1000	0.268000	2.230111	1000	0.268000	0.268000	0.273405
1000	0.249000	2.230111	1000	0.249000	0.249000	0.273361
1000	0.275000	2.230111	1000	0.275000	0.275000	0.273364
1000	0.285000	2.230111	1000	0.285000	0.285000	0.273385
1000	0.302000	2.230111	1000	0.302000	0.302000	0.273437
1000	0.249000	2.230111	1000	0.249000	0.249000	0.273393
1000	0.279000	2.230111	1000	0.279000	0.279000	0.273403
1000	0.271000	2.230111	1000	0.271000	0.271000	0.273398
1000	0.273000	2.230111	1000	0.273000	0.273000	0.273398
1000	0.297000	2.230111	1000	0.297000	0.297000	0.273440
1000	0.272000	2.230111	1000	0.272000	0.272000	0.273437
1000	0.299000	2.230111	1000	0.299000	0.299000	0.273483
1000	0.265000	2.230111	1000	0.265000	0.265000	0.273468
1000	0.272000	2.230111	1000	0.272000	0.272000	0.273465
1000	0.271000	2.230111	1000	0.271000	0.271000	0.273461
1000	0.278000	2.230111	1000	0.278000	0.278000	0.273469
1000	0.277000	2.230111	1000	0.277000	0.277000	0.273475
1000	0.305000	2.230111	1000	0.305000	0.305000	0.273530
1000	0.275000	2.230111	1000	0.275000	0.275000	0.273533
1000	0.291000	2.230111	1000	0.291000	0.291000	0.273563
1000	0.291000	2.230111	1000	0.291000	0.291000	0.273594
1000	0.279000	2.230111	1000	0.279000	0.279000	0.273603
1000	0.324000	2.230111	1000	0.324000	0.324000	0.273691
1000	0.296000	2.230111	1000	0.296000	0.296000	0.273730
1000	0.286000	2.230111	1000	0.286000	0.286000	0.273751
1000	0.250000	2.230111	1000	0.250000	0.250000	0.273710
1000	0.275000	2.230111	1000	0.275000	0.275000	0.273712
1000	0.256000	2.230111	1000	0.256000	0.256000	0.273682
1000	0.278000	2.230111	1000	0.278000	0.278000	0.273689
1000	0.260000	2.230111	1000	0.260000	0.260000	0.273666
1000	0.237000	2.230111	1000	0.237000	0.237000	0.273603
1000	0.272000	2.230111	1000	0.272000	0.272000	0.273600
1000	0.260000	2.230111	1000	0.260000	0.260000	0.273577
1000	0.272000	2.230111	1000	0.272000	0.272000	0.273574
1000	0.283000	2.230111	1000	0.283000	0.283000	0.273590
1000	0.289000	2.230111	1000	0.289000	0.289000	0.273616
1000	0.251000	2.230111	1000	0.251000	0.251000	0.273578
1000	0.245000	2.230111	1000	0.245000	0.245000	0.273529
1000	0.304000	2.230111	1000	0.304000	0.304000	0.273581
1000	0.268000	2.230111	1000	0.268000	0.268000	0.273571
1000	0.293000	2.230111	1000	0.293000	0.293000	0.273604
1000	0.282000	2.230111	1000	0.282000	0.282000	0.273618
1000	0.288000	2.230111	1000	0.288000	0.288000	0.273643
1000	0.235000	2.230111	1000	0.235000	0.235000	0.273578
1000	0.253000	2.230111	1000	0.253000	0.253000	0.273543
1000	0.263000	2.230111	1000	0.263000	0.263000	0.273526
1000	0.267000	2.230111	1000	0.267000	0.267000	0.273515
1000	0.250000	2.230111	1000	0.250000	0.250000	0.273475
1000	0.274000	2.230111	1000	0.274000	0.274000	0.273476
1000	0.264000	2.230111	1000	0.264000	0.264000	0.273460
1000	0.289000	2.230111	1000	0.289000	0.289000	0.273486
1000	0.273000	2.230111	1000	0.273000	0.273000	0.273485
1000	0.280000	2.230111	1000	0.280000	0.280000	0.273496
1000	0.265000	2.230111	1000	0.265000	0.265000	0.273482
1000	0.296000	2.230111	1000	0.296000	0.296000	0.273519
1000	0.252000	2.230111	1000	0.252000	0.252000	0.273484
1000	0.280000	2.230111	1000	0.280000	0.280000	0.273495
1000	0.308000	2.230111	1000	0.308000	0.308000	0.273551
1000	0.274000	2.230111	1000	0.274000	0.274000	0.273552
1000	0.267000	2.230111	1000	0.267000	0.267000	0.273541
1000	0.264000	2.230111	1000	0.264000	0.264000	0.273526
1000	0.269000	2.230111	1000	0.269000	0.269000	0.273518
1000	0.291000	2.230111	1000	0.291000	0.291000	0.273547
1000	0.260000	2.230111	1000	0.260000	0.260000	0.273525
1000	0.260000	2.230111	1000	0.260000	0.260000	0.273503
1000	0.277000	2.230111	1000	0.277000	0.277000	0.273508
1000	0.289000	2.230111	1000	0.289000	0.289000	0.273534
1000	0.277000	2.230111	1000	0.277000	0.277000	0.273539
1000	0.247000	2.230111	1000	0.247000	0.247000	0.273496
1000	0.293000	2.230111	1000	0.293000	0.293000	0.273528
1000	0.287000	2.230111	1000	0.287000	0.287000	0.273549
1000	0.265000	2.230111	1000	0.265000	0.265000	0.273536
1000	0.251000	2.230111	1000	0.251000	0.251000	0.273500
1000	0.261000	2.230111	1000	0.261000	0.261000	0.273480
1000	0.249000	2.230111	1000	0.249000	0.249000	0.273440
1000	0.268000	2.230111	1000	0.268000	0.268000	0.273432
1000	0.277000	2.230111	1000	0.277000	0.277000	0.273437
1000	0.244000	2.230111	1000	0.244000	0.244000	0.273391
1000	0.265000	2.230111	1000	0.265000	0.265000	0.273377
1000	0.265000	2.230111	1000	0.265000	0.265000	0.273364
1000	0.283000	2.230111	1000	0.283000	0.283000	0.273379
1000	0.270000	2.230111	1000	0.270000	0.270000	0.273374
1000	0.271000	2.230111	1000	0.271000	0.271000	0.273370
1000	0.293000	2.230111	1000	0.293000	0.293000	0.273401
1000	0.288000	2.230111	1000	0.288000	0.288000	0.273424
1000	0.244000	2.230111	1000	0.244000	0.244000	0.273378
1000	0.272000	2.230111	1000	0.272000	0.272000	0.273376
1000	0.275000	2.230111	1000	0.275000	0.275000	0.273378
1000	0.262000	2.230111	1000	0.262000	0.262000	0.273361
1000	0.247000	2.230111	1000	0.247000	0.247000	0.273319
1000	0.276000	2.230111	1000	0.276000	0.276000	0.273324
1000	0.270000	2.230111	1000	0.270000	0.270000	0.273318
1000	0.258000	2.230111	1000	0.258000	0.258000	0.273295
1000	0.273000	2.230111	1000	0.273000	0.273000	0.273294
1000	0.251000	2.230111	1000	0.251000	0.251000	0.273260
1000	0.270000	2.230111	1000	0.270000	0.270000	0.273255
1000	0.298000	2.230111	1000	0.298000	0.298000	0.273293
1000	0.292000	2.230111	1000	0.292000	0.292000	0.273322
1000	0.266000	2.230111	1000	0.266000	0.266000	0.273310
1000	0.278000	2.230111	1000	0.278000	0.278000	0.273318
1000	0.271000	2.230111	1000	0.271000	0.271000	0.273314
1000	0.266000	2.230111	1000	0.266000	0.266000	0.273303
1000	0.257000	2.230111	1000	0.257000	0.257000	0.273278
1000	0.286000	2.230111	1000	0.286000	0.286000	0.273297
1000	0.285000	2.230111	1000	0.285000	0.285000	0.273315
1000	0.248000	2.230111	1000	0.248000	0.248000	0.273277
1000	0.271000	2.230111	1000	0.271000	0.271000	0.273273
1000	0.272000	2.230111	1000	0.272000	0.272000	0.273271
1000	0.312000	2.230111	1000	0.312000	0.312000	0.273330
1000	0.274000	2.230111	1000	0.274000	0.274000	0.273331
1000	0.247000	2.230111	1000	0.247000	0.247000	0.273291
1000	0.252000	2.230111	1000	0.252000	0.252000	0.273259
1000	0.243000	2.230111	1000	0.243000	0.243000	0.273213
1000	0.267000	2.230111	1000	0.267000	0.267000	0.273204
1000	0.254000	2.230111	1000	0.254000	0.254000	0.273175
1000	0.273000	2.230111	1000	0.273000	0.273000	0.273175
1000	0.290000	2.230111	1000	0.290000	0.290000	0.273200
1000	0.289000	2.230111	1000	0.289000	0.289000	0.273224
1000	0.258000	2.230111	1000	0.258000	0.258000	0.273201
1000	0.292000	2.230111	1000	0.292000	0.292000	0.273229
1000	0.279000	2.230111	1000	0.279000	0.279000	0.273238
1000	0.274000	2.230111	1000	0.274000	0.274000	0.273239
1000	0.254000	2.230111	1000	0.254000	0.254000	0.273210
1000	0.295000	2.230111	1000	0.295000	0.295000	0.273243
1000	0.299000	2.230111	1000	0.299000	0.299000	0.273281
1000	0.252000	2.230111	1000	0.252000	0.252000	0.273249
1000	0.268000	2.230111	1000	0.268000	0.268000	0.273241
1000	0.292000	2.230111	1000	0.292000	0.292000	0.273269
1000	0.253000	2.230111	1000	0.253000	0.253000	0.273239
1000	0.269000	2.230111	1000	0.269000	0.269000	0.273233
1000	0.259000	2.230111	1000	0.259000	0.259000	0.273212
1000	0.298000	2.230111	1000	0.298000	0.298000	0.273249
1000	0.254000	2.230111	1000	0.254000	0.254000	0.273220
1000	0.290000	2.230111	1000	0.290000	0.290000	0.273245
1000	0.263000	2.230111	1000	0.263000	0.263000	0.273230
1000	0.269000	2.230111	1000	0.269000	0.269000	0.273224
1000	0.272000	2.230111	1000	0.272000	0.272000	0.273222
1000	0.273000	2.230111	1000	0.273000	0.273000	0.273222
1000	0.264000	2.230111	1000	0.264000	0.264000	0.273208
1000	0.303000	2.230111	1000	0.303000	0.303000	0.273251
1000	0.287000	2.230111	1000	0.287000	0.287000	0.273271
1000	0.285000	2.230111	1000	0.285000	0.285000	0.273288
1000	0.277000	2.230111	1000	0.277000	0.277000	0.273294
1000	0.269000	2.230111	1000	0.269000	0.269000	0.273287
1000	0.264000	2.230111	1000	0.264000	0.264000	0.273274
1000	0.312000	2.230111	1000	0.312000	0.312000	0.273330
1000	0.313000	2.230111	1000	0.313000	0.313000	0.273386
1000	0.282000	2.230111	1000	0.282000	0.282000	0.273399
1000	0.262000	2.230111	1000	0.262000	0.262000	0.273382
1000	0.274000	2.230111	1000	0.274000	0.274000	0.273383
1000	0.271000	2.230111	1000	0.271000	0.271000	0.273380
1000	0.240000	2.230111	1000	0.240000	0.240000	0.273332
1000	0.274000	2.230111	1000	0.274000	0.274000	0.273333
1000	0.271000	2.230111	1000	0.271000	0.271000	0.273330
1000	0.281000	2.230111	1000	0.281000	0.281000	0.273341
1000	0.241000	2.230111	1000	0.241000	0.241000	0.273295
1000	0.258000	2.230111	1000	0.258000	0.258000	0.273274
1000	0.258000	2.230111	1000	0.258000	0.258000	0.273252
1000	0.264000	2.230111	1000	0.264000	0.264000	0.273239
1000	0.259000	2.230111	1000	0.259000	0.259000	0.273219
1000	0.266000	2.230111	1000	0.266000	0.266000	0.273209
1000	0.270000	2.230111	1000	0.270000	0.270000	0.273204
1000	0.288000	2.230111	1000	0.288000	0.288000	0.273225
1000	0.292000	2.230111	1000	0.292000	0.292000	0.273251
1000	0.298000	2.230111	1000	0.298000	0.298000	0.273286
1000	0.297000	2.230111	1000	0.297000	0.297000	0.273319
1000	0.276000	2.230111	1000	0.276000	0.276000	0.273323
1000	0.276000	2.230111	1000	0.276000	0.276000	0.273326
1000	0.305000	2.230111	1000	0.305000	0.305000	0.273370
1000	0.255000	2.230111	1000	0.255000	0.255000	0.273345
1000	0.305000	2.230111	1000	0.305000	0.305000	0.273389
1000	0.253000	2.230111	1000	0.253000	0.253000	0.273361
1000	0.253000	2.230111	1000	0.253000	0.253000	0.273332
1000	0.261000	2.230111	1000	0.261000	0.261000	0.273315
1000	0.261000	2.230111	1000	0.261000	0.261000	0.273299
1000	0.294000	2.230111	1000	0.294000	0.294000	0.273327
1000	0.268000	2.230111	1000	0.268000	0.268000	0.273320
1000	0.292000	2.230111	1000	0.292000	0.292000	0.273345
1000	0.286000	2.230111	1000	0.286000	0.286000	0.273363
1000	0.280000	2.230111	1000	0.280000	0.280000	0.273372
1000	0.249000	2.230111	1000	0.249000	0.249000	0.273338
1000	0.274000	2.230111	1000	0.274000	0.274000	0.273339
1000	0.272000	2.230111	1000	0.272000	0.272000	0.273338
1000	0.256000	2.230111	1000	0.256000	0.256000	0.273314
1000	0.267000	2.230111	1000	0.267000	0.267000	0.273305
1000	0.278000	2.230111	1000	0.278000	0.278000	0.273312
1000	0.272000	2.230111	1000	0.272000	0.272000	0.273310
1000	0.249000	2.230111	1000	0.249000	0.249000	0.273277
1000	0.284000	2.230111	1000	0.284000	0.284000	0.273292
1000	0.306000	2.230111	1000	0.306000	0.306000	0.273336
1000	0.258000	2.230111	1000	0.258000	0.258000	0.273315
1000	0.273000	2.230111	1000	0.273000	0.273000	0.273315
1000	0.246000	2.230111	1000	0.246000	0.246000	0.273278
1000	0.264000	2.230111	1000	0.264000	0.264000	0.273265
1000	0.262000	2.230111	1000	0.262000	0.262000	0.273250
1000	0.258000	2.230111	1000	0.258000	0.258000	0.273230
1000	0.269000	2.230111	1000	0.269000	0.269000	0.273224
1000	0.267000	2.230111	1000	0.267000	0.267000	0.273216
1000	0.304000	2.230111	1000	0.304000	0.304000	0.273257
1000	0.308000	2.230111	1000	0.308000	0.308000	0.273303
1000	0.317000	2.230111	1000	0.317000	0.317000	0.273361
1000	0.271000	2.230111	1000	0.271000	0.271000	0.273358
1000	0.273000	2.230111	1000	0.273000	0.273000	0.273358
1000	0.262000	2.230111	1000	0.262000	0.262000	0.273343
1000	0.276000	2.230111	1000	0.276000	0.276000	0.273346
1000	0.294000	2.230111	1000	0.294000	0.294000	0.273373
1000	0.263000	2.230111	1000	0.263000	0.263000	0.273360
1000	0.247000	2.230111	1000	0.247000	0.247000	0.273325
1000	0.286000	2.230111	1000	0.286000	0.286000	0.273342
1000	0.262000	2.230111	1000	0.262000	0.262000	0.273327
1000	0.272000	2.230111	1000	0.272000	0.272000	0.273325
1000	0.268000	2.230111	1000	0.268000	0.268000	0.273318
1000	0.279000	2.230111	1000	0.279000	0.279000	0.273326
1000	0.279000	2.230111	1000	0.279000	0.279000	0.273333
1000	0.226000	2.230111	1000	0.226000	0.226000	0.273271
1000	0.274000	2.230111	1000	0.274000	0.274000	0.273272
1000	0.282000	2.230111	1000	0.282000	0.282000	0.273283
1000	0.303000	2.230111	1000	0.303000	0.303000	0.273322
1000	0.258000	2.230111	1000	0.258000	0.258000	0.273302
1000	0.295000	2.230111	1000	0.295000	0.295000	0.273330
1000	0.254000	2.230111	1000	0.254000	0.254000	0.273305
1000	0.284000	2.230111	1000	0.284000	0.284000	0.273319
1000	0.241000	2.230111	1000	0.241000	0.241000	0.273277
1000	0.281000	2.230111	1000	0.281000	0.281000	0.273287
1000	0.269000	2.230111	1000	0.269000	0.269000	0.273282
1000	0.283000	2.230111	1000	0.283000	0.283000	0.273294
1000	0.288000	2.230111	1000	0.288000	0.288000	0.273313
1000	0.275000	2.230111	1000	0.275000	0.275000	0.273315
1000	0.252000	2.230111	1000	0.252000	0.252000	0.273288
1000	0.270000	2.230111	1000	0.270000	0.270000	0.273284
1000	0.265000	2.230111	1000	0.265000	0.265000	0.273273
1000	0.260000	2.230111	1000	0.260000	0.260000	0.273256
1000	0.301000	2.230111	1000	0.301000	0.301000	0.273292
1000	0.279000	2.230111	1000	0.279000	0.279000	0.273299
1000	0.274000	2.230111	1000	0.274000	0.274000	0.273300
1000	0.256000	2.230111	1000	0.256000	0.256000	0.273278
1000	0.271000	2.230111	1000	0.271000	0.271000	0.273275
1000	0.297000	2.230111	1000	0.297000	0.297000	0.273305
1000	0.267000	2.230111	1000	0.267000	0.267000	0.273297
1000	0.280000	2.230111	1000	0.280000	0.280000	0.273306
1000	0.249000	2.230111	1000	0.249000	0.249000	0.273275
1000	0.258000	2.230111	1000	0.258000	0.258000	0.273256
1000	0.287000	2.230111	1000	0.287000	0.287000	0.273273
1000	0.294000	2.230111	1000	0.294000	0.294000	0.273299
1000	0.270000	2.230111	1000	0.270000	0.270000	0.273295
1000	0.236000	2.230111	1000	0.236000	0.236000	0.273248
1000	0.251000	2.230111	1000	0.251000	0.251000	0.273220
1000	0.285000	2.230111	1000	0.285000	0.285000	0.273235
1000	0.272000	2.230111	1000	0.272000	0.272000	0.273233
1000	0.263000	2.230111	1000	0.263000	0.263000	0.273221
1000	0.290000	2.230111	1000	0.290000	0.290000	0.273242
1000	0.259000	2.230111	1000	0.259000	0.259000	0.273224
1000	0.271000	2.230111	1000	0.271000	0.271000	0.273221
1000	0.255000	2.230111	1000	0.255000	0.255000	0.273198
1000	0.261000	2.230111	1000	0.261000	0.261000	0.273183
1000	0.280000	2.230111	1000	0.280000	0.280000	0.273192
1000	0.255000	2.230111	1000	0.255000	0.255000	0.273169
1000	0.239000	2.230111	1000	0.239000	0.239000	0.273127
1000	0.275000	2.230111	1000	0.275000	0.275000	0.273129
1000	0.249000	2.230111	1000	0.249000	0.249000	0.273100
1000	0.280000	2.230111	1000	0.280000	0.280000	0.273108
1000	0.275000	2.230111	1000	0.275000	0.275000	0.273110
1000	0.278000	2.230111	1000	0.278000	0.278000	0.273116
1000	0.255000	2.230111	1000	0.255000	0.255000	0.273094
1000	0.260000	2.230111	1000	0.260000	0.260000	0.273078
1000	0.257000	2.230111	1000	0.257000	0.257000	0.273058
1000	0.269000	2.230111	1000	0.269000	0.269000	0.273053
1000	0.264000	2.230111	1000	0.264000	0.264000	0.273042
1000	0.238000	2.230111	1000	0.238000	0.238000	0.273000
1000	0.298000	2.230111	1000	0.298000	0.298000	0.273030
1000	0.285000	2.230111	1000	0.285000	0.285000	0.273045
1000	0.296000	2.230111	1000	0.296000	0.296000	0.273073
1000	0.272000	2.230111	1000	0.272000	0.272000	0.273071
1000	0.299000	2.230111	1000	0.299000	0.299000	0.273103
1000	0.301000	2.230111	1000	0.301000	0.301000	0.273136
1000	0.289000	2.230111	1000	0.289000	0.289000	0.273156
1000	0.285000	2.230111	1000	0.285000	0.285000	0.273170
1000	0.251000	2.230111	1000	0.251000	0.251000	0.273143
1000	0.295000	2.230111	1000	0.295000	0.295000	0.273170
1000	0.312000	2.230111	1000	0.312000	0.312000	0.273216
1000	0.296000	2.230111	1000	0.296000	0.296000	0.273244
1000	0.285000	2.230111	1000	0.285000	0.285000	0.273258
1000	0.296000	2.230111	1000	0.296000	0.296000	0.273285
1000	0.260000	2.230111	1000	0.260000	0.260000	0.273269
1000	0.287000	2.230111	1000	0.287000	0.287000	0.273286
1000	0.287000	2.230111	1000	0.287000	0.287000	0.273302
1000	0.254000	2.230111	1000	0.254000	0.254000	0.273279
1000	0.276000	2.230111	1000	0.276000	0.276000	0.273282
1000	0.271000	2.230111	1000	0.271000	0.271000	0.273279
1000	0.290000	2.230111	1000	0.290000	0.290000	0.273299
1000	0.258000	2.230111	1000	0.258000	0.258000	0.273281
1000	0.266000	2.230111	1000	0.266000	0.266000	0.273273
1000	0.242000	2.230111	1000	0.242000	0.242000	0.273235
1000	0.248000	2.230111	1000	0.248000	0.248000	0.273206
1000	0.265000	2.230111	1000	0.265000	0.265000	0.273196
1000	0.245000	2.230111	1000	0.245000	0.245000	0.273163
1000	0.273000	2.230111	1000	0.273000	0.273000	0.273162
1000	0.257000	2.230111	1000	0.257000	0.257000	0.273143
1000	0.302000	2.230111	1000	0.302000	0.302000	0.273177
1000	0.291000	2.230111	1000	0.291000	0.291000	0.273198
1000	0.259000	2.230111	1000	0.259000	0.259000	0.273182
1000	0.280000	2.230111	1000	0.280000	0.280000	0.273190
1000	0.280000	2.230111	1000	0.280000	0.280000	0.273198
1000	0.267000	2.230111	1000	0.267000	0.267000	0.273190
1000	0.308000	2.230111	1000	0.308000	0.308000	0.273231
1000	0.277000	2.230111	1000	0.277000	0.277000	0.273235
1000	0.282000	2.230111	1000	0.282000	0.282000	0.273246
1000	0.304000	2.230111	1000	0.304000	0.304000	0.273281
1000	0.260000	2.230111	1000	0.260000	0.260000	0.273266
1000	0.284000	2.230111	1000	0.284000	0.284000	0.273278
1000	0.287000	2.230111	1000	0.287000	0.287000	0.273294
1000	0.271000	2.230111	1000	0.271000	0.271000	0.273292
1000	0.277000	2.230111	1000	0.277000	0.277000	0.273296
1000	0.278000	2.230111	1000	0.278000	0.278000	0.273301
1000	0.291000	2.230111	1000	0.291000	0.291000	0.273322
1000	0.271000	2.230111	1000	0.271000	0.271000	0.273319
1000	0.246000	2.230111	1000	0.246000	0.246000	0.273288
1000	0.281000	2.230111	1000	0.281000	0.281000	0.273297
1000	0.260000	2.230111	1000	0.260000	0.260000	0.273281
1000	0.239000	2.230111	1000	0.239000	0.239000	0.273242
1000	0.284000	2.230111	1000	0.284000	0.284000	0.273254
1000	0.274000	2.230111	1000	0.274000	0.274000	0.273255
1000	0.282000	2.230111	1000	0.282000	0.282000	0.273265
1000	0.237000	2.230111	1000	0.237000	0.237000	0.273224
1000	0.270000	2.230111	1000	0.270000	0.270000	0.273220
1000	0.283000	2.230111	1000	0.283000	0.283000	0.273231
1000	0.284000	2.230111	1000	0.284000	0.284000	0.273243
1000	0.282000	2.230111	1000	0.282000	0.282000	0.273253
1000	0.269000	2.230111	1000	0.269000	0.269000	0.273249
1000	0.312000	2.230111	1000	0.312000	0.312000	0.273293
1000	0.301000	2.230111	1000	0.301000	0.301000	0.273324
1000	0.271000	2.230111	1000	0.271000	0.271000	0.273321
1000	0.239000	2.230111	1000	0.239000	0.239000	0.273282
1000	0.238000	2.230111	1000	0.238000	0.238000	0.273243
1000	0.266000	2.230111	1000	0.266000	0.266000	0.273234
1000	0.283000	2.230111	1000	0.283000	0.283000	0.273245
1000	0.266000	2.230111	1000	0.266000	0.266000	0.273237
1000	0.259000	2.230111	1000	0.259000	0.259000	0.273221
1000	0.254000	2.230111	1000	0.254000	0.254000	0.273200
1000	0.266000	2.230111	1000	0.266000	0.266000	0.273192
1000	0.269000	2.230111	1000	0.269000	0.269000	0.273187
1000	0.251000	2.230111	1000	0.251000	0.251000	0.273162
1000	0.259000	2.230111	1000	0.259000	0.259000	0.273146
1000	0.299000	2.230111	1000	0.299000	0.299000	0.273175
1000	0.282000	2.230111	1000	0.282000	0.282000	0.273185
1000	0.266000	2.230111	1000	0.266000	0.266000	0.273177
1000	0.291000	2.230111	1000	0.291000	0.291000	0.273197
1000	0.290000	2.230111	1000	0.290000	0.290000	0.273215
1000	0.296000	2.230111	1000	0.296000	0.296000	0.273241
1000	0.276000	2.230111	1000	0.276000	0.276000	0.273244
1000	0.308000	2.230111	1000	0.308000	0.308000	0.273282
1000	0.261000	2.230111	1000	0.261000	0.261000	0.273269
1000	0.281000	2.230111	1000	0.281000	0.281000	0.273277
1000	0.269000	2.230111	1000	0.269000	0.269000	0.273273
1000	0.283000	2.230111	1000	0.283000	0.283000	0.273283
1000	0.278000	2.230111	1000	0.278000	0.278000	0.273289
1000	0.265000	2.230111	1000	0.265000	0.265000	0.273279
1000	0.255000	2.230111	1000	0.255000	0.255000	0.273259
1000	0.272000	2.230111	1000	0.272000	0.272000	0.273258
1000	0.246000	2.230111	1000	0.246000	0.246000	0.273228
1000	0.286000	2.230111	1000	0.286000	0.286000	0.273242
1000	0.300000	2.230111	1000	0.300000	0.300000	0.273271
1000	0.253000	2.230111	1000	0.253000	0.253000	0.273249
1000	0.310000	2.230111	1000	0.310000	0.310000	0.273289
1000	0.266000	2.230111	1000	0.266000	0.266000	0.273281
1000	0.294000	2.230111	1000	0.294000	0.294000	0.273304
1000	0.260000	2.230111	1000	0.260000	0.260000	0.273289
1000	0.317000	2.230111	1000	0.317000	0.317000	0.273337
1000	0.306000	2.230111	1000	0.306000	0.306000	0.273373
1000	0.268000	2.230111	1000	0.268000	0.268000	0.273367
1000	0.271000	2.230111	1000	0.271000	0.271000	0.273364
1000	0.253000	2.230111	1000	0.253000	0.253000	0.273342
1000	0.261000	2.230111	1000	0.261000	0.261000	0.273329
1000	0.307000	2.230111	1000	0.307000	0.307000	0.273365
1000	0.294000	2.230111	1000	0.294000	0.294000	0.273387
1000	0.313000	2.230111	1000	0.313000	0.313000	0.273430
1000	0.266000	2.230111	1000	0.266000	0.266000	0.273422
1000	0.267000	2.230111	1000	0.267000	0.267000	0.273415
1000	0.261000	2.230111	1000	0.261000	0.261000	0.273402
1000	0.288000	2.230111	1000	0.288000	0.288000	0.273418
1000	0.280000	2.230111	1000	0.280000	0.280000	0.273425
1000	0.247000	2.230111	1000	0.247000	0.247000	0.273396
1000	0.300000	2.230111	1000	0.300000	0.300000	0.273425
1000	0.309000	2.230111	1000	0.309000	0.309000	0.273463
1000	0.248000	2.230111	1000	0.248000	0.248000	0.273436
1000	0.253000	2.230111	1000	0.253000	0.253000	0.273414
1000	0.260000	2.230111	1000	0.260000	0.260000	0.273399
1000	0.312000	2.230111	1000	0.312000	0.312000	0.273441
1000	0.274000	2.230111	1000	0.274000	0.274000	0.273441
1000	0.292000	2.230111	1000	0.292000	0.292000	0.273461
1000	0.296000	2.230111	1000	0.296000	0.296000	0.273485
1000	0.271000	2.230111	1000	0.271000	0.271000	0.273482
1000	0.287000	2.230111	1000	0.287000	0.287000	0.273497
1000	0.297000	2.230111	1000	0.297000	0.297000	0.273521
1000	0.263000	2.230111	1000	0.263000	0.263000	0.273510
1000	0.290000	2.230111	1000	0.290000	0.290000	0.273528
1000	0.276000	2.230111	1000	0.276000	0.276000	0.273530
1000	0.257000	2.230111	1000	0.257000	0.257000	0.273513
1000	0.265000	2.230111	1000	0.265000	0.265000	0.273504
1000	0.271000	2.230111	1000	0.271000	0.271000	0.273501
1000	0.280000	2.230111	1000	0.280000	0.280000	0.273508
1000	0.245000	2.230111	1000	0.245000	0.245000	0.273478
1000	0.279000	2.230111	1000	0.279000	0.279000	0.273484
1000	0.281000	2.230111	1000	0.281000	0.281000	0.273492
1000	0.245000	2.230111	1000	0.245000	0.245000	0.273462
1000	0.278000	2.230111	1000	0.278000	0.278000	0.273467
1000	0.254000	2.230111	1000	0.254000	0.254000	0.273446
1000	0.286000	2.230111	1000	0.286000	0.286000	0.273460
1000	0.258000	2.230111	1000	0.258000	0.258000	0.273443
1000	0.274000	2.230111	1000	0.274000	0.274000	0.273444
1000	0.300000	2.230111	1000	0.300000	0.300000	0.273472
1000	0.278000	2.230111	1000	0.278000	0.278000	0.273476
1000	0.275000	2.230111	1000	0.275000	0.275000	0.273478
1000	0.262000	2.230111	1000	0.262000	0.262000	0.273466
1000	0.300000	2.230111	1000	0.300000	0.300000	0.273494
1000	0.269000	2.230111	1000	0.269000	0.269000	0.273489
1000	0.279000	2.230111	1000	0.279000	0.279000	0.273495
1000	0.282000	2.230111	1000	0.282000	0.282000	0.273503
1000	0.269000	2.230111	1000	0.269000	0.269000	0.273499
1000	0.250000	2.230111	1000	0.250000	0.250000	0.273474
1000	0.287000	2.230111	1000	0.287000	0.287000	0.273488
1000	0.276000	2.230111	1000	0.276000	0.276000	0.273491
1000	0.232000	2.230111	1000	0.232000	0.232000	0.273448
1000	0.304000	2.230111	1000	0.304000	0.304000	0.273480
1000	0.297000	2.230111	1000	0.297000	0.297000	0.273504
1000	0.268000	2.230111	1000	0.268000	0.268000	0.273498
1000	0.317000	2.230111	1000	0.317000	0.317000	0.273543
1000	0.259000	2.230111	1000	0.259000	0.259000	0.273528
1000	0.275000	2.230111	1000	0.275000	0.275000	0.273529
1000	0.295000	2.230111	1000	0.295000	0.295000	0.273551
1000	0.269000	2.230111	1000	0.269000	0.269000	0.273547
1000	0.243000	2.230111	1000	0.243000	0.243000	0.273515
1000	0.265000	2.230111	1000	0.265000	0.265000	0.273507
1000	0.281000	2.230111	1000	0.281000	0.281000	0.273514
1000	0.278000	2.230111	1000	0.278000	0.278000	0.273519
1000	0.247000	2.230111	1000	0.247000	0.247000	0.273492
1000	0.273000	2.230111	1000	0.273000	0.273000	0.273492
1000	0.269000	2.230111	1000	0.269000	0.269000	0.273487
1000	0.279000	2.230111	1000	0.279000	0.279000	0.273493
1000	0.265000	2.230111	1000	0.265000	0.265000	0.273484
1000	0.283000	2.230111	1000	0.283000	0.283000	0.273494
1000	0.276000	2.230111	1000	0.276000	0.276000	0.273496
1000	0.290000	2.230111	1000	0.290000	0.290000	0.273513
1000	0.250000	2.230111	1000	0.250000	0.250000	0.273489
1000	0.261000	2.230111	1000	0.261000	0.261000	0.273477
1000	0.258000	2.230111	1000	0.258000	0.258000	0.273461
1000	0.263000	2.230111	1000	0.263000	0.263000	0.273451
1000	0.275000	2.230111	1000	0.275000	0.275000	0.273452
1000	0.258000	2.230111	1000	0.258000	0.258000	0.273437
1000	0.297000	2.230111	1000	0.297000	0.297000	0.273460
1000	0.271000	2.230111	1000	0.271000	0.271000	0.273458
1000	0.262000	2.230111	1000	0.262000	0.262000	0.273446
1000	0.299000	2.230111	1000	0.299000	0.299000	0.273472
1000	0.297000	2.230111	1000	0.297000	0.297000	0.273495
1000	0.281000	2.230111	1000	0.281000	0.281000	0.273503
1000	0.285000	2.230111	1000	0.285000	0.285000	0.273514
1000	0.277000	2.230111	1000	0.277000	0.277000	0.273518
1000	0.268000	2.230111	1000	0.268000	0.268000	0.273512
1000	0.257000	2.230111	1000	0.257000	0.257000	0.273496
