# Supplementary material for: Varying Selection Pressure for a Na+ Sensing Site in Epithelial Na+ Channel Subunits Reflect Divergent Roles in Na+ Homeostasis
Source: Mol Biol Evol. 2024 Aug 5;41(8):msae162. doi: 10.1093/molbev/msae162 (PMC11331422; doi:10.1093/molbev/msae162)
Supplement: msae162_Supplementary_Data [file msae162_supplementary_data.zip › Supplementary file 3/Supplementary file 3/MCMC primate treeshrew fossil 1/MCMC_out_primate_scandentia_fossil_1.Stones.txt]

Steppingstone sampler:
        No Stones:                  100
        Start It:                   1010001
        It Per Stone:               10000
        Sample Freq:                1
        Dist:                       Beta(0.400000,1.000000)
Stone No	Power	N	Stone MLh	Running MLh
0	0.975187	7500	-1.266288	-1.266288
1	0.950747	7500	-1.246708	-2.512997
2	0.926679	7500	-1.226961	-3.739957
3	0.902980	7500	-1.211218	-4.951175
4	0.879648	7500	-1.190811	-6.141986
5	0.856682	7500	-1.174000	-7.315986
6	0.834079	7500	-1.156880	-8.472866
7	0.811838	7500	-1.139274	-9.612140
8	0.789957	7500	-1.119835	-10.731975
9	0.768433	7500	-1.105145	-11.837121
10	0.747266	7500	-1.085714	-12.922835
11	0.726452	7500	-1.069922	-13.992757
12	0.705989	7500	-1.051107	-15.043864
13	0.685877	7500	-1.034871	-16.078734
14	0.666112	7500	-1.018104	-17.096839
15	0.646693	7500	-1.000221	-18.097059
16	0.627618	7500	-0.984079	-19.081138
17	0.608884	7500	-0.966474	-20.047612
18	0.590490	7500	-0.948220	-20.995832
19	0.572433	7500	-0.933202	-21.929034
20	0.554712	7500	-0.918420	-22.847454
21	0.537324	7500	-0.904302	-23.751757
22	0.520268	7500	-0.885395	-24.637152
23	0.503540	7500	-0.868070	-25.505222
24	0.487139	7500	-0.857049	-26.362271
25	0.471063	7500	-0.837544	-27.199815
26	0.455310	7500	-0.820262	-28.020077
27	0.439877	7500	-0.808060	-28.828137
28	0.424762	7500	-0.790015	-29.618152
29	0.409963	7500	-0.774221	-30.392373
30	0.395478	7500	-0.760983	-31.153357
31	0.381305	7500	-0.744094	-31.897450
32	0.367440	7500	-0.730106	-32.627557
33	0.353883	7500	-0.713198	-33.340754
34	0.340630	7500	-0.701127	-34.041882
35	0.327680	7500	-0.683404	-34.725286
36	0.315030	7500	-0.669804	-35.395090
37	0.302677	7500	-0.659192	-36.054282
38	0.290619	7500	-0.640579	-36.694861
39	0.278855	7500	-0.626077	-37.320938
40	0.267381	7500	-0.611927	-37.932865
41	0.256195	7500	-0.598482	-38.531346
42	0.245294	7500	-0.586301	-39.117647
43	0.234677	7500	-0.573147	-39.690794
44	0.224340	7500	-0.557990	-40.248785
45	0.214281	7500	-0.544688	-40.793473
46	0.204498	7500	-0.530266	-41.323739
47	0.194988	7500	-0.516533	-41.840272
48	0.185749	7500	-0.504084	-42.344356
49	0.176777	7500	-0.492565	-42.836921
50	0.168070	7500	-0.477860	-43.314781
51	0.159626	7500	-0.466693	-43.781474
52	0.151441	7500	-0.454022	-44.235496
53	0.143514	7500	-0.443489	-44.678984
54	0.135841	7500	-0.428987	-45.107971
55	0.128420	7500	-0.415062	-45.523033
56	0.121247	7500	-0.406000	-45.929033
57	0.114320	7500	-0.391065	-46.320097
58	0.107637	7500	-0.380023	-46.700120
59	0.101193	7500	-0.366393	-47.066514
60	0.094986	7500	-0.354258	-47.420772
61	0.089014	7500	-0.343058	-47.763830
62	0.083273	7500	-0.331706	-48.095536
63	0.077760	7500	-0.320586	-48.416123
64	0.072472	7500	-0.307248	-48.723371
65	0.067406	7500	-0.295607	-49.018978
66	0.062558	7500	-0.286527	-49.305505
67	0.057926	7500	-0.274477	-49.579982
68	0.053506	7500	-0.264407	-49.844388
69	0.049295	7500	-0.253597	-50.097985
70	0.045289	7500	-0.241855	-50.339840
71	0.041485	7500	-0.231119	-50.570959
72	0.037880	7500	-0.218867	-50.789827
73	0.034469	7500	-0.210992	-51.000819
74	0.031250	7500	-0.199375	-51.200194
75	0.028218	7500	-0.189678	-51.389872
76	0.025370	7500	-0.176836	-51.566708
77	0.022702	7500	-0.168603	-51.735312
78	0.020209	7500	-0.159437	-51.894749
79	0.017889	7500	-0.147211	-52.041960
80	0.015736	7500	-0.137967	-52.179927
81	0.013746	7500	-0.128460	-52.308387
82	0.011916	7500	-0.119163	-52.427549
83	0.010240	7500	-0.108266	-52.535816
84	0.008714	7500	-0.099391	-52.635206
85	0.007334	7500	-0.091320	-52.726526
86	0.006093	7500	-0.082696	-52.809222
87	0.004988	7500	-0.073220	-52.882442
88	0.004013	7500	-0.064735	-52.947177
89	0.003162	7500	-0.056347	-53.003525
90	0.002430	7500	-0.048844	-53.052369
91	0.001810	7500	-0.041482	-53.093851
92	0.001296	7500	-0.033783	-53.127634
93	0.000882	7500	-0.028067	-53.155701
94	0.000559	7500	-0.021997	-53.177698
95	0.000320	7500	-0.016147	-53.193845
96	0.000156	7500	-0.011055	-53.204900
97	0.000057	7500	-0.006780	-53.211680
98	0.000010	7500	-0.003087	-53.214767
99	0.000000	7500	-0.000674	-53.215440
Log marginal likelihood:	-53.215440
