# Supplementary material for: Varying Selection Pressure for a Na+ Sensing Site in Epithelial Na+ Channel Subunits Reflect Divergent Roles in Na+ Homeostasis
Source: Mol Biol Evol. 2024 Aug 5;41(8):msae162. doi: 10.1093/molbev/msae162 (PMC11331422; doi:10.1093/molbev/msae162)
Supplement: msae162_Supplementary_Data [file msae162_supplementary_data.zip › Supplementary file 3/Supplementary file 3/MCMC unconstrained/MCMC_in_reconstruction.txt]

1
2

scaletrees 10

AddTag delta_amph_Tag NP_001082645_1_Xenopus_laevis XP_018424177_1_Nanorana_parkeri XP_030078006_1_Microcaecilia_unicolor XP_031762206_1_Xenopus_tropicalis XP_033778426_1_Geotrypetes_seraphini XP_040181776_1_Rana_temporaria XP_040276107_1_Bufo_bufo
AddPattern delta_amph delta_amph_Tag

AddTag delta_aves_Tag KAF1399825_1_Spheniscus_magellanicus KAF1442053_1_Pygoscelis_papua KAF1474385_1_Eudyptula_novaehollandiae KAF1533217_1_Eudyptula_albosignata KAF1657190_1_Eudyptes_robustus KAF1661705_1_Aptenodytes_patagonicus KAF2985723_1_Melospiza_melodia_maxima KFP29097_1_Colius_striatus KFP50332_1_Cathartes_aura KFQ14849_1_Leptosomus_discolor KFQ46795_1_Nestor_notabilis KFQ85501_1_Phoenicopterus_ruber_ruber KFU95381_1_Chaetura_pelagica KFV05873_1_Pterocles_gutturalis KFV47250_1_Gavia_stellata KFV72326_1_Dryobates_pubescens KFZ57524_1_Podiceps_cristatus NWH41556_1_Chloropsis_hardwickii NWH51152_1_Fregata_magnificens NWH66695_1_Geococcyx_californianus NWH98596_1_Tichodroma_muraria NWI20306_1_Crypturellus_soui NWI29419_1_Sula_dactylatra NWI48106_1_Picathartes_gymnocephalus NWI59237_1_Calyptomena_viridis NWI63147_1_Todus_mexicanus NWI81927_1_Dryoscopus_gambensis NWI84702_1_Pitta_sordida NWQ58280_1_Melospiza_melodia NWQ59139_1_Neopipo_cinnamomea NWQ82484_1_Columbina_picui NWQ93322_1_Burhinus_bistriatus NWR29693_1_Tachuris_rubrigastra NWR41742_1_Regulus_satrapa NWR59579_1_Bucorvus_abyssinicus NWR85171_1_Furnarius_figulus NWS17542_1_Pachyramphus_minor NWS43684_1_Probosciger_aterrimus NWS54375_1_Chunga_burmeisteri NWS69582_1_Crotophaga_sulcirostris NWT30580_1_Cardinalis_cardinalis NWT41978_1_Chroicocephalus_maculipennis NWT90449_1_Lanius_ludovicianus NWU01473_1_Urocynchramus_pylzowi NWU11556_1_Cephalopterus_ornatus NWU48592_1_Dromas_ardeola NWU79396_1_Onychorhynchus_coronatus NWU91471_1_Upupa_epops NWV52805_1_Daphoenositta_chrysoptera NWV77641_1_Dasyornis_broadbenti NWV99658_1_Machaerirhynchus_nigripectus NWW10308_1_Oreocharis_arfaki NWW18378_1_Falcunculus_frontatus NWW51359_1_Pedionomus_torquatus NWW65201_1_Ifrita_kowaldi NWW74589_1_Climacteris_rufus NWW88250_1_Rhynochetos_jubatus NWX04113_1_Caloenas_nicobarica NWX22426_1_Aegotheles_bennettii NWX47620_1_Steatornis_caripensis NWX69072_1_Alca_torda NWX88720_1_Nothoprocta_pentlandii NWY17777_1_Aphelocoma_coerulescens NWY35867_1_Pheucticus_melanocephalus NWY49930_1_Chionis_minor NWY94550_1_Loxia_curvirostra NWZ23027_1_Asarcornis_scutulata NWZ43822_1_Brachypodius_atriceps NXA02619_1_Nesospiza_acunhae NXA02983_1_Sapayoa_aenigma NXA24214_1_Ibidorhyncha_struthersii NXA40278_1_Eudromia_elegans NXA51988_1_Nothocercus_julius NXA59613_1_Mohoua_ochrocephala NXB21694_1_Rhagologus_leucostigma NXB36200_1_Eulacestoma_nigropectus NXB60724_1_Struthidea_cinerea NXC12166_1_Corythaeola_cristata NXC28707_1_Campylorhamphus_procurvoides NXC46646_1_Penelope_pileata NXC69615_1_Anhinga_anhinga NXD10910_1_Nothocercus_nigrocapillus NXD65719_1_Eolophus_roseicapilla NXD79678_1_Halcyon_senegalensis NXE01244_1_Chaetorhynchus_papuensis NXE15550_1_Lophotis_ruficrista NXE20016_1_Ardeotis_kori NXE42273_1_Ptilorrhoa_leucosticta NXE80541_1_Cochlearius_cochlearius NXE94837_1_Menura_novaehollandiae NXF09216_1_Smithornis_capensis NXF30417_1_Nyctibius_bracteatus NXF63850_1_Ciccaba_nigrolineata NXF80337_1_Sclerurus_mexicanus NXF95656_1_Eubucco_bourcierii NXG45394_1_Psilopogon_haemacephalus NXG80832_1_Baryphthengus_martii NXG85551_1_Stercorarius_parasiticus NXH12505_1_Bucco_capensis NXH33867_1_Myiagra_hebetior NXH77130_1_Oceanodroma_tethys NXH85680_1_Edolisoma_coerulescens NXI40105_1_Galbula_dea NXI58284_1_Chloroceryle_aenea NXI71067_1_Anseranas_semipalmata NXI90373_1_Psophia_crepitans NXJ05299_1_Odontophorus_gujanensis NXJ25911_1_Dicrurus_megarhynchus NXJ37922_1_Ciconia_maguari NXJ48698_1_Spizaetus_tyrannus NXJ64910_1_Rostratula_benghalensis NXJ82532_1_Trogon_melanurus NXK16322_1_Arenaria_interpres NXK36217_1_Piprites_chloris NXK56546_1_Chauna_torquata NXK81785_1_Amazona_guildingii NXK92902_1_Formicarius_rufipectus NXL12165_1_Mesembrinibis_cayennensis NXL27695_1_Glaucidium_brasilianum NXL46643_1_Podilymbus_podiceps NXL57152_1_Chordeiles_acutipennis NXL95324_1_Alectura_lathami NXM03285_1_Tyrannus_savana NXM32830_1_Oxyruncus_cristatus NXM41369_1_Gymnorhina_tibicen NXM76250_1_Serilophus_lunatus NXN18134_1_Indicator_maculatus NXN40788_1_Rhinoptilus_africanus NXN50236_1_Rynchops_niger NXN76312_1_Himantopus_himantopus NXN98538_1_Rhinopomastus_cyanomelas NXO12356_1_Oriolus_oriolus NXO21296_1_Cisticola_juncidis NXO46941_1_Aramus_guarauna NXP14533_1_Thinocorus_orbignyianus NXP27102_1_Scytalopus_superciliaris NXP44749_1_Heliornis_fulica NXP65661_1_Chloropsis_cyanopogon NXP81238_1_Ramphastos_sulfuratus NXQ26196_1_Alaudala_cheleensis NXQ81407_1_Nyctibius_grandis NXQ94816_1_Sagittarius_serpentarius NXS47091_1_Balaeniceps_rex NXS54209_1_Brachypteracias_leptosomus NXS75091_1_Pandion_haliaetus NXS82496_1_Erpornis_zantholeuca NXS93465_1_Jacana_jacana NXT17992_1_Syrrhaptes_paradoxus NXT42957_1_Pelecanoides_urinatrix NXT58126_1_Pluvianellus_socialis NXT81529_1_Zapornia_atra NXT88645_1_Anhinga_rufa NXU28145_1_Thalassarche_chlororhynchos NXU45387_1_Drymodes_brunneopygia NXU47721_1_Turnix_velox NXU76082_1_Oreotrochilus_melanogaster NXU88294_1_Xiphorhynchus_elegans NXV35382_1_Rissa_tridactyla NXV51397_1_Uria_aalge NXV87018_1_Calonectris_borealis NXW05858_1_Fregetta_grallaria NXW13522_1_Circaetus_pectoralis NXW37782_1_Phaetusa_simplex NXW43319_1_Nyctiprogne_leucopyga NXW61853_1_Eurystomus_gularis NXW74284_1_Hirundo_rustica NXX15905_1_Podargus_strigoides NXX50580_1_Tricholaema_leucomelas NXX75109_1_Urocolius_indicus NXY72737_1_Glareola_pratincola NXY91382_1_Ceyx_cyanopectus OPJ86087_1_Patagioenas_fasciata_monilis OWK53309_1_Lonchura_striata_domestica OXB60992_1_Callipepla_squamata OXB78169_1_Colinus_virginianus POI33736_1_Bambusicola_thoracicus RMB91608_1_Hirundo_rustica_rustica XP_005008876_2_Anas_platyrhynchos XP_005143759_2_Melopsittacus_undulatus XP_005238076_1_Falco_peregrinus XP_008501928_2_Calypte_anna XP_008923882_2_Manacus_vitellinus XP_009272513_1_Aptenodytes_forsteri XP_009323536_1_Pygoscelis_adeliae XP_009459285_1_Nipponia_nippon XP_009481490_1_Pelecanus_crispus XP_009509950_1_Phalacrocorax_carbo XP_009555057_1_Cuculus_canorus XP_009578785_1_Fulmarus_glacialis XP_009645087_1_Egretta_garzetta XP_009669810_1_Struthio_camelus_australis XP_009696851_1_Cariama_cristata XP_009868858_1_Apaloderma_vittatum XP_009887967_1_Charadrius_vociferus XP_009910145_1_Haliaeetus_albicilla XP_009940173_1_Opisthocomus_hoazin XP_009988730_1_Tauraco_erythrolophus XP_010120102_1_Chlamydotis_macqueenii XP_010135402_1_Buceros_rhinoceros_silvestris XP_010156624_1_Eurypyga_helias XP_010175753_1_Antrostomus_carolinensis XP_010185680_1_Mesitornis_unicolor XP_010210790_1_Tinamus_guttatus XP_010298429_1_Balearica_regulorum_gibbericeps XP_010575842_1_Haliaeetus_leucocephalus XP_013811509_1_Apteryx_mantelli_mantelli XP_014796825_1_Calidris_pugnax XP_017599463_1_Corvus_brachyrhynchos XP_017681185_1_Lepidothrix_coronata XP_019145331_2_Corvus_cornix_cornix XP_021137584_1_Columba_livia XP_021230336_1_Numida_meleagris XP_025956438_1_Dromaius_novaehollandiae XP_026718565_1_Athene_cunicularia XP_027584457_1_Pipra_filicauda XP_027764760_1_Empidonax_traillii XP_029875133_1_Aquila_chrysaetos_chrysaetos XP_030363702_1_Strigops_habroptila XP_030819914_1_Camarhynchus_parvulus XP_031987350_1_Corvus_moneduloides XP_032057175_1_Aythya_fuligula XP_032304611_1_Coturnix_japonica XP_032564981_1_Chiroxiphia_lanceolata XP_032863374_1_Tyto_alba_alba XP_032935794_1_Catharus_ustulatus XP_035200520_1_Oxyura_jamaicensis XP_036260685_1_Molothrus_ater XP_037236674_1_Falco_rusticolus XP_039583486_1_Passer_montanus XP_040443157_1_Falco_naumanni XP_041275781_1_Onychostruthus_taczanowskii XP_004947475_2_Gallus_gallus
AddPattern delta_aves delta_aves_Tag

AddTag delta_mamm_Tag AAI25075_1_Homo_sapiens CAD7689419_1_Nyctereutes_procyonoides ELK23616_1_Myotis_davidii KAB0341096_1_Muntiacus_muntjak KAB0354034_1_Muntiacus_reevesi KAF3820439_1_Mirounga_leonina KAF4018533_1_Cervus_hanglu_yarkandensis KAF5927193_1_Diceros_bicornis_minor KAF6394943_1_Molossus_molossus NP_001009072_1_Pan_troglodytes OWK08439_1_Cervus_elaphus_hippelaphus PNJ04390_1_Pongo_abelii VFV29629_1_Lynx_pardinus XP_003461599_2_Cavia_porcellus XP_004024514_3_Gorilla_gorilla_gorilla XP_004607225_1_Sorex_araneus XP_004639733_1_Octodon_degus XP_004657476_1_Jaculus_jaculus XP_004863993_1_Heterocephalus_glaber XP_005217258_1_Bos_taurus XP_005404383_1_Chinchilla_lanigera XP_005888969_1_Bos_mutus XP_006067018_1_Bubalus_bubalis XP_006878457_1_Chrysochloris_asiatica XP_006886008_1_Elephantulus_edwardii XP_007525801_1_Erinaceus_europaeus XP_008529865_1_Equus_przewalskii XP_008576389_1_Galeopterus_variegatus XP_008850903_2_Nannospalax_galili XP_010348668_2_Saimiri_boliviensis_boliviensis XP_010375489_1_Rhinopithecus_roxellana XP_010625992_1_Fukomys_damarensis XP_010848530_1_Bison_bison_bison XP_010956130_1_Camelus_bactrianus XP_011375630_1_Pteropus_vampyrus XP_011768647_2_Macaca_nemestrina XP_011811772_1_Colobus_angolensis_palliatus XP_011857366_1_Mandrillus_leucophaeus XP_011886575_1_Cercocebus_atys XP_012376989_2_Dasypus_novemcinctus XP_012905866_1_Mustela_putorius_furo XP_014639206_1_Ceratotherium_simum_simum XP_014718579_1_Equus_asinus XP_015398634_1_Panthera_tigris_altaica XP_017534879_2_Manis_javanica XP_017750698_1_Rhinopithecus_bieti XP_019316581_1_Panthera_pardus XP_019514039_1_Hipposideros_armiger XP_020011157_1_Castor_canadensis XP_020729446_1_Odocoileus_virginianus_texanus XP_020827532_1_Phascolarctos_cinereus XP_020953090_1_Sus_scrofa XP_021523120_1_Aotus_nancymaae XP_021540026_1_Neomonachus_schauinslandi XP_021563524_1_Carlito_syrichta XP_023594556_1_Trichechus_manatus_latirostris XP_024410648_1_Desmodus_rotundus XP_025242263_1_Theropithecus_gelada XP_025712406_1_Callorhinus_ursinus XP_025862713_1_Vulpes_vulpes XP_026916564_1_Acinonyx_jubatus XP_027470810_2_Zalophus_californianus XP_027622342_1_Tupaia_chinensis XP_027711200_1_Vombatus_ursinus XP_027831921_1_Ovis_aries XP_028016669_1_Eptesicus_fuscus XP_028702982_1_Macaca_mulatta XP_028921777_1_Ornithorhynchus_anatinus XP_029801812_1_Suricata_suricatta XP_030661122_1_Nomascus_leucogenys XP_030743899_1_Echinops_telfairi XP_031319641_1_Camelus_dromedarius XP_031519213_1_Papio_anubis XP_031529322_1_Vicugna_pacos XP_031790725_1_Piliocolobus_tephrosceles XP_031818927_1_Sarcophilus_harrisii XP_032117895_1_Sapajus_apella XP_032271219_1_Phoca_vitulina XP_032350794_1_Camelus_ferus XP_032450062_1_Lynx_canadensis XP_032614469_1_Hylobates_moloch XP_032719009_1_Lontra_canadensis XP_033084661_1_Trachypithecus_francoisi XP_034526906_1_Ailuropoda_melanoleuca XP_035108548_1_Callithrix_jacchus XP_035571831_1_Canis_lupus_dingo XP_035880991_1_Phyllostomus_discolor XP_035945638_1_Halichoerus_grypus XP_036079706_1_Rousettus_aegyptiacus XP_036163388_1_Myotis_myotis XP_036316875_1_Pipistrellus_kuhlii XP_036599541_1_Trichosurus_vulpecula XP_036738603_1_Manis_pentadactyla XP_037002859_1_Artibeus_jamaicensis XP_037599404_1_Cebus_imitator XP_037841154_1_Chlorocebus_sabaeus XP_038522238_1_Canis_lupus_familiaris XP_038603243_1_Tachyglossus_aculeatus XP_039104244_1_Hyaena_hyaena XP_039732735_1_Pteropus_giganteus XP_040120096_1_Oryx_dammah XP_040314080_1_Puma_yagouaroundi XP_042637531_1_Orycteropus_afer_afer XP_043849802_1_Dromiciops_gliroides
AddPattern delta_mamm delta_mamm_Tag

Res q01 q01-delta_amph q01-delta_aves q01-delta_mamm
Res q10-delta_amph q10-delta_aves q10-delta_mamm

AddTag AncientTag XP_032824081_1_Petromyzon_marinus XP_006009076_1_Latimeria_chalumnae XP_005986143_1_Latimeria_chalumnae
AddMRCA Ancient AncientTag

AddTag PrimateScandentiaTag AAI25075_1_Homo_sapiens XP_027622342_1_Tupaia_chinensis
AddMRCA PrimateScandentia PrimateScandentiaTag

stones 100 10000
Priorall exp 0.1
logfile MCMC_out_reconstruction
run
