# Supplementary material for: Varying Selection Pressure for a Na+ Sensing Site in Epithelial Na+ Channel Subunits Reflect Divergent Roles in Na+ Homeostasis
Source: Mol Biol Evol. 2024 Aug 5;41(8):msae162. doi: 10.1093/molbev/msae162 (PMC11331422; doi:10.1093/molbev/msae162)
Supplement: msae162_Supplementary_Data [file msae162_supplementary_data.zip › Supplementary file 3/Supplementary file 3/MCMC unconstrained/MCMC_out_reconstruction.Log.txt]

Options:
Model:                           MultiState
Tree File Name:                  rooted_scnn1b.trees
Data File Name:                  site_only_table.txt
Log File Name:                   MCMC_out_reconstruction.Log.txt
Save Initial Trees:              False
Save Trees:                      False
Summary:                         False
Seed:                            1138695430
Precision:                       64 bits
Cores:                           1
Analysis Type:                   MCMC
Sample Period:                   1000
Iterations:                      1010000
Burn in:                         10000
MCMC ML Start:                   False
Schedule File:                   MCMC_out_reconstruction.Schedule.txt
Rate Dev:                        AutoTune
No of Rates:                     8
Base frequency (PI's):           None
Character Symbols:               0,1
Using a covarion model:          False
Normalise Q Matrix:              False
Tags:	5
	delta_amph_Tag	7	NP_001082645_1_Xenopus_laevis XP_018424177_1_Nanorana_parkeri XP_030078006_1_Microcaecilia_unicolor XP_031762206_1_Xenopus_tropicalis XP_033778426_1_Geotrypetes_seraphini XP_040181776_1_Rana_temporaria XP_040276107_1_Bufo_bufo 
	delta_aves_Tag	232	KAF1399825_1_Spheniscus_magellanicus KAF1442053_1_Pygoscelis_papua KAF1474385_1_Eudyptula_novaehollandiae KAF1533217_1_Eudyptula_albosignata KAF1657190_1_Eudyptes_robustus KAF1661705_1_Aptenodytes_patagonicus KAF2985723_1_Melospiza_melodia_maxima KFP29097_1_Colius_striatus KFP50332_1_Cathartes_aura KFQ14849_1_Leptosomus_discolor KFQ46795_1_Nestor_notabilis KFQ85501_1_Phoenicopterus_ruber_ruber KFU95381_1_Chaetura_pelagica KFV05873_1_Pterocles_gutturalis KFV47250_1_Gavia_stellata KFV72326_1_Dryobates_pubescens KFZ57524_1_Podiceps_cristatus NWH41556_1_Chloropsis_hardwickii NWH51152_1_Fregata_magnificens NWH66695_1_Geococcyx_californianus NWH98596_1_Tichodroma_muraria NWI20306_1_Crypturellus_soui NWI29419_1_Sula_dactylatra NWI48106_1_Picathartes_gymnocephalus NWI59237_1_Calyptomena_viridis NWI63147_1_Todus_mexicanus NWI81927_1_Dryoscopus_gambensis NWI84702_1_Pitta_sordida NWQ58280_1_Melospiza_melodia NWQ59139_1_Neopipo_cinnamomea NWQ82484_1_Columbina_picui NWQ93322_1_Burhinus_bistriatus NWR29693_1_Tachuris_rubrigastra NWR41742_1_Regulus_satrapa NWR59579_1_Bucorvus_abyssinicus NWR85171_1_Furnarius_figulus NWS17542_1_Pachyramphus_minor NWS43684_1_Probosciger_aterrimus NWS54375_1_Chunga_burmeisteri NWS69582_1_Crotophaga_sulcirostris NWT30580_1_Cardinalis_cardinalis NWT41978_1_Chroicocephalus_maculipennis NWT90449_1_Lanius_ludovicianus NWU01473_1_Urocynchramus_pylzowi NWU11556_1_Cephalopterus_ornatus NWU48592_1_Dromas_ardeola NWU79396_1_Onychorhynchus_coronatus NWU91471_1_Upupa_epops NWV52805_1_Daphoenositta_chrysoptera NWV77641_1_Dasyornis_broadbenti NWV99658_1_Machaerirhynchus_nigripectus NWW10308_1_Oreocharis_arfaki NWW18378_1_Falcunculus_frontatus NWW51359_1_Pedionomus_torquatus NWW65201_1_Ifrita_kowaldi NWW74589_1_Climacteris_rufus NWW88250_1_Rhynochetos_jubatus NWX04113_1_Caloenas_nicobarica NWX22426_1_Aegotheles_bennettii NWX47620_1_Steatornis_caripensis NWX69072_1_Alca_torda NWX88720_1_Nothoprocta_pentlandii NWY17777_1_Aphelocoma_coerulescens NWY35867_1_Pheucticus_melanocephalus NWY49930_1_Chionis_minor NWY94550_1_Loxia_curvirostra NWZ23027_1_Asarcornis_scutulata NWZ43822_1_Brachypodius_atriceps NXA02619_1_Nesospiza_acunhae NXA02983_1_Sapayoa_aenigma NXA24214_1_Ibidorhyncha_struthersii NXA40278_1_Eudromia_elegans NXA51988_1_Nothocercus_julius NXA59613_1_Mohoua_ochrocephala NXB21694_1_Rhagologus_leucostigma NXB36200_1_Eulacestoma_nigropectus NXB60724_1_Struthidea_cinerea NXC12166_1_Corythaeola_cristata NXC28707_1_Campylorhamphus_procurvoides NXC46646_1_Penelope_pileata NXC69615_1_Anhinga_anhinga NXD10910_1_Nothocercus_nigrocapillus NXD65719_1_Eolophus_roseicapilla NXD79678_1_Halcyon_senegalensis NXE01244_1_Chaetorhynchus_papuensis NXE15550_1_Lophotis_ruficrista NXE20016_1_Ardeotis_kori NXE42273_1_Ptilorrhoa_leucosticta NXE80541_1_Cochlearius_cochlearius NXE94837_1_Menura_novaehollandiae NXF09216_1_Smithornis_capensis NXF30417_1_Nyctibius_bracteatus NXF63850_1_Ciccaba_nigrolineata NXF80337_1_Sclerurus_mexicanus NXF95656_1_Eubucco_bourcierii NXG45394_1_Psilopogon_haemacephalus NXG80832_1_Baryphthengus_martii NXG85551_1_Stercorarius_parasiticus NXH12505_1_Bucco_capensis NXH33867_1_Myiagra_hebetior NXH77130_1_Oceanodroma_tethys NXH85680_1_Edolisoma_coerulescens NXI40105_1_Galbula_dea NXI58284_1_Chloroceryle_aenea NXI71067_1_Anseranas_semipalmata NXI90373_1_Psophia_crepitans NXJ05299_1_Odontophorus_gujanensis NXJ25911_1_Dicrurus_megarhynchus NXJ37922_1_Ciconia_maguari NXJ48698_1_Spizaetus_tyrannus NXJ64910_1_Rostratula_benghalensis NXJ82532_1_Trogon_melanurus NXK16322_1_Arenaria_interpres NXK36217_1_Piprites_chloris NXK56546_1_Chauna_torquata NXK81785_1_Amazona_guildingii NXK92902_1_Formicarius_rufipectus NXL12165_1_Mesembrinibis_cayennensis NXL27695_1_Glaucidium_brasilianum NXL46643_1_Podilymbus_podiceps NXL57152_1_Chordeiles_acutipennis NXL95324_1_Alectura_lathami NXM03285_1_Tyrannus_savana NXM32830_1_Oxyruncus_cristatus NXM41369_1_Gymnorhina_tibicen NXM76250_1_Serilophus_lunatus NXN18134_1_Indicator_maculatus NXN40788_1_Rhinoptilus_africanus NXN50236_1_Rynchops_niger NXN76312_1_Himantopus_himantopus NXN98538_1_Rhinopomastus_cyanomelas NXO12356_1_Oriolus_oriolus NXO21296_1_Cisticola_juncidis NXO46941_1_Aramus_guarauna NXP14533_1_Thinocorus_orbignyianus NXP27102_1_Scytalopus_superciliaris NXP44749_1_Heliornis_fulica NXP65661_1_Chloropsis_cyanopogon NXP81238_1_Ramphastos_sulfuratus NXQ26196_1_Alaudala_cheleensis NXQ81407_1_Nyctibius_grandis NXQ94816_1_Sagittarius_serpentarius NXS47091_1_Balaeniceps_rex NXS54209_1_Brachypteracias_leptosomus NXS75091_1_Pandion_haliaetus NXS82496_1_Erpornis_zantholeuca NXS93465_1_Jacana_jacana NXT17992_1_Syrrhaptes_paradoxus NXT42957_1_Pelecanoides_urinatrix NXT58126_1_Pluvianellus_socialis NXT81529_1_Zapornia_atra NXT88645_1_Anhinga_rufa NXU28145_1_Thalassarche_chlororhynchos NXU45387_1_Drymodes_brunneopygia NXU47721_1_Turnix_velox NXU76082_1_Oreotrochilus_melanogaster NXU88294_1_Xiphorhynchus_elegans NXV35382_1_Rissa_tridactyla NXV51397_1_Uria_aalge NXV87018_1_Calonectris_borealis NXW05858_1_Fregetta_grallaria NXW13522_1_Circaetus_pectoralis NXW37782_1_Phaetusa_simplex NXW43319_1_Nyctiprogne_leucopyga NXW61853_1_Eurystomus_gularis NXW74284_1_Hirundo_rustica NXX15905_1_Podargus_strigoides NXX50580_1_Tricholaema_leucomelas NXX75109_1_Urocolius_indicus NXY72737_1_Glareola_pratincola NXY91382_1_Ceyx_cyanopectus OPJ86087_1_Patagioenas_fasciata_monilis OWK53309_1_Lonchura_striata_domestica OXB60992_1_Callipepla_squamata OXB78169_1_Colinus_virginianus POI33736_1_Bambusicola_thoracicus RMB91608_1_Hirundo_rustica_rustica XP_005008876_2_Anas_platyrhynchos XP_005143759_2_Melopsittacus_undulatus XP_005238076_1_Falco_peregrinus XP_008501928_2_Calypte_anna XP_008923882_2_Manacus_vitellinus XP_009272513_1_Aptenodytes_forsteri XP_009323536_1_Pygoscelis_adeliae XP_009459285_1_Nipponia_nippon XP_009481490_1_Pelecanus_crispus XP_009509950_1_Phalacrocorax_carbo XP_009555057_1_Cuculus_canorus XP_009578785_1_Fulmarus_glacialis XP_009645087_1_Egretta_garzetta XP_009669810_1_Struthio_camelus_australis XP_009696851_1_Cariama_cristata XP_009868858_1_Apaloderma_vittatum XP_009887967_1_Charadrius_vociferus XP_009910145_1_Haliaeetus_albicilla XP_009940173_1_Opisthocomus_hoazin XP_009988730_1_Tauraco_erythrolophus XP_010120102_1_Chlamydotis_macqueenii XP_010135402_1_Buceros_rhinoceros_silvestris XP_010156624_1_Eurypyga_helias XP_010175753_1_Antrostomus_carolinensis XP_010185680_1_Mesitornis_unicolor XP_010210790_1_Tinamus_guttatus XP_010298429_1_Balearica_regulorum_gibbericeps XP_010575842_1_Haliaeetus_leucocephalus XP_013811509_1_Apteryx_mantelli_mantelli XP_014796825_1_Calidris_pugnax XP_017599463_1_Corvus_brachyrhynchos XP_017681185_1_Lepidothrix_coronata XP_019145331_2_Corvus_cornix_cornix XP_021137584_1_Columba_livia XP_021230336_1_Numida_meleagris XP_025956438_1_Dromaius_novaehollandiae XP_026718565_1_Athene_cunicularia XP_027584457_1_Pipra_filicauda XP_027764760_1_Empidonax_traillii XP_029875133_1_Aquila_chrysaetos_chrysaetos XP_030363702_1_Strigops_habroptila XP_030819914_1_Camarhynchus_parvulus XP_031987350_1_Corvus_moneduloides XP_032057175_1_Aythya_fuligula XP_032304611_1_Coturnix_japonica XP_032564981_1_Chiroxiphia_lanceolata XP_032863374_1_Tyto_alba_alba XP_032935794_1_Catharus_ustulatus XP_035200520_1_Oxyura_jamaicensis XP_036260685_1_Molothrus_ater XP_037236674_1_Falco_rusticolus XP_039583486_1_Passer_montanus XP_040443157_1_Falco_naumanni XP_041275781_1_Onychostruthus_taczanowskii XP_004947475_2_Gallus_gallus 
	delta_mamm_Tag	104	AAI25075_1_Homo_sapiens CAD7689419_1_Nyctereutes_procyonoides ELK23616_1_Myotis_davidii KAB0341096_1_Muntiacus_muntjak KAB0354034_1_Muntiacus_reevesi KAF3820439_1_Mirounga_leonina KAF4018533_1_Cervus_hanglu_yarkandensis KAF5927193_1_Diceros_bicornis_minor KAF6394943_1_Molossus_molossus NP_001009072_1_Pan_troglodytes OWK08439_1_Cervus_elaphus_hippelaphus PNJ04390_1_Pongo_abelii VFV29629_1_Lynx_pardinus XP_003461599_2_Cavia_porcellus XP_004024514_3_Gorilla_gorilla_gorilla XP_004607225_1_Sorex_araneus XP_004639733_1_Octodon_degus XP_004657476_1_Jaculus_jaculus XP_004863993_1_Heterocephalus_glaber XP_005217258_1_Bos_taurus XP_005404383_1_Chinchilla_lanigera XP_005888969_1_Bos_mutus XP_006067018_1_Bubalus_bubalis XP_006878457_1_Chrysochloris_asiatica XP_006886008_1_Elephantulus_edwardii XP_007525801_1_Erinaceus_europaeus XP_008529865_1_Equus_przewalskii XP_008576389_1_Galeopterus_variegatus XP_008850903_2_Nannospalax_galili XP_010348668_2_Saimiri_boliviensis_boliviensis XP_010375489_1_Rhinopithecus_roxellana XP_010625992_1_Fukomys_damarensis XP_010848530_1_Bison_bison_bison XP_010956130_1_Camelus_bactrianus XP_011375630_1_Pteropus_vampyrus XP_011768647_2_Macaca_nemestrina XP_011811772_1_Colobus_angolensis_palliatus XP_011857366_1_Mandrillus_leucophaeus XP_011886575_1_Cercocebus_atys XP_012376989_2_Dasypus_novemcinctus XP_012905866_1_Mustela_putorius_furo XP_014639206_1_Ceratotherium_simum_simum XP_014718579_1_Equus_asinus XP_015398634_1_Panthera_tigris_altaica XP_017534879_2_Manis_javanica XP_017750698_1_Rhinopithecus_bieti XP_019316581_1_Panthera_pardus XP_019514039_1_Hipposideros_armiger XP_020011157_1_Castor_canadensis XP_020729446_1_Odocoileus_virginianus_texanus XP_020827532_1_Phascolarctos_cinereus XP_020953090_1_Sus_scrofa XP_021523120_1_Aotus_nancymaae XP_021540026_1_Neomonachus_schauinslandi XP_021563524_1_Carlito_syrichta XP_023594556_1_Trichechus_manatus_latirostris XP_024410648_1_Desmodus_rotundus XP_025242263_1_Theropithecus_gelada XP_025712406_1_Callorhinus_ursinus XP_025862713_1_Vulpes_vulpes XP_026916564_1_Acinonyx_jubatus XP_027470810_2_Zalophus_californianus XP_027622342_1_Tupaia_chinensis XP_027711200_1_Vombatus_ursinus XP_027831921_1_Ovis_aries XP_028016669_1_Eptesicus_fuscus XP_028702982_1_Macaca_mulatta XP_028921777_1_Ornithorhynchus_anatinus XP_029801812_1_Suricata_suricatta XP_030661122_1_Nomascus_leucogenys XP_030743899_1_Echinops_telfairi XP_031319641_1_Camelus_dromedarius XP_031519213_1_Papio_anubis XP_031529322_1_Vicugna_pacos XP_031790725_1_Piliocolobus_tephrosceles XP_031818927_1_Sarcophilus_harrisii XP_032117895_1_Sapajus_apella XP_032271219_1_Phoca_vitulina XP_032350794_1_Camelus_ferus XP_032450062_1_Lynx_canadensis XP_032614469_1_Hylobates_moloch XP_032719009_1_Lontra_canadensis XP_033084661_1_Trachypithecus_francoisi XP_034526906_1_Ailuropoda_melanoleuca XP_035108548_1_Callithrix_jacchus XP_035571831_1_Canis_lupus_dingo XP_035880991_1_Phyllostomus_discolor XP_035945638_1_Halichoerus_grypus XP_036079706_1_Rousettus_aegyptiacus XP_036163388_1_Myotis_myotis XP_036316875_1_Pipistrellus_kuhlii XP_036599541_1_Trichosurus_vulpecula XP_036738603_1_Manis_pentadactyla XP_037002859_1_Artibeus_jamaicensis XP_037599404_1_Cebus_imitator XP_037841154_1_Chlorocebus_sabaeus XP_038522238_1_Canis_lupus_familiaris XP_038603243_1_Tachyglossus_aculeatus XP_039104244_1_Hyaena_hyaena XP_039732735_1_Pteropus_giganteus XP_040120096_1_Oryx_dammah XP_040314080_1_Puma_yagouaroundi XP_042637531_1_Orycteropus_afer_afer XP_043849802_1_Dromiciops_gliroides 
	AncientTag	3	XP_032824081_1_Petromyzon_marinus XP_006009076_1_Latimeria_chalumnae XP_005986143_1_Latimeria_chalumnae 
	PrimateScandentiaTag	2	AAI25075_1_Homo_sapiens XP_027622342_1_Tupaia_chinensis 
Scale Tree:                      10.000000
Restrictions:
    q01                          q01-delta_mamm
    q10                          None
    q01-delta_amph               q01-delta_mamm
    q10-delta_amph               q10-delta_mamm
    q01-delta_aves               q01-delta_mamm
    q10-delta_aves               q10-delta_mamm
    q01-delta_mamm               None
    q10-delta_mamm               None
Prior Information:
    Prior Categories:            100
    Priors
        q10 - exp 0.10 
        q01-delta_mamm - exp 0.10 
        q10-delta_mamm - exp 0.10 
Node reconstruction / fossilisation:
	MRCA Ancient AncientTag
	MRCA PrimateScandentia PrimateScandentiaTag
Patterns 3:
	delta_amph	delta_amph_Tag	
	delta_aves	delta_aves_Tag	
	delta_mamm	delta_mamm_Tag	
Tree Information
     Trees:                      1
     Taxa:                       851
     Sites:                      1
     States:                     2
Iteration	Lh	Tree No	q01	q10	q01-delta_amph	q10-delta_amph	q01-delta_aves	q10-delta_aves	q01-delta_mamm	q10-delta_mamm	Root P(0)	Root P(1)	Ancient P(0)	Ancient P(1)	PrimateScandentia P(0)	PrimateScandentia P(1)	
11000	-49.710199	1	0.050701	0.011606	0.050701	0.097000	0.050701	0.097000	0.050701	0.097000	0.357580	0.642420	0.123075	0.876925	0.001473	0.998527	
12000	-52.262313	1	0.103158	0.009602	0.103158	0.029051	0.103158	0.029051	0.103158	0.029051	0.486186	0.513814	0.442476	0.557524	0.090951	0.909049	
13000	-51.015673	1	0.102703	0.005584	0.102703	0.129098	0.102703	0.129098	0.102703	0.129098	0.491286	0.508714	0.466486	0.533514	0.005797	0.994203	
14000	-50.013508	1	0.041161	0.008349	0.041161	0.069843	0.041161	0.069843	0.041161	0.069843	0.327529	0.672471	0.115178	0.884822	0.001443	0.998557	
15000	-50.800768	1	0.026401	0.018599	0.026401	0.063921	0.026401	0.063921	0.026401	0.063921	0.243093	0.756907	0.028036	0.971964	0.000509	0.999491	
16000	-50.746659	1	0.068136	0.006914	0.068136	0.132091	0.068136	0.132091	0.068136	0.132091	0.423662	0.576338	0.269301	0.730699	0.002078	0.997922	
17000	-52.643738	1	0.190614	0.024055	0.190614	0.066781	0.190614	0.066781	0.190614	0.066781	0.495023	0.504977	0.427052	0.572948	0.065053	0.934947	
18000	-49.907703	1	0.056629	0.015525	0.056629	0.072155	0.056629	0.072155	0.056629	0.072155	0.372524	0.627476	0.119526	0.880474	0.003172	0.996828	
19000	-52.794079	1	0.097584	0.041935	0.097584	0.114648	0.097584	0.114648	0.097584	0.114648	0.446912	0.553088	0.150407	0.849593	0.005986	0.994014	
20000	-51.078996	1	0.132606	0.011521	0.132606	0.131156	0.132606	0.131156	0.132606	0.131156	0.485228	0.514772	0.405193	0.594807	0.010357	0.989643	
21000	-50.358459	1	0.107570	0.009499	0.107570	0.063305	0.107570	0.063305	0.107570	0.063305	0.476828	0.523172	0.392130	0.607870	0.020604	0.979396	
22000	-51.082766	1	0.092253	0.026956	0.092253	0.113738	0.092253	0.113738	0.092253	0.113738	0.438677	0.561323	0.171635	0.828365	0.005280	0.994720	
23000	-52.306201	1	0.152694	0.014131	0.152694	0.038527	0.152694	0.038527	0.152694	0.038527	0.499677	0.500323	0.497584	0.502416	0.120620	0.879380	
24000	-50.518526	1	0.081172	0.024150	0.081172	0.074761	0.081172	0.074761	0.081172	0.074761	0.423764	0.576236	0.156493	0.843507	0.007529	0.992471	
25000	-50.974145	1	0.076285	0.029670	0.076285	0.093422	0.076285	0.093422	0.076285	0.093422	0.415259	0.584741	0.124009	0.875991	0.004414	0.995586	
26000	-50.904848	1	0.091579	0.024645	0.091579	0.115559	0.091579	0.115559	0.091579	0.115559	0.437960	0.562040	0.178259	0.821741	0.005075	0.994925	
27000	-50.002565	1	0.048478	0.011897	0.048478	0.065936	0.048478	0.065936	0.048478	0.065936	0.349732	0.650268	0.113913	0.886087	0.002475	0.997525	
28000	-53.040928	1	0.103799	0.045897	0.103799	0.076946	0.103799	0.076946	0.103799	0.076946	0.454751	0.545249	0.166279	0.833721	0.013136	0.986864	
29000	-51.422738	1	0.058917	0.007650	0.058917	0.041823	0.058917	0.041823	0.058917	0.041823	0.398910	0.601090	0.221284	0.778716	0.010289	0.989711	
30000	-50.212002	1	0.024945	0.009282	0.024945	0.072906	0.024945	0.072906	0.024945	0.072906	0.235806	0.764194	0.044883	0.955117	0.000353	0.999647	
31000	-51.277382	1	0.076999	0.030169	0.076999	0.110469	0.076999	0.110469	0.076999	0.110469	0.416364	0.583636	0.123424	0.876576	0.003524	0.996476	
32000	-49.913752	1	0.081639	0.012122	0.081639	0.068971	0.081639	0.068971	0.081639	0.068971	0.434023	0.565977	0.243359	0.756641	0.008857	0.991143	
33000	-50.918443	1	0.152346	0.008944	0.152346	0.092597	0.152346	0.092597	0.152346	0.092597	0.502104	0.497896	0.514359	0.485641	0.023266	0.976734	
34000	-50.168871	1	0.094849	0.006730	0.094849	0.072745	0.094849	0.072745	0.094849	0.072745	0.475639	0.524361	0.407863	0.592137	0.011671	0.988329	
35000	-50.306441	1	0.109749	0.013093	0.109749	0.065695	0.109749	0.065695	0.109749	0.065695	0.468969	0.531031	0.336725	0.663275	0.020133	0.979867	
36000	-49.974058	1	0.038133	0.008267	0.038133	0.073260	0.038133	0.073260	0.038133	0.073260	0.313509	0.686491	0.102451	0.897549	0.001085	0.998915	
37000	-50.330497	1	0.020090	0.013487	0.020090	0.076087	0.020090	0.076087	0.020090	0.076087	0.199782	0.800218	0.022027	0.977973	0.000187	0.999813	
38000	-50.506997	1	0.075910	0.014599	0.075910	0.128172	0.075910	0.128172	0.075910	0.128172	0.418160	0.581840	0.188343	0.811657	0.002808	0.997192	
39000	-53.107217	1	0.009562	0.029181	0.009562	0.056698	0.009562	0.056698	0.009562	0.056698	0.116228	0.883772	0.002922	0.997078	0.000040	0.999960	
40000	-51.756033	1	0.076487	0.020779	0.076487	0.149903	0.076487	0.149903	0.076487	0.149903	0.415203	0.584797	0.150889	0.849111	0.002409	0.997591	
41000	-51.804624	1	0.122271	0.007451	0.122271	0.039050	0.122271	0.039050	0.122271	0.039050	0.508275	0.491725	0.537406	0.462594	0.073405	0.926595	
42000	-49.751963	1	0.041842	0.011121	0.041842	0.094442	0.041842	0.094442	0.041842	0.094442	0.324307	0.675693	0.093588	0.906412	0.000933	0.999067	
43000	-50.736798	1	0.128437	0.008974	0.128437	0.063345	0.128437	0.063345	0.128437	0.063345	0.495190	0.504810	0.473908	0.526092	0.031172	0.968828	
44000	-49.988332	1	0.058505	0.006508	0.058505	0.103192	0.058505	0.103192	0.058505	0.103192	0.400632	0.599368	0.231968	0.768032	0.001943	0.998057	
45000	-49.965792	1	0.068094	0.005736	0.068094	0.088711	0.068094	0.088711	0.068094	0.088711	0.433633	0.566367	0.307607	0.692393	0.003596	0.996404	
46000	-49.922290	1	0.052659	0.011956	0.052659	0.109558	0.052659	0.109558	0.052659	0.109558	0.363506	0.636494	0.127308	0.872692	0.001372	0.998628	
47000	-50.608650	1	0.020165	0.017928	0.020165	0.103336	0.020165	0.103336	0.020165	0.103336	0.201285	0.798715	0.017544	0.982456	0.000130	0.999870	
48000	-50.087765	1	0.106638	0.010660	0.106638	0.102964	0.106638	0.102964	0.106638	0.102964	0.468946	0.531054	0.348547	0.651453	0.008653	0.991347	
49000	-50.592457	1	0.108991	0.004840	0.108991	0.078369	0.108991	0.078369	0.108991	0.078369	0.509463	0.490537	0.535468	0.464532	0.014298	0.985702	
50000	-50.554756	1	0.032238	0.022526	0.032238	0.082139	0.032238	0.082139	0.032238	0.082139	0.277150	0.722850	0.034674	0.965326	0.000580	0.999420	
51000	-52.362097	1	0.061029	0.003299	0.061029	0.151547	0.061029	0.151547	0.061029	0.151547	0.449947	0.550053	0.378625	0.621375	0.001377	0.998623	
52000	-49.754714	1	0.057150	0.014650	0.057150	0.095661	0.057150	0.095661	0.057150	0.095661	0.374329	0.625671	0.124916	0.875084	0.002043	0.997957	
53000	-51.248661	1	0.041083	0.030731	0.041083	0.084986	0.041083	0.084986	0.041083	0.084986	0.321205	0.678795	0.043015	0.956985	0.001040	0.998960	
54000	-49.916787	1	0.050857	0.007388	0.050857	0.102684	0.050857	0.102684	0.050857	0.102684	0.370138	0.629862	0.173823	0.826177	0.001370	0.998630	
55000	-50.090918	1	0.030363	0.012422	0.030363	0.104607	0.030363	0.104607	0.030363	0.104607	0.266486	0.733514	0.049608	0.950392	0.000359	0.999641	
56000	-50.130671	1	0.041193	0.010177	0.041193	0.064487	0.041193	0.064487	0.041193	0.064487	0.323337	0.676663	0.098707	0.901293	0.001667	0.998333	
57000	-50.908172	1	0.020527	0.012194	0.020527	0.059141	0.020527	0.059141	0.020527	0.059141	0.203095	0.796905	0.024983	0.975017	0.000294	0.999706	
58000	-49.845920	1	0.075262	0.007143	0.075262	0.081430	0.075262	0.081430	0.075262	0.081430	0.439401	0.560599	0.303005	0.696995	0.005350	0.994650	
59000	-49.704979	1	0.064164	0.014249	0.064164	0.082448	0.064164	0.082448	0.064164	0.082448	0.393738	0.606262	0.153026	0.846974	0.003484	0.996516	
60000	-50.491560	1	0.043402	0.006244	0.043402	0.061008	0.043402	0.061008	0.043402	0.061008	0.347194	0.652806	0.158165	0.841835	0.002125	0.997875	
61000	-50.660159	1	0.094728	0.014586	0.094728	0.052003	0.094728	0.052003	0.094728	0.052003	0.451545	0.548455	0.275735	0.724265	0.022332	0.977668	
62000	-49.956315	1	0.049887	0.010601	0.049887	0.066846	0.049887	0.066846	0.049887	0.066846	0.357014	0.642986	0.130091	0.869909	0.002605	0.997395	
63000	-53.769686	1	0.038527	0.020712	0.038527	0.029899	0.038527	0.029899	0.038527	0.029899	0.307563	0.692437	0.053425	0.946575	0.006535	0.993465	
64000	-50.915228	1	0.008811	0.006699	0.008811	0.078062	0.008811	0.078062	0.008811	0.078062	0.101428	0.898572	0.008613	0.991387	0.000022	0.999978	
65000	-49.886053	1	0.056664	0.017687	0.056664	0.090050	0.056664	0.090050	0.056664	0.090050	0.371205	0.628795	0.107974	0.892026	0.002192	0.997808	
66000	-51.744071	1	0.031767	0.022690	0.031767	0.051263	0.031767	0.051263	0.031767	0.051263	0.274915	0.725085	0.033891	0.966109	0.001263	0.998737	
67000	-50.777907	1	0.021474	0.006847	0.021474	0.064031	0.021474	0.064031	0.021474	0.064031	0.215068	0.784932	0.044792	0.955208	0.000291	0.999709	
68000	-50.544563	1	0.092094	0.024039	0.092094	0.077561	0.092094	0.077561	0.092094	0.077561	0.439641	0.560359	0.188317	0.811683	0.009664	0.990336	
69000	-52.109717	1	0.146242	0.028361	0.146242	0.058928	0.146242	0.058928	0.146242	0.058928	0.482571	0.517429	0.328202	0.671798	0.047824	0.952176	
70000	-50.618583	1	0.101698	0.024423	0.101698	0.089015	0.101698	0.089015	0.101698	0.089015	0.450466	0.549534	0.211225	0.788775	0.009720	0.990280	
71000	-51.341776	1	0.015830	0.021445	0.015830	0.115654	0.015830	0.115654	0.015830	0.115654	0.169352	0.830648	0.009674	0.990326	0.000065	0.999935	
72000	-52.094644	1	0.056305	0.020947	0.056305	0.154293	0.056305	0.154293	0.056305	0.154293	0.369240	0.630760	0.093798	0.906202	0.001114	0.998886	
73000	-51.529273	1	0.036976	0.027985	0.036976	0.118167	0.036976	0.118167	0.036976	0.118167	0.302352	0.697648	0.037808	0.962192	0.000514	0.999486	
74000	-50.337116	1	0.047451	0.006517	0.047451	0.062807	0.047451	0.062807	0.047451	0.062807	0.362686	0.637314	0.175002	0.824998	0.002557	0.997443	
75000	-51.381282	1	0.091312	0.009221	0.091312	0.039084	0.091312	0.039084	0.091312	0.039084	0.464399	0.535601	0.361553	0.638447	0.036791	0.963209	
76000	-50.001887	1	0.029811	0.011272	0.029811	0.099854	0.029811	0.099854	0.029811	0.099854	0.264114	0.735886	0.052067	0.947933	0.000362	0.999638	
77000	-49.906931	1	0.074519	0.008363	0.074519	0.070484	0.074519	0.070484	0.074519	0.070484	0.432005	0.567995	0.273347	0.726653	0.006745	0.993255	
78000	-51.913720	1	0.009750	0.027477	0.009750	0.102843	0.009750	0.102843	0.009750	0.102843	0.117241	0.882759	0.003169	0.996831	0.000022	0.999978	
79000	-51.550328	1	0.082287	0.017276	0.082287	0.150787	0.082287	0.150787	0.082287	0.150787	0.426759	0.573241	0.187873	0.812127	0.002858	0.997142	
80000	-50.097466	1	0.110588	0.012141	0.110588	0.099393	0.110588	0.099393	0.110588	0.099393	0.469258	0.530742	0.338202	0.661798	0.009961	0.990039	
81000	-50.732212	1	0.053715	0.004266	0.053715	0.061944	0.053715	0.061944	0.053715	0.061944	0.408950	0.591050	0.282894	0.717106	0.003654	0.996346	
82000	-53.000122	1	0.059335	0.045745	0.059335	0.076136	0.059335	0.076136	0.059335	0.076136	0.386673	0.613327	0.065868	0.934132	0.003260	0.996740	
83000	-50.751114	1	0.061569	0.027689	0.061569	0.090612	0.061569	0.090612	0.061569	0.090612	0.384265	0.615735	0.091663	0.908337	0.002687	0.997313	
84000	-51.751263	1	0.084944	0.035698	0.084944	0.101296	0.084944	0.101296	0.084944	0.101296	0.430073	0.569927	0.132234	0.867766	0.005095	0.994905	
85000	-51.584892	1	0.079326	0.004980	0.079326	0.145537	0.079326	0.145537	0.079326	0.145537	0.464638	0.535362	0.390351	0.609649	0.002712	0.997288	
86000	-53.995602	1	0.088270	0.027418	0.088270	0.022141	0.088270	0.022141	0.088270	0.022141	0.444948	0.555052	0.231084	0.768916	0.108900	0.891100	
87000	-50.307802	1	0.031100	0.013962	0.031100	0.112389	0.031100	0.112389	0.031100	0.112389	0.269938	0.730062	0.047017	0.952983	0.000352	0.999648	
88000	-50.522459	1	0.036548	0.006866	0.036548	0.119320	0.036548	0.119320	0.036548	0.119320	0.310299	0.689701	0.110631	0.889369	0.000494	0.999506	
89000	-49.840337	1	0.055737	0.013462	0.055737	0.071487	0.055737	0.071487	0.055737	0.071487	0.371743	0.628257	0.129265	0.870735	0.003094	0.996906	
90000	-54.112391	1	0.099505	0.054946	0.099505	0.085528	0.099505	0.085528	0.099505	0.085528	0.452836	0.547164	0.144510	0.855490	0.009858	0.990142	
91000	-50.532339	1	0.023338	0.012021	0.023338	0.064497	0.023338	0.064497	0.023338	0.064497	0.223048	0.776952	0.031965	0.968035	0.000360	0.999640	
92000	-51.515825	1	0.005178	0.006173	0.005178	0.120875	0.005178	0.120875	0.005178	0.120875	0.061896	0.938104	0.003305	0.996695	0.000005	0.999995	
93000	-50.214128	1	0.043288	0.020745	0.043288	0.091164	0.043288	0.091164	0.043288	0.091164	0.326116	0.673884	0.061626	0.938374	0.001072	0.998928	
94000	-50.461749	1	0.099270	0.020292	0.099270	0.068464	0.099270	0.068464	0.099270	0.068464	0.450173	0.549827	0.233125	0.766875	0.014608	0.985392	
95000	-50.189508	1	0.105873	0.009123	0.105873	0.107610	0.105873	0.107610	0.105873	0.107610	0.473050	0.526950	0.375426	0.624574	0.007967	0.992033	
96000	-49.905833	1	0.067006	0.015711	0.067006	0.072091	0.067006	0.072091	0.067006	0.072091	0.399464	0.600536	0.154076	0.845924	0.004925	0.995075	
97000	-54.114248	1	0.003043	0.037424	0.003043	0.065385	0.003043	0.065385	0.003043	0.065385	0.043500	0.956500	0.000260	0.999740	0.000002	0.999998	
98000	-52.509887	1	0.025220	0.001817	0.025220	0.122821	0.025220	0.122821	0.025220	0.122821	0.301781	0.698219	0.183716	0.816284	0.000192	0.999808	
99000	-51.875233	1	0.153837	0.028061	0.153837	0.075630	0.153837	0.075630	0.153837	0.075630	0.484371	0.515629	0.331296	0.668704	0.033512	0.966488	
100000	-52.674749	1	0.047987	0.043006	0.047987	0.086331	0.047987	0.086331	0.047987	0.086331	0.353248	0.646752	0.046424	0.953576	0.001522	0.998478	
101000	-50.797806	1	0.147347	0.009256	0.147347	0.095738	0.147347	0.095738	0.147347	0.095738	0.499227	0.500773	0.494862	0.505138	0.020493	0.979507	
102000	-50.844053	1	0.044891	0.003226	0.044891	0.105341	0.044891	0.105341	0.044891	0.105341	0.389780	0.610220	0.268554	0.731446	0.000963	0.999037	
103000	-49.953196	1	0.030563	0.013628	0.030563	0.084346	0.030563	0.084346	0.030563	0.084346	0.267116	0.732884	0.046597	0.953403	0.000485	0.999515	
104000	-50.832091	1	0.092148	0.007487	0.092148	0.049810	0.092148	0.049810	0.092148	0.049810	0.470954	0.529046	0.391098	0.608902	0.022769	0.977231	
105000	-49.749317	1	0.050074	0.008058	0.050074	0.082488	0.050074	0.082488	0.050074	0.082488	0.364649	0.635351	0.159941	0.840059	0.001829	0.998171	
106000	-49.731651	1	0.044322	0.012172	0.044322	0.081148	0.044322	0.081148	0.044322	0.081148	0.333285	0.666715	0.096101	0.903899	0.001365	0.998635	
107000	-50.542561	1	0.052721	0.017126	0.052721	0.123769	0.052721	0.123769	0.052721	0.123769	0.359320	0.640680	0.097631	0.902369	0.001185	0.998815	
108000	-49.853176	1	0.042422	0.007670	0.042422	0.094707	0.042422	0.094707	0.042422	0.094707	0.335250	0.664750	0.128486	0.871514	0.000963	0.999037	
109000	-50.852153	1	0.104460	0.003573	0.104460	0.080138	0.104460	0.080138	0.104460	0.080138	0.527095	0.472905	0.587668	0.412332	0.012411	0.987589	
110000	-51.369555	1	0.145211	0.020216	0.145211	0.061752	0.145211	0.061752	0.145211	0.061752	0.484842	0.515158	0.369995	0.630005	0.043039	0.956961	
111000	-52.229566	1	0.157983	0.028509	0.157983	0.121191	0.157983	0.121191	0.157983	0.121191	0.484396	0.515604	0.319496	0.680504	0.016997	0.983003	
112000	-50.328624	1	0.112036	0.007984	0.112036	0.106909	0.112036	0.106909	0.112036	0.106909	0.483802	0.516198	0.424366	0.575634	0.009205	0.990795	
113000	-51.742206	1	0.054494	0.017309	0.054494	0.040289	0.054494	0.040289	0.054494	0.040289	0.366715	0.633285	0.109405	0.890595	0.009022	0.990978	
114000	-49.968208	1	0.043635	0.008923	0.043635	0.069507	0.043635	0.069507	0.043635	0.069507	0.336670	0.663330	0.120005	0.879995	0.001701	0.998299	
115000	-50.320654	1	0.097135	0.018991	0.097135	0.106899	0.097135	0.106899	0.097135	0.106899	0.446864	0.553136	0.224819	0.775181	0.006535	0.993465	
116000	-50.070530	1	0.041334	0.014602	0.041334	0.068777	0.041334	0.068777	0.041334	0.068777	0.319167	0.680833	0.074623	0.925377	0.001499	0.998501	
117000	-51.085214	1	0.019313	0.012055	0.019313	0.057046	0.019313	0.057046	0.019313	0.057046	0.194034	0.805966	0.022546	0.977454	0.000265	0.999735	
118000	-50.630962	1	0.066264	0.026637	0.066264	0.089023	0.066264	0.089023	0.066264	0.089023	0.395033	0.604967	0.105909	0.894091	0.003336	0.996664	
119000	-49.731830	1	0.061547	0.012629	0.061547	0.075379	0.061547	0.075379	0.061547	0.075379	0.389279	0.610721	0.157226	0.842774	0.003649	0.996351	
120000	-49.759136	1	0.044590	0.010692	0.044590	0.077436	0.044590	0.077436	0.044590	0.077436	0.336551	0.663449	0.107490	0.892510	0.001497	0.998503	
121000	-50.322431	1	0.100623	0.020865	0.100623	0.091175	0.100623	0.091175	0.100623	0.091175	0.450326	0.549674	0.226138	0.773862	0.009106	0.990894	
122000	-50.082268	1	0.106200	0.015769	0.106200	0.091539	0.106200	0.091539	0.106200	0.091539	0.459849	0.540151	0.282181	0.717819	0.010306	0.989694	
123000	-50.097903	1	0.044662	0.019293	0.044662	0.081088	0.044662	0.081088	0.044662	0.081088	0.331349	0.668651	0.068706	0.931294	0.001394	0.998606	
124000	-50.502750	1	0.035654	0.022867	0.035654	0.088129	0.035654	0.088129	0.035654	0.088129	0.294052	0.705948	0.040994	0.959006	0.000680	0.999320	
125000	-52.141482	1	0.191055	0.010547	0.191055	0.125463	0.191055	0.125463	0.191055	0.125463	0.503216	0.496784	0.534408	0.465592	0.024465	0.975535	
126000	-54.188085	1	0.018968	0.015891	0.018968	0.181779	0.018968	0.181779	0.018968	0.181779	0.191764	0.808236	0.017258	0.982742	0.000078	0.999922	
127000	-49.765514	1	0.085590	0.012445	0.085590	0.081395	0.085590	0.081395	0.085590	0.081395	0.439179	0.560821	0.250915	0.749085	0.007401	0.992599	
128000	-50.406542	1	0.084344	0.023059	0.084344	0.097858	0.084344	0.097858	0.084344	0.097858	0.428298	0.571702	0.166380	0.833620	0.005276	0.994724	
129000	-53.361883	1	0.183961	0.036491	0.183961	0.076471	0.183961	0.076471	0.183961	0.076471	0.491514	0.508486	0.357950	0.642050	0.047712	0.952288	
130000	-50.793253	1	0.124223	0.015330	0.124223	0.058964	0.124223	0.058964	0.124223	0.058964	0.478093	0.521907	0.361712	0.638288	0.033185	0.966815	
131000	-53.435791	1	0.112542	0.022886	0.112542	0.023353	0.112542	0.023353	0.112542	0.023353	0.475372	0.524628	0.354704	0.645296	0.168411	0.831589	
132000	-50.957721	1	0.143788	0.020178	0.143788	0.088152	0.143788	0.088152	0.143788	0.088152	0.482311	0.517689	0.347280	0.652720	0.022183	0.977817	
133000	-51.189091	1	0.042856	0.015042	0.042856	0.140344	0.042856	0.140344	0.042856	0.140344	0.324925	0.675075	0.076574	0.923426	0.000623	0.999377	
134000	-49.705214	1	0.049289	0.012641	0.049289	0.080846	0.049289	0.080846	0.049289	0.080846	0.351405	0.648595	0.110884	0.889116	0.001814	0.998186	
135000	-50.148637	1	0.059664	0.013952	0.059664	0.061582	0.059664	0.061582	0.059664	0.061582	0.382932	0.617068	0.141527	0.858473	0.004879	0.995121	
136000	-50.425242	1	0.111689	0.012276	0.111689	0.117654	0.111689	0.117654	0.111689	0.117654	0.469372	0.530628	0.335873	0.664127	0.007983	0.992017	
137000	-50.693843	1	0.074795	0.004083	0.074795	0.113863	0.074795	0.113863	0.074795	0.113863	0.469624	0.530376	0.414035	0.585965	0.003146	0.996854	
138000	-50.782267	1	0.034720	0.013514	0.034720	0.054772	0.034720	0.054772	0.034720	0.054772	0.289354	0.710646	0.059108	0.940892	0.001420	0.998580	
139000	-50.114803	1	0.031515	0.014507	0.031515	0.103212	0.031515	0.103212	0.031515	0.103212	0.272070	0.727930	0.046686	0.953314	0.000401	0.999599	
140000	-50.646565	1	0.035124	0.012049	0.035124	0.056176	0.035124	0.056176	0.035124	0.056176	0.292357	0.707643	0.066087	0.933913	0.001397	0.998603	
141000	-50.813765	1	0.085547	0.026119	0.085547	0.106390	0.085547	0.106390	0.085547	0.106390	0.429661	0.570339	0.157250	0.842750	0.004823	0.995177	
142000	-50.567654	1	0.078181	0.016905	0.078181	0.054688	0.078181	0.054688	0.078181	0.054688	0.422659	0.577341	0.190888	0.809112	0.012446	0.987554	
143000	-49.929607	1	0.082482	0.016984	0.082482	0.079490	0.082482	0.079490	0.082482	0.079490	0.428491	0.571509	0.197080	0.802920	0.007030	0.992970	
144000	-52.062635	1	0.022792	0.034004	0.022792	0.087656	0.022792	0.087656	0.022792	0.087656	0.228871	0.771129	0.013772	0.986228	0.000215	0.999785	
145000	-51.201131	1	0.025544	0.022595	0.025544	0.063264	0.025544	0.063264	0.025544	0.063264	0.239426	0.760574	0.022742	0.977258	0.000474	0.999526	
146000	-50.550072	1	0.092407	0.022307	0.092407	0.068562	0.092407	0.068562	0.092407	0.068562	0.440919	0.559081	0.200271	0.799729	0.012214	0.987786	
147000	-50.941410	1	0.019952	0.008182	0.019952	0.059849	0.019952	0.059849	0.019952	0.059849	0.201111	0.798889	0.033513	0.966487	0.000267	0.999733	
148000	-49.898592	1	0.092216	0.008463	0.092216	0.094621	0.092216	0.094621	0.092216	0.094621	0.460328	0.539672	0.341986	0.658014	0.006932	0.993068	
149000	-50.853548	1	0.039720	0.002932	0.039720	0.092297	0.039720	0.092297	0.039720	0.092297	0.370280	0.629720	0.244844	0.755156	0.000842	0.999158	
150000	-50.866381	1	0.010594	0.014893	0.010594	0.108972	0.010594	0.108972	0.010594	0.108972	0.119861	0.880139	0.006042	0.993958	0.000026	0.999974	
151000	-49.882687	1	0.039346	0.014125	0.039346	0.077846	0.039346	0.077846	0.039346	0.077846	0.310713	0.689287	0.070211	0.929789	0.001066	0.998934	
152000	-52.141739	1	0.109212	0.030089	0.109212	0.135523	0.109212	0.135523	0.109212	0.135523	0.456404	0.543596	0.202489	0.797511	0.006328	0.993672	
153000	-51.301054	1	0.124695	0.003232	0.124695	0.087414	0.124695	0.087414	0.124695	0.087414	0.548531	0.451469	0.669308	0.330692	0.016260	0.983740	
154000	-50.394587	1	0.058405	0.010131	0.058405	0.055323	0.058405	0.055323	0.058405	0.055323	0.386414	0.613586	0.173730	0.826270	0.005681	0.994319	
155000	-51.756966	1	0.077733	0.006461	0.077733	0.037092	0.077733	0.037092	0.077733	0.037092	0.457750	0.542250	0.366797	0.633203	0.027388	0.972612	
156000	-50.176361	1	0.020170	0.010969	0.020170	0.093535	0.020170	0.093535	0.020170	0.093535	0.200727	0.799273	0.026438	0.973562	0.000145	0.999855	
157000	-52.807104	1	0.003166	0.032865	0.003166	0.097629	0.003166	0.097629	0.003166	0.097629	0.043977	0.956023	0.000307	0.999693	0.000002	0.999998	
158000	-55.438621	1	0.157714	0.035560	0.157714	0.021536	0.157714	0.021536	0.157714	0.021536	0.494836	0.505164	0.443636	0.556364	0.353297	0.646703	
159000	-51.320130	1	0.052352	0.012759	0.052352	0.043116	0.052352	0.043116	0.052352	0.043116	0.363208	0.636792	0.126332	0.873668	0.007028	0.992972	
160000	-51.221578	1	0.116870	0.028891	0.116870	0.091202	0.116870	0.091202	0.116870	0.091202	0.463559	0.536441	0.232907	0.767093	0.013023	0.986977	
161000	-49.839397	1	0.092009	0.013706	0.092009	0.091048	0.092009	0.091048	0.092009	0.091048	0.445988	0.554012	0.257056	0.742944	0.007334	0.992666	
162000	-51.718626	1	0.001941	0.004987	0.001941	0.072867	0.001941	0.072867	0.001941	0.072867	0.023822	0.976178	0.000582	0.999418	0.000001	0.999999	
163000	-52.559421	1	0.076361	0.040583	0.076361	0.063651	0.076361	0.063651	0.076361	0.063651	0.419148	0.580852	0.109695	0.890305	0.008698	0.991302	
164000	-49.887256	1	0.066730	0.017871	0.066730	0.084860	0.066730	0.084860	0.066730	0.084860	0.397075	0.602925	0.138887	0.861113	0.003672	0.996328	
165000	-51.152065	1	0.032001	0.002560	0.032001	0.087205	0.032001	0.087205	0.032001	0.087205	0.331501	0.668499	0.200067	0.799933	0.000521	0.999479	
166000	-50.391977	1	0.034775	0.017511	0.034775	0.110697	0.034775	0.110697	0.034775	0.110697	0.288589	0.711411	0.047797	0.952203	0.000474	0.999526	
167000	-51.166988	1	0.031671	0.014651	0.031671	0.135838	0.031671	0.135838	0.031671	0.135838	0.272854	0.727146	0.046654	0.953346	0.000306	0.999694	
168000	-50.185459	1	0.079626	0.020619	0.079626	0.076891	0.079626	0.076891	0.079626	0.076891	0.421832	0.578168	0.166651	0.833349	0.006821	0.993179	
169000	-50.577522	1	0.114800	0.005236	0.114800	0.082348	0.114800	0.082348	0.114800	0.082348	0.508854	0.491146	0.535709	0.464291	0.014832	0.985168	
170000	-50.037861	1	0.040592	0.009790	0.040592	0.067532	0.040592	0.067532	0.040592	0.067532	0.321364	0.678636	0.099239	0.900761	0.001475	0.998525	
171000	-54.690303	1	0.163094	0.046643	0.163094	0.139958	0.163094	0.139958	0.163094	0.139958	0.485552	0.514448	0.278471	0.721529	0.015280	0.984720	
172000	-50.090574	1	0.114000	0.011570	0.114000	0.089556	0.114000	0.089556	0.114000	0.089556	0.473976	0.526024	0.361057	0.638943	0.012653	0.987347	
173000	-50.033674	1	0.038650	0.006112	0.038650	0.091655	0.038650	0.091655	0.038650	0.091655	0.324963	0.675037	0.133220	0.866780	0.000793	0.999207	
174000	-50.288283	1	0.059323	0.006769	0.059323	0.117525	0.059323	0.117525	0.059323	0.117525	0.401187	0.598813	0.229196	0.770804	0.001693	0.998307	
175000	-50.617869	1	0.040269	0.017153	0.040269	0.122021	0.040269	0.122021	0.040269	0.122021	0.313658	0.686342	0.062469	0.937531	0.000614	0.999386	
176000	-49.826994	1	0.082702	0.011909	0.082702	0.073577	0.082702	0.073577	0.082702	0.073577	0.435983	0.564017	0.248803	0.751197	0.008124	0.991876	
177000	-50.837603	1	0.074155	0.020811	0.074155	0.054570	0.074155	0.054570	0.074155	0.054570	0.412959	0.587041	0.154599	0.845401	0.010912	0.989088	
178000	-51.677514	1	0.027393	0.004745	0.027393	0.136028	0.027393	0.136028	0.027393	0.136028	0.267080	0.732920	0.093994	0.906006	0.000215	0.999785	
179000	-51.945077	1	0.067921	0.017258	0.067921	0.035644	0.067921	0.035644	0.067921	0.035644	0.403930	0.596070	0.163118	0.836882	0.021002	0.978998	
180000	-50.104863	1	0.081879	0.019496	0.081879	0.077735	0.081879	0.077735	0.081879	0.077735	0.426034	0.573966	0.179488	0.820512	0.007178	0.992822	
181000	-50.697194	1	0.006752	0.011101	0.006752	0.089587	0.006752	0.089587	0.006752	0.089587	0.079677	0.920323	0.003253	0.996747	0.000010	0.999990	
182000	-50.266695	1	0.019140	0.010320	0.019140	0.099145	0.019140	0.099145	0.019140	0.099145	0.193141	0.806859	0.025304	0.974696	0.000119	0.999881	
183000	-50.141296	1	0.050070	0.013244	0.050070	0.062623	0.050070	0.062623	0.050070	0.062623	0.353819	0.646181	0.110969	0.889031	0.002969	0.997031	
184000	-50.923200	1	0.095175	0.028254	0.095175	0.091732	0.095175	0.091732	0.095175	0.091732	0.442661	0.557339	0.177943	0.822057	0.007872	0.992128	
185000	-49.918146	1	0.083791	0.007151	0.083791	0.095065	0.083791	0.095065	0.083791	0.095065	0.454575	0.545425	0.339766	0.660234	0.005430	0.994570	
186000	-51.742371	1	0.035668	0.005520	0.035668	0.046071	0.035668	0.046071	0.035668	0.046071	0.313806	0.686194	0.129343	0.870657	0.002145	0.997855	
187000	-51.716304	1	0.021825	0.002659	0.021825	0.067121	0.021825	0.067121	0.021825	0.067121	0.246676	0.753324	0.106233	0.893767	0.000281	0.999719	
188000	-51.231794	1	0.037032	0.029606	0.037032	0.096150	0.037032	0.096150	0.037032	0.096150	0.303506	0.696494	0.036587	0.963413	0.000664	0.999336	
189000	-50.495398	1	0.101415	0.017136	0.101415	0.060704	0.101415	0.060704	0.101415	0.060704	0.455510	0.544490	0.267982	0.732018	0.019389	0.980611	
190000	-50.194236	1	0.088982	0.005696	0.088982	0.099781	0.088982	0.099781	0.088982	0.099781	0.474132	0.525868	0.410421	0.589579	0.005846	0.994154	
191000	-50.855512	1	0.075267	0.028741	0.075267	0.089386	0.075267	0.089386	0.075267	0.089386	0.413372	0.586628	0.124004	0.875996	0.004579	0.995421	
192000	-51.094174	1	0.050802	0.029402	0.050802	0.074511	0.050802	0.074511	0.050802	0.074511	0.355071	0.644929	0.064415	0.935585	0.002254	0.997746	
193000	-50.322632	1	0.073557	0.019772	0.073557	0.111291	0.073557	0.111291	0.073557	0.111291	0.410311	0.589689	0.148539	0.851461	0.003113	0.996887	
194000	-50.194483	1	0.053080	0.009910	0.053080	0.060205	0.053080	0.060205	0.053080	0.060205	0.369881	0.630119	0.151607	0.848393	0.003737	0.996263	
195000	-52.364720	1	0.077821	0.035288	0.077821	0.052798	0.077821	0.052798	0.077821	0.052798	0.420579	0.579421	0.124757	0.875243	0.013203	0.986797	
196000	-51.148143	1	0.030350	0.028076	0.030350	0.088428	0.030350	0.088428	0.030350	0.088428	0.270030	0.729970	0.026550	0.973450	0.000445	0.999555	
197000	-51.396932	1	0.140091	0.004832	0.140091	0.115336	0.140091	0.115336	0.140091	0.115336	0.523579	0.476421	0.611800	0.388200	0.013884	0.986116	
198000	-54.372601	1	0.008554	0.043951	0.008554	0.114876	0.008554	0.114876	0.008554	0.114876	0.113656	0.886344	0.001799	0.998201	0.000016	0.999984	
199000	-51.019112	1	0.007547	0.017827	0.007547	0.083850	0.007547	0.083850	0.007547	0.083850	0.090164	0.909836	0.002697	0.997303	0.000014	0.999986	
200000	-52.508934	1	0.078124	0.037171	0.078124	0.054340	0.078124	0.054340	0.078124	0.054340	0.421496	0.578504	0.121798	0.878202	0.012584	0.987416	
201000	-51.363952	1	0.011465	0.004735	0.011465	0.114749	0.011465	0.114749	0.011465	0.114749	0.130906	0.869094	0.019651	0.980349	0.000031	0.999969	
202000	-50.534782	1	0.033344	0.022537	0.033344	0.093063	0.033344	0.093063	0.033344	0.093063	0.282736	0.717264	0.036762	0.963238	0.000529	0.999471	
203000	-49.979734	1	0.094546	0.008765	0.094546	0.074441	0.094546	0.074441	0.094546	0.074441	0.463462	0.536538	0.350847	0.649153	0.011102	0.988898	
204000	-50.519266	1	0.083259	0.023647	0.083259	0.072642	0.083259	0.072642	0.083259	0.072642	0.427257	0.572743	0.165111	0.834889	0.008457	0.991543	
205000	-49.998076	1	0.088316	0.009538	0.088316	0.068475	0.088316	0.068475	0.088316	0.068475	0.452085	0.547915	0.311604	0.688396	0.010939	0.989061	
206000	-50.593473	1	0.082765	0.019571	0.082765	0.058342	0.082765	0.058342	0.082765	0.058342	0.428574	0.571426	0.188190	0.811810	0.012652	0.987348	
207000	-50.109677	1	0.028366	0.007073	0.028366	0.093332	0.028366	0.093332	0.028366	0.093332	0.262508	0.737492	0.070881	0.929119	0.000348	0.999652	
208000	-52.548302	1	0.081286	0.034325	0.081286	0.047175	0.081286	0.047175	0.081286	0.047175	0.426525	0.573475	0.139166	0.860834	0.018575	0.981425	
209000	-50.512193	1	0.060360	0.004898	0.060360	0.063100	0.060360	0.063100	0.060360	0.063100	0.422761	0.577239	0.298976	0.701024	0.004802	0.995198	
210000	-52.079500	1	0.144300	0.032093	0.144300	0.074233	0.144300	0.074233	0.144300	0.074233	0.480122	0.519878	0.295572	0.704428	0.030125	0.969875	
211000	-53.330273	1	0.144184	0.022646	0.144184	0.028282	0.144184	0.028282	0.144184	0.028282	0.492060	0.507940	0.436007	0.563993	0.193653	0.806347	
212000	-49.838606	1	0.047677	0.013997	0.047677	0.100706	0.047677	0.100706	0.047677	0.100706	0.344131	0.655869	0.096766	0.903234	0.001193	0.998807	
213000	-50.926991	1	0.007097	0.015627	0.007097	0.081402	0.007097	0.081402	0.007097	0.081402	0.084613	0.915387	0.002669	0.997331	0.000013	0.999987	
214000	-49.828544	1	0.058750	0.014984	0.058750	0.100801	0.058750	0.100801	0.058750	0.100801	0.378525	0.621475	0.128063	0.871937	0.002031	0.997969	
215000	-53.652830	1	0.034327	0.020263	0.034327	0.031749	0.034327	0.031749	0.034327	0.031749	0.287543	0.712457	0.043517	0.956483	0.004164	0.995836	
216000	-50.737655	1	0.065544	0.025223	0.065544	0.067794	0.065544	0.067794	0.065544	0.067794	0.393694	0.606306	0.109692	0.890308	0.005206	0.994794	
217000	-50.562132	1	0.017844	0.015430	0.017844	0.105543	0.017844	0.105543	0.017844	0.105543	0.183014	0.816986	0.015786	0.984214	0.000094	0.999906	
218000	-50.723381	1	0.020985	0.005609	0.020985	0.108659	0.020985	0.108659	0.020985	0.108659	0.214783	0.785217	0.051227	0.948773	0.000137	0.999863	
219000	-50.517824	1	0.063763	0.007728	0.063763	0.127625	0.063763	0.127625	0.063763	0.127625	0.408141	0.591859	0.229518	0.770482	0.001835	0.998165	
220000	-49.827478	1	0.037831	0.009972	0.037831	0.078673	0.037831	0.078673	0.037831	0.078673	0.308081	0.691919	0.086732	0.913268	0.000945	0.999055	
221000	-50.518093	1	0.033567	0.020056	0.033567	0.106946	0.033567	0.106946	0.033567	0.106946	0.283023	0.716977	0.040516	0.959484	0.000451	0.999549	
222000	-49.858631	1	0.075662	0.006863	0.075662	0.085105	0.075662	0.085105	0.075662	0.085105	0.441854	0.558146	0.311865	0.688135	0.005031	0.994969	
223000	-51.000067	1	0.086585	0.004119	0.086585	0.122964	0.086585	0.122964	0.086585	0.122964	0.490385	0.509615	0.470305	0.529695	0.004080	0.995920	
224000	-50.582954	1	0.101682	0.020231	0.101682	0.113681	0.101682	0.113681	0.101682	0.113681	0.451211	0.548789	0.229167	0.770833	0.006688	0.993312	
225000	-50.175948	1	0.071461	0.004694	0.071461	0.088949	0.071461	0.088949	0.071461	0.088949	0.453589	0.546411	0.367694	0.632306	0.004048	0.995952	
226000	-50.837905	1	0.003840	0.011736	0.003840	0.096023	0.003840	0.096023	0.003840	0.096023	0.047190	0.952810	0.001023	0.998977	0.000003	0.999997	
227000	-51.339821	1	0.118324	0.029340	0.118324	0.077152	0.118324	0.077152	0.118324	0.077152	0.465173	0.534827	0.240142	0.759858	0.017867	0.982133	
228000	-50.219330	1	0.027582	0.007935	0.027582	0.104900	0.027582	0.104900	0.027582	0.104900	0.255244	0.744756	0.061162	0.938838	0.000281	0.999719	
229000	-49.902934	1	0.060580	0.006468	0.060580	0.096780	0.060580	0.096780	0.060580	0.096780	0.407226	0.592774	0.244429	0.755571	0.002331	0.997669	
230000	-52.346273	1	0.068475	0.006696	0.068475	0.031560	0.068475	0.031560	0.068475	0.031560	0.436508	0.563492	0.314486	0.685514	0.027766	0.972234	
231000	-51.634170	1	0.022931	0.008827	0.022931	0.048348	0.022931	0.048348	0.022931	0.048348	0.222508	0.777492	0.040446	0.959554	0.000573	0.999427	
232000	-50.805196	1	0.130738	0.016565	0.130738	0.116584	0.130738	0.116584	0.130738	0.116584	0.477230	0.522770	0.337745	0.662255	0.011681	0.988319	
233000	-51.755700	1	0.003615	0.012418	0.003615	0.062121	0.003615	0.062121	0.003615	0.062121	0.044689	0.955311	0.000864	0.999136	0.000003	0.999997	
234000	-51.139039	1	0.022465	0.022834	0.022465	0.111346	0.022465	0.111346	0.022465	0.111346	0.219605	0.780395	0.017754	0.982246	0.000158	0.999842	
235000	-50.086005	1	0.030481	0.016391	0.030481	0.087743	0.030481	0.087743	0.030481	0.087743	0.266299	0.733701	0.039984	0.960016	0.000455	0.999545	
236000	-50.776952	1	0.068932	0.028071	0.068932	0.085229	0.068932	0.085229	0.068932	0.085229	0.401058	0.598942	0.109644	0.890356	0.003961	0.996039	
237000	-51.487245	1	0.117138	0.029483	0.117138	0.110207	0.117138	0.110207	0.117138	0.110207	0.463263	0.536737	0.227132	0.772868	0.009786	0.990214	
238000	-51.466871	1	0.019335	0.018916	0.019335	0.128771	0.019335	0.128771	0.019335	0.128771	0.195568	0.804432	0.015541	0.984459	0.000097	0.999903	
239000	-52.176966	1	0.046032	0.024390	0.046032	0.043778	0.046032	0.043778	0.046032	0.043778	0.337922	0.662078	0.063434	0.936566	0.004800	0.995200	
240000	-52.040494	1	0.195248	0.014900	0.195248	0.081861	0.195248	0.081861	0.195248	0.081861	0.499633	0.500367	0.495355	0.504645	0.047820	0.952180	
241000	-50.535349	1	0.115724	0.019849	0.115724	0.074501	0.115724	0.074501	0.115724	0.074501	0.466016	0.533984	0.283138	0.716862	0.018060	0.981940	
242000	-50.755916	1	0.078674	0.027554	0.078674	0.092296	0.078674	0.092296	0.078674	0.092296	0.419130	0.580870	0.135777	0.864223	0.004862	0.995138	
243000	-49.694430	1	0.077727	0.012473	0.077727	0.090563	0.077727	0.090563	0.077727	0.090563	0.425304	0.574696	0.219022	0.780978	0.004862	0.995138	
244000	-51.508534	1	0.161784	0.011736	0.161784	0.060779	0.161784	0.060779	0.161784	0.060779	0.500653	0.499347	0.505238	0.494762	0.055818	0.944182	
245000	-50.333372	1	0.048875	0.005974	0.048875	0.064413	0.048875	0.064413	0.048875	0.064413	0.371969	0.628031	0.194967	0.805033	0.002641	0.997359	
246000	-50.064830	1	0.031975	0.006707	0.031975	0.083266	0.031975	0.083266	0.031975	0.083266	0.285865	0.714135	0.090884	0.909116	0.000556	0.999444	
247000	-50.518714	1	0.134191	0.010685	0.134191	0.078395	0.134191	0.078395	0.134191	0.078395	0.490623	0.509377	0.441934	0.558066	0.023224	0.976776	
248000	-49.992519	1	0.075323	0.017908	0.075323	0.075562	0.075323	0.075562	0.075323	0.075562	0.415311	0.584689	0.167865	0.832135	0.006111	0.993889	
249000	-51.094690	1	0.007631	0.005825	0.007631	0.106162	0.007631	0.106162	0.007631	0.106162	0.089247	0.910753	0.007428	0.992572	0.000012	0.999988	
250000	-50.987032	1	0.064055	0.021960	0.064055	0.127856	0.064055	0.127856	0.064055	0.127856	0.389361	0.610639	0.111845	0.888155	0.001852	0.998148	
251000	-51.058321	1	0.000545	0.008501	0.000545	0.084827	0.000545	0.084827	0.000545	0.084827	0.006868	0.993132	0.000028	0.999972	0.000000	1.000000	
252000	-49.896831	1	0.096106	0.009503	0.096106	0.080874	0.096106	0.080874	0.096106	0.080874	0.462019	0.537981	0.338700	0.661300	0.009971	0.990029	
253000	-51.209692	1	0.087042	0.031647	0.087042	0.088653	0.087042	0.088653	0.087042	0.088653	0.432489	0.567511	0.147484	0.852516	0.006679	0.993321	
254000	-51.400311	1	0.007973	0.005741	0.007973	0.118329	0.007973	0.118329	0.007973	0.118329	0.092987	0.907013	0.008195	0.991805	0.000013	0.999987	
255000	-51.447751	1	0.030626	0.029180	0.030626	0.104843	0.030626	0.104843	0.030626	0.104843	0.272144	0.727856	0.026248	0.973752	0.000366	0.999634	
256000	-51.921268	1	0.097219	0.032535	0.097219	0.056771	0.097219	0.056771	0.097219	0.056771	0.446869	0.553131	0.183175	0.816825	0.019957	0.980043	
257000	-50.862190	1	0.059458	0.002730	0.059458	0.097037	0.059458	0.097037	0.059458	0.097037	0.462528	0.537472	0.414215	0.585785	0.002213	0.997787	
258000	-50.144529	1	0.023809	0.008218	0.023809	0.094626	0.023809	0.094626	0.023809	0.094626	0.229468	0.770532	0.045832	0.954168	0.000218	0.999782	
259000	-53.630126	1	0.136609	0.048046	0.136609	0.082359	0.136609	0.082359	0.136609	0.082359	0.476862	0.523138	0.238237	0.761763	0.022184	0.977816	
260000	-50.971358	1	0.129825	0.004790	0.129825	0.098372	0.129825	0.098372	0.129825	0.098372	0.521527	0.478473	0.593702	0.406298	0.014742	0.985258	
261000	-50.003971	1	0.036232	0.016767	0.036232	0.086755	0.036232	0.086755	0.036232	0.086755	0.295659	0.704341	0.053227	0.946773	0.000726	0.999274	
262000	-49.856049	1	0.076631	0.016659	0.076631	0.082320	0.076631	0.082320	0.076631	0.082320	0.418394	0.581606	0.179112	0.820888	0.005497	0.994503	
263000	-50.709018	1	0.089321	0.021963	0.089321	0.117507	0.089321	0.117507	0.089321	0.117507	0.435439	0.564561	0.183656	0.816344	0.004669	0.995331	
264000	-49.752214	1	0.082518	0.012633	0.082518	0.080304	0.082518	0.080304	0.082518	0.080304	0.433876	0.566124	0.237255	0.762745	0.006914	0.993086	
265000	-50.405458	1	0.041283	0.015905	0.041283	0.061508	0.041283	0.061508	0.041283	0.061508	0.318525	0.681475	0.069989	0.930011	0.001829	0.998171	
266000	-50.754892	1	0.087954	0.027105	0.087954	0.083199	0.087954	0.083199	0.087954	0.083199	0.433582	0.566418	0.163641	0.836359	0.007627	0.992373	
267000	-50.266059	1	0.058515	0.013670	0.058515	0.121492	0.058515	0.121492	0.058515	0.121492	0.378962	0.621038	0.135282	0.864718	0.001571	0.998429	
268000	-51.865490	1	0.034273	0.004787	0.034273	0.046694	0.034273	0.046694	0.034273	0.046694	0.311543	0.688457	0.136162	0.863838	0.001870	0.998130	
269000	-53.460579	1	0.049548	0.042381	0.049548	0.053745	0.049548	0.053745	0.049548	0.053745	0.358223	0.641777	0.050909	0.949091	0.003874	0.996126	
270000	-51.677051	1	0.091813	0.033807	0.091813	0.068389	0.091813	0.068389	0.091813	0.068389	0.439785	0.560215	0.159622	0.840378	0.012078	0.987922	
271000	-52.324274	1	0.140677	0.015401	0.140677	0.161045	0.140677	0.161045	0.140677	0.161045	0.482888	0.517112	0.367710	0.632290	0.009452	0.990548	
272000	-50.438399	1	0.024231	0.018459	0.024231	0.097271	0.024231	0.097271	0.024231	0.097271	0.229377	0.770623	0.024050	0.975950	0.000221	0.999779	
273000	-50.587251	1	0.118295	0.018460	0.118295	0.109741	0.118295	0.109741	0.118295	0.109741	0.467484	0.532516	0.289259	0.710741	0.010076	0.989924	
274000	-50.494775	1	0.013796	0.010082	0.013796	0.102126	0.013796	0.102126	0.013796	0.102126	0.148745	0.851255	0.014015	0.985985	0.000052	0.999948	
275000	-50.829905	1	0.137094	0.008780	0.137094	0.067299	0.137094	0.067299	0.137094	0.067299	0.499835	0.500165	0.499043	0.500957	0.032201	0.967799	
276000	-50.105606	1	0.034760	0.012935	0.034760	0.068950	0.034760	0.068950	0.034760	0.068950	0.289746	0.710254	0.061013	0.938987	0.000939	0.999061	
277000	-49.817830	1	0.056252	0.006808	0.056252	0.088822	0.056252	0.088822	0.056252	0.088822	0.391910	0.608090	0.213839	0.786161	0.002198	0.997802	
278000	-49.697483	1	0.077648	0.012941	0.077648	0.087083	0.077648	0.087083	0.077648	0.087083	0.424455	0.575545	0.214059	0.785941	0.005170	0.994830	
279000	-50.841052	1	0.005301	0.008785	0.005301	0.084132	0.005301	0.084132	0.005301	0.084132	0.063357	0.936643	0.002499	0.997501	0.000006	0.999994	
280000	-50.661344	1	0.018652	0.011851	0.018652	0.115958	0.018652	0.115958	0.018652	0.115958	0.188957	0.811043	0.021408	0.978592	0.000097	0.999903	
281000	-50.129440	1	0.031384	0.009226	0.031384	0.070104	0.031384	0.070104	0.031384	0.070104	0.275735	0.724265	0.067493	0.932507	0.000694	0.999306	
282000	-53.284444	1	0.055926	0.036538	0.055926	0.044169	0.055926	0.044169	0.055926	0.044169	0.374133	0.625867	0.070303	0.929697	0.007988	0.992012	
283000	-52.693360	1	0.049979	0.014919	0.049979	0.031469	0.049979	0.031469	0.049979	0.031469	0.354282	0.645718	0.108586	0.891414	0.012031	0.987969	
284000	-50.778835	1	0.059727	0.003446	0.059727	0.067247	0.059727	0.067247	0.059727	0.067247	0.444981	0.555019	0.367442	0.632558	0.004146	0.995854	
285000	-50.955562	1	0.018731	0.011792	0.018731	0.124810	0.018731	0.124810	0.018731	0.124810	0.189574	0.810426	0.021667	0.978333	0.000092	0.999908	
286000	-49.732289	1	0.065662	0.014390	0.065662	0.094994	0.065662	0.094994	0.065662	0.094994	0.396985	0.603015	0.156256	0.843744	0.002943	0.997057	
287000	-51.087266	1	0.069795	0.030981	0.069795	0.085469	0.069795	0.085469	0.069795	0.085469	0.403449	0.596551	0.105625	0.894375	0.004070	0.995930	
288000	-50.840994	1	0.021020	0.022365	0.021020	0.094321	0.021020	0.094321	0.021020	0.094321	0.209398	0.790602	0.015951	0.984049	0.000160	0.999840	
289000	-49.774605	1	0.084534	0.013679	0.084534	0.083129	0.084534	0.083129	0.084534	0.083129	0.435322	0.564678	0.232383	0.767617	0.006919	0.993081	
290000	-51.547633	1	0.023030	0.022645	0.023030	0.125235	0.023030	0.125235	0.023030	0.125235	0.223286	0.776714	0.018698	0.981302	0.000151	0.999849	
291000	-51.761220	1	0.021382	0.024345	0.021382	0.058727	0.021382	0.058727	0.021382	0.058727	0.213029	0.786971	0.015484	0.984516	0.000332	0.999668	
292000	-49.828002	1	0.088864	0.008873	0.088864	0.091992	0.088864	0.091992	0.088864	0.091992	0.453886	0.546114	0.319830	0.680170	0.006620	0.993380	
293000	-51.721777	1	0.087594	0.036130	0.087594	0.091320	0.087594	0.091320	0.087594	0.091320	0.434004	0.565996	0.139020	0.860980	0.006464	0.993536	
294000	-50.580048	1	0.115265	0.005201	0.115265	0.091767	0.115265	0.091767	0.115265	0.091767	0.508580	0.491420	0.534825	0.465175	0.012478	0.987522	
295000	-50.082108	1	0.070379	0.006451	0.070379	0.069285	0.070379	0.069285	0.070379	0.069285	0.434243	0.565757	0.300953	0.699047	0.006012	0.993988	
296000	-52.073869	1	0.093050	0.037029	0.093050	0.067272	0.093050	0.067272	0.093050	0.067272	0.441908	0.558092	0.156580	0.843420	0.012878	0.987122	
297000	-49.951648	1	0.084226	0.015860	0.084226	0.101715	0.084226	0.101715	0.084226	0.101715	0.431622	0.568378	0.207964	0.792036	0.004958	0.995042	
298000	-50.397677	1	0.073778	0.007557	0.073778	0.123399	0.073778	0.123399	0.073778	0.123399	0.432619	0.567381	0.280483	0.719517	0.002741	0.997259	
299000	-51.977338	1	0.146352	0.012768	0.146352	0.041119	0.146352	0.041119	0.146352	0.041119	0.498939	0.501061	0.492716	0.507284	0.097422	0.902578	
300000	-54.029833	1	0.080018	0.009554	0.080018	0.199611	0.080018	0.199611	0.080018	0.199611	0.435457	0.564543	0.263573	0.736427	0.002119	0.997881	
301000	-50.292674	1	0.091872	0.009356	0.091872	0.059726	0.091872	0.059726	0.091872	0.059726	0.459100	0.540900	0.335417	0.664583	0.015698	0.984302	
302000	-50.432409	1	0.126117	0.013241	0.126117	0.073075	0.126117	0.073075	0.126117	0.073075	0.480824	0.519176	0.381197	0.618803	0.022866	0.977134	
303000	-50.298932	1	0.112180	0.018415	0.112180	0.086667	0.112180	0.086667	0.112180	0.086667	0.463287	0.536713	0.278405	0.721595	0.012865	0.987135	
304000	-50.577304	1	0.112943	0.009092	0.112943	0.121251	0.112943	0.121251	0.112943	0.121251	0.479192	0.520808	0.397353	0.602647	0.007874	0.992126	
305000	-50.975617	1	0.099219	0.008365	0.099219	0.046966	0.099219	0.046966	0.099219	0.046966	0.476379	0.523621	0.403482	0.596518	0.030805	0.969195	
306000	-50.043498	1	0.052078	0.019321	0.052078	0.080767	0.052078	0.080767	0.052078	0.080767	0.357083	0.642917	0.088804	0.911196	0.002098	0.997902	
307000	-50.750504	1	0.047450	0.005490	0.047450	0.057084	0.047450	0.057084	0.047450	0.057084	0.370449	0.629551	0.199940	0.800060	0.003066	0.996934	
308000	-50.360602	1	0.020036	0.008619	0.020036	0.104025	0.020036	0.104025	0.020036	0.104025	0.201235	0.798765	0.032203	0.967797	0.000127	0.999873	
309000	-50.025542	1	0.091352	0.012356	0.091352	0.109486	0.091352	0.109486	0.091352	0.109486	0.446867	0.553133	0.268037	0.731963	0.005438	0.994562	
310000	-50.323225	1	0.054488	0.021713	0.054488	0.073534	0.054488	0.073534	0.054488	0.073534	0.364490	0.635510	0.088638	0.911362	0.002773	0.997227	
311000	-51.179910	1	0.063997	0.028933	0.063997	0.111572	0.063997	0.111572	0.063997	0.111572	0.390153	0.609847	0.094229	0.905771	0.002190	0.997810	
312000	-50.210440	1	0.036177	0.007304	0.036177	0.109534	0.036177	0.109534	0.036177	0.109534	0.306641	0.693359	0.103497	0.896503	0.000530	0.999470	
313000	-50.023183	1	0.080894	0.018605	0.080894	0.095848	0.080894	0.095848	0.080894	0.095848	0.424313	0.575687	0.178643	0.821357	0.004911	0.995089	
314000	-50.733493	1	0.033667	0.020366	0.033667	0.114516	0.033667	0.114516	0.033667	0.114516	0.283597	0.716403	0.040244	0.959756	0.000420	0.999580	
315000	-50.681161	1	0.072706	0.024204	0.072706	0.066257	0.072706	0.066257	0.072706	0.066257	0.408903	0.591097	0.133337	0.866663	0.007106	0.992894	
316000	-51.684486	1	0.102983	0.001909	0.102983	0.077522	0.102983	0.077522	0.102983	0.077522	0.588423	0.411577	0.718353	0.281647	0.012717	0.987283	
317000	-51.234551	1	0.013879	0.022550	0.013879	0.103727	0.013879	0.103727	0.013879	0.103727	0.153374	0.846626	0.007249	0.992751	0.000052	0.999948	
318000	-50.682048	1	0.039935	0.010144	0.039935	0.129919	0.039935	0.129919	0.039935	0.129919	0.317371	0.682629	0.092972	0.907028	0.000564	0.999436	
319000	-50.790268	1	0.043003	0.026338	0.043003	0.096471	0.043003	0.096471	0.043003	0.096471	0.326586	0.673414	0.051476	0.948524	0.000971	0.999029	
320000	-52.362206	1	0.115730	0.021064	0.115730	0.160205	0.115730	0.160205	0.115730	0.160205	0.463318	0.536682	0.257933	0.742067	0.006055	0.993945	
321000	-51.909717	1	0.077250	0.002592	0.077250	0.049481	0.077250	0.049481	0.077250	0.049481	0.523263	0.476737	0.556856	0.443144	0.014783	0.985217	
322000	-50.165356	1	0.021687	0.009360	0.021687	0.081116	0.021687	0.081116	0.021687	0.081116	0.212906	0.787094	0.034626	0.965374	0.000209	0.999791	
323000	-49.652360	1	0.064264	0.009467	0.064264	0.084555	0.064264	0.084555	0.064264	0.084555	0.403251	0.596749	0.203995	0.796005	0.003354	0.996646	
324000	-51.319387	1	0.161036	0.019862	0.161036	0.086223	0.161036	0.086223	0.161036	0.086223	0.489022	0.510978	0.387977	0.612023	0.029498	0.970502	
325000	-50.969037	1	0.145680	0.008160	0.145680	0.110255	0.145680	0.110255	0.145680	0.110255	0.501978	0.498022	0.512381	0.487619	0.016156	0.983844	
326000	-51.415799	1	0.081149	0.003387	0.081149	0.052456	0.081149	0.052456	0.081149	0.052456	0.504558	0.495442	0.512431	0.487569	0.014887	0.985113	
327000	-50.862586	1	0.007975	0.009478	0.007975	0.109380	0.007975	0.109380	0.007975	0.109380	0.092395	0.907605	0.005178	0.994822	0.000014	0.999986	
328000	-51.619601	1	0.054298	0.027011	0.054298	0.130342	0.054298	0.130342	0.054298	0.130342	0.364454	0.635546	0.074807	0.925193	0.001203	0.998797	
329000	-50.457784	1	0.105171	0.013631	0.105171	0.058898	0.105171	0.058898	0.105171	0.058898	0.464326	0.535674	0.319176	0.680824	0.022467	0.977533	
330000	-51.636517	1	0.164146	0.009883	0.164146	0.060001	0.164146	0.060001	0.164146	0.060001	0.505936	0.494064	0.544905	0.455095	0.058936	0.941064	
331000	-50.287322	1	0.105371	0.019668	0.105371	0.088431	0.105371	0.088431	0.105371	0.088431	0.456016	0.543984	0.248510	0.751490	0.010706	0.989294	
332000	-49.640304	1	0.063994	0.011987	0.063994	0.091097	0.063994	0.091097	0.063994	0.091097	0.396311	0.603689	0.171230	0.828770	0.002942	0.997058	
333000	-52.287703	1	0.098366	0.011470	0.098366	0.028286	0.098366	0.028286	0.098366	0.028286	0.473322	0.526678	0.386680	0.613320	0.085971	0.914029	
334000	-50.085465	1	0.028181	0.007158	0.028181	0.086545	0.028181	0.086545	0.028181	0.086545	0.261090	0.738910	0.069408	0.930592	0.000378	0.999622	
335000	-52.001577	1	0.029486	0.034279	0.029486	0.075800	0.029486	0.075800	0.029486	0.075800	0.269384	0.730616	0.022084	0.977916	0.000518	0.999482	
336000	-50.357886	1	0.024371	0.006839	0.024371	0.073933	0.024371	0.073933	0.024371	0.073933	0.236380	0.763620	0.056117	0.943883	0.000325	0.999675	
337000	-51.006469	1	0.084159	0.006146	0.084159	0.048478	0.084159	0.048478	0.084159	0.048478	0.468635	0.531365	0.395829	0.604171	0.019179	0.980821	
338000	-53.109304	1	0.013531	0.012853	0.013531	0.040226	0.013531	0.040226	0.013531	0.040226	0.146503	0.853497	0.010952	0.989048	0.000186	0.999814	
339000	-50.843704	1	0.026671	0.020264	0.026671	0.113297	0.026671	0.113297	0.026671	0.113297	0.245242	0.754758	0.026623	0.973377	0.000238	0.999762	
340000	-50.476462	1	0.040110	0.019901	0.040110	0.110278	0.040110	0.110278	0.040110	0.110278	0.313062	0.686938	0.055572	0.944428	0.000683	0.999317	
341000	-50.342531	1	0.072950	0.022888	0.072950	0.097711	0.072950	0.097711	0.072950	0.097711	0.408661	0.591339	0.134590	0.865410	0.003679	0.996321	
342000	-49.881534	1	0.039801	0.008796	0.039801	0.075543	0.039801	0.075543	0.039801	0.075543	0.319950	0.680050	0.104429	0.895571	0.001155	0.998845	
343000	-50.728110	1	0.061155	0.012047	0.061155	0.049358	0.061155	0.049358	0.061155	0.049358	0.390609	0.609391	0.166613	0.833387	0.008071	0.991929	
344000	-50.811992	1	0.033486	0.025529	0.033486	0.084504	0.033486	0.084504	0.033486	0.084504	0.284780	0.715220	0.033900	0.966100	0.000614	0.999386	
345000	-50.563324	1	0.098454	0.015668	0.098454	0.055975	0.098454	0.055975	0.098454	0.055975	0.454207	0.545793	0.274808	0.725192	0.021173	0.978827	
346000	-50.614922	1	0.029785	0.006239	0.029785	0.063707	0.029785	0.063707	0.029785	0.063707	0.274659	0.725341	0.086009	0.913991	0.000710	0.999290	
347000	-50.581470	1	0.017530	0.006510	0.017530	0.075968	0.017530	0.075968	0.017530	0.075968	0.183996	0.816004	0.032396	0.967604	0.000131	0.999869	
348000	-52.368462	1	0.012262	0.026946	0.012262	0.061179	0.012262	0.061179	0.012262	0.061179	0.141245	0.858755	0.005005	0.994995	0.000070	0.999930	
349000	-51.914228	1	0.109395	0.026146	0.109395	0.139865	0.109395	0.139865	0.109395	0.139865	0.456776	0.543224	0.217010	0.782990	0.006125	0.993875	
350000	-50.357684	1	0.043186	0.020830	0.043186	0.102907	0.043186	0.102907	0.043186	0.102907	0.325687	0.674313	0.061061	0.938939	0.000899	0.999101	
351000	-52.795354	1	0.017347	0.001249	0.017347	0.100540	0.017347	0.100540	0.017347	0.100540	0.243657	0.756343	0.139098	0.860902	0.000092	0.999908	
352000	-51.160670	1	0.110726	0.029028	0.110726	0.092257	0.110726	0.092257	0.110726	0.092257	0.458501	0.541499	0.216318	0.783682	0.011245	0.988755	
353000	-52.131972	1	0.079692	0.038987	0.079692	0.101706	0.079692	0.101706	0.079692	0.101706	0.423146	0.576854	0.114530	0.885470	0.004322	0.995678	
354000	-51.619054	1	0.027420	0.011881	0.027420	0.145343	0.027420	0.145343	0.027420	0.145343	0.249441	0.750559	0.042957	0.957043	0.000205	0.999795	
355000	-51.730318	1	0.089428	0.024242	0.089428	0.142299	0.089428	0.142299	0.089428	0.142299	0.434892	0.565108	0.172300	0.827700	0.003712	0.996288	
356000	-51.677577	1	0.147446	0.003884	0.147446	0.107320	0.147446	0.107320	0.147446	0.107320	0.539116	0.460884	0.674755	0.325245	0.017257	0.982743	
357000	-51.072648	1	0.085360	0.027408	0.085360	0.112958	0.085360	0.112958	0.085360	0.112958	0.429306	0.570694	0.152035	0.847965	0.004408	0.995592	
358000	-51.492614	1	0.091868	0.020385	0.091868	0.144080	0.091868	0.144080	0.091868	0.144080	0.439116	0.560884	0.197487	0.802513	0.003907	0.996093	
359000	-52.319133	1	0.081904	0.039704	0.081904	0.068574	0.081904	0.068574	0.081904	0.068574	0.427493	0.572507	0.123299	0.876701	0.009027	0.990973	
360000	-50.171377	1	0.115738	0.009250	0.115738	0.084343	0.115738	0.084343	0.115738	0.084343	0.482699	0.517301	0.413067	0.586933	0.014509	0.985491	
361000	-51.015740	1	0.046042	0.021113	0.046042	0.126922	0.046042	0.126922	0.046042	0.126922	0.336386	0.663614	0.067193	0.932807	0.000822	0.999178	
362000	-50.784257	1	0.024119	0.022110	0.024119	0.077049	0.024119	0.077049	0.024119	0.077049	0.230166	0.769834	0.020767	0.979233	0.000297	0.999703	
363000	-50.092582	1	0.033073	0.017223	0.033073	0.090106	0.033073	0.090106	0.033073	0.090106	0.280095	0.719905	0.044423	0.955577	0.000542	0.999458	
364000	-52.775697	1	0.098300	0.021223	0.098300	0.027604	0.098300	0.027604	0.098300	0.027604	0.457767	0.542233	0.283964	0.716036	0.090181	0.909819	
365000	-50.602132	1	0.041819	0.024481	0.041819	0.079809	0.041819	0.079809	0.041819	0.079809	0.321332	0.678668	0.051778	0.948222	0.001203	0.998797	
366000	-50.818893	1	0.015058	0.018690	0.015058	0.077440	0.015058	0.077440	0.015058	0.077440	0.161602	0.838398	0.009812	0.990188	0.000086	0.999914	
367000	-50.174640	1	0.109978	0.014555	0.109978	0.102398	0.109978	0.102398	0.109978	0.102398	0.464540	0.535460	0.304038	0.695962	0.009393	0.990607	
368000	-49.950113	1	0.055256	0.008845	0.055256	0.109762	0.055256	0.109762	0.055256	0.109762	0.379073	0.620927	0.171298	0.828702	0.001546	0.998454	
369000	-50.080235	1	0.072938	0.017783	0.072938	0.069969	0.072938	0.069969	0.072938	0.069969	0.410929	0.589071	0.161785	0.838215	0.006472	0.993528	
370000	-50.601260	1	0.089704	0.014905	0.089704	0.052810	0.089704	0.052810	0.089704	0.052810	0.443973	0.556027	0.252420	0.747580	0.018908	0.981092	
371000	-50.426238	1	0.029270	0.006465	0.029270	0.109813	0.029270	0.109813	0.029270	0.109813	0.270320	0.729680	0.080677	0.919323	0.000310	0.999690	
372000	-49.763854	1	0.068362	0.015736	0.068362	0.086247	0.068362	0.086247	0.068362	0.086247	0.402125	0.597875	0.156797	0.843203	0.003803	0.996197	
373000	-50.317745	1	0.071770	0.004175	0.071770	0.092214	0.071770	0.092214	0.071770	0.092214	0.462119	0.537881	0.394846	0.605154	0.003863	0.996137	
374000	-50.552756	1	0.055995	0.025585	0.055995	0.085413	0.055995	0.085413	0.055995	0.085413	0.369195	0.630805	0.082571	0.917429	0.002312	0.997688	
375000	-50.052066	1	0.059138	0.013025	0.059138	0.063419	0.059138	0.063419	0.059138	0.063419	0.382514	0.617486	0.146275	0.853725	0.004507	0.995493	
376000	-51.677161	1	0.002685	0.012795	0.002685	0.064624	0.002685	0.064624	0.002685	0.064624	0.033675	0.966325	0.000467	0.999533	0.000002	0.999998	
377000	-49.790737	1	0.083921	0.012860	0.083921	0.097393	0.083921	0.097393	0.083921	0.097393	0.435166	0.564834	0.236672	0.763328	0.005249	0.994751	
378000	-52.667560	1	0.183744	0.004669	0.183744	0.065532	0.183744	0.065532	0.183744	0.065532	0.535047	0.464953	0.714840	0.285160	0.062692	0.937308	
379000	-50.645900	1	0.028147	0.022583	0.028147	0.092133	0.028147	0.092133	0.028147	0.092133	0.254908	0.745092	0.027074	0.972926	0.000346	0.999654	
380000	-50.650852	1	0.068724	0.020810	0.068724	0.058855	0.068724	0.058855	0.068724	0.058855	0.401422	0.598578	0.135644	0.864356	0.007714	0.992286	
381000	-49.841572	1	0.037519	0.008804	0.037519	0.094131	0.037519	0.094131	0.037519	0.094131	0.308922	0.691078	0.094418	0.905582	0.000707	0.999293	
382000	-50.200023	1	0.019926	0.012756	0.019926	0.090593	0.019926	0.090593	0.019926	0.090593	0.198567	0.801433	0.022729	0.977271	0.000146	0.999854	
383000	-50.517786	1	0.027645	0.019841	0.027645	0.075180	0.027645	0.075180	0.027645	0.075180	0.250912	0.749088	0.028947	0.971053	0.000442	0.999558	
384000	-50.610035	1	0.050010	0.004441	0.050010	0.064611	0.050010	0.064611	0.050010	0.064611	0.391951	0.608049	0.249916	0.750084	0.002792	0.997208	
385000	-50.441218	1	0.086090	0.023880	0.086090	0.091424	0.086090	0.091424	0.086090	0.091424	0.430921	0.569079	0.168815	0.831185	0.006181	0.993819	
386000	-51.845633	1	0.033917	0.011878	0.033917	0.152678	0.033917	0.152678	0.033917	0.152678	0.286031	0.713969	0.062213	0.937787	0.000330	0.999670	
387000	-49.862101	1	0.068495	0.006522	0.068495	0.089542	0.068495	0.089542	0.068495	0.089542	0.428093	0.571907	0.285021	0.714979	0.003596	0.996404	
388000	-51.134823	1	0.048562	0.014902	0.048562	0.140900	0.048562	0.140900	0.048562	0.140900	0.346502	0.653498	0.094604	0.905396	0.000844	0.999156	
389000	-49.661099	1	0.073470	0.010257	0.073470	0.086470	0.073470	0.086470	0.073470	0.086470	0.422133	0.577867	0.231610	0.768390	0.004548	0.995452	
390000	-50.834052	1	0.097709	0.005649	0.097709	0.125200	0.097709	0.125200	0.097709	0.125200	0.485216	0.514784	0.445090	0.554910	0.005345	0.994655	
391000	-49.760970	1	0.073485	0.015245	0.073485	0.090211	0.073485	0.090211	0.073485	0.090211	0.413336	0.586664	0.177577	0.822423	0.004247	0.995753	
392000	-50.080916	1	0.056061	0.009307	0.056061	0.115701	0.056061	0.115701	0.056061	0.115701	0.380059	0.619941	0.168298	0.831702	0.001498	0.998502	
393000	-49.944002	1	0.034033	0.012301	0.034033	0.075576	0.034033	0.075576	0.034033	0.075576	0.286436	0.713564	0.061166	0.938834	0.000762	0.999238	
394000	-51.509861	1	0.054286	0.025702	0.054286	0.052524	0.054286	0.052524	0.054286	0.052524	0.364992	0.635008	0.080647	0.919353	0.005183	0.994817	
395000	-50.571044	1	0.066026	0.003466	0.066026	0.076900	0.066026	0.076900	0.066026	0.076900	0.462723	0.537277	0.405624	0.594376	0.004226	0.995774	
396000	-50.750180	1	0.012177	0.017555	0.012177	0.092375	0.012177	0.092375	0.012177	0.092375	0.135746	0.864254	0.006886	0.993114	0.000042	0.999958	
397000	-49.874674	1	0.064210	0.015408	0.064210	0.102864	0.064210	0.102864	0.064210	0.102864	0.392401	0.607599	0.143684	0.856316	0.002471	0.997529	
398000	-49.909587	1	0.032210	0.010815	0.032210	0.078985	0.032210	0.078985	0.032210	0.078985	0.278094	0.721906	0.061762	0.938238	0.000614	0.999386	
399000	-50.432302	1	0.031050	0.013381	0.031050	0.062654	0.031050	0.062654	0.031050	0.062654	0.269986	0.730014	0.048813	0.951187	0.000818	0.999182	
400000	-49.952113	1	0.102219	0.011708	0.102219	0.079834	0.102219	0.079834	0.102219	0.079834	0.462882	0.537118	0.322873	0.677127	0.011855	0.988145	
401000	-51.227040	1	0.108838	0.019881	0.108838	0.048702	0.108838	0.048702	0.108838	0.048702	0.462811	0.537189	0.283404	0.716596	0.035725	0.964275	
402000	-50.297778	1	0.026801	0.015311	0.026801	0.072004	0.026801	0.072004	0.026801	0.072004	0.244954	0.755046	0.033593	0.966407	0.000436	0.999564	
403000	-49.909410	1	0.053809	0.017178	0.053809	0.078436	0.053809	0.078436	0.053809	0.078436	0.363053	0.636947	0.101992	0.898008	0.002400	0.997600	
404000	-50.684965	1	0.070430	0.021706	0.070430	0.119495	0.070430	0.119495	0.070430	0.119495	0.403519	0.596481	0.130722	0.869278	0.002544	0.997456	
405000	-51.390118	1	0.102816	0.031462	0.102816	0.075304	0.102816	0.075304	0.102816	0.075304	0.451677	0.548323	0.192778	0.807222	0.013346	0.986654	
406000	-51.536762	1	0.142675	0.027830	0.142675	0.090963	0.142675	0.090963	0.142675	0.090963	0.479184	0.520816	0.299538	0.700462	0.020702	0.979298	
407000	-50.506467	1	0.049742	0.022647	0.049742	0.070490	0.049742	0.070490	0.049742	0.070490	0.349738	0.650262	0.074017	0.925983	0.002350	0.997650	
408000	-50.483744	1	0.040771	0.009140	0.040771	0.057499	0.040771	0.057499	0.040771	0.057499	0.323816	0.676184	0.106132	0.893868	0.002006	0.997994	
409000	-50.581589	1	0.014141	0.014440	0.014141	0.102354	0.014141	0.102354	0.014141	0.102354	0.152212	0.847788	0.010769	0.989231	0.000055	0.999945	
410000	-51.112498	1	0.047809	0.023937	0.047809	0.122975	0.047809	0.122975	0.047809	0.122975	0.343156	0.656844	0.065594	0.934406	0.000935	0.999065	
411000	-50.896304	1	0.011856	0.007250	0.011856	0.070940	0.011856	0.070940	0.011856	0.070940	0.131737	0.868263	0.014139	0.985861	0.000052	0.999948	
412000	-52.271645	1	0.050855	0.035212	0.050855	0.058746	0.050855	0.058746	0.050855	0.058746	0.358156	0.641844	0.058673	0.941327	0.003494	0.996506	
413000	-49.872795	1	0.083538	0.011094	0.083538	0.104966	0.083538	0.104966	0.083538	0.104966	0.437997	0.562003	0.257186	0.742814	0.004638	0.995362	
414000	-49.851469	1	0.076474	0.006961	0.076474	0.088380	0.076474	0.088380	0.076474	0.088380	0.442681	0.557319	0.312410	0.687590	0.004856	0.995144	
415000	-49.624098	1	0.061096	0.010917	0.061096	0.086977	0.061096	0.086977	0.061096	0.086977	0.390914	0.609086	0.171351	0.828649	0.002812	0.997188	
416000	-50.761536	1	0.014299	0.014350	0.014299	0.070223	0.014299	0.070223	0.014299	0.070223	0.153561	0.846439	0.011060	0.988940	0.000086	0.999914	
417000	-52.366430	1	0.057716	0.027698	0.057716	0.146979	0.057716	0.146979	0.057716	0.146979	0.374111	0.625889	0.081237	0.918763	0.001237	0.998763	
418000	-51.676602	1	0.010309	0.026470	0.010309	0.088902	0.010309	0.088902	0.010309	0.088902	0.122302	0.877698	0.003629	0.996371	0.000029	0.999971	
419000	-50.409395	1	0.080930	0.004011	0.080930	0.087758	0.080930	0.087758	0.080930	0.087758	0.484447	0.515553	0.454453	0.545547	0.005664	0.994336	
420000	-49.934347	1	0.039783	0.013668	0.039783	0.073499	0.039783	0.073499	0.039783	0.073499	0.312952	0.687048	0.073499	0.926501	0.001208	0.998792	
421000	-50.702390	1	0.007387	0.010871	0.007387	0.098929	0.007387	0.098929	0.007387	0.098929	0.086412	0.913588	0.003949	0.996051	0.000012	0.999988	
422000	-50.147388	1	0.069884	0.008291	0.069884	0.116878	0.069884	0.116878	0.069884	0.116878	0.420626	0.579374	0.247014	0.752986	0.002567	0.997433	
423000	-52.026877	1	0.133654	0.002172	0.133654	0.092842	0.133654	0.092842	0.133654	0.092842	0.587014	0.412986	0.763329	0.236671	0.017275	0.982725	
424000	-50.678813	1	0.077775	0.014122	0.077775	0.133411	0.077775	0.133411	0.077775	0.133411	0.422143	0.577857	0.198730	0.801270	0.002843	0.997157	
425000	-50.933677	1	0.034034	0.018592	0.034034	0.057286	0.034034	0.057286	0.034034	0.057286	0.285231	0.714769	0.044401	0.955599	0.001236	0.998764	
426000	-49.886262	1	0.072483	0.006750	0.072483	0.079527	0.072483	0.079527	0.072483	0.079527	0.436166	0.563834	0.300504	0.699496	0.005064	0.994936	
427000	-50.419441	1	0.046555	0.020524	0.046555	0.108969	0.046555	0.108969	0.046555	0.108969	0.338229	0.661771	0.070014	0.929986	0.001011	0.998989	
428000	-51.846095	1	0.041767	0.020313	0.041767	0.044489	0.041767	0.044489	0.041767	0.044489	0.320613	0.679387	0.060531	0.939469	0.003558	0.996442	
429000	-50.176614	1	0.081595	0.015325	0.081595	0.115283	0.081595	0.115283	0.081595	0.115283	0.427639	0.572361	0.202287	0.797713	0.003837	0.996163	
430000	-50.677131	1	0.122745	0.020920	0.122745	0.099584	0.122745	0.099584	0.122745	0.099584	0.469594	0.530406	0.285541	0.714459	0.012701	0.987299	
431000	-50.424780	1	0.048699	0.012690	0.048699	0.125241	0.048699	0.125241	0.048699	0.125241	0.348937	0.651063	0.107444	0.892556	0.000959	0.999041	
432000	-50.352387	1	0.020041	0.011905	0.020041	0.073191	0.020041	0.073191	0.020041	0.073191	0.199527	0.800473	0.024374	0.975626	0.000197	0.999803	
433000	-50.599342	1	0.045009	0.024073	0.045009	0.100970	0.045009	0.100970	0.045009	0.100970	0.333315	0.666685	0.059173	0.940827	0.001026	0.998974	
434000	-52.577357	1	0.134134	0.005832	0.134134	0.161731	0.134134	0.161731	0.134134	0.161731	0.509907	0.490093	0.549506	0.450494	0.008443	0.991557	
435000	-50.842760	1	0.119507	0.007312	0.119507	0.058244	0.119507	0.058244	0.119507	0.058244	0.498989	0.501011	0.495312	0.504688	0.031085	0.968915	
436000	-49.834221	1	0.060870	0.006691	0.060870	0.091121	0.060870	0.091121	0.060870	0.091121	0.406685	0.593315	0.240718	0.759282	0.002587	0.997413	
437000	-50.232414	1	0.102627	0.007049	0.102627	0.072917	0.102627	0.072917	0.102627	0.072917	0.482749	0.517251	0.429547	0.570453	0.014090	0.985910	
438000	-50.415421	1	0.088726	0.013965	0.088726	0.056140	0.088726	0.056140	0.088726	0.056140	0.443412	0.556588	0.255925	0.744075	0.016270	0.983730	
439000	-50.204200	1	0.081489	0.017634	0.081489	0.111218	0.081489	0.111218	0.081489	0.111218	0.425601	0.574399	0.185099	0.814901	0.004017	0.995983	
440000	-50.619275	1	0.090379	0.011002	0.090379	0.050990	0.090379	0.050990	0.090379	0.050990	0.452984	0.547016	0.306540	0.693460	0.020686	0.979314	
441000	-51.634459	1	0.152638	0.026488	0.152638	0.097929	0.152638	0.097929	0.152638	0.097929	0.483350	0.516650	0.324541	0.675459	0.021387	0.978613	
442000	-51.035940	1	0.063735	0.028708	0.063735	0.105955	0.063735	0.105955	0.063735	0.105955	0.389532	0.610468	0.094228	0.905772	0.002326	0.997674	
443000	-51.084219	1	0.031621	0.010606	0.031621	0.136176	0.031621	0.136176	0.031621	0.136176	0.274982	0.725018	0.060577	0.939423	0.000304	0.999696	
444000	-50.395823	1	0.103976	0.008120	0.103976	0.062688	0.103976	0.062688	0.103976	0.062688	0.479358	0.520642	0.411436	0.588564	0.019347	0.980653	
445000	-51.327396	1	0.044573	0.030058	0.044573	0.106067	0.044573	0.106067	0.044573	0.106067	0.334090	0.665910	0.050108	0.949892	0.000937	0.999063	
446000	-51.259398	1	0.104575	0.024837	0.104575	0.055861	0.104575	0.055861	0.104575	0.055861	0.455405	0.544595	0.233032	0.766968	0.024614	0.975386	
447000	-50.086260	1	0.102992	0.010676	0.102992	0.071014	0.102992	0.071014	0.102992	0.071014	0.467155	0.532845	0.346936	0.653064	0.014922	0.985078	
448000	-51.579219	1	0.056985	0.015707	0.056985	0.151296	0.056985	0.151296	0.056985	0.151296	0.372738	0.627262	0.117089	0.882911	0.001167	0.998833	
449000	-50.926747	1	0.117495	0.019433	0.117495	0.058023	0.117495	0.058023	0.117495	0.058023	0.469247	0.530753	0.303670	0.696330	0.030104	0.969896	
450000	-50.452368	1	0.130862	0.010271	0.130862	0.099870	0.130862	0.099870	0.130862	0.099870	0.488466	0.511534	0.430777	0.569223	0.014667	0.985333	
451000	-50.482024	1	0.021049	0.017984	0.021049	0.080870	0.021049	0.080870	0.021049	0.080870	0.207664	0.792336	0.018963	0.981037	0.000194	0.999806	
452000	-50.236491	1	0.101093	0.018232	0.101093	0.074408	0.101093	0.074408	0.101093	0.074408	0.453107	0.546893	0.250521	0.749479	0.013090	0.986910	
453000	-49.942499	1	0.076270	0.012559	0.076270	0.066921	0.076270	0.066921	0.076270	0.066921	0.423449	0.576551	0.217455	0.782545	0.007884	0.992116	
454000	-50.279574	1	0.037937	0.004722	0.037937	0.085689	0.037937	0.085689	0.037937	0.085689	0.331978	0.668022	0.159265	0.840735	0.000834	0.999166	
455000	-51.563166	1	0.004688	0.017322	0.004688	0.068846	0.004688	0.068846	0.004688	0.068846	0.058356	0.941644	0.001086	0.998914	0.000005	0.999995	
456000	-52.248363	1	0.012446	0.026541	0.012446	0.062319	0.012446	0.062319	0.012446	0.062319	0.142716	0.857284	0.005207	0.994793	0.000071	0.999929	
457000	-52.726696	1	0.075913	0.044604	0.075913	0.082787	0.075913	0.082787	0.075913	0.082787	0.419350	0.580650	0.101018	0.898982	0.005316	0.994684	
458000	-49.850677	1	0.042152	0.014919	0.042152	0.094046	0.042152	0.094046	0.042152	0.094046	0.322239	0.677761	0.075326	0.924674	0.000957	0.999043	
459000	-51.741662	1	0.018942	0.002517	0.018942	0.106892	0.018942	0.106892	0.018942	0.106892	0.221526	0.778474	0.087551	0.912449	0.000108	0.999892	
460000	-49.910026	1	0.087081	0.016626	0.087081	0.088375	0.087081	0.088375	0.087081	0.088375	0.435663	0.564337	0.213345	0.786655	0.006722	0.993278	
461000	-50.578037	1	0.068931	0.008621	0.068931	0.052056	0.068931	0.052056	0.068931	0.052056	0.420173	0.579827	0.248664	0.751336	0.009926	0.990074	
462000	-51.061659	1	0.011288	0.009946	0.011288	0.064609	0.011288	0.064609	0.011288	0.064609	0.125569	0.874431	0.009689	0.990311	0.000052	0.999948	
463000	-50.131488	1	0.025602	0.007342	0.025602	0.089517	0.025602	0.089517	0.025602	0.089517	0.243600	0.756400	0.057472	0.942528	0.000282	0.999718	
464000	-51.476325	1	0.048135	0.021477	0.048135	0.048523	0.048135	0.048523	0.048135	0.048523	0.344663	0.655337	0.074277	0.925723	0.004395	0.995605	
465000	-50.019725	1	0.091962	0.009103	0.091962	0.069802	0.091962	0.069802	0.091962	0.069802	0.458968	0.541032	0.335014	0.664986	0.011671	0.988329	
466000	-49.743289	1	0.074361	0.008538	0.074361	0.093726	0.074361	0.093726	0.074361	0.093726	0.429764	0.570236	0.264331	0.735669	0.004118	0.995882	
467000	-50.952536	1	0.015724	0.012458	0.015724	0.121675	0.015724	0.121675	0.015724	0.121675	0.165360	0.834640	0.014915	0.985085	0.000062	0.999938	
468000	-50.581154	1	0.130807	0.018042	0.130807	0.090895	0.130807	0.090895	0.130807	0.090895	0.476875	0.523125	0.331587	0.668413	0.017021	0.982979	
469000	-50.549172	1	0.056462	0.023272	0.056462	0.107276	0.056462	0.107276	0.056462	0.107276	0.369948	0.630052	0.088387	0.911613	0.001683	0.998317	
470000	-49.949996	1	0.083730	0.006556	0.083730	0.087468	0.083730	0.087468	0.083730	0.087468	0.458986	0.541014	0.358874	0.641126	0.006201	0.993799	
471000	-50.405319	1	0.024332	0.008322	0.024332	0.110685	0.024332	0.110685	0.024332	0.110685	0.232930	0.767070	0.047097	0.952903	0.000194	0.999806	
472000	-50.942505	1	0.068646	0.029135	0.068646	0.097230	0.068646	0.097230	0.068646	0.097230	0.400500	0.599500	0.105723	0.894277	0.003180	0.996820	
473000	-50.221644	1	0.079601	0.021492	0.079601	0.080002	0.079601	0.080002	0.079601	0.080002	0.421424	0.578576	0.161843	0.838157	0.006356	0.993644	
474000	-50.065773	1	0.044837	0.008545	0.044837	0.111252	0.044837	0.111252	0.044837	0.111252	0.342377	0.657623	0.128350	0.871650	0.000895	0.999105	
475000	-49.919776	1	0.031223	0.010644	0.031223	0.095650	0.031223	0.095650	0.031223	0.095650	0.272768	0.727232	0.059203	0.940797	0.000431	0.999569	
476000	-50.181476	1	0.092664	0.009275	0.092664	0.114825	0.092664	0.114825	0.092664	0.114825	0.456880	0.543120	0.322609	0.677391	0.005268	0.994732	
477000	-51.865665	1	0.055519	0.011102	0.055519	0.159367	0.055519	0.159367	0.055519	0.159367	0.373802	0.626198	0.144940	0.855060	0.001047	0.998953	
478000	-50.270263	1	0.037511	0.020614	0.037511	0.087645	0.037511	0.087645	0.037511	0.087645	0.301916	0.698084	0.048361	0.951639	0.000783	0.999217	
479000	-51.498033	1	0.133668	0.020810	0.133668	0.132380	0.133668	0.132380	0.133668	0.132380	0.475742	0.524258	0.306970	0.693030	0.010429	0.989571	
480000	-51.409819	1	0.074480	0.023601	0.074480	0.135990	0.074480	0.135990	0.074480	0.135990	0.411156	0.588844	0.134398	0.865602	0.002503	0.997497	
481000	-51.662331	1	0.146303	0.016176	0.146303	0.140032	0.146303	0.140032	0.146303	0.140032	0.484872	0.515128	0.374455	0.625545	0.011986	0.988014	
482000	-50.088610	1	0.029486	0.015719	0.029486	0.082138	0.029486	0.082138	0.029486	0.082138	0.260738	0.739262	0.038987	0.961013	0.000459	0.999541	
483000	-50.698344	1	0.012412	0.010769	0.012412	0.072142	0.012412	0.072142	0.012412	0.072142	0.136133	0.863867	0.010824	0.989176	0.000057	0.999943	
484000	-50.939247	1	0.080602	0.016361	0.080602	0.137512	0.080602	0.137512	0.080602	0.137512	0.424757	0.575243	0.189551	0.810449	0.002997	0.997003	
485000	-49.846883	1	0.093597	0.011608	0.093597	0.095551	0.093597	0.095551	0.093597	0.095551	0.451891	0.548109	0.288807	0.711193	0.007079	0.992921	
486000	-52.489227	1	0.013714	0.002440	0.013714	0.061135	0.013714	0.061135	0.013714	0.061135	0.167148	0.832852	0.050843	0.949157	0.000094	0.999906	
487000	-52.454206	1	0.005913	0.017593	0.005913	0.054188	0.005913	0.054188	0.005913	0.054188	0.072338	0.927662	0.001693	0.998307	0.000012	0.999988	
488000	-50.721966	1	0.061147	0.006964	0.061147	0.131274	0.061147	0.131274	0.061147	0.131274	0.405135	0.594865	0.233391	0.766609	0.001602	0.998398	
489000	-50.369497	1	0.025484	0.016671	0.025484	0.073885	0.025484	0.073885	0.025484	0.073885	0.236934	0.763066	0.028629	0.971371	0.000366	0.999634	
490000	-49.744184	1	0.063620	0.013391	0.063620	0.099408	0.063620	0.099408	0.063620	0.099408	0.393087	0.606913	0.156502	0.843498	0.002537	0.997463	
491000	-50.081942	1	0.094123	0.013880	0.094123	0.067816	0.094123	0.067816	0.094123	0.067816	0.449884	0.550116	0.270258	0.729742	0.013049	0.986951	
492000	-50.334631	1	0.035138	0.004659	0.035138	0.088650	0.035138	0.088650	0.035138	0.088650	0.317050	0.682950	0.143033	0.856967	0.000649	0.999351	
493000	-51.987268	1	0.001006	0.022684	0.001006	0.114470	0.001006	0.114470	0.001006	0.114470	0.013696	0.986304	0.000041	0.999959	0.000000	1.000000	
494000	-50.079047	1	0.061725	0.016923	0.061725	0.067754	0.061725	0.067754	0.061725	0.067754	0.385816	0.614184	0.129498	0.870502	0.004456	0.995544	
495000	-50.074399	1	0.089249	0.018984	0.089249	0.084832	0.089249	0.084832	0.089249	0.084832	0.437269	0.562731	0.204437	0.795563	0.007651	0.992349	
496000	-50.184730	1	0.074550	0.010252	0.074550	0.120208	0.074550	0.120208	0.074550	0.120208	0.423593	0.576407	0.232820	0.767180	0.002907	0.997093	
497000	-50.905025	1	0.020105	0.008269	0.020105	0.123103	0.020105	0.123103	0.020105	0.123103	0.202152	0.797848	0.033603	0.966397	0.000110	0.999890	
498000	-50.855326	1	0.119497	0.022950	0.119497	0.105633	0.119497	0.105633	0.119497	0.105633	0.466277	0.533723	0.263132	0.736868	0.010910	0.989090	
499000	-51.848794	1	0.125296	0.032991	0.125296	0.073964	0.125296	0.073964	0.125296	0.073964	0.469986	0.530014	0.247398	0.752602	0.022033	0.977967	
500000	-52.362690	1	0.026191	0.037203	0.026191	0.089288	0.026191	0.089288	0.026191	0.089288	0.252658	0.747342	0.016832	0.983168	0.000300	0.999700	
501000	-52.657394	1	0.016246	0.025553	0.016246	0.051509	0.016246	0.051509	0.016246	0.051509	0.175048	0.824952	0.008912	0.991088	0.000197	0.999803	
502000	-50.811447	1	0.063595	0.004708	0.063595	0.056816	0.063595	0.056816	0.063595	0.056816	0.435646	0.564354	0.329325	0.670675	0.006749	0.993251	
503000	-50.589095	1	0.072584	0.010139	0.072584	0.132485	0.072584	0.132485	0.072584	0.132485	0.419734	0.580266	0.225882	0.774118	0.002420	0.997580	
504000	-52.103019	1	0.028854	0.028576	0.028854	0.056149	0.028854	0.056149	0.028854	0.056149	0.262227	0.737773	0.024067	0.975933	0.000817	0.999183	
505000	-51.868952	1	0.066879	0.020242	0.066879	0.038933	0.066879	0.038933	0.066879	0.038933	0.399343	0.600657	0.140732	0.859268	0.016736	0.983264	
506000	-50.056732	1	0.028860	0.012865	0.028860	0.076007	0.028860	0.076007	0.028860	0.076007	0.257679	0.742321	0.044180	0.955820	0.000487	0.999513	
507000	-50.080235	1	0.081978	0.018745	0.081978	0.075618	0.081978	0.075618	0.081978	0.075618	0.426660	0.573340	0.184657	0.815343	0.007563	0.992437	
508000	-50.102774	1	0.082879	0.014305	0.082879	0.064161	0.082879	0.064161	0.082879	0.064161	0.432832	0.567168	0.225674	0.774326	0.010550	0.989450	
509000	-52.379731	1	0.046441	0.025377	0.046441	0.042531	0.046441	0.042531	0.046441	0.042531	0.339745	0.660255	0.062929	0.937071	0.005220	0.994780	
510000	-49.964386	1	0.031503	0.012471	0.031503	0.098204	0.031503	0.098204	0.031503	0.098204	0.272812	0.727188	0.052760	0.947240	0.000426	0.999574	
511000	-49.729604	1	0.061691	0.014826	0.061691	0.092327	0.061691	0.092327	0.061691	0.092327	0.386686	0.613314	0.139507	0.860493	0.002623	0.997377	
512000	-50.944934	1	0.140949	0.020819	0.140949	0.087279	0.140949	0.087279	0.140949	0.087279	0.480697	0.519303	0.336328	0.663672	0.021568	0.978432	
513000	-51.599106	1	0.000659	0.009007	0.000659	0.125527	0.000659	0.125527	0.000659	0.125527	0.008318	0.991682	0.000039	0.999961	0.000000	1.000000	
514000	-51.140560	1	0.034262	0.028767	0.034262	0.086524	0.034262	0.086524	0.034262	0.086524	0.290264	0.709736	0.032507	0.967493	0.000630	0.999370	
515000	-49.679699	1	0.052433	0.009321	0.052433	0.082611	0.052433	0.082611	0.052433	0.082611	0.368665	0.631335	0.153578	0.846422	0.002058	0.997942	
516000	-51.278265	1	0.061610	0.028993	0.061610	0.114866	0.061610	0.114866	0.061610	0.114866	0.384505	0.615495	0.088379	0.911621	0.001916	0.998084	
517000	-50.868947	1	0.148264	0.016913	0.148264	0.089843	0.148264	0.089843	0.148264	0.089843	0.486418	0.513582	0.385040	0.614960	0.023014	0.976986	
518000	-50.737669	1	0.095719	0.026042	0.095719	0.079617	0.095719	0.079617	0.095719	0.079617	0.443807	0.556193	0.190005	0.809995	0.010148	0.989852	
519000	-50.177469	1	0.032030	0.012994	0.032030	0.109330	0.032030	0.109330	0.032030	0.109330	0.275375	0.724625	0.052478	0.947522	0.000391	0.999609	
520000	-49.972179	1	0.033247	0.013658	0.033247	0.077136	0.033247	0.077136	0.033247	0.077136	0.281583	0.718417	0.053963	0.946037	0.000693	0.999307	
521000	-51.254036	1	0.077229	0.002087	0.077229	0.080390	0.077229	0.080390	0.077229	0.080390	0.539558	0.460442	0.591818	0.408182	0.005839	0.994161	
522000	-50.402094	1	0.108484	0.013611	0.108484	0.061959	0.108484	0.061959	0.108484	0.061959	0.467292	0.532708	0.328459	0.671541	0.021920	0.978080	
523000	-50.993814	1	0.069625	0.027380	0.069625	0.110985	0.069625	0.110985	0.069625	0.110985	0.402055	0.597945	0.111501	0.888499	0.002724	0.997276	
524000	-49.732148	1	0.047052	0.008956	0.047052	0.093429	0.047052	0.093429	0.047052	0.093429	0.350078	0.649922	0.133744	0.866256	0.001283	0.998717	
525000	-50.917307	1	0.035009	0.021636	0.035009	0.062068	0.035009	0.062068	0.035009	0.062068	0.290682	0.709318	0.041596	0.958404	0.001152	0.998848	
526000	-50.555567	1	0.039377	0.006966	0.039377	0.059160	0.039377	0.059160	0.039377	0.059160	0.324568	0.675432	0.124594	0.875406	0.001730	0.998270	
527000	-53.815457	1	0.014003	0.007670	0.014003	0.035846	0.014003	0.035846	0.014003	0.035846	0.151597	0.848403	0.018437	0.981563	0.000255	0.999745	
528000	-49.755241	1	0.050189	0.009997	0.050189	0.099930	0.050189	0.099930	0.050189	0.099930	0.358891	0.641109	0.135588	0.864412	0.001375	0.998625	
529000	-51.823841	1	0.062414	0.002336	0.062414	0.054118	0.062414	0.054118	0.062414	0.054118	0.492070	0.507930	0.482398	0.517602	0.007075	0.992925	
530000	-49.976564	1	0.051508	0.017433	0.051508	0.075682	0.051508	0.075682	0.051508	0.075682	0.355717	0.644283	0.094101	0.905899	0.002275	0.997725	
531000	-50.215998	1	0.051190	0.017986	0.051190	0.110157	0.051190	0.110157	0.051190	0.110157	0.354233	0.645767	0.090056	0.909944	0.001268	0.998732	
532000	-50.871545	1	0.054687	0.025783	0.054687	0.110446	0.054687	0.110446	0.054687	0.110446	0.365327	0.634673	0.078309	0.921691	0.001494	0.998506	
533000	-50.992835	1	0.099470	0.010449	0.099470	0.140074	0.099470	0.140074	0.099470	0.140074	0.461002	0.538998	0.322544	0.677456	0.004877	0.995123	
534000	-51.575129	1	0.010094	0.003123	0.010094	0.091221	0.010094	0.091221	0.010094	0.091221	0.121111	0.878889	0.022831	0.977169	0.000027	0.999973	
535000	-50.280786	1	0.054168	0.004956	0.054168	0.071007	0.054168	0.071007	0.054168	0.071007	0.400977	0.599023	0.256501	0.743499	0.002905	0.997095	
536000	-50.068584	1	0.069526	0.011153	0.069526	0.061934	0.069526	0.061934	0.069526	0.061934	0.412469	0.587531	0.207965	0.792035	0.007200	0.992800	
537000	-49.959301	1	0.094724	0.013125	0.094724	0.102882	0.094724	0.102882	0.094724	0.102882	0.450108	0.549892	0.271072	0.728928	0.006505	0.993495	
538000	-52.919451	1	0.021661	0.004011	0.021661	0.042974	0.021661	0.042974	0.021661	0.042974	0.229082	0.770918	0.073337	0.926663	0.000613	0.999387	
539000	-50.365669	1	0.057465	0.012735	0.057465	0.056246	0.057465	0.056246	0.057465	0.056246	0.378431	0.621569	0.143442	0.856558	0.005267	0.994733	
540000	-52.120194	1	0.071364	0.019233	0.071364	0.034639	0.071364	0.034639	0.071364	0.034639	0.410768	0.589232	0.166596	0.833404	0.025386	0.974614	
541000	-50.016721	1	0.044303	0.013471	0.044303	0.067911	0.044303	0.067911	0.044303	0.067911	0.332079	0.667921	0.089258	0.910742	0.001846	0.998154	
542000	-52.401914	1	0.186034	0.014362	0.186034	0.141834	0.186034	0.141834	0.186034	0.141834	0.497183	0.502817	0.466905	0.533095	0.020022	0.979978	
543000	-53.381732	1	0.029190	0.043315	0.029190	0.109982	0.029190	0.109982	0.029190	0.109982	0.274391	0.725609	0.018754	0.981246	0.000307	0.999693	
544000	-50.222745	1	0.089144	0.005119	0.089144	0.087180	0.089144	0.087180	0.089144	0.087180	0.481497	0.518503	0.438108	0.561892	0.007286	0.992714	
545000	-52.162425	1	0.185485	0.022189	0.185485	0.113018	0.185485	0.113018	0.185485	0.113018	0.493018	0.506982	0.402907	0.597093	0.026359	0.973641	
546000	-50.802431	1	0.079438	0.008689	0.079438	0.136555	0.079438	0.136555	0.079438	0.136555	0.438068	0.561932	0.279558	0.720442	0.002916	0.997084	
547000	-52.590964	1	0.052411	0.008137	0.052411	0.031533	0.052411	0.031533	0.052411	0.031533	0.377006	0.622994	0.183958	0.816042	0.013634	0.986366	
548000	-49.994479	1	0.076436	0.018933	0.076436	0.091729	0.076436	0.091729	0.076436	0.091729	0.416402	0.583598	0.163236	0.836764	0.004567	0.995433	
549000	-50.832653	1	0.039659	0.018771	0.039659	0.124674	0.039659	0.124674	0.039659	0.124674	0.311008	0.688992	0.056853	0.943147	0.000578	0.999422	
550000	-49.854192	1	0.038537	0.012680	0.038537	0.098067	0.038537	0.098067	0.038537	0.098067	0.307931	0.692069	0.073533	0.926467	0.000716	0.999284	
551000	-50.444428	1	0.055588	0.022522	0.055588	0.070891	0.055588	0.070891	0.055588	0.070891	0.367800	0.632200	0.089578	0.910422	0.003118	0.996882	
552000	-49.721819	1	0.062899	0.007881	0.062899	0.086858	0.062899	0.086858	0.062899	0.086858	0.405800	0.594200	0.224858	0.775142	0.003037	0.996963	
553000	-50.373645	1	0.041172	0.016549	0.041172	0.063158	0.041172	0.063158	0.041172	0.063158	0.317871	0.682129	0.067532	0.932468	0.001729	0.998271	
554000	-50.824608	1	0.074452	0.021360	0.074452	0.124941	0.074452	0.124941	0.074452	0.124941	0.411466	0.588534	0.143333	0.856667	0.002761	0.997239	
555000	-50.589492	1	0.119651	0.020425	0.119651	0.078326	0.119651	0.078326	0.119651	0.078326	0.468519	0.531481	0.288327	0.711673	0.017853	0.982147	
556000	-50.837686	1	0.028816	0.020114	0.028816	0.115322	0.028816	0.115322	0.028816	0.115322	0.257722	0.742278	0.030786	0.969214	0.000283	0.999717	
557000	-51.200081	1	0.021074	0.019914	0.021074	0.061610	0.021074	0.061610	0.021074	0.061610	0.208614	0.791386	0.017556	0.982444	0.000294	0.999706	
558000	-51.247642	1	0.049286	0.025752	0.049286	0.058477	0.049286	0.058477	0.049286	0.058477	0.349154	0.650846	0.067486	0.932514	0.003241	0.996759	
559000	-50.580576	1	0.121980	0.016569	0.121980	0.067212	0.121980	0.067212	0.121980	0.067212	0.474041	0.525959	0.334080	0.665920	0.024728	0.975272	
560000	-49.783217	1	0.055168	0.008134	0.055168	0.076722	0.055168	0.076722	0.055168	0.076722	0.382018	0.617982	0.183717	0.816283	0.002660	0.997340	
561000	-49.900510	1	0.071279	0.007199	0.071279	0.074516	0.071279	0.074516	0.071279	0.074516	0.430838	0.569162	0.283576	0.716424	0.005441	0.994559	
562000	-50.931223	1	0.139265	0.005977	0.139265	0.096582	0.139265	0.096582	0.139265	0.096582	0.513477	0.486523	0.569349	0.430651	0.017809	0.982191	
563000	-50.224541	1	0.056571	0.011405	0.056571	0.058856	0.056571	0.058856	0.056571	0.058856	0.377799	0.622201	0.151093	0.848907	0.004624	0.995376	
564000	-49.794005	1	0.075352	0.008559	0.075352	0.098698	0.075352	0.098698	0.075352	0.098698	0.431539	0.568461	0.267680	0.732320	0.003931	0.996069	
565000	-51.203806	1	0.122355	0.027082	0.122355	0.101922	0.122355	0.101922	0.122355	0.101922	0.467461	0.532539	0.251056	0.748944	0.012166	0.987834	
566000	-50.909099	1	0.090303	0.013300	0.090303	0.046029	0.090303	0.046029	0.090303	0.046029	0.448660	0.551340	0.279417	0.720583	0.025468	0.974532	
567000	-50.060481	1	0.067442	0.013518	0.067442	0.063192	0.067442	0.063192	0.067442	0.063192	0.403267	0.596733	0.174209	0.825791	0.006401	0.993599	
568000	-50.440985	1	0.118158	0.015384	0.118158	0.110308	0.118158	0.110308	0.118158	0.110308	0.470146	0.529854	0.317372	0.682628	0.009975	0.990025	
569000	-51.266996	1	0.073985	0.029743	0.073985	0.112153	0.073985	0.112153	0.073985	0.112153	0.410908	0.589092	0.116821	0.883179	0.003125	0.996875	
570000	-51.865592	1	0.050263	0.016156	0.050263	0.155114	0.050263	0.155114	0.050263	0.155114	0.351647	0.648353	0.094072	0.905928	0.000842	0.999158	
571000	-52.361233	1	0.111667	0.026833	0.111667	0.038965	0.111667	0.038965	0.111667	0.038965	0.464641	0.535359	0.269603	0.730397	0.059975	0.940025	
572000	-51.547310	1	0.180323	0.011142	0.180323	0.098792	0.180323	0.098792	0.180323	0.098792	0.501832	0.498168	0.517856	0.482144	0.030170	0.969830	
573000	-50.414880	1	0.033456	0.018265	0.033456	0.108470	0.033456	0.108470	0.033456	0.108470	0.282110	0.717890	0.043249	0.956751	0.000440	0.999560	
574000	-49.651766	1	0.067511	0.009596	0.067511	0.088043	0.067511	0.088043	0.067511	0.088043	0.410796	0.589204	0.215935	0.784065	0.003561	0.996439	
575000	-50.027893	1	0.030204	0.013389	0.030204	0.099010	0.030204	0.099010	0.030204	0.099010	0.265157	0.734843	0.046241	0.953759	0.000379	0.999621	
576000	-50.831556	1	0.045636	0.018542	0.045636	0.127317	0.045636	0.127317	0.045636	0.127317	0.334825	0.665175	0.072726	0.927274	0.000801	0.999199	
577000	-52.303941	1	0.021547	0.026462	0.021547	0.133196	0.021547	0.133196	0.021547	0.133196	0.215395	0.784605	0.014733	0.985267	0.000123	0.999877	
578000	-51.194375	1	0.071268	0.028548	0.071268	0.063440	0.071268	0.063440	0.071268	0.063440	0.406488	0.593512	0.117635	0.882365	0.007330	0.992670	
579000	-50.805823	1	0.026558	0.005231	0.026558	0.064989	0.026558	0.064989	0.026558	0.064989	0.258272	0.741728	0.082319	0.917681	0.000503	0.999497	
580000	-49.895649	1	0.083944	0.007123	0.083944	0.084710	0.083944	0.084710	0.083944	0.084710	0.455550	0.544450	0.343485	0.656515	0.006585	0.993415	
581000	-50.519611	1	0.025466	0.020411	0.025466	0.092383	0.025466	0.092383	0.025466	0.092383	0.237935	0.762065	0.024361	0.975639	0.000267	0.999733	
582000	-51.838047	1	0.191792	0.012265	0.191792	0.097582	0.191792	0.097582	0.191792	0.097582	0.501450	0.498550	0.516486	0.483514	0.034892	0.965108	
583000	-51.483349	1	0.070601	0.033458	0.070601	0.073204	0.070601	0.073204	0.070601	0.073204	0.405996	0.594004	0.104413	0.895587	0.005481	0.994519	
584000	-50.331539	1	0.096599	0.015328	0.096599	0.117236	0.096599	0.117236	0.096599	0.117236	0.449042	0.550958	0.251399	0.748601	0.005666	0.994334	
585000	-50.114824	1	0.098398	0.013360	0.098398	0.067786	0.098398	0.067786	0.098398	0.067786	0.456128	0.543872	0.291974	0.708026	0.014567	0.985433	
586000	-50.647797	1	0.075233	0.004668	0.075233	0.061132	0.075233	0.061132	0.075233	0.061132	0.465082	0.534918	0.398465	0.601535	0.009051	0.990949	
587000	-50.240531	1	0.020928	0.012294	0.020928	0.099950	0.020928	0.099950	0.020928	0.099950	0.205981	0.794019	0.025659	0.974341	0.000148	0.999852	
588000	-49.805860	1	0.087081	0.012445	0.087081	0.097101	0.087081	0.097101	0.087081	0.097101	0.440870	0.559130	0.253279	0.746721	0.005780	0.994220	
589000	-50.246123	1	0.100412	0.017481	0.100412	0.106054	0.100412	0.106054	0.100412	0.106054	0.451683	0.548317	0.245972	0.754028	0.007165	0.992835	
590000	-55.906455	1	0.229470	0.043103	0.229470	0.156091	0.229470	0.156091	0.229470	0.156091	0.496069	0.503931	0.378484	0.621516	0.028034	0.971966	
591000	-52.020380	1	0.026230	0.001812	0.026230	0.071054	0.026230	0.071054	0.026230	0.071054	0.311569	0.688431	0.195752	0.804248	0.000420	0.999580	
592000	-53.584003	1	0.098843	0.025903	0.098843	0.023813	0.098843	0.023813	0.098843	0.023813	0.458587	0.541413	0.276084	0.723916	0.122436	0.877564	
593000	-51.880541	1	0.010774	0.023750	0.010774	0.119723	0.010774	0.119723	0.010774	0.119723	0.125442	0.874558	0.004286	0.995714	0.000026	0.999974	
594000	-50.874508	1	0.100044	0.025368	0.100044	0.068932	0.100044	0.068932	0.100044	0.068932	0.449397	0.550603	0.208947	0.791053	0.014699	0.985301	
595000	-50.756940	1	0.092988	0.013463	0.092988	0.134319	0.092988	0.134319	0.092988	0.134319	0.446693	0.553307	0.257604	0.742396	0.004354	0.995646	
596000	-50.866025	1	0.023054	0.020937	0.023054	0.108090	0.023054	0.108090	0.023054	0.108090	0.222623	0.777377	0.019893	0.980107	0.000173	0.999827	
597000	-50.002874	1	0.063781	0.011241	0.063781	0.114346	0.063781	0.114346	0.063781	0.114346	0.396869	0.603131	0.176916	0.823084	0.002103	0.997897	
598000	-50.342810	1	0.034072	0.020381	0.034072	0.080419	0.034072	0.080419	0.034072	0.080419	0.285672	0.714328	0.041231	0.958769	0.000693	0.999307	
599000	-52.904924	1	0.032821	0.041784	0.032821	0.101408	0.032821	0.101408	0.032821	0.101408	0.291965	0.708035	0.023742	0.976258	0.000454	0.999546	
600000	-51.831859	1	0.028303	0.005471	0.028303	0.047559	0.028303	0.047559	0.028303	0.047559	0.269046	0.730954	0.088651	0.911349	0.001061	0.998939	
601000	-50.369440	1	0.074092	0.020043	0.074092	0.112389	0.074092	0.112389	0.074092	0.112389	0.411242	0.588758	0.148775	0.851225	0.003128	0.996872	
602000	-49.988541	1	0.047507	0.008327	0.047507	0.068506	0.047507	0.068506	0.047507	0.068506	0.354264	0.645736	0.144839	0.855161	0.002189	0.997811	
603000	-50.404750	1	0.015463	0.008287	0.015463	0.083618	0.015463	0.083618	0.015463	0.083618	0.164117	0.835883	0.020673	0.979327	0.000084	0.999916	
604000	-50.865324	1	0.056616	0.004021	0.056616	0.119763	0.056616	0.119763	0.056616	0.119763	0.421208	0.578792	0.308261	0.691739	0.001472	0.998528	
605000	-52.149845	1	0.001627	0.015652	0.001627	0.060842	0.001627	0.060842	0.001627	0.060842	0.021044	0.978956	0.000145	0.999855	0.000001	0.999999	
606000	-54.713631	1	0.135623	0.010351	0.135623	0.211268	0.135623	0.211268	0.135623	0.211268	0.488612	0.511388	0.427098	0.572902	0.006966	0.993034	
607000	-51.362732	1	0.059668	0.032981	0.059668	0.080245	0.059668	0.080245	0.059668	0.080245	0.381362	0.618638	0.078836	0.921164	0.003022	0.996978	
608000	-50.608163	1	0.022537	0.006155	0.022537	0.109081	0.022537	0.109081	0.022537	0.109081	0.224956	0.775044	0.053543	0.946457	0.000162	0.999838	
609000	-52.753159	1	0.037747	0.038113	0.037747	0.061015	0.037747	0.061015	0.037747	0.061015	0.312053	0.687947	0.032648	0.967352	0.001457	0.998543	
610000	-50.934147	1	0.040806	0.022625	0.040806	0.118543	0.040806	0.118543	0.040806	0.118543	0.316523	0.683477	0.052104	0.947896	0.000655	0.999345	
611000	-52.486525	1	0.038620	0.013495	0.038620	0.165277	0.038620	0.165277	0.038620	0.165277	0.307613	0.692387	0.069960	0.930040	0.000425	0.999575	
612000	-53.218239	1	0.021424	0.040585	0.021424	0.070316	0.021424	0.070316	0.021424	0.070316	0.224455	0.775545	0.010985	0.989015	0.000249	0.999751	
613000	-51.441389	1	0.046926	0.002021	0.046926	0.072245	0.046926	0.072245	0.046926	0.072245	0.442543	0.557457	0.386818	0.613182	0.001928	0.998072	
614000	-52.409343	1	0.117308	0.038819	0.117308	0.071618	0.117308	0.071618	0.117308	0.071618	0.464902	0.535098	0.213793	0.786207	0.020047	0.979953	
615000	-49.952089	1	0.074421	0.011519	0.074421	0.065883	0.074421	0.065883	0.074421	0.065883	0.421935	0.578065	0.222715	0.777285	0.007626	0.992374	
616000	-50.310250	1	0.100547	0.010674	0.100547	0.060964	0.100547	0.060964	0.100547	0.060964	0.465637	0.534363	0.344505	0.655495	0.018829	0.981171	
617000	-50.945606	1	0.008944	0.017806	0.008944	0.098214	0.008944	0.098214	0.008944	0.098214	0.104630	0.895370	0.003756	0.996244	0.000019	0.999981	
618000	-50.441826	1	0.089279	0.019044	0.089279	0.115577	0.089279	0.115577	0.089279	0.115577	0.436558	0.563442	0.199795	0.800205	0.004769	0.995231	
619000	-52.365423	1	0.051255	0.017482	0.051255	0.035061	0.051255	0.035061	0.051255	0.035061	0.356752	0.643248	0.099578	0.900422	0.010243	0.989757	
620000	-50.522765	1	0.016711	0.012096	0.016711	0.071849	0.016711	0.071849	0.016711	0.071849	0.173508	0.826492	0.017156	0.982844	0.000125	0.999875	
621000	-51.894590	1	0.013327	0.006021	0.013327	0.053760	0.013327	0.053760	0.013327	0.053760	0.147040	0.852960	0.020911	0.979089	0.000106	0.999894	
622000	-50.775232	1	0.022561	0.022292	0.022561	0.092825	0.022561	0.092825	0.022561	0.092825	0.219983	0.780017	0.018232	0.981768	0.000195	0.999805	
623000	-51.016501	1	0.084464	0.029077	0.084464	0.100833	0.084464	0.100833	0.084464	0.100833	0.428260	0.571740	0.145902	0.854098	0.005059	0.994941	
624000	-50.441868	1	0.038900	0.005548	0.038900	0.111683	0.038900	0.111683	0.038900	0.111683	0.329802	0.670198	0.145132	0.854868	0.000622	0.999378	
625000	-50.242244	1	0.024618	0.016528	0.024618	0.084930	0.024618	0.084930	0.024618	0.084930	0.231378	0.768622	0.027047	0.972953	0.000273	0.999727	
626000	-50.959415	1	0.096394	0.008967	0.096394	0.138661	0.096394	0.138661	0.096394	0.138661	0.462365	0.537635	0.340687	0.659313	0.004576	0.995424	
627000	-51.614630	1	0.079412	0.002641	0.079412	0.126260	0.079412	0.126260	0.079412	0.126260	0.515838	0.484162	0.540522	0.459478	0.003194	0.996806	
628000	-50.845516	1	0.039480	0.024460	0.039480	0.068962	0.039480	0.068962	0.039480	0.068962	0.311787	0.688213	0.047014	0.952986	0.001320	0.998680	
629000	-53.199737	1	0.045412	0.031178	0.045412	0.152797	0.045412	0.152797	0.045412	0.152797	0.337578	0.662422	0.050309	0.949691	0.000666	0.999334	
630000	-51.141485	1	0.013355	0.006313	0.013355	0.065277	0.013355	0.065277	0.013355	0.065277	0.146902	0.853098	0.020094	0.979906	0.000080	0.999920	
631000	-49.853230	1	0.064352	0.010646	0.064352	0.107882	0.064352	0.107882	0.064352	0.107882	0.399727	0.600273	0.186493	0.813507	0.002324	0.997676	
632000	-50.668752	1	0.112492	0.015703	0.112492	0.057616	0.112492	0.057616	0.112492	0.057616	0.468577	0.531423	0.321688	0.678312	0.027556	0.972444	
633000	-52.967042	1	0.056932	0.009337	0.056932	0.178758	0.056932	0.178758	0.056932	0.178758	0.382346	0.617654	0.170670	0.829330	0.001018	0.998982	
634000	-49.700845	1	0.051998	0.011771	0.051998	0.078327	0.051998	0.078327	0.051998	0.078327	0.361959	0.638041	0.127498	0.872502	0.002200	0.997800	
635000	-53.252888	1	0.138748	0.042206	0.138748	0.064122	0.138748	0.064122	0.138748	0.064122	0.478186	0.521814	0.264100	0.735900	0.036237	0.963763	
636000	-49.964677	1	0.033266	0.013274	0.033266	0.098934	0.033266	0.098934	0.033266	0.098934	0.281798	0.718202	0.055126	0.944874	0.000485	0.999515	
637000	-50.131070	1	0.068544	0.015574	0.068544	0.114538	0.068544	0.114538	0.068544	0.114538	0.402231	0.597769	0.156559	0.843441	0.002512	0.997488	
638000	-49.976502	1	0.046429	0.017887	0.046429	0.081376	0.046429	0.081376	0.046429	0.081376	0.338029	0.661971	0.077528	0.922472	0.001534	0.998466	
639000	-52.574322	1	0.135800	0.004819	0.135800	0.037188	0.135800	0.037188	0.135800	0.037188	0.544409	0.455591	0.676661	0.323339	0.101726	0.898274	
640000	-51.806647	1	0.015727	0.016899	0.015727	0.052712	0.015727	0.052712	0.015727	0.052712	0.166467	0.833533	0.011570	0.988430	0.000173	0.999827	
641000	-52.623064	1	0.139935	0.002426	0.139935	0.130591	0.139935	0.130591	0.139935	0.130591	0.573169	0.426831	0.747239	0.252761	0.011775	0.988225	
642000	-49.932174	1	0.098412	0.008739	0.098412	0.087878	0.098412	0.087878	0.098412	0.087878	0.467423	0.532577	0.361732	0.638268	0.009168	0.990832	
643000	-49.952665	1	0.075509	0.008854	0.075509	0.067739	0.075509	0.067739	0.075509	0.067739	0.432136	0.567864	0.268864	0.731136	0.007511	0.992489	
644000	-50.894963	1	0.057629	0.008294	0.057629	0.048283	0.057629	0.048283	0.057629	0.048283	0.390881	0.609119	0.199030	0.800970	0.007207	0.992793	
645000	-49.997670	1	0.046394	0.017225	0.046394	0.099321	0.046394	0.099321	0.046394	0.099321	0.337909	0.662091	0.079229	0.920771	0.001134	0.998866	
646000	-49.756349	1	0.083833	0.009238	0.083833	0.088025	0.083833	0.088025	0.083833	0.088025	0.444726	0.555274	0.292407	0.707593	0.006155	0.993845	
647000	-50.156254	1	0.060357	0.017042	0.060357	0.065532	0.060357	0.065532	0.060357	0.065532	0.382226	0.617774	0.124663	0.875337	0.004471	0.995529	
648000	-51.824167	1	0.107259	0.035684	0.107259	0.092410	0.107259	0.092410	0.107259	0.092410	0.455666	0.544334	0.188510	0.811490	0.010393	0.989607	
649000	-50.198695	1	0.088536	0.013867	0.088536	0.061867	0.088536	0.061867	0.088536	0.061867	0.442623	0.557377	0.252716	0.747284	0.013363	0.986637	
650000	-52.663243	1	0.063887	0.005104	0.063887	0.031558	0.063887	0.031558	0.063887	0.031558	0.439164	0.560836	0.338698	0.661302	0.023145	0.976855	
651000	-51.042469	1	0.063811	0.018467	0.063811	0.136480	0.063811	0.136480	0.063811	0.136480	0.389422	0.610578	0.124652	0.875348	0.001706	0.998294	
652000	-49.859411	1	0.070729	0.016124	0.070729	0.098607	0.070729	0.098607	0.070729	0.098607	0.406719	0.593281	0.161103	0.838897	0.003357	0.996643	
653000	-50.009830	1	0.094310	0.016823	0.094310	0.094319	0.094310	0.094319	0.094310	0.094319	0.445269	0.554731	0.234244	0.765756	0.007362	0.992638	
654000	-51.304434	1	0.036137	0.002400	0.036137	0.102326	0.036137	0.102326	0.036137	0.102326	0.364335	0.635665	0.248998	0.751002	0.000575	0.999425	
655000	-49.804978	1	0.063367	0.011990	0.063367	0.070955	0.063367	0.070955	0.063367	0.070955	0.395269	0.604731	0.170985	0.829015	0.004386	0.995614	
656000	-50.048799	1	0.077621	0.015665	0.077621	0.109862	0.077621	0.109862	0.077621	0.109862	0.420455	0.579545	0.186624	0.813376	0.003623	0.996377	
657000	-50.914369	1	0.101711	0.026561	0.101711	0.073708	0.101711	0.073708	0.101711	0.073708	0.450767	0.549233	0.206876	0.793124	0.013517	0.986483	
658000	-51.206433	1	0.000492	0.006076	0.000492	0.091783	0.000492	0.091783	0.000492	0.091783	0.006126	0.993874	0.000031	0.999969	0.000000	1.000000	
659000	-51.341069	1	0.019665	0.012003	0.019665	0.053196	0.019665	0.053196	0.019665	0.053196	0.196710	0.803290	0.023407	0.976593	0.000314	0.999686	
660000	-50.303231	1	0.113348	0.017116	0.113348	0.099826	0.113348	0.099826	0.113348	0.099826	0.464820	0.535180	0.288925	0.711075	0.010492	0.989508	
661000	-52.061804	1	0.008446	0.010191	0.008446	0.052753	0.008446	0.052753	0.008446	0.052753	0.097357	0.902643	0.005424	0.994576	0.000032	0.999968	
662000	-50.360985	1	0.116365	0.009629	0.116365	0.110032	0.116365	0.110032	0.116365	0.110032	0.480411	0.519589	0.398692	0.601308	0.009657	0.990343	
663000	-49.860322	1	0.079457	0.016361	0.079457	0.093275	0.079457	0.093275	0.079457	0.093275	0.423432	0.576568	0.189176	0.810824	0.004901	0.995099	
664000	-49.928380	1	0.032454	0.011360	0.032454	0.098187	0.032454	0.098187	0.032454	0.098187	0.278818	0.721182	0.059967	0.940033	0.000460	0.999540	
665000	-51.711215	1	0.015945	0.012568	0.015945	0.051157	0.015945	0.051157	0.015945	0.051157	0.167222	0.832778	0.015218	0.984782	0.000189	0.999811	
666000	-50.976786	1	0.035532	0.003730	0.035532	0.113593	0.035532	0.113593	0.035532	0.113593	0.330338	0.669662	0.173512	0.826488	0.000486	0.999514	
667000	-50.121540	1	0.030171	0.011741	0.030171	0.070733	0.030171	0.070733	0.030171	0.070733	0.265896	0.734104	0.051560	0.948440	0.000615	0.999385	
668000	-53.006727	1	0.154859	0.017838	0.154859	0.031450	0.154859	0.031450	0.154859	0.031450	0.498663	0.501337	0.489134	0.510866	0.182184	0.817816	
669000	-51.481025	1	0.095764	0.007024	0.095764	0.040032	0.095764	0.040032	0.095764	0.040032	0.483326	0.516674	0.438139	0.561861	0.039336	0.960664	
670000	-50.175421	1	0.050589	0.017902	0.050589	0.108457	0.050589	0.108457	0.050589	0.108457	0.352293	0.647707	0.088668	0.911332	0.001256	0.998744	
671000	-52.922252	1	0.057561	0.001879	0.057561	0.043068	0.057561	0.043068	0.057561	0.043068	0.502658	0.497342	0.505410	0.494590	0.009094	0.990906	
672000	-51.023208	1	0.001139	0.010321	0.001139	0.082972	0.001139	0.082972	0.001139	0.082972	0.014395	0.985605	0.000103	0.999897	0.000000	1.000000	
673000	-50.312840	1	0.080026	0.004526	0.080026	0.078453	0.080026	0.078453	0.080026	0.078453	0.474852	0.525148	0.424370	0.575630	0.006667	0.993333	
674000	-50.860935	1	0.135140	0.005830	0.135140	0.095316	0.135140	0.095316	0.135140	0.095316	0.513222	0.486778	0.565164	0.434836	0.016985	0.983015	
675000	-50.786849	1	0.132407	0.020711	0.132407	0.094550	0.132407	0.094550	0.132407	0.094550	0.475980	0.524020	0.313323	0.686677	0.016420	0.983580	
676000	-50.251654	1	0.046253	0.019814	0.046253	0.072469	0.046253	0.072469	0.046253	0.072469	0.337344	0.662656	0.071775	0.928225	0.001846	0.998154	
677000	-51.388979	1	0.155733	0.007013	0.155733	0.068732	0.155733	0.068732	0.155733	0.068732	0.514498	0.485502	0.588610	0.411390	0.040919	0.959081	
678000	-50.158777	1	0.030710	0.014486	0.030710	0.072101	0.030710	0.072101	0.030710	0.072101	0.267739	0.732261	0.044805	0.955195	0.000625	0.999375	
679000	-50.141566	1	0.026820	0.014572	0.026820	0.098293	0.026820	0.098293	0.026820	0.098293	0.245052	0.754948	0.034942	0.965058	0.000282	0.999718	
680000	-50.122640	1	0.084450	0.013919	0.084450	0.063409	0.084450	0.063409	0.084450	0.063409	0.436036	0.563964	0.235857	0.764143	0.011316	0.988684	
681000	-51.065974	1	0.067158	0.024646	0.067158	0.123258	0.067158	0.123258	0.067158	0.123258	0.396455	0.603545	0.111955	0.888045	0.002175	0.997825	
682000	-50.114966	1	0.082991	0.014278	0.082991	0.114179	0.082991	0.114179	0.082991	0.114179	0.431171	0.568829	0.216527	0.783473	0.004053	0.995947	
683000	-50.979026	1	0.104074	0.004808	0.104074	0.058083	0.104074	0.058083	0.104074	0.058083	0.509299	0.490701	0.532994	0.467006	0.022516	0.977484	
684000	-50.842806	1	0.093012	0.024846	0.093012	0.065689	0.093012	0.065689	0.093012	0.065689	0.441306	0.558694	0.191693	0.808307	0.013461	0.986539	
685000	-52.962268	1	0.078332	0.036883	0.078332	0.045424	0.078332	0.045424	0.078332	0.045424	0.422517	0.577483	0.127201	0.872799	0.018274	0.981726	
686000	-50.728578	1	0.076271	0.005431	0.076271	0.055582	0.076271	0.055582	0.076271	0.055582	0.458629	0.541371	0.374212	0.625788	0.011309	0.988691	
687000	-50.007768	1	0.061832	0.017023	0.061832	0.105331	0.061832	0.105331	0.061832	0.105331	0.385346	0.614654	0.126491	0.873509	0.002172	0.997828	
688000	-49.958610	1	0.038174	0.006897	0.038174	0.093414	0.038174	0.093414	0.038174	0.093414	0.318532	0.681468	0.118450	0.881550	0.000747	0.999253	
689000	-50.574387	1	0.013641	0.015779	0.013641	0.093040	0.013641	0.093040	0.013641	0.093040	0.148247	0.851753	0.009339	0.990661	0.000055	0.999945	
690000	-51.208008	1	0.032106	0.002514	0.032106	0.080669	0.032106	0.080669	0.032106	0.080669	0.333600	0.666400	0.203947	0.796053	0.000589	0.999411	
691000	-49.846770	1	0.071551	0.017005	0.071551	0.084086	0.071551	0.084086	0.071551	0.084086	0.408103	0.591897	0.159587	0.840413	0.004455	0.995545	
692000	-51.288201	1	0.021681	0.018668	0.021681	0.126521	0.021681	0.126521	0.021681	0.126521	0.212339	0.787661	0.019422	0.980578	0.000130	0.999870	
693000	-49.888926	1	0.052408	0.015614	0.052408	0.101205	0.052408	0.101205	0.052408	0.101205	0.359152	0.640848	0.103867	0.896133	0.001509	0.998491	
694000	-49.880097	1	0.080104	0.014903	0.080104	0.074069	0.080104	0.074069	0.080104	0.074069	0.426690	0.573310	0.206637	0.793363	0.007405	0.992595	
695000	-53.785759	1	0.018252	0.043838	0.018252	0.070866	0.018252	0.070866	0.018252	0.070866	0.203656	0.796344	0.007754	0.992246	0.000161	0.999839	
696000	-50.873539	1	0.097590	0.010419	0.097590	0.047201	0.097590	0.047201	0.097590	0.047201	0.465659	0.534341	0.351962	0.648038	0.029285	0.970715	
697000	-50.316223	1	0.064130	0.004051	0.064130	0.085212	0.064130	0.085212	0.064130	0.085212	0.444970	0.555030	0.357291	0.642709	0.003293	0.996707	
698000	-49.807011	1	0.075866	0.009374	0.075866	0.073681	0.075866	0.073681	0.075866	0.073681	0.430445	0.569555	0.258975	0.741025	0.006512	0.993488	
699000	-50.862801	1	0.079952	0.025156	0.079952	0.063582	0.079952	0.063582	0.079952	0.063582	0.422173	0.577827	0.152138	0.847862	0.009800	0.990200	
700000	-49.932101	1	0.033257	0.011501	0.033257	0.099402	0.033257	0.099402	0.033257	0.099402	0.282972	0.717028	0.061904	0.938096	0.000482	0.999518	
701000	-50.820942	1	0.129330	0.005813	0.129330	0.103843	0.129330	0.103843	0.129330	0.103843	0.510082	0.489918	0.547733	0.452267	0.013452	0.986548	
702000	-55.226666	1	0.012655	0.048400	0.012655	0.126844	0.012655	0.126844	0.012655	0.126844	0.158829	0.841171	0.003637	0.996363	0.000036	0.999964	
703000	-52.033790	1	0.138053	0.003559	0.138053	0.055796	0.138053	0.055796	0.138053	0.055796	0.554450	0.445550	0.704456	0.295544	0.046908	0.953092	
704000	-50.168853	1	0.054953	0.007170	0.054953	0.064090	0.054953	0.064090	0.054953	0.064090	0.386410	0.613590	0.202003	0.797997	0.003640	0.996360	
705000	-50.355756	1	0.063606	0.018003	0.063606	0.117528	0.063606	0.117528	0.063606	0.117528	0.389217	0.610783	0.126692	0.873308	0.002016	0.997984	
706000	-51.881759	1	0.003501	0.014189	0.003501	0.132996	0.003501	0.132996	0.003501	0.132996	0.043699	0.956301	0.000722	0.999278	0.000002	0.999998	
707000	-52.736120	1	0.107617	0.037318	0.107617	0.051385	0.107617	0.051385	0.107617	0.051385	0.458397	0.541603	0.205437	0.794563	0.031188	0.968812	
708000	-50.300569	1	0.042167	0.011285	0.042167	0.120203	0.042167	0.120203	0.042167	0.120203	0.325355	0.674645	0.093399	0.906601	0.000701	0.999299	
709000	-50.188920	1	0.047739	0.015025	0.047739	0.063724	0.047739	0.063724	0.047739	0.063724	0.344072	0.655928	0.093270	0.906730	0.002530	0.997470	
710000	-49.878862	1	0.088497	0.015480	0.088497	0.092587	0.088497	0.092587	0.088497	0.092587	0.438716	0.561284	0.226891	0.773109	0.006484	0.993516	
711000	-51.300024	1	0.078703	0.008149	0.078703	0.040926	0.078703	0.040926	0.078703	0.040926	0.446600	0.553400	0.319020	0.680980	0.022989	0.977011	
712000	-49.869440	1	0.083997	0.011297	0.083997	0.104575	0.083997	0.104575	0.083997	0.104575	0.438266	0.561734	0.256062	0.743938	0.004727	0.995273	
713000	-50.966739	1	0.046278	0.004734	0.046278	0.056089	0.046278	0.056089	0.046278	0.056089	0.373075	0.626925	0.215471	0.784529	0.002965	0.997035	
714000	-49.829923	1	0.048116	0.016124	0.048116	0.087458	0.048116	0.087458	0.048116	0.087458	0.344544	0.655456	0.088637	0.911363	0.001502	0.998498	
715000	-49.752468	1	0.045282	0.010382	0.045282	0.077616	0.045282	0.077616	0.045282	0.077616	0.339890	0.660110	0.112733	0.887267	0.001553	0.998447	
716000	-50.838525	1	0.051369	0.028072	0.051369	0.088942	0.051369	0.088942	0.051369	0.088942	0.356205	0.643795	0.067140	0.932860	0.001734	0.998266	
717000	-51.459380	1	0.067101	0.004228	0.067101	0.047295	0.067101	0.047295	0.067101	0.047295	0.454877	0.545123	0.380535	0.619465	0.011252	0.988748	
718000	-50.498547	1	0.048704	0.003573	0.048704	0.089171	0.048704	0.089171	0.048704	0.089171	0.399874	0.600126	0.278500	0.721500	0.001505	0.998495	
719000	-50.392638	1	0.040132	0.005407	0.040132	0.109356	0.040132	0.109356	0.040132	0.109356	0.337027	0.662973	0.155389	0.844611	0.000691	0.999309	
720000	-51.399982	1	0.137429	0.014519	0.137429	0.049080	0.137429	0.049080	0.137429	0.049080	0.489066	0.510934	0.424886	0.575114	0.059895	0.940105	
721000	-50.714199	1	0.060489	0.027286	0.060489	0.083330	0.060489	0.083330	0.060489	0.083330	0.381577	0.618423	0.090219	0.909781	0.002939	0.997061	
722000	-49.696033	1	0.051951	0.009178	0.051951	0.081226	0.051951	0.081226	0.051951	0.081226	0.367467	0.632533	0.153308	0.846692	0.002065	0.997935	
723000	-51.366616	1	0.066217	0.008580	0.066217	0.040774	0.066217	0.040774	0.066217	0.040774	0.415626	0.584374	0.243563	0.756437	0.014795	0.985205	
724000	-50.000549	1	0.086906	0.006984	0.086906	0.099065	0.086906	0.099065	0.086906	0.099065	0.460527	0.539473	0.357640	0.642360	0.005576	0.994424	
725000	-50.636894	1	0.008000	0.010651	0.008000	0.092366	0.008000	0.092366	0.008000	0.092366	0.092809	0.907191	0.004695	0.995305	0.000015	0.999985	
726000	-50.695681	1	0.009716	0.010879	0.009716	0.077565	0.009716	0.077565	0.009716	0.077565	0.110299	0.889701	0.006709	0.993291	0.000028	0.999972	
727000	-49.797655	1	0.073793	0.008474	0.073793	0.099290	0.073793	0.099290	0.073793	0.099290	0.428698	0.571302	0.262401	0.737599	0.003697	0.996303	
728000	-51.217766	1	0.145662	0.020185	0.145662	0.114256	0.145662	0.114256	0.145662	0.114256	0.482275	0.517725	0.342455	0.657545	0.015361	0.984639	
729000	-53.882033	1	0.039159	0.020433	0.039159	0.028832	0.039159	0.028832	0.039159	0.028832	0.310420	0.689580	0.055873	0.944127	0.007389	0.992611	
730000	-50.540808	1	0.121417	0.007561	0.121417	0.070118	0.121417	0.070118	0.121417	0.070118	0.496455	0.503545	0.482840	0.517160	0.022598	0.977402	
731000	-49.982767	1	0.031094	0.008362	0.031094	0.095813	0.031094	0.095813	0.031094	0.095813	0.275690	0.724310	0.071928	0.928072	0.000425	0.999575	
732000	-50.142627	1	0.103672	0.007017	0.103672	0.083121	0.103672	0.083121	0.103672	0.083121	0.482999	0.517001	0.429690	0.570310	0.011434	0.988566	
733000	-50.232729	1	0.080309	0.014005	0.080309	0.119591	0.080309	0.119591	0.080309	0.119591	0.426945	0.573055	0.209419	0.790581	0.003516	0.996484	
734000	-50.494787	1	0.032896	0.020458	0.032896	0.103515	0.032896	0.103515	0.032896	0.103515	0.279759	0.720241	0.038527	0.961473	0.000446	0.999554	
735000	-50.476181	1	0.109355	0.005278	0.109355	0.082757	0.109355	0.082757	0.109355	0.082757	0.503816	0.496184	0.514870	0.485130	0.013099	0.986901	
736000	-50.266762	1	0.070062	0.021385	0.070062	0.102047	0.070062	0.102047	0.070062	0.102047	0.402982	0.597018	0.131769	0.868231	0.003116	0.996884	
737000	-50.701306	1	0.067500	0.011674	0.067500	0.049108	0.067500	0.049108	0.067500	0.049108	0.407795	0.592205	0.198137	0.801863	0.010579	0.989421	
738000	-51.404350	1	0.122273	0.018129	0.122273	0.046476	0.122273	0.046476	0.122273	0.046476	0.475984	0.524016	0.345342	0.654658	0.051516	0.948484	
739000	-50.806235	1	0.038201	0.005600	0.038201	0.123542	0.038201	0.123542	0.038201	0.123542	0.325824	0.674176	0.139970	0.860030	0.000532	0.999468	
740000	-50.820856	1	0.044337	0.020690	0.044337	0.121786	0.044337	0.121786	0.044337	0.121786	0.330036	0.669964	0.064006	0.935994	0.000783	0.999217	
741000	-51.982417	1	0.147590	0.004567	0.147590	0.055394	0.147590	0.055394	0.147590	0.055394	0.538989	0.461011	0.675958	0.324042	0.055007	0.944993	
742000	-55.401652	1	0.041805	0.061423	0.041805	0.077787	0.041805	0.077787	0.041805	0.077787	0.344972	0.655028	0.030759	0.969241	0.001253	0.998747	
743000	-50.238753	1	0.121841	0.012511	0.121841	0.083233	0.121841	0.083233	0.121841	0.083233	0.478434	0.521566	0.373246	0.626754	0.016747	0.983253	
744000	-50.922212	1	0.016067	0.005597	0.016067	0.110524	0.016067	0.110524	0.016067	0.110524	0.173176	0.826824	0.031634	0.968366	0.000070	0.999930	
745000	-50.141511	1	0.030366	0.006226	0.030366	0.088181	0.030366	0.088181	0.030366	0.088181	0.278208	0.721792	0.088730	0.911270	0.000447	0.999553	
746000	-51.133044	1	0.065246	0.006967	0.065246	0.045457	0.065246	0.045457	0.065246	0.045457	0.420689	0.579311	0.269919	0.730081	0.011343	0.988657	
747000	-50.017551	1	0.047203	0.014478	0.047203	0.108841	0.047203	0.108841	0.047203	0.108841	0.342013	0.657987	0.092674	0.907326	0.001049	0.998951	
748000	-51.171244	1	0.063243	0.029346	0.063243	0.067568	0.063243	0.067568	0.063243	0.067568	0.389115	0.610885	0.094294	0.905706	0.004773	0.995227	
749000	-52.944054	1	0.226462	0.011154	0.226462	0.117587	0.226462	0.117587	0.226462	0.117587	0.503936	0.496064	0.561607	0.438393	0.037420	0.962580	
750000	-50.937546	1	0.139324	0.013745	0.139324	0.120531	0.139324	0.120531	0.139324	0.120531	0.484964	0.515036	0.390643	0.609357	0.012919	0.987081	
751000	-50.147390	1	0.100331	0.018058	0.100331	0.080808	0.100331	0.080808	0.100331	0.080808	0.452029	0.547971	0.247068	0.752932	0.011092	0.988908	
752000	-52.031699	1	0.034558	0.034493	0.034558	0.106740	0.034558	0.106740	0.034558	0.106740	0.295162	0.704838	0.029244	0.970756	0.000487	0.999513	
753000	-53.263013	1	0.101756	0.033588	0.101756	0.034888	0.101756	0.034888	0.101756	0.034888	0.455370	0.544630	0.220666	0.779334	0.060574	0.939426	
754000	-51.039811	1	0.005601	0.011819	0.005601	0.073743	0.005601	0.073743	0.005601	0.073743	0.067248	0.932752	0.002136	0.997864	0.000008	0.999992	
755000	-52.195769	1	0.107601	0.018462	0.107601	0.032195	0.107601	0.032195	0.107601	0.032195	0.468067	0.531933	0.326291	0.673709	0.081376	0.918624	
756000	-53.099641	1	0.039321	0.005834	0.039321	0.032913	0.039321	0.032913	0.039321	0.032913	0.332299	0.667701	0.147820	0.852180	0.005643	0.994357	
757000	-52.171865	1	0.034000	0.029343	0.034000	0.130230	0.034000	0.130230	0.034000	0.130230	0.289283	0.710717	0.031516	0.968484	0.000378	0.999622	
758000	-51.452766	1	0.047227	0.001801	0.047227	0.090029	0.047227	0.090029	0.047227	0.090029	0.455991	0.544009	0.414990	0.585010	0.001369	0.998631	
759000	-49.914010	1	0.052875	0.016563	0.052875	0.075743	0.052875	0.075743	0.052875	0.075743	0.360433	0.639567	0.101918	0.898082	0.002434	0.997566	
760000	-50.094916	1	0.079338	0.017729	0.079338	0.070261	0.079338	0.070261	0.079338	0.070261	0.423019	0.576981	0.183598	0.816402	0.007959	0.992041	
761000	-50.401233	1	0.042171	0.022361	0.042171	0.079374	0.042171	0.079374	0.042171	0.079374	0.322102	0.677898	0.056005	0.943995	0.001241	0.998759	
762000	-50.145729	1	0.069993	0.009280	0.069993	0.060687	0.069993	0.060687	0.069993	0.060687	0.419116	0.580884	0.237994	0.762006	0.007620	0.992380	
763000	-51.112232	1	0.003778	0.013385	0.003778	0.076297	0.003778	0.076297	0.003778	0.076297	0.046794	0.953206	0.000883	0.999117	0.000003	0.999997	
764000	-49.892148	1	0.093470	0.008928	0.093470	0.095082	0.093470	0.095082	0.093470	0.095082	0.459998	0.540002	0.336418	0.663582	0.007111	0.992889	
765000	-52.857720	1	0.054081	0.029132	0.054081	0.153125	0.054081	0.153125	0.054081	0.153125	0.364472	0.635528	0.070629	0.929371	0.001017	0.998983	
766000	-51.088888	1	0.044934	0.029659	0.044934	0.092245	0.044934	0.092245	0.044934	0.092245	0.335260	0.664740	0.051407	0.948593	0.001161	0.998839	
767000	-53.491603	1	0.118718	0.044871	0.118718	0.122721	0.118718	0.122721	0.118718	0.122721	0.465448	0.534552	0.193099	0.806901	0.008716	0.991284	
768000	-51.569127	1	0.033410	0.024581	0.033410	0.127577	0.033410	0.127577	0.033410	0.127577	0.283897	0.716103	0.034557	0.965443	0.000369	0.999631	
769000	-51.343218	1	0.114870	0.028579	0.114870	0.069077	0.114870	0.069077	0.114870	0.069077	0.463014	0.536986	0.237896	0.762104	0.020405	0.979595	
770000	-50.488565	1	0.062340	0.010285	0.062340	0.053170	0.062340	0.053170	0.062340	0.053170	0.397403	0.602597	0.190277	0.809723	0.007306	0.992694	
771000	-49.950410	1	0.102841	0.013339	0.102841	0.086146	0.102841	0.086146	0.102841	0.086146	0.459941	0.540059	0.300009	0.699991	0.010550	0.989450	
772000	-49.965745	1	0.093466	0.010859	0.093466	0.071223	0.093466	0.071223	0.093466	0.071223	0.455020	0.544980	0.307539	0.692461	0.011702	0.988298	
773000	-50.051149	1	0.047263	0.008809	0.047263	0.065849	0.047263	0.065849	0.047263	0.065849	0.351786	0.648214	0.137783	0.862217	0.002319	0.997681	
774000	-52.308024	1	0.074085	0.040959	0.074085	0.077926	0.074085	0.077926	0.074085	0.077926	0.414926	0.585074	0.101435	0.898565	0.005548	0.994452	
775000	-53.176971	1	0.201560	0.031095	0.201560	0.089530	0.201560	0.089530	0.201560	0.089530	0.494340	0.505660	0.392992	0.607008	0.044015	0.955985	
776000	-51.346601	1	0.002715	0.017774	0.002715	0.108398	0.002715	0.108398	0.002715	0.108398	0.034930	0.965070	0.000362	0.999638	0.000001	0.999999	
777000	-50.213136	1	0.026183	0.006955	0.026183	0.078538	0.026183	0.078538	0.026183	0.078538	0.248578	0.751422	0.062677	0.937323	0.000359	0.999641	
778000	-50.289464	1	0.086973	0.004812	0.086973	0.080605	0.086973	0.080605	0.086973	0.080605	0.482665	0.517335	0.444139	0.555861	0.007834	0.992166	
779000	-50.931839	1	0.090237	0.028723	0.090237	0.083136	0.090237	0.083136	0.090237	0.083136	0.436705	0.563295	0.164796	0.835204	0.008138	0.991862	
780000	-49.922614	1	0.093487	0.014477	0.093487	0.077980	0.093487	0.077980	0.093487	0.077980	0.447463	0.552537	0.257349	0.742651	0.009933	0.990067	
781000	-50.707700	1	0.018319	0.010269	0.018319	0.117409	0.018319	0.117409	0.018319	0.117409	0.186740	0.813260	0.023434	0.976566	0.000092	0.999908	
782000	-50.456544	1	0.119804	0.008467	0.119804	0.109342	0.119804	0.109342	0.119804	0.109342	0.487474	0.512526	0.436172	0.563828	0.010435	0.989565	
783000	-50.065919	1	0.083707	0.015221	0.083707	0.066946	0.083707	0.066946	0.083707	0.066946	0.432846	0.567154	0.219073	0.780927	0.009978	0.990022	
784000	-52.524899	1	0.041817	0.040434	0.041817	0.099901	0.041817	0.099901	0.041817	0.099901	0.329894	0.670106	0.037452	0.962548	0.000862	0.999138	
785000	-50.978475	1	0.087058	0.008532	0.087058	0.045434	0.087058	0.045434	0.087058	0.045434	0.458447	0.541553	0.345849	0.654151	0.023876	0.976124	
786000	-50.191050	1	0.064605	0.012035	0.064605	0.120796	0.064605	0.120796	0.064605	0.120796	0.397355	0.602645	0.171481	0.828519	0.002025	0.997975	
787000	-52.976607	1	0.220462	0.020554	0.220462	0.085245	0.220462	0.085245	0.220462	0.085245	0.498490	0.501510	0.471234	0.528766	0.056442	0.943558	
788000	-50.171054	1	0.113433	0.010551	0.113433	0.101752	0.113433	0.101752	0.113433	0.101752	0.475508	0.524492	0.373186	0.626814	0.010207	0.989793	
789000	-49.739874	1	0.071900	0.014103	0.071900	0.095402	0.071900	0.095402	0.071900	0.095402	0.411245	0.588755	0.180732	0.819268	0.003680	0.996320	
790000	-50.105340	1	0.042373	0.010987	0.042373	0.064636	0.042373	0.064636	0.042373	0.064636	0.327073	0.672927	0.097326	0.902674	0.001791	0.998209	
791000	-50.736248	1	0.112649	0.008418	0.112649	0.125972	0.112649	0.125972	0.112649	0.125972	0.481592	0.518408	0.411655	0.588345	0.007447	0.992553	
792000	-50.518629	1	0.044556	0.021696	0.044556	0.068860	0.044556	0.068860	0.044556	0.068860	0.331286	0.668714	0.063212	0.936788	0.001828	0.998172	
793000	-51.140027	1	0.023074	0.023821	0.023074	0.070320	0.023074	0.070320	0.023074	0.070320	0.224228	0.775772	0.018108	0.981892	0.000303	0.999697	
794000	-51.741486	1	0.012302	0.021402	0.012302	0.124040	0.012302	0.124040	0.012302	0.124040	0.138648	0.861352	0.005993	0.994007	0.000034	0.999966	
795000	-51.361427	1	0.061029	0.030855	0.061029	0.109871	0.061029	0.109871	0.061029	0.109871	0.383690	0.616310	0.083930	0.916070	0.001984	0.998016	
796000	-52.190404	1	0.035321	0.010367	0.035321	0.159694	0.035321	0.159694	0.035321	0.159694	0.294894	0.705106	0.074461	0.925539	0.000352	0.999648	
797000	-49.874057	1	0.044920	0.012310	0.044920	0.071820	0.044920	0.071820	0.044920	0.071820	0.335609	0.664391	0.097715	0.902285	0.001735	0.998265	
798000	-50.120106	1	0.048025	0.011942	0.048025	0.116005	0.048025	0.116005	0.048025	0.116005	0.347482	0.652518	0.110202	0.889798	0.001012	0.998988	
799000	-51.961485	1	0.022003	0.031552	0.022003	0.104816	0.022003	0.104816	0.022003	0.104816	0.221836	0.778164	0.013548	0.986452	0.000159	0.999841	
800000	-51.035946	1	0.024328	0.004943	0.024328	0.062598	0.024328	0.062598	0.024328	0.062598	0.243759	0.756241	0.074407	0.925593	0.000423	0.999577	
801000	-51.610854	1	0.032031	0.032414	0.032031	0.087626	0.032031	0.087626	0.032031	0.087626	0.281483	0.718517	0.026586	0.973414	0.000519	0.999481	
802000	-49.946628	1	0.049349	0.018093	0.049349	0.085671	0.049349	0.085671	0.049349	0.085671	0.348253	0.651747	0.084979	0.915021	0.001657	0.998343	
803000	-53.281437	1	0.059741	0.030601	0.059741	0.035701	0.059741	0.035701	0.059741	0.035701	0.382743	0.617257	0.091030	0.908970	0.014903	0.985097	
804000	-51.528179	1	0.133270	0.004202	0.133270	0.061921	0.133270	0.061921	0.133270	0.061921	0.537990	0.462010	0.652765	0.347235	0.035406	0.964594	
805000	-49.957569	1	0.047034	0.009037	0.047034	0.108372	0.047034	0.108372	0.047034	0.108372	0.349656	0.650344	0.132374	0.867626	0.001045	0.998955	
806000	-49.807166	1	0.077279	0.009060	0.077279	0.074865	0.077279	0.074865	0.077279	0.074865	0.434331	0.565669	0.270728	0.729272	0.006632	0.993368	
807000	-50.480423	1	0.116292	0.020196	0.116292	0.092203	0.116292	0.092203	0.116292	0.092203	0.465391	0.534609	0.275156	0.724844	0.012644	0.987356	
808000	-51.123656	1	0.010853	0.004903	0.010853	0.105182	0.010853	0.105182	0.010853	0.105182	0.124283	0.875717	0.017146	0.982854	0.000028	0.999972	
809000	-50.442662	1	0.101691	0.006992	0.101691	0.115405	0.101691	0.115405	0.101691	0.115405	0.479197	0.520803	0.414620	0.585380	0.006552	0.993448	
810000	-51.969973	1	0.002397	0.003007	0.002397	0.089769	0.002397	0.089769	0.002397	0.089769	0.029509	0.970491	0.001435	0.998565	0.000001	0.999999	
811000	-50.864801	1	0.090629	0.022715	0.090629	0.058613	0.090629	0.058613	0.090629	0.058613	0.439146	0.560854	0.197334	0.802666	0.015748	0.984252	
812000	-52.023207	1	0.093812	0.022691	0.093812	0.152149	0.093812	0.152149	0.093812	0.152149	0.440802	0.559198	0.190585	0.809415	0.003880	0.996120	
813000	-50.243974	1	0.049470	0.012376	0.049470	0.120244	0.049470	0.120244	0.049470	0.120244	0.352064	0.647936	0.112330	0.887670	0.001045	0.998955	
814000	-50.865196	1	0.063538	0.005625	0.063538	0.052455	0.063538	0.052455	0.063538	0.052455	0.425490	0.574510	0.295431	0.704569	0.007894	0.992106	
815000	-49.777084	1	0.054893	0.009033	0.054893	0.101067	0.054893	0.101067	0.054893	0.101067	0.377384	0.622616	0.167345	0.832655	0.001702	0.998298	
816000	-53.065006	1	0.013720	0.008352	0.013720	0.163149	0.013720	0.163149	0.013720	0.163149	0.148583	0.851417	0.016398	0.983602	0.000039	0.999961	
817000	-50.353563	1	0.085798	0.009296	0.085798	0.123305	0.085798	0.123305	0.085798	0.123305	0.446635	0.553365	0.294426	0.705574	0.003976	0.996024	
818000	-51.778933	1	0.030540	0.010250	0.030540	0.150087	0.030540	0.150087	0.030540	0.150087	0.269288	0.730712	0.058673	0.941327	0.000260	0.999740	
819000	-51.378043	1	0.057917	0.030789	0.057917	0.066813	0.057917	0.066813	0.057917	0.066813	0.376262	0.623738	0.078978	0.921022	0.003870	0.996130	
820000	-50.257481	1	0.047350	0.005061	0.047350	0.103089	0.047350	0.103089	0.047350	0.103089	0.372855	0.627145	0.208321	0.791679	0.001135	0.998865	
821000	-51.431654	1	0.074922	0.004346	0.074922	0.046853	0.074922	0.046853	0.074922	0.046853	0.472847	0.527153	0.423557	0.576443	0.015285	0.984715	
822000	-53.249778	1	0.014473	0.001513	0.014473	0.125397	0.014473	0.125397	0.014473	0.125397	0.194789	0.805211	0.086551	0.913449	0.000050	0.999950	
823000	-51.981407	1	0.014450	0.023837	0.014450	0.126194	0.014450	0.126194	0.014450	0.126194	0.159018	0.840982	0.007502	0.992498	0.000049	0.999951	
824000	-50.903944	1	0.115433	0.024496	0.115433	0.103852	0.115433	0.103852	0.115433	0.103852	0.462750	0.537250	0.244790	0.755210	0.010315	0.989685	
825000	-50.163278	1	0.082103	0.016985	0.082103	0.066240	0.082103	0.066240	0.082103	0.066240	0.428538	0.571462	0.199427	0.800573	0.009694	0.990306	
826000	-49.799092	1	0.054126	0.016172	0.054126	0.085956	0.054126	0.085956	0.054126	0.085956	0.364380	0.635620	0.107141	0.892859	0.002096	0.997904	
827000	-50.387460	1	0.020756	0.010106	0.020756	0.070719	0.020756	0.070719	0.020756	0.070719	0.205509	0.794491	0.029927	0.970073	0.000227	0.999773	
828000	-51.001154	1	0.130436	0.007062	0.130436	0.060593	0.130436	0.060593	0.130436	0.060593	0.506906	0.493094	0.534370	0.465630	0.035174	0.964826	
829000	-51.761250	1	0.183614	0.014678	0.183614	0.077484	0.183614	0.077484	0.183614	0.077484	0.498629	0.501371	0.484714	0.515286	0.046463	0.953537	
830000	-52.369667	1	0.182495	0.013335	0.182495	0.052975	0.182495	0.052975	0.182495	0.052975	0.503045	0.496955	0.530653	0.469347	0.092111	0.907889	
831000	-53.218153	1	0.028281	0.034833	0.028281	0.136123	0.028281	0.136123	0.028281	0.136123	0.263056	0.736944	0.020167	0.979833	0.000232	0.999768	
832000	-50.698234	1	0.083467	0.019918	0.083467	0.056443	0.083467	0.056443	0.083467	0.056443	0.429718	0.570282	0.189536	0.810464	0.013802	0.986198	
833000	-51.826924	1	0.083997	0.035265	0.083997	0.067515	0.083997	0.067515	0.083997	0.067515	0.429471	0.570529	0.136193	0.863807	0.009906	0.990094	
834000	-50.377309	1	0.107890	0.008287	0.107890	0.064943	0.107890	0.064943	0.107890	0.064943	0.482160	0.517840	0.420269	0.579731	0.019757	0.980243	
835000	-50.986519	1	0.017931	0.005737	0.017931	0.065753	0.017931	0.065753	0.017931	0.065753	0.189188	0.810812	0.037855	0.962145	0.000172	0.999828	
836000	-50.281742	1	0.062213	0.020175	0.062213	0.068538	0.062213	0.068538	0.062213	0.068538	0.385864	0.614136	0.116286	0.883714	0.004454	0.995546	
837000	-50.393278	1	0.093318	0.021993	0.093318	0.098822	0.093318	0.098822	0.093318	0.098822	0.441047	0.558953	0.197122	0.802878	0.006668	0.993332	
838000	-50.465422	1	0.055941	0.023354	0.055941	0.073340	0.055941	0.073340	0.055941	0.073340	0.368840	0.631160	0.088191	0.911809	0.002985	0.997015	
839000	-50.514093	1	0.096405	0.013507	0.096405	0.126167	0.096405	0.126167	0.096405	0.126167	0.451075	0.548925	0.269197	0.730803	0.005125	0.994875	
840000	-51.520986	1	0.009541	0.024601	0.009541	0.086536	0.009541	0.086536	0.009541	0.086536	0.113688	0.886312	0.003299	0.996701	0.000024	0.999976	
841000	-51.653873	1	0.055327	0.016919	0.055327	0.040820	0.055327	0.040820	0.055327	0.040820	0.369414	0.630586	0.113904	0.886096	0.009144	0.990856	
842000	-51.256403	1	0.130824	0.011690	0.130824	0.048562	0.130824	0.048562	0.130824	0.048562	0.491290	0.508710	0.448086	0.551914	0.054889	0.945111	
843000	-50.552078	1	0.044005	0.016693	0.044005	0.122382	0.044005	0.122382	0.044005	0.122382	0.328939	0.671061	0.074036	0.925964	0.000764	0.999236	
844000	-50.594006	1	0.126285	0.006331	0.126285	0.089629	0.126285	0.089629	0.126285	0.089629	0.505331	0.494669	0.525368	0.474632	0.016061	0.983939	
845000	-50.387626	1	0.109860	0.010667	0.109860	0.062461	0.109860	0.062461	0.109860	0.062461	0.475247	0.524753	0.378065	0.621935	0.022239	0.977761	
846000	-49.693009	1	0.060965	0.013665	0.060965	0.093506	0.060965	0.093506	0.060965	0.093506	0.385953	0.614047	0.145083	0.854917	0.002495	0.997505	
847000	-50.918674	1	0.039620	0.019585	0.039620	0.125305	0.039620	0.125305	0.039620	0.125305	0.310912	0.689088	0.054988	0.945012	0.000573	0.999427	
848000	-50.639893	1	0.036979	0.021590	0.036979	0.109139	0.036979	0.109139	0.036979	0.109139	0.299708	0.700292	0.045463	0.954537	0.000563	0.999437	
849000	-51.141670	1	0.019042	0.005911	0.019042	0.122483	0.019042	0.122483	0.019042	0.122483	0.198038	0.801962	0.041049	0.958951	0.000097	0.999903	
850000	-50.026293	1	0.090119	0.011435	0.090119	0.066895	0.090119	0.066895	0.090119	0.066895	0.449231	0.550769	0.287406	0.712594	0.012022	0.987978	
851000	-51.113125	1	0.013671	0.004004	0.013671	0.084787	0.013671	0.084787	0.013671	0.084787	0.155497	0.844503	0.031932	0.968068	0.000061	0.999939	
852000	-51.338198	1	0.102902	0.029241	0.102902	0.111395	0.102902	0.111395	0.102902	0.111395	0.450747	0.549253	0.191966	0.808034	0.007081	0.992919	
853000	-51.081106	1	0.106084	0.020908	0.106084	0.128993	0.106084	0.128993	0.106084	0.128993	0.455174	0.544826	0.235627	0.764373	0.006269	0.993731	
854000	-53.057455	1	0.203284	0.022940	0.203284	0.062634	0.203284	0.062634	0.203284	0.062634	0.497318	0.502682	0.456453	0.543547	0.082439	0.917561	
855000	-50.730364	1	0.082379	0.006408	0.082379	0.129016	0.082379	0.129016	0.082379	0.129016	0.456377	0.543623	0.351733	0.648267	0.003404	0.996596	
856000	-51.584271	1	0.118761	0.028348	0.118761	0.119184	0.118761	0.119184	0.118761	0.119184	0.464406	0.535594	0.233827	0.766173	0.009067	0.990933	
857000	-51.198230	1	0.044395	0.026727	0.044395	0.063287	0.044395	0.063287	0.044395	0.063287	0.332230	0.667770	0.054581	0.945419	0.002109	0.997891	
858000	-50.922107	1	0.054870	0.002583	0.054870	0.080247	0.054870	0.080247	0.054870	0.080247	0.452070	0.547930	0.395128	0.604872	0.002430	0.997570	
859000	-53.316252	1	0.056745	0.018866	0.056745	0.179359	0.056745	0.179359	0.056745	0.179359	0.370696	0.629304	0.101937	0.898063	0.001007	0.998993	
860000	-51.655361	1	0.024868	0.021592	0.024868	0.054140	0.024868	0.054140	0.024868	0.054140	0.234747	0.765253	0.022441	0.977559	0.000581	0.999419	
861000	-52.418340	1	0.182550	0.022949	0.182550	0.128566	0.182550	0.128566	0.182550	0.128566	0.491962	0.508038	0.389483	0.610517	0.021566	0.978434	
862000	-51.561579	1	0.092918	0.034490	0.092918	0.090043	0.092918	0.090043	0.092918	0.090043	0.440519	0.559481	0.155745	0.844255	0.007651	0.992349	
863000	-50.034095	1	0.062206	0.005474	0.062206	0.095539	0.062206	0.095539	0.062206	0.095539	0.420253	0.579747	0.283339	0.716661	0.002542	0.997458	
864000	-49.821429	1	0.059212	0.006733	0.059212	0.086251	0.059212	0.086251	0.059212	0.086251	0.401657	0.598343	0.231416	0.768584	0.002629	0.997371	
865000	-49.997266	1	0.027557	0.008700	0.027557	0.087728	0.027557	0.087728	0.027557	0.087728	0.253624	0.746376	0.056494	0.943506	0.000350	0.999650	
866000	-50.562250	1	0.054938	0.024898	0.054938	0.098424	0.054938	0.098424	0.054938	0.098424	0.365924	0.634076	0.081003	0.918997	0.001771	0.998229	
867000	-50.635999	1	0.119362	0.012511	0.119362	0.059155	0.119362	0.059155	0.119362	0.059155	0.479245	0.520755	0.383087	0.616913	0.030068	0.969932	
868000	-50.080243	1	0.038247	0.014730	0.038247	0.106613	0.038247	0.106613	0.038247	0.106613	0.305380	0.694620	0.064447	0.935553	0.000631	0.999369	
869000	-50.550392	1	0.100199	0.017529	0.100199	0.120188	0.100199	0.120188	0.100199	0.120188	0.451124	0.548876	0.243045	0.756955	0.005987	0.994013	
870000	-50.006517	1	0.048835	0.016685	0.048835	0.103277	0.048835	0.103277	0.048835	0.103277	0.346740	0.653260	0.088201	0.911799	0.001225	0.998775	
871000	-51.964024	1	0.036369	0.012207	0.036369	0.040380	0.036369	0.040380	0.036369	0.040380	0.298771	0.701229	0.070416	0.929584	0.002961	0.997039	
872000	-50.116303	1	0.104266	0.007533	0.104266	0.080938	0.104266	0.080938	0.104266	0.080938	0.480589	0.519411	0.417507	0.582493	0.012142	0.987858	
873000	-52.967128	1	0.102214	0.005785	0.102214	0.025465	0.102214	0.025465	0.102214	0.025465	0.520734	0.479266	0.569279	0.430721	0.115806	0.884194	
874000	-50.228918	1	0.072354	0.005483	0.072354	0.107263	0.072354	0.107263	0.072354	0.107263	0.445495	0.554505	0.337130	0.662870	0.003144	0.996856	
875000	-49.824840	1	0.075787	0.013467	0.075787	0.072997	0.075787	0.072997	0.075787	0.072997	0.420659	0.579341	0.204326	0.795674	0.006605	0.993395	
876000	-50.085732	1	0.054762	0.019107	0.054762	0.100277	0.054762	0.100277	0.054762	0.100277	0.365172	0.634828	0.096459	0.903541	0.001710	0.998290	
877000	-50.894890	1	0.062062	0.010084	0.062062	0.046811	0.062062	0.046811	0.062062	0.046811	0.397907	0.602093	0.194336	0.805664	0.009354	0.990646	
878000	-50.441767	1	0.078563	0.021475	0.078563	0.110042	0.078563	0.110042	0.078563	0.110042	0.419028	0.580972	0.155486	0.844514	0.003724	0.996276	
879000	-51.410850	1	0.024992	0.013839	0.024992	0.050296	0.024992	0.050296	0.024992	0.050296	0.233714	0.766286	0.032274	0.967726	0.000675	0.999325	
880000	-50.578993	1	0.091013	0.021093	0.091013	0.114589	0.091013	0.114589	0.091013	0.114589	0.438045	0.561955	0.193209	0.806791	0.005057	0.994943	
881000	-49.908480	1	0.078294	0.008301	0.078294	0.071578	0.078294	0.071578	0.078294	0.071578	0.439773	0.560227	0.291875	0.708125	0.007437	0.992563	
882000	-51.282322	1	0.124401	0.026642	0.124401	0.108446	0.124401	0.108446	0.124401	0.108446	0.468764	0.531236	0.256535	0.743465	0.011531	0.988469	
883000	-53.363578	1	0.096197	0.049000	0.096197	0.095742	0.096197	0.095742	0.096197	0.095742	0.447585	0.552415	0.140636	0.859364	0.007546	0.992454	
884000	-49.990315	1	0.081211	0.006077	0.081211	0.087699	0.081211	0.087699	0.081211	0.087699	0.458461	0.541539	0.362900	0.637100	0.005720	0.994280	
885000	-52.354794	1	0.050983	0.021378	0.050983	0.157434	0.050983	0.157434	0.050983	0.157434	0.353196	0.646804	0.078702	0.921298	0.000860	0.999140	
886000	-50.477112	1	0.061284	0.020291	0.061284	0.115684	0.061284	0.115684	0.061284	0.115684	0.382813	0.617187	0.110294	0.889706	0.001874	0.998126	
887000	-50.919266	1	0.099077	0.011514	0.099077	0.046426	0.099077	0.046426	0.099077	0.046426	0.464486	0.535514	0.340442	0.659558	0.031437	0.968563	
888000	-53.062566	1	0.007033	0.004315	0.007033	0.149184	0.007033	0.149184	0.007033	0.149184	0.083724	0.916276	0.008407	0.991593	0.000009	0.999991	
889000	-51.901967	1	0.008167	0.027567	0.008167	0.091673	0.008167	0.091673	0.008167	0.091673	0.100886	0.899114	0.002241	0.997759	0.000016	0.999984	
890000	-52.871675	1	0.170396	0.009781	0.170396	0.037766	0.170396	0.037766	0.170396	0.037766	0.515009	0.484991	0.608855	0.391145	0.154461	0.845539	
891000	-49.738774	1	0.060492	0.013838	0.060492	0.097706	0.060492	0.097706	0.060492	0.097706	0.384429	0.615571	0.141882	0.858118	0.002289	0.997711	
892000	-50.333615	1	0.111042	0.018593	0.111042	0.097460	0.111042	0.097460	0.111042	0.097460	0.461739	0.538261	0.270547	0.729453	0.010371	0.989629	
893000	-50.570943	1	0.017456	0.010198	0.017456	0.068949	0.017456	0.068949	0.017456	0.068949	0.179876	0.820124	0.021579	0.978421	0.000149	0.999851	
894000	-50.919990	1	0.006579	0.015624	0.006579	0.100325	0.006579	0.100325	0.006579	0.100325	0.079025	0.920975	0.002302	0.997698	0.000009	0.999991	
895000	-52.078824	1	0.114511	0.026998	0.114511	0.044428	0.114511	0.044428	0.114511	0.044428	0.465792	0.534208	0.267747	0.732253	0.048568	0.951432	
896000	-57.036692	1	0.113999	0.021364	0.113999	0.242549	0.113999	0.242549	0.113999	0.242549	0.461467	0.538533	0.248923	0.751077	0.004319	0.995681	
897000	-51.467258	1	0.093297	0.033387	0.093297	0.079892	0.093297	0.079892	0.093297	0.079892	0.441099	0.558901	0.161229	0.838771	0.009470	0.990530	
898000	-50.574288	1	0.067962	0.005650	0.067962	0.057951	0.067962	0.057951	0.067962	0.057951	0.436460	0.563540	0.317847	0.682153	0.007724	0.992276	
899000	-50.029950	1	0.052083	0.008833	0.052083	0.065401	0.052083	0.065401	0.052083	0.065401	0.369432	0.630568	0.159777	0.840223	0.003041	0.996959	
900000	-50.310486	1	0.120219	0.013874	0.120219	0.075107	0.120219	0.075107	0.120219	0.075107	0.475482	0.524518	0.353840	0.646160	0.019464	0.980536	
901000	-50.416989	1	0.105734	0.019875	0.105734	0.073263	0.105734	0.073263	0.105734	0.073263	0.457024	0.542976	0.253699	0.746301	0.015013	0.984987	
902000	-50.698894	1	0.122725	0.020932	0.122725	0.076150	0.122725	0.076150	0.122725	0.076150	0.470616	0.529384	0.294518	0.705482	0.019921	0.980079	
903000	-50.162977	1	0.078637	0.013236	0.078637	0.118153	0.078637	0.118153	0.078637	0.118153	0.425118	0.574882	0.211292	0.788708	0.003391	0.996609	
904000	-50.265620	1	0.060551	0.022458	0.060551	0.093614	0.060551	0.093614	0.060551	0.093614	0.380979	0.619021	0.101854	0.898146	0.002448	0.997552	
905000	-50.625573	1	0.014519	0.013010	0.014519	0.108330	0.014519	0.108330	0.014519	0.108330	0.155176	0.844824	0.012367	0.987633	0.000056	0.999944	
906000	-50.030996	1	0.037983	0.017572	0.037983	0.085999	0.037983	0.085999	0.037983	0.085999	0.303712	0.696288	0.055731	0.944269	0.000832	0.999168	
907000	-51.500107	1	0.041581	0.021061	0.041581	0.137524	0.041581	0.137524	0.041581	0.137524	0.319281	0.680719	0.056584	0.943416	0.000590	0.999410	
908000	-50.806302	1	0.025062	0.023134	0.025062	0.080460	0.025062	0.080460	0.025062	0.080460	0.236669	0.763331	0.021535	0.978465	0.000309	0.999691	
909000	-50.824033	1	0.037622	0.026185	0.037622	0.093509	0.037622	0.093509	0.037622	0.093509	0.304376	0.695624	0.040915	0.959085	0.000719	0.999281	
910000	-52.117202	1	0.105018	0.034979	0.105018	0.118210	0.105018	0.118210	0.105018	0.118210	0.453056	0.546944	0.180601	0.819399	0.006850	0.993150	
911000	-49.759094	1	0.047430	0.011087	0.047430	0.075853	0.047430	0.075853	0.047430	0.075853	0.346934	0.653066	0.115478	0.884522	0.001824	0.998176	
912000	-49.692527	1	0.045518	0.011757	0.045518	0.089235	0.045518	0.089235	0.045518	0.089235	0.338453	0.661547	0.102863	0.897137	0.001261	0.998739	
913000	-52.592008	1	0.035809	0.010502	0.035809	0.035388	0.035809	0.035388	0.035809	0.035388	0.298191	0.701809	0.077987	0.922013	0.003731	0.996269	
914000	-50.056343	1	0.069572	0.005952	0.069572	0.073513	0.069572	0.073513	0.069572	0.073513	0.436103	0.563897	0.311176	0.688824	0.005238	0.994762	
915000	-51.678612	1	0.094089	0.028242	0.094089	0.130048	0.094089	0.130048	0.094089	0.130048	0.440755	0.559245	0.170867	0.829133	0.004655	0.995345	
916000	-49.853426	1	0.073031	0.011985	0.073031	0.069607	0.073031	0.069607	0.073031	0.069607	0.417842	0.582158	0.210286	0.789714	0.006555	0.993445	
917000	-50.470987	1	0.016139	0.015648	0.016139	0.093147	0.016139	0.093147	0.016139	0.093147	0.169431	0.830569	0.012926	0.987074	0.000083	0.999917	
918000	-51.730243	1	0.029411	0.013792	0.029411	0.045118	0.029411	0.045118	0.029411	0.045118	0.260749	0.739251	0.043546	0.956454	0.001310	0.998690	
919000	-50.352667	1	0.020050	0.014073	0.020050	0.101621	0.020050	0.101621	0.020050	0.101621	0.199512	0.800488	0.021163	0.978837	0.000131	0.999869	
920000	-49.772503	1	0.059432	0.014020	0.059432	0.075519	0.059432	0.075519	0.059432	0.075519	0.381739	0.618261	0.138357	0.861643	0.003321	0.996679	
921000	-51.298729	1	0.114001	0.018012	0.114001	0.046172	0.114001	0.046172	0.114001	0.046172	0.469568	0.530432	0.319625	0.680375	0.044427	0.955573	
922000	-50.901192	1	0.023851	0.010140	0.023851	0.127329	0.023851	0.127329	0.023851	0.127329	0.227508	0.772492	0.038319	0.961681	0.000162	0.999838	
923000	-49.797444	1	0.083337	0.014864	0.083337	0.088328	0.083337	0.088328	0.083337	0.088328	0.431618	0.568382	0.215450	0.784550	0.006030	0.993970	
924000	-51.520933	1	0.132750	0.021383	0.132750	0.052308	0.132750	0.052308	0.132750	0.052308	0.479212	0.520788	0.341190	0.658810	0.048869	0.951131	
925000	-51.497157	1	0.049917	0.033593	0.049917	0.093440	0.049917	0.093440	0.049917	0.093440	0.354023	0.645977	0.057065	0.942935	0.001494	0.998506	
926000	-50.842109	1	0.112443	0.024999	0.112443	0.097860	0.112443	0.097860	0.112443	0.097860	0.460323	0.539677	0.235825	0.764175	0.010617	0.989383	
927000	-50.162025	1	0.065831	0.005643	0.065831	0.106122	0.065831	0.106122	0.065831	0.106122	0.428237	0.571763	0.296742	0.703258	0.002518	0.997482	
928000	-49.716283	1	0.062897	0.011889	0.062897	0.075574	0.062897	0.075574	0.062897	0.075574	0.394067	0.605933	0.169472	0.830528	0.003843	0.996157	
929000	-49.880711	1	0.062766	0.013952	0.062766	0.106580	0.062766	0.106580	0.062766	0.106580	0.390157	0.609843	0.148671	0.851329	0.002220	0.997780	
930000	-51.508868	1	0.117223	0.002478	0.117223	0.087453	0.117223	0.087453	0.117223	0.087453	0.568831	0.431169	0.704070	0.295930	0.014061	0.985939	
931000	-51.135565	1	0.056135	0.028413	0.056135	0.066658	0.056135	0.066658	0.056135	0.066658	0.370629	0.629371	0.078638	0.921362	0.003579	0.996421	
932000	-50.761992	1	0.040060	0.003094	0.040060	0.088470	0.040060	0.088470	0.040060	0.088470	0.368274	0.631726	0.238230	0.761770	0.000916	0.999084	
933000	-50.034960	1	0.047902	0.008287	0.047902	0.110502	0.047902	0.110502	0.047902	0.110502	0.355368	0.644632	0.145513	0.854487	0.001068	0.998932	
934000	-50.326675	1	0.100626	0.015117	0.100626	0.062815	0.100626	0.062815	0.100626	0.062815	0.456610	0.543390	0.282923	0.717077	0.017799	0.982201	
935000	-49.992727	1	0.040918	0.009708	0.040918	0.068921	0.040918	0.068921	0.040918	0.068921	0.322972	0.677028	0.101168	0.898832	0.001454	0.998546	
936000	-50.547246	1	0.034677	0.021330	0.034677	0.104054	0.034677	0.104054	0.034677	0.104054	0.288844	0.711156	0.040992	0.959008	0.000506	0.999494	
937000	-49.811464	1	0.054226	0.013848	0.054226	0.101789	0.054226	0.101789	0.054226	0.101789	0.366241	0.633759	0.119694	0.880306	0.001633	0.998367	
938000	-49.892400	1	0.032097	0.012446	0.032097	0.091805	0.032097	0.091805	0.032097	0.091805	0.276072	0.723928	0.054621	0.945379	0.000489	0.999511	
939000	-51.875701	1	0.078096	0.037696	0.078096	0.082673	0.078096	0.082673	0.078096	0.082673	0.420508	0.579492	0.114541	0.885459	0.005724	0.994276	
940000	-50.621694	1	0.136334	0.015640	0.136334	0.079098	0.136334	0.079098	0.136334	0.079098	0.482874	0.517126	0.375465	0.624535	0.023695	0.976305	
941000	-50.283717	1	0.025004	0.015974	0.025004	0.076741	0.025004	0.076741	0.025004	0.076741	0.233776	0.766224	0.028614	0.971386	0.000329	0.999671	
942000	-50.417318	1	0.039218	0.005738	0.039218	0.066015	0.039218	0.066015	0.039218	0.066015	0.330513	0.669487	0.144210	0.855790	0.001401	0.998599	
943000	-50.497550	1	0.094024	0.016316	0.094024	0.057443	0.094024	0.057443	0.094024	0.057443	0.447694	0.552306	0.251634	0.748366	0.017955	0.982045	
944000	-51.006662	1	0.068721	0.005299	0.068721	0.050667	0.068721	0.050667	0.068721	0.050667	0.443368	0.556632	0.339478	0.660522	0.010403	0.989597	
945000	-49.891367	1	0.043825	0.011898	0.043825	0.071263	0.043825	0.071263	0.043825	0.071263	0.331730	0.668270	0.096361	0.903639	0.001647	0.998353	
946000	-49.984172	1	0.026384	0.010890	0.026384	0.089007	0.026384	0.089007	0.026384	0.089007	0.243644	0.756356	0.043237	0.956763	0.000307	0.999693	
947000	-49.976944	1	0.061623	0.015802	0.061623	0.069247	0.061623	0.069247	0.061623	0.069247	0.386226	0.613774	0.135241	0.864759	0.004263	0.995737	
948000	-50.878421	1	0.049296	0.008203	0.049296	0.049954	0.049296	0.049954	0.049296	0.049954	0.362374	0.637626	0.157676	0.842324	0.004421	0.995579	
949000	-50.056383	1	0.110154	0.010602	0.110154	0.094474	0.110154	0.094474	0.110154	0.094474	0.472826	0.527174	0.363593	0.636407	0.010689	0.989311	
950000	-50.207400	1	0.084887	0.007042	0.084887	0.112480	0.084887	0.112480	0.084887	0.112480	0.456462	0.543538	0.345131	0.654869	0.004374	0.995626	
951000	-50.366606	1	0.112590	0.011791	0.112590	0.114639	0.112590	0.114639	0.112590	0.114639	0.471250	0.528750	0.346585	0.653415	0.008431	0.991569	
952000	-51.203199	1	0.098977	0.009083	0.098977	0.042407	0.098977	0.042407	0.098977	0.042407	0.474292	0.525708	0.393330	0.606670	0.037814	0.962186	
953000	-49.919946	1	0.074411	0.006661	0.074411	0.078183	0.074411	0.078183	0.074411	0.078183	0.441058	0.558942	0.313033	0.686967	0.005578	0.994422	
954000	-50.209389	1	0.114549	0.015902	0.114549	0.092414	0.114549	0.092414	0.114549	0.092414	0.467296	0.532704	0.306064	0.693936	0.012155	0.987845	
955000	-50.092897	1	0.045654	0.005279	0.045654	0.091372	0.045654	0.091372	0.045654	0.091372	0.363728	0.636272	0.191997	0.808003	0.001226	0.998774	
956000	-49.656476	1	0.056593	0.009238	0.056593	0.086988	0.056593	0.086988	0.056593	0.086988	0.382289	0.617711	0.172891	0.827109	0.002308	0.997692	
957000	-51.715917	1	0.050329	0.014062	0.050329	0.154170	0.050329	0.154170	0.050329	0.154170	0.353179	0.646821	0.104516	0.895484	0.000849	0.999151	
958000	-51.498533	1	0.067160	0.006919	0.067160	0.040554	0.067160	0.040554	0.067160	0.040554	0.427400	0.572600	0.286513	0.713487	0.015531	0.984469	
959000	-49.736165	1	0.060738	0.011147	0.060738	0.101415	0.060738	0.101415	0.060738	0.101415	0.389197	0.610803	0.166437	0.833563	0.002191	0.997809	
960000	-50.492005	1	0.050335	0.004354	0.050335	0.068932	0.050335	0.068932	0.050335	0.068932	0.394233	0.605767	0.255024	0.744976	0.002524	0.997476	
961000	-50.966786	1	0.044015	0.012334	0.044015	0.049075	0.044015	0.049075	0.044015	0.049075	0.332509	0.667491	0.095935	0.904065	0.003368	0.996632	
962000	-49.844141	1	0.062860	0.015640	0.062860	0.100053	0.062860	0.100053	0.062860	0.100053	0.388897	0.611103	0.137841	0.862159	0.002438	0.997562	
963000	-51.542575	1	0.109773	0.031315	0.109773	0.069596	0.109773	0.069596	0.109773	0.069596	0.458542	0.541458	0.214381	0.785619	0.018064	0.981936	
964000	-49.706010	1	0.059237	0.012771	0.059237	0.077556	0.059237	0.077556	0.059237	0.077556	0.382682	0.617318	0.146965	0.853035	0.003144	0.996856	
965000	-50.012818	1	0.107798	0.010138	0.107798	0.090050	0.107798	0.090050	0.107798	0.090050	0.472240	0.527760	0.365738	0.634262	0.010973	0.989027	
966000	-52.580610	1	0.051452	0.029965	0.051452	0.044492	0.051452	0.044492	0.051452	0.044492	0.358088	0.641912	0.067731	0.932269	0.006284	0.993716	
967000	-50.586644	1	0.010849	0.008552	0.010849	0.097067	0.010849	0.097067	0.010849	0.097067	0.121466	0.878534	0.010278	0.989722	0.000030	0.999970	
968000	-50.792277	1	0.009667	0.015186	0.009667	0.102230	0.009667	0.102230	0.009667	0.102230	0.110908	0.889092	0.004982	0.995018	0.000022	0.999978	
969000	-51.964313	1	0.118980	0.015720	0.118980	0.157740	0.118980	0.157740	0.118980	0.157740	0.469595	0.530405	0.310010	0.689990	0.006559	0.993441	
970000	-51.433555	1	0.013924	0.008392	0.013924	0.056527	0.013924	0.056527	0.013924	0.056527	0.150417	0.849583	0.016800	0.983200	0.000111	0.999889	
971000	-51.841056	1	0.025137	0.002046	0.025137	0.072021	0.025137	0.072021	0.025137	0.072021	0.292411	0.707589	0.166437	0.833563	0.000367	0.999633	
972000	-51.809640	1	0.084988	0.034889	0.084988	0.066619	0.084988	0.066619	0.084988	0.066619	0.430871	0.569129	0.139764	0.860236	0.010463	0.989537	
973000	-50.540578	1	0.027066	0.012240	0.027066	0.119101	0.027066	0.119101	0.027066	0.119101	0.247103	0.752897	0.040974	0.959026	0.000235	0.999765	
974000	-52.174305	1	0.123530	0.037135	0.123530	0.084609	0.123530	0.084609	0.123530	0.084609	0.468505	0.531495	0.227185	0.772815	0.016813	0.983187	
975000	-51.524875	1	0.169438	0.009318	0.169438	0.116934	0.169438	0.116934	0.169438	0.116934	0.503580	0.496420	0.529385	0.470615	0.020766	0.979234	
976000	-51.187975	1	0.044386	0.011543	0.044386	0.046102	0.044386	0.046102	0.044386	0.046102	0.335177	0.664823	0.102837	0.897163	0.003909	0.996091	
977000	-50.768639	1	0.085956	0.019865	0.085956	0.054938	0.085956	0.054938	0.085956	0.054938	0.433813	0.566187	0.199178	0.800822	0.015689	0.984311	
978000	-50.772219	1	0.035526	0.004594	0.035526	0.114953	0.035526	0.114953	0.035526	0.114953	0.319775	0.680225	0.146839	0.853161	0.000479	0.999521	
979000	-51.269943	1	0.106348	0.030564	0.106348	0.082264	0.106348	0.082264	0.106348	0.082264	0.454829	0.545171	0.202560	0.797440	0.012379	0.987621	
980000	-49.774164	1	0.059117	0.015975	0.059117	0.088620	0.059117	0.088620	0.059117	0.088620	0.378965	0.621035	0.124134	0.875866	0.002507	0.997493	
981000	-50.804842	1	0.119400	0.021062	0.119400	0.067376	0.119400	0.067376	0.119400	0.067376	0.468767	0.531233	0.289730	0.710270	0.023419	0.976581	
982000	-50.268088	1	0.034694	0.020018	0.034694	0.086329	0.034694	0.086329	0.034694	0.086329	0.288608	0.711392	0.043105	0.956895	0.000653	0.999347	
983000	-52.163546	1	0.083712	0.017751	0.083712	0.031875	0.083712	0.031875	0.083712	0.031875	0.436686	0.563314	0.232380	0.767620	0.045446	0.954554	
984000	-50.917715	1	0.011752	0.013119	0.011752	0.115657	0.011752	0.115657	0.011752	0.115657	0.130336	0.869664	0.008214	0.991786	0.000032	0.999968	
985000	-50.692046	1	0.032798	0.023556	0.032798	0.097977	0.032798	0.097977	0.032798	0.097977	0.280404	0.719596	0.034545	0.965455	0.000474	0.999526	
986000	-49.809529	1	0.041130	0.013704	0.041130	0.080915	0.041130	0.080915	0.041130	0.080915	0.318717	0.681283	0.077420	0.922580	0.001126	0.998874	
987000	-52.748404	1	0.034694	0.004655	0.034694	0.038573	0.034694	0.038573	0.034694	0.038573	0.315714	0.684286	0.143110	0.856890	0.002854	0.997146	
988000	-51.485638	1	0.083384	0.014301	0.083384	0.037869	0.083384	0.037869	0.083384	0.037869	0.438064	0.561936	0.250032	0.749968	0.031336	0.968664	
989000	-52.331628	1	0.139995	0.002601	0.139995	0.122958	0.139995	0.122958	0.139995	0.122958	0.567492	0.432508	0.735783	0.264217	0.012722	0.987278	
990000	-49.986948	1	0.071362	0.008480	0.071362	0.110680	0.071362	0.110680	0.071362	0.110680	0.423210	0.576790	0.250333	0.749667	0.002908	0.997092	
991000	-49.648130	1	0.053219	0.012108	0.053219	0.087087	0.053219	0.087087	0.053219	0.087087	0.365321	0.634679	0.128966	0.871034	0.001965	0.998035	
992000	-51.280326	1	0.064497	0.011098	0.064497	0.041333	0.064497	0.041333	0.064497	0.041333	0.402718	0.597282	0.196194	0.803806	0.013414	0.986586	
993000	-52.951521	1	0.163954	0.027163	0.163954	0.045229	0.163954	0.045229	0.163954	0.045229	0.490873	0.509127	0.396665	0.603335	0.101564	0.898436	
994000	-50.421879	1	0.088196	0.022545	0.088196	0.074774	0.088196	0.074774	0.088196	0.074774	0.434773	0.565227	0.184185	0.815815	0.009269	0.990731	
995000	-51.973649	1	0.009353	0.023436	0.009353	0.065034	0.009353	0.065034	0.009353	0.065034	0.111225	0.888775	0.003294	0.996706	0.000032	0.999968	
996000	-49.664742	1	0.070801	0.010990	0.070801	0.081199	0.070801	0.081199	0.070801	0.081199	0.414702	0.585298	0.211103	0.788897	0.004601	0.995399	
997000	-51.502046	1	0.066247	0.021517	0.066247	0.142134	0.066247	0.142134	0.066247	0.142134	0.394395	0.605605	0.119113	0.880887	0.001792	0.998208	
998000	-50.645947	1	0.055723	0.017426	0.055723	0.055214	0.055723	0.055214	0.055723	0.055214	0.369377	0.630623	0.109241	0.890759	0.005033	0.994967	
999000	-52.828900	1	0.086949	0.036376	0.086949	0.046106	0.086949	0.046106	0.086949	0.046106	0.435499	0.564501	0.152320	0.847680	0.023089	0.976911	
1000000	-49.889429	1	0.087980	0.015556	0.087980	0.094453	0.087980	0.094453	0.087980	0.094453	0.437825	0.562175	0.224150	0.775850	0.006191	0.993809	
1001000	-50.635254	1	0.079562	0.020111	0.079562	0.121664	0.079562	0.121664	0.079562	0.121664	0.421010	0.578990	0.164172	0.835828	0.003361	0.996639	
1002000	-49.919549	1	0.078797	0.010736	0.078797	0.067877	0.078797	0.067877	0.078797	0.067877	0.432264	0.567736	0.251176	0.748824	0.008342	0.991658	
1003000	-52.708303	1	0.028466	0.035276	0.028466	0.059729	0.028466	0.059729	0.028466	0.059729	0.264489	0.735511	0.020395	0.979605	0.000703	0.999297	
1004000	-56.648806	1	0.115597	0.040113	0.115597	0.206270	0.115597	0.206270	0.115597	0.206270	0.462038	0.537962	0.189202	0.810798	0.004903	0.995097	
1005000	-53.340655	1	0.088733	0.047648	0.088733	0.108362	0.088733	0.108362	0.088733	0.108362	0.438468	0.561532	0.123869	0.876131	0.005139	0.994861	
1006000	-49.913486	1	0.073897	0.015618	0.073897	0.103549	0.073897	0.103549	0.073897	0.103549	0.413537	0.586463	0.174916	0.825084	0.003486	0.996514	
1007000	-51.310919	1	0.039547	0.012278	0.039547	0.046007	0.039547	0.046007	0.039547	0.046007	0.313503	0.686497	0.080516	0.919484	0.002860	0.997140	
1008000	-52.006473	1	0.040923	0.030810	0.040923	0.056962	0.040923	0.056962	0.040923	0.056962	0.320816	0.679184	0.043218	0.956782	0.002063	0.997937	
1009000	-50.624854	1	0.123782	0.020401	0.123782	0.095390	0.123782	0.095390	0.123782	0.095390	0.470710	0.529290	0.293054	0.706946	0.013857	0.986143	
1010000	-51.870564	1	0.100404	0.035371	0.100404	0.070367	0.100404	0.070367	0.100404	0.070367	0.449753	0.550247	0.178229	0.821771	0.014268	0.985732	
