# Supplementary material for: Varying Selection Pressure for a Na+ Sensing Site in Epithelial Na+ Channel Subunits Reflect Divergent Roles in Na+ Homeostasis
Source: Mol Biol Evol. 2024 Aug 5;41(8):msae162. doi: 10.1093/molbev/msae162 (PMC11331422; doi:10.1093/molbev/msae162)
Supplement: msae162_Supplementary_Data [file msae162_supplementary_data.zip › Supplementary file 3/Supplementary file 3/MCMC unconstrained/MCMC_out_reconstruction.Schedule.txt]

Rate	100.00
Rate Tried	% Accepted	Rates - Dev	Rates - Tried	Rates - Accepted	Sample Ave Acceptance	Total Ave Acceptance
1000	0.220000	2.494976	1000	0.220000	0.220000	0.206708
1000	0.234000	2.494976	1000	0.234000	0.234000	0.208983
1000	0.249000	2.494976	1000	0.249000	0.249000	0.212061
1000	0.255000	2.494976	1000	0.255000	0.255000	0.215127
1000	0.217000	2.494976	1000	0.217000	0.217000	0.215252
1000	0.243000	2.494976	1000	0.243000	0.243000	0.216986
1000	0.233000	2.494976	1000	0.233000	0.233000	0.217928
1000	0.218000	2.494976	1000	0.218000	0.218000	0.217932
1000	0.257000	2.494976	1000	0.257000	0.257000	0.219988
1000	0.269000	2.494976	1000	0.269000	0.269000	0.222439
1000	0.234000	2.494976	1000	0.234000	0.234000	0.222989
1000	0.229000	2.494976	1000	0.229000	0.229000	0.223263
1000	0.247000	2.494976	1000	0.247000	0.247000	0.224295
1000	0.233000	2.494976	1000	0.233000	0.233000	0.224657
1000	0.259000	2.494976	1000	0.259000	0.259000	0.226031
1000	0.212000	2.494976	1000	0.212000	0.212000	0.225491
1000	0.236000	2.494976	1000	0.236000	0.236000	0.225881
1000	0.240000	2.494976	1000	0.240000	0.240000	0.226385
1000	0.244000	2.494976	1000	0.244000	0.244000	0.226992
1000	0.249000	2.494976	1000	0.249000	0.249000	0.227726
1000	0.266000	2.494976	1000	0.266000	0.266000	0.228960
1000	0.219000	2.494976	1000	0.219000	0.219000	0.228649
1000	0.252000	2.494976	1000	0.252000	0.252000	0.229357
1000	0.237000	2.494976	1000	0.237000	0.237000	0.229581
1000	0.231000	2.494976	1000	0.231000	0.231000	0.229622
1000	0.229000	2.494976	1000	0.229000	0.229000	0.229605
1000	0.263000	2.494976	1000	0.263000	0.263000	0.230507
1000	0.265000	2.494976	1000	0.265000	0.265000	0.231415
1000	0.248000	2.494976	1000	0.248000	0.248000	0.231840
1000	0.230000	2.494976	1000	0.230000	0.230000	0.231794
1000	0.225000	2.494976	1000	0.225000	0.225000	0.231628
1000	0.245000	2.494976	1000	0.245000	0.245000	0.231947
1000	0.231000	2.494976	1000	0.231000	0.231000	0.231925
1000	0.274000	2.494976	1000	0.274000	0.274000	0.232881
1000	0.267000	2.494976	1000	0.267000	0.267000	0.233639
1000	0.274000	2.494976	1000	0.274000	0.274000	0.234517
1000	0.250000	2.494976	1000	0.250000	0.250000	0.234846
1000	0.247000	2.494976	1000	0.247000	0.247000	0.235099
1000	0.246000	2.494976	1000	0.246000	0.246000	0.235322
1000	0.252000	2.494976	1000	0.252000	0.252000	0.235655
1000	0.217000	2.494976	1000	0.217000	0.217000	0.235290
1000	0.254000	2.494976	1000	0.254000	0.254000	0.235649
1000	0.260000	2.494976	1000	0.260000	0.260000	0.236109
1000	0.231000	2.494976	1000	0.231000	0.231000	0.236014
1000	0.250000	2.494976	1000	0.250000	0.250000	0.236268
1000	0.222000	2.494976	1000	0.222000	0.222000	0.236014
1000	0.237000	2.494976	1000	0.237000	0.237000	0.236031
1000	0.260000	2.494976	1000	0.260000	0.260000	0.236444
1000	0.229000	2.494976	1000	0.229000	0.229000	0.236318
1000	0.273000	2.494976	1000	0.273000	0.273000	0.236929
1000	0.239000	2.494976	1000	0.239000	0.239000	0.236963
1000	0.231000	2.494976	1000	0.231000	0.231000	0.236867
1000	0.229000	2.494976	1000	0.229000	0.229000	0.236742
1000	0.215000	2.494976	1000	0.215000	0.215000	0.236403
1000	0.257000	2.494976	1000	0.257000	0.257000	0.236719
1000	0.205000	2.494976	1000	0.205000	0.205000	0.236239
1000	0.247000	2.494976	1000	0.247000	0.247000	0.236399
1000	0.233000	2.494976	1000	0.233000	0.233000	0.236349
1000	0.259000	2.494976	1000	0.259000	0.259000	0.236678
1000	0.246000	2.494976	1000	0.246000	0.246000	0.236811
1000	0.226000	2.494976	1000	0.226000	0.226000	0.236659
1000	0.244000	2.494976	1000	0.244000	0.244000	0.236761
1000	0.221000	2.494976	1000	0.221000	0.221000	0.236545
1000	0.243000	2.494976	1000	0.243000	0.243000	0.236632
1000	0.254000	2.494976	1000	0.254000	0.254000	0.236864
1000	0.201000	2.494976	1000	0.201000	0.201000	0.236392
1000	0.242000	2.494976	1000	0.242000	0.242000	0.236464
1000	0.243000	2.494976	1000	0.243000	0.243000	0.236548
1000	0.253000	2.494976	1000	0.253000	0.253000	0.236756
1000	0.252000	2.494976	1000	0.252000	0.252000	0.236947
1000	0.233000	2.494976	1000	0.233000	0.233000	0.236898
1000	0.272000	2.494976	1000	0.272000	0.272000	0.237326
1000	0.256000	2.494976	1000	0.256000	0.256000	0.237551
1000	0.280000	2.494976	1000	0.280000	0.280000	0.238057
1000	0.233000	2.494976	1000	0.233000	0.233000	0.237997
1000	0.247000	2.494976	1000	0.247000	0.247000	0.238102
1000	0.264000	2.494976	1000	0.264000	0.264000	0.238400
1000	0.230000	2.494976	1000	0.230000	0.230000	0.238304
1000	0.248000	2.494976	1000	0.248000	0.248000	0.238413
1000	0.247000	2.494976	1000	0.247000	0.247000	0.238508
1000	0.246000	2.494976	1000	0.246000	0.246000	0.238591
1000	0.244000	2.494976	1000	0.244000	0.244000	0.238650
1000	0.255000	2.494976	1000	0.255000	0.255000	0.238825
1000	0.229000	2.494976	1000	0.229000	0.229000	0.238721
1000	0.231000	2.494976	1000	0.231000	0.231000	0.238640
1000	0.233000	2.494976	1000	0.233000	0.233000	0.238581
1000	0.231000	2.494976	1000	0.231000	0.231000	0.238503
1000	0.234000	2.494976	1000	0.234000	0.234000	0.238457
1000	0.246000	2.494976	1000	0.246000	0.246000	0.238533
1000	0.237000	2.494976	1000	0.237000	0.237000	0.238518
1000	0.208000	2.494976	1000	0.208000	0.208000	0.238215
1000	0.224000	2.494976	1000	0.224000	0.224000	0.238076
1000	0.225000	2.494976	1000	0.225000	0.225000	0.237949
1000	0.223000	2.494976	1000	0.223000	0.223000	0.237805
1000	0.239000	2.494976	1000	0.239000	0.239000	0.237817
1000	0.242000	2.494976	1000	0.242000	0.242000	0.237856
1000	0.229000	2.494976	1000	0.229000	0.229000	0.237773
1000	0.221000	2.494976	1000	0.221000	0.221000	0.237618
1000	0.239000	2.494976	1000	0.239000	0.239000	0.237631
1000	0.265000	2.494976	1000	0.265000	0.265000	0.237880
1000	0.256000	2.494976	1000	0.256000	0.256000	0.238043
1000	0.237000	2.494976	1000	0.237000	0.237000	0.238034
1000	0.265000	2.494976	1000	0.265000	0.265000	0.238272
1000	0.264000	2.494976	1000	0.264000	0.264000	0.238498
1000	0.236000	2.494976	1000	0.236000	0.236000	0.238476
1000	0.253000	2.494976	1000	0.253000	0.253000	0.238601
1000	0.227000	2.494976	1000	0.227000	0.227000	0.238502
1000	0.241000	2.494976	1000	0.241000	0.241000	0.238523
1000	0.233000	2.494976	1000	0.233000	0.233000	0.238477
1000	0.226000	2.494976	1000	0.226000	0.226000	0.238373
1000	0.227000	2.494976	1000	0.227000	0.227000	0.238279
1000	0.240000	2.494976	1000	0.240000	0.240000	0.238293
1000	0.221000	2.494976	1000	0.221000	0.221000	0.238153
1000	0.215000	2.494976	1000	0.215000	0.215000	0.237966
1000	0.254000	2.494976	1000	0.254000	0.254000	0.238094
1000	0.263000	2.494976	1000	0.263000	0.263000	0.238292
1000	0.249000	2.494976	1000	0.249000	0.249000	0.238376
1000	0.208000	2.494976	1000	0.208000	0.208000	0.238139
1000	0.216000	2.494976	1000	0.216000	0.216000	0.237967
1000	0.269000	2.494976	1000	0.269000	0.269000	0.238206
1000	0.230000	2.494976	1000	0.230000	0.230000	0.238143
1000	0.225000	2.494976	1000	0.225000	0.225000	0.238044
1000	0.261000	2.494976	1000	0.261000	0.261000	0.238216
1000	0.259000	2.494976	1000	0.259000	0.259000	0.238371
1000	0.249000	2.494976	1000	0.249000	0.249000	0.238450
1000	0.250000	2.494976	1000	0.250000	0.250000	0.238535
1000	0.252000	2.494976	1000	0.252000	0.252000	0.238633
1000	0.238000	2.494976	1000	0.238000	0.238000	0.238629
1000	0.231000	2.494976	1000	0.231000	0.231000	0.238574
1000	0.250000	2.494976	1000	0.250000	0.250000	0.238655
1000	0.233000	2.494976	1000	0.233000	0.233000	0.238615
1000	0.260000	2.494976	1000	0.260000	0.260000	0.238766
1000	0.237000	2.494976	1000	0.237000	0.237000	0.238754
1000	0.259000	2.494976	1000	0.259000	0.259000	0.238894
1000	0.278000	2.494976	1000	0.278000	0.278000	0.239164
1000	0.261000	2.494976	1000	0.261000	0.261000	0.239313
1000	0.252000	2.494976	1000	0.252000	0.252000	0.239400
1000	0.204000	2.494976	1000	0.204000	0.204000	0.239161
1000	0.265000	2.494976	1000	0.265000	0.265000	0.239334
1000	0.239000	2.494976	1000	0.239000	0.239000	0.239332
1000	0.272000	2.494976	1000	0.272000	0.272000	0.239548
1000	0.269000	2.494976	1000	0.269000	0.269000	0.239742
1000	0.262000	2.494976	1000	0.262000	0.262000	0.239887
1000	0.212000	2.494976	1000	0.212000	0.212000	0.239706
1000	0.224000	2.494976	1000	0.224000	0.224000	0.239605
1000	0.224000	2.494976	1000	0.224000	0.224000	0.239505
1000	0.217000	2.494976	1000	0.217000	0.217000	0.239362
1000	0.244000	2.494976	1000	0.244000	0.244000	0.239391
1000	0.255000	2.494976	1000	0.255000	0.255000	0.239489
1000	0.251000	2.494976	1000	0.251000	0.251000	0.239561
1000	0.257000	2.494976	1000	0.257000	0.257000	0.239669
1000	0.245000	2.494976	1000	0.245000	0.245000	0.239702
1000	0.232000	2.494976	1000	0.232000	0.232000	0.239655
1000	0.236000	2.494976	1000	0.236000	0.236000	0.239633
1000	0.226000	2.494976	1000	0.226000	0.226000	0.239550
1000	0.239000	2.494976	1000	0.239000	0.239000	0.239547
1000	0.245000	2.494976	1000	0.245000	0.245000	0.239579
1000	0.257000	2.494976	1000	0.257000	0.257000	0.239683
1000	0.241000	2.494976	1000	0.241000	0.241000	0.239691
1000	0.224000	2.494976	1000	0.224000	0.224000	0.239599
1000	0.231000	2.494976	1000	0.231000	0.231000	0.239548
1000	0.255000	2.494976	1000	0.255000	0.255000	0.239638
1000	0.257000	2.494976	1000	0.257000	0.257000	0.239738
1000	0.238000	2.494976	1000	0.238000	0.238000	0.239729
1000	0.260000	2.494976	1000	0.260000	0.260000	0.239844
1000	0.224000	2.494976	1000	0.224000	0.224000	0.239754
1000	0.215000	2.494976	1000	0.215000	0.215000	0.239614
1000	0.264000	2.494976	1000	0.264000	0.264000	0.239751
1000	0.240000	2.494976	1000	0.240000	0.240000	0.239753
1000	0.253000	2.494976	1000	0.253000	0.253000	0.239826
1000	0.229000	2.494976	1000	0.229000	0.229000	0.239767
1000	0.251000	2.494976	1000	0.251000	0.251000	0.239828
1000	0.242000	2.494976	1000	0.242000	0.242000	0.239840
1000	0.234000	2.494976	1000	0.234000	0.234000	0.239808
1000	0.246000	2.494976	1000	0.246000	0.246000	0.239842
1000	0.231000	2.494976	1000	0.231000	0.231000	0.239794
1000	0.232000	2.494976	1000	0.232000	0.232000	0.239753
1000	0.236000	2.494976	1000	0.236000	0.236000	0.239733
1000	0.249000	2.494976	1000	0.249000	0.249000	0.239782
1000	0.218000	2.494976	1000	0.218000	0.218000	0.239667
1000	0.215000	2.494976	1000	0.215000	0.215000	0.239538
1000	0.260000	2.494976	1000	0.260000	0.260000	0.239645
1000	0.260000	2.494976	1000	0.260000	0.260000	0.239750
1000	0.223000	2.494976	1000	0.223000	0.223000	0.239664
1000	0.230000	2.494976	1000	0.230000	0.230000	0.239614
1000	0.239000	2.494976	1000	0.239000	0.239000	0.239611
1000	0.219000	2.494976	1000	0.219000	0.219000	0.239506
1000	0.274000	2.494976	1000	0.274000	0.274000	0.239681
1000	0.250000	2.494976	1000	0.250000	0.250000	0.239732
1000	0.247000	2.494976	1000	0.247000	0.247000	0.239769
1000	0.242000	2.494976	1000	0.242000	0.242000	0.239780
1000	0.240000	2.494976	1000	0.240000	0.240000	0.239781
1000	0.269000	2.494976	1000	0.269000	0.269000	0.239925
1000	0.230000	2.494976	1000	0.230000	0.230000	0.239876
1000	0.258000	2.494976	1000	0.258000	0.258000	0.239965
1000	0.233000	2.494976	1000	0.233000	0.233000	0.239931
1000	0.242000	2.494976	1000	0.242000	0.242000	0.239941
1000	0.241000	2.494976	1000	0.241000	0.241000	0.239946
1000	0.238000	2.494976	1000	0.238000	0.238000	0.239937
1000	0.226000	2.494976	1000	0.226000	0.226000	0.239870
1000	0.267000	2.494976	1000	0.267000	0.267000	0.239999
1000	0.261000	2.494976	1000	0.261000	0.261000	0.240098
1000	0.218000	2.494976	1000	0.218000	0.218000	0.239994
1000	0.255000	2.494976	1000	0.255000	0.255000	0.240064
1000	0.234000	2.494976	1000	0.234000	0.234000	0.240036
1000	0.249000	2.494976	1000	0.249000	0.249000	0.240078
1000	0.230000	2.494976	1000	0.230000	0.230000	0.240031
1000	0.256000	2.494976	1000	0.256000	0.256000	0.240104
1000	0.224000	2.494976	1000	0.224000	0.224000	0.240031
1000	0.230000	2.494976	1000	0.230000	0.230000	0.239985
1000	0.210000	2.494976	1000	0.210000	0.210000	0.239850
1000	0.266000	2.494976	1000	0.266000	0.266000	0.239967
1000	0.235000	2.494976	1000	0.235000	0.235000	0.239945
1000	0.249000	2.494976	1000	0.249000	0.249000	0.239986
1000	0.230000	2.494976	1000	0.230000	0.230000	0.239941
1000	0.241000	2.494976	1000	0.241000	0.241000	0.239946
1000	0.239000	2.494976	1000	0.239000	0.239000	0.239942
1000	0.219000	2.494976	1000	0.219000	0.219000	0.239850
1000	0.255000	2.494976	1000	0.255000	0.255000	0.239916
1000	0.256000	2.494976	1000	0.256000	0.256000	0.239986
1000	0.237000	2.494976	1000	0.237000	0.237000	0.239973
1000	0.254000	2.494976	1000	0.254000	0.254000	0.240033
1000	0.235000	2.494976	1000	0.235000	0.235000	0.240012
1000	0.237000	2.494976	1000	0.237000	0.237000	0.239999
1000	0.250000	2.494976	1000	0.250000	0.250000	0.240042
1000	0.218000	2.494976	1000	0.218000	0.218000	0.239948
1000	0.243000	2.494976	1000	0.243000	0.243000	0.239961
1000	0.239000	2.494976	1000	0.239000	0.239000	0.239957
1000	0.233000	2.494976	1000	0.233000	0.233000	0.239928
1000	0.229000	2.494976	1000	0.229000	0.229000	0.239882
1000	0.258000	2.494976	1000	0.258000	0.258000	0.239958
1000	0.244000	2.494976	1000	0.244000	0.244000	0.239974
1000	0.254000	2.494976	1000	0.254000	0.254000	0.240032
1000	0.259000	2.494976	1000	0.259000	0.259000	0.240110
1000	0.226000	2.494976	1000	0.226000	0.226000	0.240052
1000	0.238000	2.494976	1000	0.238000	0.238000	0.240044
1000	0.231000	2.494976	1000	0.231000	0.231000	0.240007
1000	0.246000	2.494976	1000	0.246000	0.246000	0.240031
1000	0.266000	2.494976	1000	0.266000	0.266000	0.240136
1000	0.231000	2.494976	1000	0.231000	0.231000	0.240099
1000	0.235000	2.494976	1000	0.235000	0.235000	0.240079
1000	0.224000	2.494976	1000	0.224000	0.224000	0.240015
1000	0.246000	2.494976	1000	0.246000	0.246000	0.240039
1000	0.225000	2.494976	1000	0.225000	0.225000	0.239979
1000	0.223000	2.494976	1000	0.223000	0.223000	0.239913
1000	0.230000	2.494976	1000	0.230000	0.230000	0.239874
1000	0.261000	2.494976	1000	0.261000	0.261000	0.239956
1000	0.208000	2.494976	1000	0.208000	0.208000	0.239832
1000	0.222000	2.494976	1000	0.222000	0.222000	0.239764
1000	0.251000	2.494976	1000	0.251000	0.251000	0.239807
1000	0.230000	2.494976	1000	0.230000	0.230000	0.239769
1000	0.260000	2.494976	1000	0.260000	0.260000	0.239846
1000	0.224000	2.494976	1000	0.224000	0.224000	0.239786
1000	0.274000	2.494976	1000	0.274000	0.274000	0.239916
1000	0.245000	2.494976	1000	0.245000	0.245000	0.239935
1000	0.238000	2.494976	1000	0.238000	0.238000	0.239928
1000	0.258000	2.494976	1000	0.258000	0.258000	0.239995
1000	0.236000	2.494976	1000	0.236000	0.236000	0.239980
1000	0.245000	2.494976	1000	0.245000	0.245000	0.239999
1000	0.234000	2.494976	1000	0.234000	0.234000	0.239977
1000	0.263000	2.494976	1000	0.263000	0.263000	0.240062
1000	0.237000	2.494976	1000	0.237000	0.237000	0.240051
1000	0.257000	2.494976	1000	0.257000	0.257000	0.240113
1000	0.235000	2.494976	1000	0.235000	0.235000	0.240094
1000	0.247000	2.494976	1000	0.247000	0.247000	0.240119
1000	0.217000	2.494976	1000	0.217000	0.217000	0.240035
1000	0.255000	2.494976	1000	0.255000	0.255000	0.240089
1000	0.219000	2.494976	1000	0.219000	0.219000	0.240014
1000	0.273000	2.494976	1000	0.273000	0.273000	0.240132
1000	0.243000	2.494976	1000	0.243000	0.243000	0.240142
1000	0.224000	2.494976	1000	0.224000	0.224000	0.240085
1000	0.233000	2.494976	1000	0.233000	0.233000	0.240059
1000	0.258000	2.494976	1000	0.258000	0.258000	0.240123
1000	0.238000	2.494976	1000	0.238000	0.238000	0.240115
1000	0.221000	2.494976	1000	0.221000	0.221000	0.240048
1000	0.253000	2.494976	1000	0.253000	0.253000	0.240094
1000	0.267000	2.494976	1000	0.267000	0.267000	0.240187
1000	0.248000	2.494976	1000	0.248000	0.248000	0.240214
1000	0.236000	2.494976	1000	0.236000	0.236000	0.240200
1000	0.296000	2.494976	1000	0.296000	0.296000	0.240392
1000	0.253000	2.494976	1000	0.253000	0.253000	0.240436
1000	0.244000	2.494976	1000	0.244000	0.244000	0.240448
1000	0.252000	2.494976	1000	0.252000	0.252000	0.240487
1000	0.238000	2.494976	1000	0.238000	0.238000	0.240479
1000	0.221000	2.494976	1000	0.221000	0.221000	0.240413
1000	0.221000	2.494976	1000	0.221000	0.221000	0.240347
1000	0.224000	2.494976	1000	0.224000	0.224000	0.240292
1000	0.236000	2.494976	1000	0.236000	0.236000	0.240278
1000	0.227000	2.494976	1000	0.227000	0.227000	0.240233
1000	0.246000	2.494976	1000	0.246000	0.246000	0.240253
1000	0.228000	2.494976	1000	0.228000	0.228000	0.240212
1000	0.231000	2.494976	1000	0.231000	0.231000	0.240181
1000	0.202000	2.494976	1000	0.202000	0.202000	0.240055
1000	0.248000	2.494976	1000	0.248000	0.248000	0.240081
1000	0.258000	2.494976	1000	0.258000	0.258000	0.240140
1000	0.239000	2.494976	1000	0.239000	0.239000	0.240136
1000	0.237000	2.494976	1000	0.237000	0.237000	0.240126
1000	0.245000	2.494976	1000	0.245000	0.245000	0.240142
1000	0.256000	2.494976	1000	0.256000	0.256000	0.240193
1000	0.241000	2.494976	1000	0.241000	0.241000	0.240196
1000	0.238000	2.494976	1000	0.238000	0.238000	0.240189
1000	0.245000	2.494976	1000	0.245000	0.245000	0.240204
1000	0.266000	2.494976	1000	0.266000	0.266000	0.240287
1000	0.236000	2.494976	1000	0.236000	0.236000	0.240273
1000	0.267000	2.494976	1000	0.267000	0.267000	0.240358
1000	0.238000	2.494976	1000	0.238000	0.238000	0.240351
1000	0.255000	2.494976	1000	0.255000	0.255000	0.240397
1000	0.238000	2.494976	1000	0.238000	0.238000	0.240389
1000	0.231000	2.494976	1000	0.231000	0.231000	0.240360
1000	0.249000	2.494976	1000	0.249000	0.249000	0.240387
1000	0.256000	2.494976	1000	0.256000	0.256000	0.240435
1000	0.213000	2.494976	1000	0.213000	0.213000	0.240350
1000	0.265000	2.494976	1000	0.265000	0.265000	0.240427
1000	0.271000	2.494976	1000	0.271000	0.271000	0.240521
1000	0.210000	2.494976	1000	0.210000	0.210000	0.240427
1000	0.208000	2.494976	1000	0.208000	0.208000	0.240327
1000	0.222000	2.494976	1000	0.222000	0.222000	0.240271
1000	0.233000	2.494976	1000	0.233000	0.233000	0.240249
1000	0.237000	2.494976	1000	0.237000	0.237000	0.240239
1000	0.263000	2.494976	1000	0.263000	0.263000	0.240308
1000	0.238000	2.494976	1000	0.238000	0.238000	0.240301
1000	0.234000	2.494976	1000	0.234000	0.234000	0.240282
1000	0.254000	2.494976	1000	0.254000	0.254000	0.240324
1000	0.268000	2.494976	1000	0.268000	0.268000	0.240406
1000	0.269000	2.494976	1000	0.269000	0.269000	0.240492
1000	0.235000	2.494976	1000	0.235000	0.235000	0.240475
1000	0.252000	2.494976	1000	0.252000	0.252000	0.240510
1000	0.213000	2.494976	1000	0.213000	0.213000	0.240428
1000	0.244000	2.494976	1000	0.244000	0.244000	0.240439
1000	0.215000	2.494976	1000	0.215000	0.215000	0.240364
1000	0.213000	2.494976	1000	0.213000	0.213000	0.240284
1000	0.242000	2.494976	1000	0.242000	0.242000	0.240289
1000	0.264000	2.494976	1000	0.264000	0.264000	0.240358
1000	0.235000	2.494976	1000	0.235000	0.235000	0.240342
1000	0.268000	2.494976	1000	0.268000	0.268000	0.240422
1000	0.240000	2.494976	1000	0.240000	0.240000	0.240421
1000	0.271000	2.494976	1000	0.271000	0.271000	0.240509
1000	0.242000	2.494976	1000	0.242000	0.242000	0.240514
1000	0.258000	2.494976	1000	0.258000	0.258000	0.240564
1000	0.248000	2.494976	1000	0.248000	0.248000	0.240585
1000	0.236000	2.494976	1000	0.236000	0.236000	0.240572
1000	0.248000	2.494976	1000	0.248000	0.248000	0.240593
1000	0.234000	2.494976	1000	0.234000	0.234000	0.240574
1000	0.245000	2.494976	1000	0.245000	0.245000	0.240587
1000	0.242000	2.494976	1000	0.242000	0.242000	0.240591
1000	0.240000	2.494976	1000	0.240000	0.240000	0.240589
1000	0.248000	2.494976	1000	0.248000	0.248000	0.240610
1000	0.239000	2.494976	1000	0.239000	0.239000	0.240605
1000	0.245000	2.494976	1000	0.245000	0.245000	0.240618
1000	0.222000	2.494976	1000	0.222000	0.222000	0.240566
1000	0.216000	2.494976	1000	0.216000	0.216000	0.240498
1000	0.240000	2.494976	1000	0.240000	0.240000	0.240497
1000	0.226000	2.494976	1000	0.226000	0.226000	0.240457
1000	0.237000	2.494976	1000	0.237000	0.237000	0.240447
1000	0.255000	2.494976	1000	0.255000	0.255000	0.240487
1000	0.249000	2.494976	1000	0.249000	0.249000	0.240510
1000	0.245000	2.494976	1000	0.245000	0.245000	0.240523
1000	0.248000	2.494976	1000	0.248000	0.248000	0.240543
1000	0.239000	2.494976	1000	0.239000	0.239000	0.240539
1000	0.280000	2.494976	1000	0.280000	0.280000	0.240645
1000	0.245000	2.494976	1000	0.245000	0.245000	0.240657
1000	0.251000	2.494976	1000	0.251000	0.251000	0.240685
1000	0.261000	2.494976	1000	0.261000	0.261000	0.240739
1000	0.260000	2.494976	1000	0.260000	0.260000	0.240791
1000	0.269000	2.494976	1000	0.269000	0.269000	0.240866
1000	0.248000	2.494976	1000	0.248000	0.248000	0.240885
1000	0.289000	2.494976	1000	0.289000	0.289000	0.241013
1000	0.245000	2.494976	1000	0.245000	0.245000	0.241023
1000	0.236000	2.494976	1000	0.236000	0.236000	0.241010
1000	0.271000	2.494976	1000	0.271000	0.271000	0.241089
1000	0.234000	2.494976	1000	0.234000	0.234000	0.241070
1000	0.244000	2.494976	1000	0.244000	0.244000	0.241078
1000	0.264000	2.494976	1000	0.264000	0.264000	0.241138
1000	0.253000	2.494976	1000	0.253000	0.253000	0.241169
1000	0.240000	2.494976	1000	0.240000	0.240000	0.241166
1000	0.256000	2.494976	1000	0.256000	0.256000	0.241204
1000	0.251000	2.494976	1000	0.251000	0.251000	0.241229
1000	0.230000	2.494976	1000	0.230000	0.230000	0.241200
1000	0.240000	2.494976	1000	0.240000	0.240000	0.241197
1000	0.249000	2.494976	1000	0.249000	0.249000	0.241217
1000	0.258000	2.494976	1000	0.258000	0.258000	0.241260
1000	0.259000	2.494976	1000	0.259000	0.259000	0.241306
1000	0.272000	2.494976	1000	0.272000	0.272000	0.241384
1000	0.242000	2.494976	1000	0.242000	0.242000	0.241385
1000	0.246000	2.494976	1000	0.246000	0.246000	0.241397
1000	0.264000	2.494976	1000	0.264000	0.264000	0.241454
1000	0.243000	2.494976	1000	0.243000	0.243000	0.241458
1000	0.263000	2.494976	1000	0.263000	0.263000	0.241512
1000	0.230000	2.494976	1000	0.230000	0.230000	0.241483
1000	0.246000	2.494976	1000	0.246000	0.246000	0.241494
1000	0.220000	2.494976	1000	0.220000	0.220000	0.241441
1000	0.226000	2.494976	1000	0.226000	0.226000	0.241402
1000	0.214000	2.494976	1000	0.214000	0.214000	0.241334
1000	0.229000	2.494976	1000	0.229000	0.229000	0.241304
1000	0.225000	2.494976	1000	0.225000	0.225000	0.241264
1000	0.240000	2.494976	1000	0.240000	0.240000	0.241260
1000	0.210000	2.494976	1000	0.210000	0.210000	0.241184
1000	0.222000	2.494976	1000	0.222000	0.222000	0.241137
1000	0.239000	2.494976	1000	0.239000	0.239000	0.241131
1000	0.226000	2.494976	1000	0.226000	0.226000	0.241095
1000	0.259000	2.494976	1000	0.259000	0.259000	0.241138
1000	0.224000	2.494976	1000	0.224000	0.224000	0.241097
1000	0.238000	2.494976	1000	0.238000	0.238000	0.241089
1000	0.246000	2.494976	1000	0.246000	0.246000	0.241101
1000	0.243000	2.494976	1000	0.243000	0.243000	0.241105
1000	0.241000	2.494976	1000	0.241000	0.241000	0.241105
1000	0.230000	2.494976	1000	0.230000	0.230000	0.241079
1000	0.260000	2.494976	1000	0.260000	0.260000	0.241124
1000	0.262000	2.494976	1000	0.262000	0.262000	0.241174
1000	0.251000	2.494976	1000	0.251000	0.251000	0.241197
1000	0.273000	2.494976	1000	0.273000	0.273000	0.241273
1000	0.239000	2.494976	1000	0.239000	0.239000	0.241267
1000	0.221000	2.494976	1000	0.221000	0.221000	0.241219
1000	0.244000	2.494976	1000	0.244000	0.244000	0.241226
1000	0.242000	2.494976	1000	0.242000	0.242000	0.241228
1000	0.220000	2.494976	1000	0.220000	0.220000	0.241178
1000	0.239000	2.494976	1000	0.239000	0.239000	0.241173
1000	0.248000	2.494976	1000	0.248000	0.248000	0.241189
1000	0.214000	2.494976	1000	0.214000	0.214000	0.241125
1000	0.284000	2.494976	1000	0.284000	0.284000	0.241225
1000	0.249000	2.494976	1000	0.249000	0.249000	0.241243
1000	0.221000	2.494976	1000	0.221000	0.221000	0.241196
1000	0.222000	2.494976	1000	0.222000	0.222000	0.241152
1000	0.245000	2.494976	1000	0.245000	0.245000	0.241161
1000	0.257000	2.494976	1000	0.257000	0.257000	0.241197
1000	0.220000	2.494976	1000	0.220000	0.220000	0.241149
1000	0.253000	2.494976	1000	0.253000	0.253000	0.241176
1000	0.207000	2.494976	1000	0.207000	0.207000	0.241098
1000	0.204000	2.494976	1000	0.204000	0.204000	0.241013
1000	0.266000	2.494976	1000	0.266000	0.266000	0.241070
1000	0.248000	2.494976	1000	0.248000	0.248000	0.241086
1000	0.238000	2.494976	1000	0.238000	0.238000	0.241079
1000	0.226000	2.494976	1000	0.226000	0.226000	0.241045
1000	0.238000	2.494976	1000	0.238000	0.238000	0.241038
1000	0.234000	2.494976	1000	0.234000	0.234000	0.241022
1000	0.239000	2.494976	1000	0.239000	0.239000	0.241017
1000	0.282000	2.494976	1000	0.282000	0.282000	0.241109
1000	0.244000	2.494976	1000	0.244000	0.244000	0.241116
1000	0.232000	2.494976	1000	0.232000	0.232000	0.241095
1000	0.230000	2.494976	1000	0.230000	0.230000	0.241071
1000	0.222000	2.494976	1000	0.222000	0.222000	0.241028
1000	0.235000	2.494976	1000	0.235000	0.235000	0.241015
1000	0.224000	2.494976	1000	0.224000	0.224000	0.240977
1000	0.239000	2.494976	1000	0.239000	0.239000	0.240973
1000	0.225000	2.494976	1000	0.225000	0.225000	0.240938
1000	0.232000	2.494976	1000	0.232000	0.232000	0.240918
1000	0.239000	2.494976	1000	0.239000	0.239000	0.240914
1000	0.242000	2.494976	1000	0.242000	0.242000	0.240917
1000	0.246000	2.494976	1000	0.246000	0.246000	0.240928
1000	0.213000	2.494976	1000	0.213000	0.213000	0.240867
1000	0.238000	2.494976	1000	0.238000	0.238000	0.240861
1000	0.260000	2.494976	1000	0.260000	0.260000	0.240902
1000	0.241000	2.494976	1000	0.241000	0.241000	0.240902
1000	0.227000	2.494976	1000	0.227000	0.227000	0.240872
1000	0.247000	2.494976	1000	0.247000	0.247000	0.240886
1000	0.235000	2.494976	1000	0.235000	0.235000	0.240873
1000	0.247000	2.494976	1000	0.247000	0.247000	0.240886
1000	0.228000	2.494976	1000	0.228000	0.228000	0.240858
1000	0.244000	2.494976	1000	0.244000	0.244000	0.240865
1000	0.248000	2.494976	1000	0.248000	0.248000	0.240880
1000	0.225000	2.494976	1000	0.225000	0.225000	0.240847
1000	0.243000	2.494976	1000	0.243000	0.243000	0.240851
1000	0.236000	2.494976	1000	0.236000	0.236000	0.240841
1000	0.225000	2.494976	1000	0.225000	0.225000	0.240808
1000	0.235000	2.494976	1000	0.235000	0.235000	0.240795
1000	0.234000	2.494976	1000	0.234000	0.234000	0.240781
1000	0.232000	2.494976	1000	0.232000	0.232000	0.240763
1000	0.264000	2.494976	1000	0.264000	0.264000	0.240811
1000	0.252000	2.494976	1000	0.252000	0.252000	0.240835
1000	0.246000	2.494976	1000	0.246000	0.246000	0.240845
1000	0.245000	2.494976	1000	0.245000	0.245000	0.240854
1000	0.246000	2.494976	1000	0.246000	0.246000	0.240865
1000	0.204000	2.494976	1000	0.204000	0.204000	0.240788
1000	0.219000	2.494976	1000	0.219000	0.219000	0.240743
1000	0.232000	2.494976	1000	0.232000	0.232000	0.240725
1000	0.239000	2.494976	1000	0.239000	0.239000	0.240722
1000	0.251000	2.494976	1000	0.251000	0.251000	0.240743
1000	0.229000	2.494976	1000	0.229000	0.229000	0.240719
1000	0.245000	2.494976	1000	0.245000	0.245000	0.240728
1000	0.205000	2.494976	1000	0.205000	0.205000	0.240655
1000	0.238000	2.494976	1000	0.238000	0.238000	0.240649
1000	0.262000	2.494976	1000	0.262000	0.262000	0.240693
1000	0.281000	2.494976	1000	0.281000	0.281000	0.240774
1000	0.229000	2.494976	1000	0.229000	0.229000	0.240751
1000	0.243000	2.494976	1000	0.243000	0.243000	0.240755
1000	0.254000	2.494976	1000	0.254000	0.254000	0.240782
1000	0.216000	2.494976	1000	0.216000	0.216000	0.240732
1000	0.222000	2.494976	1000	0.222000	0.222000	0.240694
1000	0.218000	2.494976	1000	0.218000	0.218000	0.240649
1000	0.242000	2.494976	1000	0.242000	0.242000	0.240652
1000	0.232000	2.494976	1000	0.232000	0.232000	0.240634
1000	0.245000	2.494976	1000	0.245000	0.245000	0.240643
1000	0.269000	2.494976	1000	0.269000	0.269000	0.240699
1000	0.213000	2.494976	1000	0.213000	0.213000	0.240644
1000	0.239000	2.494976	1000	0.239000	0.239000	0.240641
1000	0.258000	2.494976	1000	0.258000	0.258000	0.240675
1000	0.216000	2.494976	1000	0.216000	0.216000	0.240627
1000	0.199000	2.494976	1000	0.199000	0.199000	0.240545
1000	0.281000	2.432681	1000	0.281000	0.281000	0.240624
1000	0.266000	2.432681	1000	0.266000	0.266000	0.240674
1000	0.262000	2.432681	1000	0.262000	0.262000	0.240716
1000	0.231000	2.432681	1000	0.231000	0.231000	0.240697
1000	0.237000	2.432681	1000	0.237000	0.237000	0.240690
1000	0.256000	2.432681	1000	0.256000	0.256000	0.240719
1000	0.256000	2.432681	1000	0.256000	0.256000	0.240749
1000	0.277000	2.432681	1000	0.277000	0.277000	0.240819
1000	0.241000	2.432681	1000	0.241000	0.241000	0.240820
1000	0.220000	2.432681	1000	0.220000	0.220000	0.240779
1000	0.239000	2.432681	1000	0.239000	0.239000	0.240776
1000	0.243000	2.432681	1000	0.243000	0.243000	0.240780
1000	0.253000	2.432681	1000	0.253000	0.253000	0.240804
1000	0.267000	2.432681	1000	0.267000	0.267000	0.240854
1000	0.233000	2.432681	1000	0.233000	0.233000	0.240839
1000	0.247000	2.432681	1000	0.247000	0.247000	0.240851
1000	0.218000	2.432681	1000	0.218000	0.218000	0.240807
1000	0.273000	2.432681	1000	0.273000	0.273000	0.240868
1000	0.250000	2.432681	1000	0.250000	0.250000	0.240886
1000	0.243000	2.432681	1000	0.243000	0.243000	0.240890
1000	0.270000	2.432681	1000	0.270000	0.270000	0.240945
1000	0.264000	2.432681	1000	0.264000	0.264000	0.240988
1000	0.264000	2.432681	1000	0.264000	0.264000	0.241032
1000	0.239000	2.432681	1000	0.239000	0.239000	0.241028
1000	0.284000	2.432681	1000	0.284000	0.284000	0.241108
1000	0.276000	2.432681	1000	0.276000	0.276000	0.241174
1000	0.253000	2.432681	1000	0.253000	0.253000	0.241196
1000	0.237000	2.432681	1000	0.237000	0.237000	0.241188
1000	0.227000	2.432681	1000	0.227000	0.227000	0.241162
1000	0.263000	2.432681	1000	0.263000	0.263000	0.241202
1000	0.255000	2.432681	1000	0.255000	0.255000	0.241228
1000	0.243000	2.432681	1000	0.243000	0.243000	0.241231
1000	0.239000	2.432681	1000	0.239000	0.239000	0.241227
1000	0.246000	2.432681	1000	0.246000	0.246000	0.241236
1000	0.219000	2.432681	1000	0.219000	0.219000	0.241195
1000	0.256000	2.432681	1000	0.256000	0.256000	0.241222
1000	0.255000	2.432681	1000	0.255000	0.255000	0.241247
1000	0.243000	2.432681	1000	0.243000	0.243000	0.241250
1000	0.280000	2.432681	1000	0.280000	0.280000	0.241321
1000	0.242000	2.432681	1000	0.242000	0.242000	0.241323
1000	0.247000	2.432681	1000	0.247000	0.247000	0.241333
1000	0.258000	2.432681	1000	0.258000	0.258000	0.241363
1000	0.260000	2.432681	1000	0.260000	0.260000	0.241397
1000	0.241000	2.432681	1000	0.241000	0.241000	0.241396
1000	0.250000	2.432681	1000	0.250000	0.250000	0.241412
1000	0.241000	2.432681	1000	0.241000	0.241000	0.241411
1000	0.240000	2.432681	1000	0.240000	0.240000	0.241409
1000	0.237000	2.432681	1000	0.237000	0.237000	0.241401
1000	0.243000	2.432681	1000	0.243000	0.243000	0.241404
1000	0.240000	2.432681	1000	0.240000	0.240000	0.241401
1000	0.249000	2.432681	1000	0.249000	0.249000	0.241415
1000	0.250000	2.432681	1000	0.250000	0.250000	0.241430
1000	0.256000	2.432681	1000	0.256000	0.256000	0.241456
1000	0.219000	2.432681	1000	0.219000	0.219000	0.241416
1000	0.231000	2.432681	1000	0.231000	0.231000	0.241397
1000	0.257000	2.432681	1000	0.257000	0.257000	0.241425
1000	0.232000	2.432681	1000	0.232000	0.232000	0.241408
1000	0.261000	2.432681	1000	0.261000	0.261000	0.241443
1000	0.261000	2.432681	1000	0.261000	0.261000	0.241478
1000	0.236000	2.432681	1000	0.236000	0.236000	0.241468
1000	0.256000	2.432681	1000	0.256000	0.256000	0.241493
1000	0.235000	2.432681	1000	0.235000	0.235000	0.241482
1000	0.261000	2.432681	1000	0.261000	0.261000	0.241516
1000	0.261000	2.432681	1000	0.261000	0.261000	0.241550
1000	0.274000	2.432681	1000	0.274000	0.274000	0.241607
1000	0.255000	2.432681	1000	0.255000	0.255000	0.241630
1000	0.231000	2.432681	1000	0.231000	0.231000	0.241612
1000	0.255000	2.432681	1000	0.255000	0.255000	0.241635
1000	0.281000	2.432681	1000	0.281000	0.281000	0.241703
1000	0.260000	2.432681	1000	0.260000	0.260000	0.241735
1000	0.223000	2.432681	1000	0.223000	0.223000	0.241703
1000	0.263000	2.432681	1000	0.263000	0.263000	0.241739
1000	0.240000	2.432681	1000	0.240000	0.240000	0.241736
1000	0.244000	2.432681	1000	0.244000	0.244000	0.241740
1000	0.228000	2.432681	1000	0.228000	0.228000	0.241717
1000	0.229000	2.432681	1000	0.229000	0.229000	0.241695
1000	0.288000	2.432681	1000	0.288000	0.288000	0.241774
1000	0.247000	2.432681	1000	0.247000	0.247000	0.241783
1000	0.243000	2.432681	1000	0.243000	0.243000	0.241785
1000	0.255000	2.432681	1000	0.255000	0.255000	0.241807
1000	0.238000	2.432681	1000	0.238000	0.238000	0.241801
1000	0.249000	2.432681	1000	0.249000	0.249000	0.241813
1000	0.260000	2.432681	1000	0.260000	0.260000	0.241844
1000	0.228000	2.432681	1000	0.228000	0.228000	0.241821
1000	0.278000	2.432681	1000	0.278000	0.278000	0.241882
1000	0.279000	2.432681	1000	0.279000	0.279000	0.241944
1000	0.258000	2.432681	1000	0.258000	0.258000	0.241971
1000	0.260000	2.432681	1000	0.260000	0.260000	0.242001
1000	0.261000	2.432681	1000	0.261000	0.261000	0.242033
1000	0.248000	2.432681	1000	0.248000	0.248000	0.242043
1000	0.254000	2.432681	1000	0.254000	0.254000	0.242063
1000	0.265000	2.432681	1000	0.265000	0.265000	0.242101
1000	0.249000	2.432681	1000	0.249000	0.249000	0.242113
1000	0.244000	2.432681	1000	0.244000	0.244000	0.242116
1000	0.270000	2.432681	1000	0.270000	0.270000	0.242162
1000	0.293000	2.432681	1000	0.293000	0.293000	0.242246
1000	0.246000	2.432681	1000	0.246000	0.246000	0.242252
1000	0.262000	2.432681	1000	0.262000	0.262000	0.242285
1000	0.245000	2.432681	1000	0.245000	0.245000	0.242290
1000	0.260000	2.432681	1000	0.260000	0.260000	0.242319
1000	0.258000	2.432681	1000	0.258000	0.258000	0.242344
1000	0.283000	2.432681	1000	0.283000	0.283000	0.242411
1000	0.270000	2.432681	1000	0.270000	0.270000	0.242456
1000	0.241000	2.432681	1000	0.241000	0.241000	0.242454
1000	0.243000	2.432681	1000	0.243000	0.243000	0.242455
1000	0.266000	2.432681	1000	0.266000	0.266000	0.242493
1000	0.257000	2.432681	1000	0.257000	0.257000	0.242517
1000	0.271000	2.432681	1000	0.271000	0.271000	0.242563
1000	0.268000	2.432681	1000	0.268000	0.268000	0.242604
1000	0.267000	2.432681	1000	0.267000	0.267000	0.242644
1000	0.275000	2.432681	1000	0.275000	0.275000	0.242696
1000	0.266000	2.432681	1000	0.266000	0.266000	0.242733
1000	0.250000	2.432681	1000	0.250000	0.250000	0.242745
1000	0.246000	2.432681	1000	0.246000	0.246000	0.242750
1000	0.239000	2.432681	1000	0.239000	0.239000	0.242744
1000	0.241000	2.432681	1000	0.241000	0.241000	0.242742
1000	0.227000	2.432681	1000	0.227000	0.227000	0.242716
1000	0.254000	2.432681	1000	0.254000	0.254000	0.242734
1000	0.272000	2.432681	1000	0.272000	0.272000	0.242781
1000	0.263000	2.432681	1000	0.263000	0.263000	0.242813
1000	0.229000	2.432681	1000	0.229000	0.229000	0.242791
1000	0.254000	2.432681	1000	0.254000	0.254000	0.242809
1000	0.262000	2.432681	1000	0.262000	0.262000	0.242840
1000	0.243000	2.432681	1000	0.243000	0.243000	0.242840
1000	0.291000	2.432681	1000	0.291000	0.291000	0.242916
1000	0.239000	2.432681	1000	0.239000	0.239000	0.242910
1000	0.257000	2.432681	1000	0.257000	0.257000	0.242932
1000	0.265000	2.432681	1000	0.265000	0.265000	0.242967
1000	0.235000	2.432681	1000	0.235000	0.235000	0.242954
1000	0.257000	2.432681	1000	0.257000	0.257000	0.242976
1000	0.266000	2.432681	1000	0.266000	0.266000	0.243012
1000	0.249000	2.432681	1000	0.249000	0.249000	0.243021
1000	0.220000	2.432681	1000	0.220000	0.220000	0.242986
1000	0.243000	2.432681	1000	0.243000	0.243000	0.242986
1000	0.263000	2.432681	1000	0.263000	0.263000	0.243017
1000	0.257000	2.432681	1000	0.257000	0.257000	0.243038
1000	0.261000	2.432681	1000	0.261000	0.261000	0.243066
1000	0.239000	2.432681	1000	0.239000	0.239000	0.243060
1000	0.267000	2.432681	1000	0.267000	0.267000	0.243097
1000	0.246000	2.432681	1000	0.246000	0.246000	0.243101
1000	0.273000	2.432681	1000	0.273000	0.273000	0.243148
1000	0.238000	2.432681	1000	0.238000	0.238000	0.243140
1000	0.253000	2.432681	1000	0.253000	0.253000	0.243155
1000	0.247000	2.432681	1000	0.247000	0.247000	0.243161
1000	0.272000	2.432681	1000	0.272000	0.272000	0.243205
1000	0.253000	2.432681	1000	0.253000	0.253000	0.243220
1000	0.244000	2.432681	1000	0.244000	0.244000	0.243221
1000	0.252000	2.432681	1000	0.252000	0.252000	0.243234
1000	0.276000	2.432681	1000	0.276000	0.276000	0.243284
1000	0.251000	2.432681	1000	0.251000	0.251000	0.243296
1000	0.244000	2.432681	1000	0.244000	0.244000	0.243297
1000	0.267000	2.432681	1000	0.267000	0.267000	0.243333
1000	0.261000	2.432681	1000	0.261000	0.261000	0.243360
1000	0.217000	2.432681	1000	0.217000	0.217000	0.243320
1000	0.255000	2.432681	1000	0.255000	0.255000	0.243337
1000	0.230000	2.432681	1000	0.230000	0.230000	0.243317
1000	0.212000	2.432681	1000	0.212000	0.212000	0.243270
1000	0.253000	2.432681	1000	0.253000	0.253000	0.243285
1000	0.256000	2.432681	1000	0.256000	0.256000	0.243304
1000	0.251000	2.432681	1000	0.251000	0.251000	0.243316
1000	0.253000	2.432681	1000	0.253000	0.253000	0.243330
1000	0.299000	2.432681	1000	0.299000	0.299000	0.243413
1000	0.266000	2.432681	1000	0.266000	0.266000	0.243447
1000	0.270000	2.432681	1000	0.270000	0.270000	0.243486
1000	0.244000	2.432681	1000	0.244000	0.244000	0.243487
1000	0.256000	2.432681	1000	0.256000	0.256000	0.243506
1000	0.243000	2.432681	1000	0.243000	0.243000	0.243505
1000	0.200000	2.432681	1000	0.200000	0.200000	0.243440
1000	0.239000	2.432681	1000	0.239000	0.239000	0.243434
1000	0.279000	2.432681	1000	0.279000	0.279000	0.243486
1000	0.255000	2.432681	1000	0.255000	0.255000	0.243503
1000	0.264000	2.432681	1000	0.264000	0.264000	0.243533
1000	0.265000	2.432681	1000	0.265000	0.265000	0.243565
1000	0.236000	2.432681	1000	0.236000	0.236000	0.243554
1000	0.240000	2.432681	1000	0.240000	0.240000	0.243549
1000	0.256000	2.432681	1000	0.256000	0.256000	0.243567
1000	0.252000	2.432681	1000	0.252000	0.252000	0.243579
1000	0.265000	2.432681	1000	0.265000	0.265000	0.243610
1000	0.249000	2.432681	1000	0.249000	0.249000	0.243618
1000	0.226000	2.432681	1000	0.226000	0.226000	0.243593
1000	0.269000	2.432681	1000	0.269000	0.269000	0.243630
1000	0.257000	2.432681	1000	0.257000	0.257000	0.243649
1000	0.252000	2.432681	1000	0.252000	0.252000	0.243661
1000	0.238000	2.432681	1000	0.238000	0.238000	0.243653
1000	0.257000	2.432681	1000	0.257000	0.257000	0.243672
1000	0.256000	2.432681	1000	0.256000	0.256000	0.243690
1000	0.253000	2.432681	1000	0.253000	0.253000	0.243703
1000	0.244000	2.432681	1000	0.244000	0.244000	0.243704
1000	0.242000	2.432681	1000	0.242000	0.242000	0.243701
1000	0.270000	2.432681	1000	0.270000	0.270000	0.243739
1000	0.265000	2.432681	1000	0.265000	0.265000	0.243769
1000	0.257000	2.432681	1000	0.257000	0.257000	0.243788
1000	0.258000	2.432681	1000	0.258000	0.258000	0.243808
1000	0.228000	2.432681	1000	0.228000	0.228000	0.243786
1000	0.280000	2.432681	1000	0.280000	0.280000	0.243837
1000	0.292000	2.432681	1000	0.292000	0.292000	0.243906
1000	0.271000	2.432681	1000	0.271000	0.271000	0.243944
1000	0.271000	2.432681	1000	0.271000	0.271000	0.243983
1000	0.236000	2.432681	1000	0.236000	0.236000	0.243971
1000	0.275000	2.432681	1000	0.275000	0.275000	0.244015
1000	0.273000	2.432681	1000	0.273000	0.273000	0.244056
1000	0.214000	2.432681	1000	0.214000	0.214000	0.244014
1000	0.294000	2.432681	1000	0.294000	0.294000	0.244084
1000	0.234000	2.432681	1000	0.234000	0.234000	0.244070
1000	0.259000	2.432681	1000	0.259000	0.259000	0.244091
1000	0.236000	2.432681	1000	0.236000	0.236000	0.244079
1000	0.252000	2.432681	1000	0.252000	0.252000	0.244091
1000	0.238000	2.432681	1000	0.238000	0.238000	0.244082
1000	0.272000	2.432681	1000	0.272000	0.272000	0.244121
1000	0.259000	2.432681	1000	0.259000	0.259000	0.244142
1000	0.260000	2.432681	1000	0.260000	0.260000	0.244164
1000	0.221000	2.432681	1000	0.221000	0.221000	0.244132
1000	0.261000	2.432681	1000	0.261000	0.261000	0.244155
1000	0.240000	2.432681	1000	0.240000	0.240000	0.244149
1000	0.241000	2.432681	1000	0.241000	0.241000	0.244145
1000	0.288000	2.432681	1000	0.288000	0.288000	0.244205
1000	0.240000	2.432681	1000	0.240000	0.240000	0.244200
1000	0.240000	2.432681	1000	0.240000	0.240000	0.244194
1000	0.263000	2.432681	1000	0.263000	0.263000	0.244220
1000	0.221000	2.432681	1000	0.221000	0.221000	0.244188
1000	0.266000	2.432681	1000	0.266000	0.266000	0.244218
1000	0.234000	2.432681	1000	0.234000	0.234000	0.244204
1000	0.248000	2.432681	1000	0.248000	0.248000	0.244209
1000	0.231000	2.432681	1000	0.231000	0.231000	0.244191
1000	0.281000	2.432681	1000	0.281000	0.281000	0.244241
1000	0.271000	2.432681	1000	0.271000	0.271000	0.244278
1000	0.260000	2.432681	1000	0.260000	0.260000	0.244299
1000	0.249000	2.432681	1000	0.249000	0.249000	0.244305
1000	0.264000	2.432681	1000	0.264000	0.264000	0.244332
1000	0.257000	2.432681	1000	0.257000	0.257000	0.244349
1000	0.242000	2.432681	1000	0.242000	0.242000	0.244346
1000	0.188000	2.432681	1000	0.188000	0.188000	0.244270
1000	0.514000	1.298491	1000	0.514000	0.514000	0.244634
1000	0.317000	2.048028	1000	0.317000	0.317000	0.244731
1000	0.319000	2.048028	1000	0.319000	0.319000	0.244831
1000	0.334000	2.048028	1000	0.334000	0.334000	0.244951
1000	0.328000	2.048028	1000	0.328000	0.328000	0.245063
1000	0.331000	2.048028	1000	0.331000	0.331000	0.245178
1000	0.345000	2.048028	1000	0.345000	0.345000	0.245312
1000	0.310000	2.048028	1000	0.310000	0.310000	0.245398
1000	0.324000	2.048028	1000	0.324000	0.324000	0.245503
1000	0.314000	2.048028	1000	0.314000	0.314000	0.245594
1000	0.314000	2.048028	1000	0.314000	0.314000	0.245685
1000	0.334000	2.048028	1000	0.334000	0.334000	0.245803
1000	0.316000	2.048028	1000	0.316000	0.316000	0.245896
1000	0.306000	2.048028	1000	0.306000	0.306000	0.245976
1000	0.323000	2.048028	1000	0.323000	0.323000	0.246078
1000	0.330000	2.048028	1000	0.330000	0.330000	0.246189
1000	0.306000	2.048028	1000	0.306000	0.306000	0.246268
1000	0.327000	2.048028	1000	0.327000	0.327000	0.246374
1000	0.306000	2.048028	1000	0.306000	0.306000	0.246453
1000	0.301000	2.048028	1000	0.301000	0.301000	0.246525
1000	0.328000	2.048028	1000	0.328000	0.328000	0.246632
1000	0.354000	2.048028	1000	0.354000	0.354000	0.246773
1000	0.316000	2.048028	1000	0.316000	0.316000	0.246863
1000	0.305000	2.048028	1000	0.305000	0.305000	0.246939
1000	0.309000	2.048028	1000	0.309000	0.309000	0.247021
1000	0.318000	2.048028	1000	0.318000	0.318000	0.247113
1000	0.329000	2.048028	1000	0.329000	0.329000	0.247220
1000	0.319000	2.048028	1000	0.319000	0.319000	0.247313
1000	0.341000	2.048028	1000	0.341000	0.341000	0.247435
1000	0.339000	2.048028	1000	0.339000	0.339000	0.247554
1000	0.308000	2.048028	1000	0.308000	0.308000	0.247633
1000	0.284000	2.048028	1000	0.284000	0.284000	0.247680
1000	0.313000	2.048028	1000	0.313000	0.313000	0.247764
1000	0.341000	2.048028	1000	0.341000	0.341000	0.247885
1000	0.305000	2.048028	1000	0.305000	0.305000	0.247958
1000	0.295000	2.048028	1000	0.295000	0.295000	0.248019
1000	0.320000	2.048028	1000	0.320000	0.320000	0.248112
1000	0.335000	2.048028	1000	0.335000	0.335000	0.248223
1000	0.288000	2.048028	1000	0.288000	0.288000	0.248274
1000	0.315000	2.048028	1000	0.315000	0.315000	0.248360
1000	0.317000	2.048028	1000	0.317000	0.317000	0.248448
1000	0.293000	2.048028	1000	0.293000	0.293000	0.248505
1000	0.316000	2.048028	1000	0.316000	0.316000	0.248591
1000	0.327000	2.048028	1000	0.327000	0.327000	0.248691
1000	0.322000	2.048028	1000	0.322000	0.322000	0.248784
1000	0.311000	2.048028	1000	0.311000	0.311000	0.248864
1000	0.334000	2.048028	1000	0.334000	0.334000	0.248972
1000	0.318000	2.048028	1000	0.318000	0.318000	0.249059
1000	0.296000	2.048028	1000	0.296000	0.296000	0.249119
1000	0.285000	2.048028	1000	0.285000	0.285000	0.249164
1000	0.329000	2.048028	1000	0.329000	0.329000	0.249265
1000	0.333000	2.048028	1000	0.333000	0.333000	0.249371
1000	0.325000	2.048028	1000	0.325000	0.325000	0.249466
1000	0.315000	2.048028	1000	0.315000	0.315000	0.249549
1000	0.354000	2.048028	1000	0.354000	0.354000	0.249680
1000	0.314000	2.048028	1000	0.314000	0.314000	0.249761
1000	0.331000	2.048028	1000	0.331000	0.331000	0.249863
1000	0.304000	2.048028	1000	0.304000	0.304000	0.249931
1000	0.328000	2.048028	1000	0.328000	0.328000	0.250028
1000	0.287000	2.048028	1000	0.287000	0.287000	0.250075
1000	0.355000	2.048028	1000	0.355000	0.355000	0.250206
1000	0.306000	2.048028	1000	0.306000	0.306000	0.250275
1000	0.306000	2.048028	1000	0.306000	0.306000	0.250345
1000	0.357000	2.048028	1000	0.357000	0.357000	0.250477
1000	0.329000	2.048028	1000	0.329000	0.329000	0.250575
1000	0.294000	2.048028	1000	0.294000	0.294000	0.250629
1000	0.314000	2.048028	1000	0.314000	0.314000	0.250707
1000	0.311000	2.048028	1000	0.311000	0.311000	0.250782
1000	0.317000	2.048028	1000	0.317000	0.317000	0.250864
1000	0.335000	2.048028	1000	0.335000	0.335000	0.250968
1000	0.334000	2.048028	1000	0.334000	0.334000	0.251070
1000	0.285000	2.048028	1000	0.285000	0.285000	0.251112
1000	0.326000	2.048028	1000	0.326000	0.326000	0.251204
1000	0.325000	2.048028	1000	0.325000	0.325000	0.251295
1000	0.338000	2.048028	1000	0.338000	0.338000	0.251401
1000	0.313000	2.048028	1000	0.313000	0.313000	0.251476
1000	0.313000	2.048028	1000	0.313000	0.313000	0.251552
1000	0.314000	2.048028	1000	0.314000	0.314000	0.251628
1000	0.315000	2.048028	1000	0.315000	0.315000	0.251705
1000	0.338000	2.048028	1000	0.338000	0.338000	0.251811
1000	0.357000	2.048028	1000	0.357000	0.357000	0.251939
1000	0.309000	2.048028	1000	0.309000	0.309000	0.252008
1000	0.296000	2.048028	1000	0.296000	0.296000	0.252062
1000	0.292000	2.048028	1000	0.292000	0.292000	0.252110
1000	0.319000	2.048028	1000	0.319000	0.319000	0.252191
1000	0.325000	2.048028	1000	0.325000	0.325000	0.252279
1000	0.325000	2.048028	1000	0.325000	0.325000	0.252367
1000	0.319000	2.048028	1000	0.319000	0.319000	0.252448
1000	0.310000	2.048028	1000	0.310000	0.310000	0.252517
1000	0.325000	2.048028	1000	0.325000	0.325000	0.252605
1000	0.303000	2.048028	1000	0.303000	0.303000	0.252665
1000	0.325000	2.048028	1000	0.325000	0.325000	0.252752
1000	0.304000	2.048028	1000	0.304000	0.304000	0.252814
1000	0.338000	2.048028	1000	0.338000	0.338000	0.252916
1000	0.313000	2.048028	1000	0.313000	0.313000	0.252988
1000	0.329000	2.048028	1000	0.329000	0.329000	0.253079
1000	0.300000	2.048028	1000	0.300000	0.300000	0.253135
1000	0.326000	2.048028	1000	0.326000	0.326000	0.253222
1000	0.328000	2.048028	1000	0.328000	0.328000	0.253311
1000	0.308000	2.048028	1000	0.308000	0.308000	0.253376
1000	0.320000	2.048028	1000	0.320000	0.320000	0.253455
1000	0.285000	2.048028	1000	0.285000	0.285000	0.253493
1000	0.289000	2.048028	1000	0.289000	0.289000	0.253535
1000	0.330000	2.048028	1000	0.330000	0.330000	0.253625
1000	0.314000	2.048028	1000	0.314000	0.314000	0.253697
1000	0.323000	2.048028	1000	0.323000	0.323000	0.253779
1000	0.322000	2.048028	1000	0.322000	0.322000	0.253859
1000	0.336000	2.048028	1000	0.336000	0.336000	0.253956
1000	0.306000	2.048028	1000	0.306000	0.306000	0.254017
1000	0.306000	2.048028	1000	0.306000	0.306000	0.254079
1000	0.326000	2.048028	1000	0.326000	0.326000	0.254163
1000	0.326000	2.048028	1000	0.326000	0.326000	0.254247
1000	0.317000	2.048028	1000	0.317000	0.317000	0.254321
1000	0.304000	2.048028	1000	0.304000	0.304000	0.254379
1000	0.339000	2.048028	1000	0.339000	0.339000	0.254478
1000	0.317000	2.048028	1000	0.317000	0.317000	0.254551
1000	0.346000	2.048028	1000	0.346000	0.346000	0.254658
1000	0.353000	2.048028	1000	0.353000	0.353000	0.254772
1000	0.310000	2.048028	1000	0.310000	0.310000	0.254837
1000	0.324000	2.048028	1000	0.324000	0.324000	0.254917
1000	0.333000	2.048028	1000	0.333000	0.333000	0.255008
1000	0.339000	2.048028	1000	0.339000	0.339000	0.255105
1000	0.313000	2.048028	1000	0.313000	0.313000	0.255172
1000	0.341000	2.048028	1000	0.341000	0.341000	0.255272
1000	0.346000	2.048028	1000	0.346000	0.346000	0.255377
1000	0.303000	2.048028	1000	0.303000	0.303000	0.255432
1000	0.314000	2.048028	1000	0.314000	0.314000	0.255499
1000	0.321000	2.048028	1000	0.321000	0.321000	0.255575
1000	0.328000	2.048028	1000	0.328000	0.328000	0.255658
1000	0.334000	2.048028	1000	0.334000	0.334000	0.255748
1000	0.310000	2.048028	1000	0.310000	0.310000	0.255810
1000	0.333000	2.048028	1000	0.333000	0.333000	0.255899
1000	0.289000	2.048028	1000	0.289000	0.289000	0.255937
1000	0.305000	2.048028	1000	0.305000	0.305000	0.255993
1000	0.302000	2.048028	1000	0.302000	0.302000	0.256045
1000	0.294000	2.048028	1000	0.294000	0.294000	0.256089
1000	0.317000	2.048028	1000	0.317000	0.317000	0.256158
1000	0.320000	2.048028	1000	0.320000	0.320000	0.256231
1000	0.308000	2.048028	1000	0.308000	0.308000	0.256290
1000	0.322000	2.048028	1000	0.322000	0.322000	0.256364
1000	0.327000	2.048028	1000	0.327000	0.327000	0.256445
1000	0.341000	2.048028	1000	0.341000	0.341000	0.256541
1000	0.289000	2.048028	1000	0.289000	0.289000	0.256577
1000	0.287000	2.048028	1000	0.287000	0.287000	0.256612
1000	0.326000	2.048028	1000	0.326000	0.326000	0.256690
1000	0.338000	2.048028	1000	0.338000	0.338000	0.256782
1000	0.338000	2.048028	1000	0.338000	0.338000	0.256873
1000	0.300000	2.048028	1000	0.300000	0.300000	0.256922
1000	0.314000	2.048028	1000	0.314000	0.314000	0.256986
1000	0.324000	2.048028	1000	0.324000	0.324000	0.257062
1000	0.324000	2.048028	1000	0.324000	0.324000	0.257137
1000	0.290000	2.048028	1000	0.290000	0.290000	0.257173
1000	0.341000	2.048028	1000	0.341000	0.341000	0.257267
1000	0.306000	2.048028	1000	0.306000	0.306000	0.257322
1000	0.305000	2.048028	1000	0.305000	0.305000	0.257375
1000	0.320000	2.048028	1000	0.320000	0.320000	0.257445
1000	0.335000	2.048028	1000	0.335000	0.335000	0.257531
1000	0.348000	2.048028	1000	0.348000	0.348000	0.257632
1000	0.315000	2.048028	1000	0.315000	0.315000	0.257696
1000	0.300000	2.048028	1000	0.300000	0.300000	0.257743
1000	0.322000	2.048028	1000	0.322000	0.322000	0.257814
1000	0.315000	2.048028	1000	0.315000	0.315000	0.257878
1000	0.320000	2.048028	1000	0.320000	0.320000	0.257947
1000	0.317000	2.048028	1000	0.317000	0.317000	0.258012
1000	0.315000	2.048028	1000	0.315000	0.315000	0.258075
1000	0.332000	2.048028	1000	0.332000	0.332000	0.258156
1000	0.341000	2.048028	1000	0.341000	0.341000	0.258248
1000	0.317000	2.048028	1000	0.317000	0.317000	0.258312
1000	0.310000	2.048028	1000	0.310000	0.310000	0.258369
1000	0.318000	2.048028	1000	0.318000	0.318000	0.258435
1000	0.299000	2.048028	1000	0.299000	0.299000	0.258479
1000	0.307000	2.048028	1000	0.307000	0.307000	0.258533
1000	0.335000	2.048028	1000	0.335000	0.335000	0.258616
1000	0.350000	2.048028	1000	0.350000	0.350000	0.258716
1000	0.315000	2.048028	1000	0.315000	0.315000	0.258778
1000	0.306000	2.048028	1000	0.306000	0.306000	0.258829
1000	0.302000	2.048028	1000	0.302000	0.302000	0.258876
1000	0.314000	2.048028	1000	0.314000	0.314000	0.258937
1000	0.313000	2.048028	1000	0.313000	0.313000	0.258995
1000	0.323000	2.048028	1000	0.323000	0.323000	0.259065
1000	0.362000	2.048028	1000	0.362000	0.362000	0.259177
1000	0.317000	2.048028	1000	0.317000	0.317000	0.259239
1000	0.333000	2.048028	1000	0.333000	0.333000	0.259319
1000	0.341000	2.048028	1000	0.341000	0.341000	0.259408
1000	0.315000	2.048028	1000	0.315000	0.315000	0.259468
1000	0.313000	2.048028	1000	0.313000	0.313000	0.259526
1000	0.276000	2.048028	1000	0.276000	0.276000	0.259543
1000	0.317000	2.048028	1000	0.317000	0.317000	0.259605
1000	0.324000	2.048028	1000	0.324000	0.324000	0.259675
1000	0.285000	2.048028	1000	0.285000	0.285000	0.259702
1000	0.336000	2.048028	1000	0.336000	0.336000	0.259784
1000	0.323000	2.048028	1000	0.323000	0.323000	0.259852
1000	0.305000	2.048028	1000	0.305000	0.305000	0.259900
1000	0.346000	2.048028	1000	0.346000	0.346000	0.259992
1000	0.333000	2.048028	1000	0.333000	0.333000	0.260070
1000	0.290000	2.048028	1000	0.290000	0.290000	0.260102
1000	0.358000	2.048028	1000	0.358000	0.358000	0.260207
1000	0.328000	2.048028	1000	0.328000	0.328000	0.260279
1000	0.286000	2.048028	1000	0.286000	0.286000	0.260306
1000	0.307000	2.048028	1000	0.307000	0.307000	0.260356
1000	0.290000	2.048028	1000	0.290000	0.290000	0.260388
1000	0.311000	2.048028	1000	0.311000	0.311000	0.260441
1000	0.302000	2.048028	1000	0.302000	0.302000	0.260485
1000	0.318000	2.048028	1000	0.318000	0.318000	0.260546
1000	0.321000	2.048028	1000	0.321000	0.321000	0.260610
1000	0.316000	2.048028	1000	0.316000	0.316000	0.260669
1000	0.334000	2.048028	1000	0.334000	0.334000	0.260746
1000	0.317000	2.048028	1000	0.317000	0.317000	0.260806
1000	0.315000	2.048028	1000	0.315000	0.315000	0.260863
1000	0.327000	2.048028	1000	0.327000	0.327000	0.260932
1000	0.329000	2.048028	1000	0.329000	0.329000	0.261004
1000	0.283000	2.048028	1000	0.283000	0.283000	0.261027
1000	0.337000	2.048028	1000	0.337000	0.337000	0.261107
1000	0.306000	2.048028	1000	0.306000	0.306000	0.261154
1000	0.330000	2.048028	1000	0.330000	0.330000	0.261226
1000	0.301000	2.048028	1000	0.301000	0.301000	0.261268
1000	0.330000	2.048028	1000	0.330000	0.330000	0.261339
1000	0.324000	2.048028	1000	0.324000	0.324000	0.261405
1000	0.303000	2.048028	1000	0.303000	0.303000	0.261448
1000	0.318000	2.048028	1000	0.318000	0.318000	0.261507
1000	0.308000	2.048028	1000	0.308000	0.308000	0.261555
1000	0.330000	2.048028	1000	0.330000	0.330000	0.261627
1000	0.347000	2.048028	1000	0.347000	0.347000	0.261715
1000	0.346000	2.048028	1000	0.346000	0.346000	0.261803
1000	0.295000	2.048028	1000	0.295000	0.295000	0.261837
1000	0.353000	2.048028	1000	0.353000	0.353000	0.261931
1000	0.356000	2.048028	1000	0.356000	0.356000	0.262029
1000	0.335000	2.048028	1000	0.335000	0.335000	0.262104
1000	0.349000	2.048028	1000	0.349000	0.349000	0.262194
1000	0.328000	2.048028	1000	0.328000	0.328000	0.262262
1000	0.318000	2.048028	1000	0.318000	0.318000	0.262319
1000	0.286000	2.048028	1000	0.286000	0.286000	0.262343
1000	0.292000	2.048028	1000	0.292000	0.292000	0.262374
1000	0.309000	2.048028	1000	0.309000	0.309000	0.262422
1000	0.299000	2.048028	1000	0.299000	0.299000	0.262459
1000	0.307000	2.048028	1000	0.307000	0.307000	0.262505
1000	0.314000	2.048028	1000	0.314000	0.314000	0.262558
1000	0.340000	2.048028	1000	0.340000	0.340000	0.262637
1000	0.356000	2.048028	1000	0.356000	0.356000	0.262732
1000	0.327000	2.048028	1000	0.327000	0.327000	0.262798
1000	0.314000	2.048028	1000	0.314000	0.314000	0.262850
1000	0.330000	2.048028	1000	0.330000	0.330000	0.262918
1000	0.299000	2.048028	1000	0.299000	0.299000	0.262955
1000	0.327000	2.048028	1000	0.327000	0.327000	0.263020
1000	0.319000	2.048028	1000	0.319000	0.319000	0.263077
1000	0.294000	2.048028	1000	0.294000	0.294000	0.263108
1000	0.320000	2.048028	1000	0.320000	0.320000	0.263166
1000	0.318000	2.048028	1000	0.318000	0.318000	0.263221
1000	0.319000	2.048028	1000	0.319000	0.319000	0.263278
1000	0.315000	2.048028	1000	0.315000	0.315000	0.263330
1000	0.345000	2.048028	1000	0.345000	0.345000	0.263412
1000	0.283000	2.048028	1000	0.283000	0.283000	0.263432
1000	0.336000	2.048028	1000	0.336000	0.336000	0.263505
1000	0.319000	2.048028	1000	0.319000	0.319000	0.263561
1000	0.296000	2.048028	1000	0.296000	0.296000	0.263594
1000	0.320000	2.048028	1000	0.320000	0.320000	0.263650
1000	0.287000	2.048028	1000	0.287000	0.287000	0.263674
1000	0.335000	2.048028	1000	0.335000	0.335000	0.263745
1000	0.319000	2.048028	1000	0.319000	0.319000	0.263801
1000	0.319000	2.048028	1000	0.319000	0.319000	0.263856
1000	0.314000	2.048028	1000	0.314000	0.314000	0.263906
1000	0.291000	2.048028	1000	0.291000	0.291000	0.263933
1000	0.308000	2.048028	1000	0.308000	0.308000	0.263977
1000	0.339000	2.048028	1000	0.339000	0.339000	0.264052
1000	0.315000	2.048028	1000	0.315000	0.315000	0.264102
1000	0.277000	2.048028	1000	0.277000	0.277000	0.264115
1000	0.339000	2.048028	1000	0.339000	0.339000	0.264189
1000	0.304000	2.048028	1000	0.304000	0.304000	0.264229
1000	0.311000	2.048028	1000	0.311000	0.311000	0.264275
1000	0.340000	2.048028	1000	0.340000	0.340000	0.264350
