# Supplementary material for: Varying Selection Pressure for a Na+ Sensing Site in Epithelial Na+ Channel Subunits Reflect Divergent Roles in Na+ Homeostasis
Source: Mol Biol Evol. 2024 Aug 5;41(8):msae162. doi: 10.1093/molbev/msae162 (PMC11331422; doi:10.1093/molbev/msae162)
Supplement: msae162_Supplementary_Data [file msae162_supplementary_data.zip › Supplementary file 3/Supplementary file 3/MCMC unconstrained/MCMC_out_reconstruction.Stones.txt]

Steppingstone sampler:
        No Stones:                  100
        Start It:                   1010001
        It Per Stone:               10000
        Sample Freq:                1
        Dist:                       Beta(0.400000,1.000000)
Stone No	Power	N	Stone MLh	Running MLh
0	0.975187	7500	-1.265061	-1.265061
1	0.950747	7500	-1.245314	-2.510375
2	0.926679	7500	-1.228097	-3.738473
3	0.902980	7500	-1.210516	-4.948988
4	0.879648	7500	-1.191523	-6.140512
5	0.856682	7500	-1.173126	-7.313638
6	0.834079	7500	-1.155609	-8.469247
7	0.811838	7500	-1.137989	-9.607236
8	0.789957	7500	-1.120712	-10.727948
9	0.768433	7500	-1.105206	-11.833154
10	0.747266	7500	-1.086131	-12.919285
11	0.726452	7500	-1.068782	-13.988067
12	0.705989	7500	-1.051608	-15.039675
13	0.685877	7500	-1.035930	-16.075604
14	0.666112	7500	-1.016738	-17.092342
15	0.646693	7500	-1.001580	-18.093922
16	0.627618	7500	-0.982485	-19.076407
17	0.608884	7500	-0.967130	-20.043537
18	0.590490	7500	-0.950109	-20.993646
19	0.572433	7500	-0.934603	-21.928250
20	0.554712	7500	-0.917930	-22.846180
21	0.537324	7500	-0.901149	-23.747328
22	0.520268	7500	-0.885750	-24.633079
23	0.503540	7500	-0.869058	-25.502136
24	0.487139	7500	-0.851709	-26.353846
25	0.471063	7500	-0.836627	-27.190472
26	0.455310	7500	-0.820811	-28.011283
27	0.439877	7500	-0.808655	-28.819938
28	0.424762	7500	-0.790931	-29.610869
29	0.409963	7500	-0.775683	-30.386552
30	0.395478	7500	-0.760887	-31.147439
31	0.381305	7500	-0.745872	-31.893311
32	0.367440	7500	-0.727553	-32.620864
33	0.353883	7500	-0.713633	-33.334497
34	0.340630	7500	-0.699933	-34.034430
35	0.327680	7500	-0.684890	-34.719319
36	0.315030	7500	-0.669746	-35.389065
37	0.302677	7500	-0.657471	-36.046536
38	0.290619	7500	-0.641711	-36.688247
39	0.278855	7500	-0.628276	-37.316523
40	0.267381	7500	-0.613407	-37.929930
41	0.256195	7500	-0.597378	-38.527309
42	0.245294	7500	-0.585941	-39.113250
43	0.234677	7500	-0.568890	-39.682140
44	0.224340	7500	-0.558997	-40.241137
45	0.214281	7500	-0.545615	-40.786752
46	0.204498	7500	-0.528668	-41.315420
47	0.194988	7500	-0.517231	-41.832651
48	0.185749	7500	-0.502815	-42.335467
49	0.176777	7500	-0.488956	-42.824423
50	0.168070	7500	-0.477533	-43.301956
51	0.159626	7500	-0.462665	-43.764621
52	0.151441	7500	-0.452104	-44.216725
53	0.143514	7500	-0.436588	-44.653313
54	0.135841	7500	-0.429048	-45.082362
55	0.128420	7500	-0.414922	-45.497284
56	0.121247	7500	-0.403924	-45.901207
57	0.114320	7500	-0.390099	-46.291307
58	0.107637	7500	-0.377452	-46.668758
59	0.101193	7500	-0.365375	-47.034134
60	0.094986	7500	-0.353732	-47.387866
61	0.089014	7500	-0.339179	-47.727045
62	0.083273	7500	-0.330841	-48.057885
63	0.077760	7500	-0.319279	-48.377164
64	0.072472	7500	-0.306114	-48.683278
65	0.067406	7500	-0.296682	-48.979960
66	0.062558	7500	-0.284060	-49.264020
67	0.057926	7500	-0.273649	-49.537670
68	0.053506	7500	-0.263919	-49.801589
69	0.049295	7500	-0.250541	-50.052130
70	0.045289	7500	-0.238443	-50.290573
71	0.041485	7500	-0.227680	-50.518253
72	0.037880	7500	-0.220004	-50.738257
73	0.034469	7500	-0.207456	-50.945713
74	0.031250	7500	-0.198283	-51.143996
75	0.028218	7500	-0.186924	-51.330920
76	0.025370	7500	-0.176040	-51.506960
77	0.022702	7500	-0.164332	-51.671292
78	0.020209	7500	-0.156570	-51.827862
79	0.017889	7500	-0.146473	-51.974335
80	0.015736	7500	-0.136326	-52.110661
81	0.013746	7500	-0.125813	-52.236474
82	0.011916	7500	-0.117103	-52.353576
83	0.010240	7500	-0.107990	-52.461566
84	0.008714	7500	-0.097241	-52.558807
85	0.007334	7500	-0.089967	-52.648774
86	0.006093	7500	-0.080290	-52.729065
87	0.004988	7500	-0.072794	-52.801859
88	0.004013	7500	-0.064257	-52.866116
89	0.003162	7500	-0.055261	-52.921377
90	0.002430	7500	-0.048227	-52.969604
91	0.001810	7500	-0.040812	-53.010416
92	0.001296	7500	-0.033754	-53.044169
93	0.000882	7500	-0.027429	-53.071599
94	0.000559	7500	-0.021343	-53.092941
95	0.000320	7500	-0.015826	-53.108767
96	0.000156	7500	-0.010888	-53.119655
97	0.000057	7500	-0.006670	-53.126326
98	0.000010	7500	-0.003113	-53.129439
99	0.000000	7500	-0.000659	-53.130098
Log marginal likelihood:	-53.130098
