# Supplementary material for: Varying Selection Pressure for a Na+ Sensing Site in Epithelial Na+ Channel Subunits Reflect Divergent Roles in Na+ Homeostasis
Source: Mol Biol Evol. 2024 Aug 5;41(8):msae162. doi: 10.1093/molbev/msae162 (PMC11331422; doi:10.1093/molbev/msae162)
Supplement: msae162_Supplementary_Data [file msae162_supplementary_data.zip › Supplementary file 3/Supplementary file 3/ML independent/ML_out_independent.Log.txt]

Options:
Model:                           MultiState
Tree File Name:                  rooted_scnn1b.trees
Data File Name:                  site_only_table.txt
Log File Name:                   ML_out_independent.Log.txt
Save Initial Trees:              False
Save Trees:                      False
Summary:                         False
Seed:                            1260327958
Analsis Type:                    Maximum Likelihood
ML Attempt Per Tree:             100
ML Max Evaluations:              20000
ML Tolerance:                    0.000001
ML Algorithm:                    BOBYQA
Rate Range:                      0.000000 - 100.000000
Precision:                       64 bits
Cores:                           1
No of Rates:                     2
Base frequency (PI's):           None
Character Symbols:               0,1
Using a covarion model:          False
Normalise Q Matrix:              False
Scale Tree:                      10.000000
Restrictions:
    q01                          None
    q10                          None
Tree Information
     Trees:                      1
     Taxa:                       851
     Sites:                      1
     States:                     2
Tree No	Lh	q01	q10	Root P(0)	Root P(1)	
1	-53.301772	0.099756	0.029063	0.455595	0.544405	
